# Supplementary material for: Identification of Therapeutic Targets for Medulloblastoma by Tissue-Specific Genome-Scale Metabolic Model
Source: Molecules. 2023 Jan 12;28(2):779. doi: 10.3390/molecules28020779 (PMC9864031; doi:10.3390/molecules28020779)
Supplement: Supplementary file 1 [file molecules-28-00779-s001.zip]

Archive with 23 entries (19 files):
- Supplementary Material 1.xlsx
- Supplementary Material 2.xlsx
- Supplementary Material 3.pdf
- Supplementary Material 4/
- Supplementary Material 4/Generules.xlsx
- Supplementary Material 4/GSE10327/
- Supplementary Material 4/GSE10327/EIDGSE10327.txt
- Supplementary Material 4/GSE10327/GSE10327-M0-0.45.txt
- Supplementary Material 4/GSE10327/GSE10327-M2-0.5.txt
- Supplementary Material 4/GSE10327/GSE10327-M4-0.55.txt
- Supplementary Material 4/GSE37418/
- Supplementary Material 4/GSE37418/EID37418.txt
- Supplementary Material 4/GSE37418/G3-0.90.txt
- Supplementary Material 4/GSE37418/G4-0.7634.txt
- Supplementary Material 4/GSE37418/MB-All-0.723.txt
- Supplementary Material 4/GSE37418/SHH-0.747.txt
- Supplementary Material 4/GSE37418/WNT-0.725.txt
- Supplementary Material 4/GSE62600/
- Supplementary Material 4/GSE62600/EIDGSE62600.txt
- Supplementary Material 4/GSE62600/MB-All-0.30.txt
- Supplementary Material 4/healthy_iMS570.txt
- Supplementary Material 4/iMS570_sbml_file.xml
- Supplementary Material 4/Supplementary Material 4.m
