# Supplementary material for: Identification of Therapeutic Targets for Medulloblastoma by Tissue-Specific Genome-Scale Metabolic Model
Source: Molecules. 2023 Jan 12;28(2):779. doi: 10.3390/molecules28020779 (PMC9864031; doi:10.3390/molecules28020779)
Supplement: Supplementary file 1 [file molecules-28-00779-s001.zip › Supplementary Material 1.xlsx]

## Sheet: Title
	IDENTIFICATION OF THERAPEUTIC TARGETS FOR MEDULLOBLASTOMA BY TISSUE-SPECIFIC GENOME-SCALE METABOLIC MODEL
	Ilkay Irem Ozbek and Kutlu O. Ulgen*

## Sheet: Growth reaction composition
Amino acid composition	Compound	Compound content in fresh tissue (μmol/g fresh tissue) (Banay-Schwartz et al., 1993)	Compound content in cerebellum (mmol/gDW)	Mol fraction (mmol compound /mmol protein)	Molecular weight (g/mol)	Compound content in 1 mol of protein (g amino acid/1 mol protein)
	Alanine	4.9	0.0196	0.0466889	89.094	4.1597		1-gram fresh brain tissue is equivalent to 0.25 gram dry weight (gDW) (Andersen, 1997).
	Methionine	0.57	0.00228	0.00543116	149.214	0.810405		For example, alanine content in the cerebellum is found as shown in the following expression.
	Valine	1.72	0.00688	0.0163888	117.148	1.91991		(4.9 μmol) / (g fresh tissue) * (1 g fresh tissue) / (0.25 gram dry weight) * (1 mmol) / (1000 μmol ) = (0.0196 mmol ) / (gram dry weight)
	Leucine	2.42	0.00968	0.0230586	131.175	3.02471
	Isoleucine	0.82	0.00328	0.00781324	131.175	1.0249
	Glutamine	19.84	0.07936	0.189042	146.146	27.6278
	Glutamate	28.34	0.11336	0.270033	147.13	39.73
	GABA	6.94	0.02776	0.0661267	103.12	6.81899
	Glycine	11.74	0.04696	0.111863	75.067	8.3972
	Serine	4.63	0.01852	0.0441162	105.093	4.63631
	Threonine	3.84	0.01536	0.0365889	119.12	4.35846
	Phenylalanine	0.85	0.0034	0.00809909	165.192	1.33791
	Tyrosine	2.41	0.00964	0.0229633	181.191	4.16075
	Aspartate	3.74	0.01496	0.035636	133.103	4.74326
	Asparagine	1.01	0.00404	0.00962363	132.119	1.27146
	Lysine	0.98	0.00392	0.00933778	146.19	1.36509
	Arginine	1.8	0.0072	0.017151	174.2	2.98771
	Ornithine	0.6	0.0024	0.00571701	132.16	0.75556
	Histidine	0.72	0.00288	0.00686041	155.157	1.06444
	Taurine	7.08	0.02832	0.0674607	125.15	8.44271
	Total	104.95	0.4198	1		128.637	0.128 g/mmol protein
Gangliosides composition	Compound	Compound content in fresh tissue (nmol/mg fresh tissue) (Scandroglio et al., 2008)	Compound content in brain (mmol/gDW)	Mol fraction (mmol Compound /mmol gang.)	Molecular weight (g/mol)	Compound content in 1 mol (g Compound /1 mol gang.)
	GM3	0.01	4e-05	0.0144928	1269	18.3913
	GM2	0.006	2.4e-05	0.00869565	1385	12.0435
	GM1/GM1a	0.119	0.000476	0.172464	1547	266.801
	GD3	0.032	0.000128	0.0463768	1517	70.3536
	GD1/ GD1a	0.172	0.000688	0.249275	1910	476.116
	GT1a	0.041	0.000164	0.0594203	1989	118.187
	GD1b	0.081	0.000324	0.117391	1854	217.643
	GT1b	0.199	0.000796	0.288406	2130	614.304
	GQ1b	0.03	0.00012	0.0434783	2505	108.913
	Total	0.69	0.00276	1		1902.75
Cerebrosides composition	Compound	Compound content in brain (M/gDW) (Norton et al., 1975)	Molar fraction (M component/ M cerebrosides)
	Glucosylceramide	7e-06	0.388889
	Galactosylceramide	1.1e-05	0.611111
	Total	1.8e-05	1
Lipid composition	Compound	Compound content in fresh tissue (mg/g fresh tissue) (Chavko et al., 1993)	Compound content in cerebellum (mmol/gDW)	Mol fraction (mol compound /mol Lipid)	Molecular weight (g/mol)	Compound content in 1 mol (g Compound /1 mol lipid)
	Cholesterol	12.84	0.133	0.356568	387	137.992		1-gram fresh brain tissue is equivalent to 0.25 gram dry weight (gDW) (Andersen, 1997).
	Phosphatidyl-ethanolamine	13.96	0.076	0.203753	734	149.555		For example, cholesterol content in the cerebellum is found as shown in the following expression.
	Phosphatidyl-choline	17.34	0.091	0.243968	758	184.928		(12.84 mg ) / (g fresh tissue) * (1 g fresh tissue) / (0.25 gram dry weight) * (1 g ) / (1000 mg ) = (0.05 g ) / (gram dry weight)
	Phosphatidyl-serine	4.26	0.022	0.0589812	788	46.4772		(0.05 g ) / (gram dry weight) * mol / (386.65 g) * (1000 mmol ) / (1 mol) = (0.133 mmol ) / (gram dry weight)
	Sphingomyelin	2.4	0.013	0.0348525	741	25.8257		All compounds except cardiolipin and gangliosides were calculated as shown in the above expressions.
	Phosphatidyl-inositol	1.14	0.005	0.0134048	887	11.8901
	Cardiolipin		0.002	0.00536193	1466	7.86059		The ratio of sphingomyelin to gangliosides contents in the whole brain and sphingomyelin content in the cerebellum were used
	Cerebrosides	8.16	0.022	0.0589812	1510	89.0617		to determine ganglioside content in the cerebellum (Scandroglio et al., 2008), (Chavko et al., 1993).
	Gangliosides		0.009	0.0241287	1903	45.9169		Sphingomyelin content in brain / Gangliosides content in brain = (1.03 nmol) / (mg fresh tissue) / (0.73 nmol) / (mg fresh tissue) = 1.411
	Total		0.373	1		699.507		(0.013 mmol) / (gram dry weight) / 1.4 = (0.0092 mmol) / (gram dry weight)
								Cardiolipin content in the cerebellum was calculated as shown in the above expressions (Chavko et al., 1993), (Ellis et al.,2005)
Composition of lipid and protein in gray and white matter	Compound	Compound content in gray matter (g/gDW) (Brady et al., 2012)	Compound content in white matter (g/gDW) (Brady et al., 2012)
	Protein	0.55	0.4					Protein content in cerebellum was calculated by multiplying percentages of gray matter and white matter in cerebellum with
	Lipid	0.33	0.55					the contents of protein found in white matter and gray matter as shown in the following expressions.
								Protein content in white matter = 0.4 g / gDW * 26 / 100 = 0.1 g / gDW
Distribution of gray and white matter in cerebellum	Gray matter in cerebellum	White matter in cerebellum (Sultan, 2002)						Protein content in gray matter = 0.55 g / gDW * 74 / 100 = 0.4 g / gDW
	0.74	0.26						The sum of these results was divided to protein molecular weight to detect the amount of protein in mmol/gDW.
								(0.5 g ) / (gram dry weight) * mmol / (0.1286 g) = (3.97 mmol ) / (gram dry weight)
Lipid and protein composition in cerebellum	Compound	Compound content in cerebellum (mmol/gDW)	Molecular weight (g/mmol)	Total compound content in cerebellum (g/gDW)
	Protein	3.97	0.1286	0.5
	Lipid	0.55	0.6966	0.4
Updated and newly added biomass reactions		Reaction
	Gangliosides reaction	0.0145 GM3_N + 0.0087 GM2_N + 0.1724 GM1_N + 0.046 GD3_N + 0.25 GD1a_N + 0.06 GT1a_N + 0.1174 GD1b_N + 0.28 GT1b_N + 0.043 GQ1b_N -> gangliosides_N
	Cerebrosides reaction	0.4 Glucosylceramide_N + 0.6 Galactosylceramide_N -> cerebrosides_N
	Protein reaction	0.047 Alanine + 0.005 Methionine + 0.016 Valine + 0.023 Leucine + 0.008 Isoleucine + 0.189 Glutamine + 0.270 Glutamate + 0.066 GABA + 0.112 Glycine + 0.044 Serine + 0.037 Threonine + 0.008 Phenylalanine + 0.023 Tyrosine + 0.036 Aspartate + 0.010 Asparagine + 0.009 Lysine + 0.017 Arginine + 0.006 Ornithine + 0.007 Histidine + 0.067 Taurine -> Protein
	Lipid reaction	0.356 Cholesterol + 0.204 Phosphoryl_ethanolamine + 0.245 Phosphatidyl_choline + 0.058 Phosphatidyl_serine + 0.0347 sphingomyelin + 0.0137 phosphatidyl_inositol + 0.0056 cardiolipin + 0.058 cerebrosides + 0.0246 gangliosides -> Lipid
	Biomass Reaction	3.97 Protein + 0.55 Lipid + 0.11 RNA + 24 ATP -> Biomass + 24 ADP						RNA and ATP compositions calculated for GBM model were included to biomass reaction in MB model (Özcan and Çakır, 2016).
References
Andersen, C. In Vivo Estimation of Water Content in Cerebral White Matter of Brain Tumour Patients and Normal Indi-viduals: Towards A Quantitative Brain Oedema Definition. Acta Neurochirurgica 1997, 139, 249–256. https://doi.org/10.1007/BF01844760.
Banay-Schwartz, M.; Palkovits, M.; Lajtha, A. Heterogeneous Distribution of Functionally Important Amino Acids in Brain Areas of Adult and Aging Humans. Neurochemical Research 1993, 18, 417–423. https://doi.org/10.1007/BF00967245
Brady, S. T.; Siegel, G. J.; Albers, R.W.; Price, D.L. In Basic Neurochemistry: Principles of Molecular, Cellular and Medical Neurobiology, 8th ed.; Academic Press: Boston, USA, 2012; pp. 91-187.
Chavko, M.; Nemoto, E.M.; Melick, J.A. Regional Lipid Composition in the Rat Brain. Molecular and Chemical Neuropathology 1993, 18, 123–131. https://doi.org/10.1007/BF03160026.
Ellis, C. E.; Murphy, E.J.; Mitchell, D.C.; Golovko, M.Y.; Scaglia, F.; Barcelo-Coblijn, G.C.; Nussbaum, R.L. Mitochondrial Lipid Abnormality and Electron Transport Chain Impairment in Mice Lacking Synuclein. Mol. Cell. Biol 2005, 25, 10190–10201. https://doi.org/10.1128/MCB.25.22.10190-10201.2005.
Norton, W.T.; Abe, T.; Poduslo, S.E.; DeVries, G.H. The Lipid Composition of Isolated Brain Cells and Axons. Journal of Neu-roscience Research 1975, 1, pp. 57–75. https://doi.org/10.1002/jnr.490010106.
Özcan, E.; Çakir, T. Reconstructed metabolic network models predict flux-level metabolic reprogramming in glioblastoma. Front. Neurosci. 2016, 10, 156. https://doi.org/10.3389/fnins.2016.00156.
Scandroglio, F.; Venkata, J.K.; Loberto, N.; Prioni, S.; Schuchman, E.H.; Chigorno, V.; Prinetti, A.; Sonnino, S. Lipid Content of Brain, Brain Membrane Lipid Domains, and Neurons from Acid Sphingomyelinase Deficient Mice: Lipid Content and ASM Deficient Mice. Journal of Neurochemistry 2008, 107, 329–338. https://doi.org/10.1111/j.1471-4159.2008.05591.x.
Sultan, F. Brain Evolution: Analysis of Mammalian Brain Architecture. Nature 2002, 415, 133–134. https://doi.org/10.1038/415133b.

## Sheet: Model constraints
Reaction name	Reaction	Lower bound	Upper bound
R593	-> Glucose_A	0.02556	0.02556
R594	-> Glucose_N	0.82644	0.82644
R595	-> O2_A	0.00426	0.00426
R596	-> O2_N	0.13774	0.13774
n_Ex_A_Gly	-> Glutamine_A	0.0024	0.0024
n_Ex_N_Gly	-> Glutamine_N	0.0776	0.0776
R597	-> Leucine_A	0	0.034
R600	-> Tyrosine_N	0	0.0028
R601	-> Tryptophan_N	0	0.0074
R612	-> Methionine	0	0.008
R572	-> Glycogen	0	0
R605	-> BHB	0	0
R606	-> Acetoacetate	0	0
R604	<-> NH3_A	-1000	1000

## Sheet: Model
Localization	Associated metabolic pathway	Reaction	Reaction name	Controlling gene
Astrocyte	Glycolysis	Glucose_A + ATP_A -> Glucose-6-phosphate_A + ADP_A	R1	GCK; HK1; HK2; HK3; HKDC1
Astrocyte	Glycolysis	Glucose-6-phosphate_A <-> Fructose-6-phosphate_A	R2	GPI
Astrocyte	Glycolysis	Fructose-6-phosphate_A + ATP_A -> Fructose-1-6-biphosphate_A + ADP_A	R3	PFKL; PFKM; PFKP
Astrocyte	Glycolysis	Fructose-1-6-biphosphate_A <-> Glyceraldehyde-3-phosphate_A + Dihydroxyacetone-phosphate_A	R4	ALDOA; ALDOB
Astrocyte	Glycolysis	Dihydroxyacetone-phosphate_A <-> Glyceraldehyde-3-phosphate_A	R5	TPI1
Astrocyte	Glycolysis	Glyceraldehyde-3-phosphate_A + NAD_A <-> 1-3-biphosphoglycerate_A + NADH_A	R6	GAPDH; GAPDHS
Astrocyte	Glycolysis	1-3-biphosphoglycerate_A + ADP_A <-> 3-phosphoglycerate_A + ATP_A	R7	PGK1; PGK2
Astrocyte	Glycolysis	3-phosphoglycerate_A <-> 2-phosphoglycerate_A	R8	BPGM; PGAM1; PGAM2; VCAN
Astrocyte	Glycolysis	2-phosphoglycerate_A <-> Phosphoenol-pyruvate_A	R9	ENO1; ENO2; ENO3
Astrocyte	Glycolysis	Phosphoenol-pyruvate_A + ADP_A -> Pyruvate_A + ATP_A	R10	PKLR; PKM2
Astrocyte	Glycolysis	Pyruvate_A + NADH_A <-> Lactate_A + NAD_A	R11	LDHA; LDHAL6A; LDHAL6B; LDHB; LDHC
Astrocyte	Glycolysis	Pyruvate_A + ATP_A + Bicarbonate_A -> Oxoloacetate_A + ADP_A	R12	PC
Astrocyte	Glycolysis	Pyruvate_A + NAD_AM -> Acetyl-CoA_A + CO2_A + NADH_AM	R13	DLAT; DLD; PDHA1; PDHB; PDHX
Astrocyte	Glycolysis	Oxoloacetate_A + GTP_A -> Phosphoenol-pyruvate_A + CO2_A + GDP_A	R14	PCK1; PCK2
Astrocyte	Glycolysis	2-3-Disphospho-D-glycerate_A -> 3-phosphoglycerate_A	R15	BPGM; PGAM1; PGAM2
Astrocyte	Glycolysis	1-3-biphosphoglycerate_A <-> 2-3-Disphospho-D-glycerate_A	R16	BPGM; PGAM1; PGAM2
Astrocyte	Pentose Phosphate Pathway	Glucose-6-phosphate_A + NADP_A <-> 6-phosphoglucone_A + NADPH_A	R17	G6PD
Astrocyte	Pentose Phosphate Pathway	6-phosphoglucone_A -> 6-phosphogluconate_A	R18	H6PD; PGLS
Astrocyte	Pentose Phosphate Pathway	6-phosphogluconate_A + NADP_A -> Ribulose-5-phosphate_A + NADPH_A + CO2_A	R19
Astrocyte	Pentose Phosphate Pathway	Ribulose-5-phosphate_A <-> Xylulose-5-phosphate_A	R20	RPE
Astrocyte	Pentose Phosphate Pathway	Ribulose-5-phosphate_A <-> Ribose-5-phosphate_A	R21	RPIA
Astrocyte	Pentose Phosphate Pathway	Ribose-5-phosphate_A + Xylulose-5-phosphate_A <-> Sedoheptulose-7-phosphate_A + Glyceraldehyde-3-phosphate_A	R22	TKT; TKTL1; TKTL2
Astrocyte	Pentose Phosphate Pathway	Sedoheptulose-7-phosphate_A + Glyceraldehyde-3-phosphate_A <-> Fructose-6-phosphate_A + Erythrose-4-phosphate_A	R23	TALDO1
Astrocyte	Pentose Phosphate Pathway	Xylulose-5-phosphate_A + Erythrose-4-phosphate_A <-> Fructose-6-phosphate_A + Glyceraldehyde-3-phosphate_A	R24	TKT; TKTL1; TKTL2
Astrocyte	TCA Cycle	Oxoloacetate_A + Acetyl-CoA_A -> Citrate_A	R25	CS; SLC35G3
Astrocyte	TCA Cycle	Citrate_A <-> Cis_aconitate_A	R26	ACO1; ACO2
Astrocyte	TCA Cycle	Cis_aconitate_A <-> Isocitrate_A	R27	ACO1; ACO2
Astrocyte	TCA Cycle	ATP_A + Citrate_A -> Oxoloacetate_A + Acetyl-CoA_A + ADP_A	R28	ACLY
Astrocyte	TCA Cycle	Citrate_A <-> Oxoloacetate_A + Acetate_A	R29	CLYBL
Astrocyte	TCA Cycle	Isocitrate_A + NAD_AM -> alpha-ketoglutarate_A + NADH_AM + CO2_A	R30	IDH3A; IDH3B; IDH3G
Astrocyte	TCA Cycle	Isocitrate_A + NADP_A -> alpha-ketoglutarate_A + NADPH_A + CO2_A	R31	IDH1; IDH2
Astrocyte	TCA Cycle	Isocitrate_A + NADP_AM -> alpha-ketoglutarate_A + NADPH_AM + CO2_A	R32	IDH1; IDH2
Astrocyte	TCA Cycle	alpha-ketoglutarate_A + NAD_AM -> Succinyl-CoA_A + NADH_AM + CO2_A	R33	OGDHL; DHTKD1; OGDH; DLST; DLD
Astrocyte	TCA Cycle	Succinyl-CoA_A + ADP_A <-> Succinate_A + ATP_A	R34	SUCLA2; SUCLG1
Astrocyte	TCA Cycle	Succinate_A + FAD_AM <-> Fumarate_A + FADH2_AM	R35	SDHC; HSSUCCDH; SDHB; SDHA; PGL2
Astrocyte	TCA Cycle	Fumarate_A <-> Malate_A	R36	FH
Astrocyte	TCA Cycle	Malate_A + NAD_AM -> Oxoloacetate_A + NADH_AM	R37	MDH1; MDH2
Astrocyte	TCA Cycle	Malate_A + NAD_A -> Oxoloacetate_A + NADH_A	R38	MDH1; MDH2
Astrocyte	TCA Cycle	Malate_A + NADP_A -> Pyruvate_A + NADPH_A + CO2_A	R39	ME1; ME2; ME3
Astrocyte	TCA Cycle	NADP_AM + NADH_AM -> NADPH_AM + NAD_AM	R40	NNT
Astrocyte	Oxidative Phosphorylation and ATPase	NADH_AM + Ubiquinone_A -> NAD_AM + Ubiquinol_A + 4 Hc_A	R41	MT-ND1; MT-ND2; MT-ND3; MT-ND4; MT-ND4L; MT-ND5; MT-ND6; NDUFA1; NDUFA10; NDUFA11; NDUFA12; NDUFA13; NDUFA2; NDUFA3; NDUFA4; NDUFA5; NDUFA6; NDUFA7; NDUFA8; NDUFA9; NDUFAF1; NDUFAF2; NDUFAF3; NDUFAF4; NDUFB1; NDUFB10; NDUFB11; NDUFB2; NDUFB3; NDUFB4; NDUFB5; NDUFB6; NDUFB7; NDUFB8; NDUFB9; NDUFC1; NDUFC2; NDUFS1; NDUFS2; NDUFS3; NDUFS7; NDUFS8; NDUFV1; NDUFV2; NDUFV3
Astrocyte	Oxidative Phosphorylation and ATPase	Ubiquinol_A + CytCox_A -> Ubiquinone_A + CytCred_A + 4 Hc_A	R42	CYC1; MT-CYB; UQCR; UQCR10; UQCRB; UQCRC1; UQCRC2; UQCRFS1; UQCRFS1P1; UQCRH; UQCRQ
Astrocyte	Oxidative Phosphorylation and ATPase	CytCred_A + 0.5 O2_A -> CytCox_A + 2 Hc_A	R43	COX4I1; COX4I2; COX5A; COX5B; COX6A1; COX6A2; COX6B1; COX6B2; COX6C; COX7A1; COX7A2; COX7A2L; COX7AP2; COX7B; COX7B2; COX7C; COX8A;MT-CO1; MT-CO2; MT-CO3
Astrocyte	Oxidative Phosphorylation and ATPase	FADH2_AM + Ubiquinone_A -> FAD_AM + Ubiquinol_A	R44	ETFDH
Astrocyte	Oxidative Phosphorylation and ATPase	ADP_A + 4 Hc_A -> ATP_A	R45	ATP5A1; ATP5B; ATP5C1; ATP5D; ATP5E; ATP5EP2; ATP5F1; ATP5H; ATP5I; ATP5J2; ATP5L; ATP5L2; ATP5S; MTATP6; MTATP8
Neuron	Glycolysis	Glucose_N + ATP_N -> Glucose-6-phosphate_N + ADP_N	R46	GCK; HK1; HK2; HK3; HKDC1
Neuron	Glycolysis	Glucose-6-phosphate_N <-> Fructose-6-phosphate_N	R47	GPI
Neuron	Glycolysis	Fructose-6-phosphate_N + ATP_N -> Fructose-1-6-biphosphate_N + ADP_N	R48	PFKL; PFKM; PFKP
Neuron	Glycolysis	Fructose-1-6-biphosphate_N <-> Glyceraldehyde-3-phosphate_N + Dihydroxyacetone-phosphate_N	R49	ALDOA; ALDOB
Neuron	Glycolysis	Dihydroxyacetone-phosphate_N <-> Glyceraldehyde-3-phosphate_N	R50	TPI1
Neuron	Glycolysis	Glyceraldehyde-3-phosphate_N + NAD_N <-> 1-3-biphosphoglycerate_N + NADH_N	R51	GAPDH; GAPDHS
Neuron	Glycolysis	1-3-biphosphoglycerate_N + ADP_N <-> 3-phosphoglycerate_N + ATP_N	R52	PGK1; PGK2
Neuron	Glycolysis	3-phosphoglycerate_N <-> 2-phosphoglycerate_N	R53	BPGM; PGAM1; PGAM2; VCAN
Neuron	Glycolysis	2-phosphoglycerate_N <-> Phosphoenol-pyruvate_N	R54	ENO1; ENO2; ENO3
Neuron	Glycolysis	Phosphoenol-pyruvate_N + ADP_N -> Pyruvate_N + ATP_N	R55	PKLR; PKM2
Neuron	Glycolysis	Pyruvate_N + NADH_N <-> Lactate_N + NAD_N	R56	LDHA; LDHAL6A; LDHAL6B; LDHB; LDHC
Neuron	Glycolysis	Pyruvate_N + NAD_NM -> Acetyl-CoA_N + CO2_N + NADH_NM	R57	DLAT; DLD; PDHA1; PDHB; PDHX
Neuron	Glycolysis	Oxoloacetate_N + GTP_N -> Phosphoenol-pyruvate_N + CO2_N + GDP_N	R58	PCK1; PCK2
Neuron	Glycolysis	2-3-Disphospho-D-glycerate_N -> 3-phosphoglycerate_N	R59	BPGM; PGAM1; PGAM2
Neuron	Glycolysis	1-3-biphosphoglycerate_N <-> 2-3-Disphospho-D-glycerate_N	R60	BPGM; PGAM1; PGAM2
Neuron	Pentose Phosphate Pathway	Glucose-6-phosphate_N + NADP_N <-> 6-phosphoglucone_N + NADPH_N	R61	G6PD
Neuron	Pentose Phosphate Pathway	6-phosphoglucone_N -> 6-phosphogluconate_N	R62	H6PD; PGLS
Neuron	Pentose Phosphate Pathway	6-phosphogluconate_N + NADP_N -> Ribulose-5-phosphate_N + NADPH_N + CO2_N	R63
Neuron	Pentose Phosphate Pathway	Ribulose-5-phosphate_N <-> Xylulose-5-phosphate_N	R64	RPE
Neuron	Pentose Phosphate Pathway	Ribulose-5-phosphate_N <-> Ribose-5-phosphate_N	R65	RPIA
Neuron	Pentose Phosphate Pathway	Ribose-5-phosphate_N + Xylulose-5-phosphate_N <-> Sedoheptulose-7-phosphate_N + Glyceraldehyde-3-phosphate_N	R66	TKT; TKTL1; TKTL2
Neuron	Pentose Phosphate Pathway	Sedoheptulose-7-phosphate_N + Glyceraldehyde-3-phosphate_N <-> Fructose-6-phosphate_N + Erythrose-4-phosphate_N	R67	TALDO1
Neuron	Pentose Phosphate Pathway	Xylulose-5-phosphate_N + Erythrose-4-phosphate_N <-> Fructose-6-phosphate_N + Glyceraldehyde-3-phosphate_N	R68	TKT; TKTL1; TKTL2
Neuron	TCA Cycle	Oxoloacetate_N + Acetyl-CoA_N -> Citrate_N	R69	CS; SLC35G3
Neuron	TCA Cycle	Citrate_N <-> Cis_aconitate_N	R70	ACO1; ACO2
Neuron	TCA Cycle	Cis_aconitate_N <-> Isocitrate_N	R71	ACO1; ACO2
Neuron	TCA Cycle	ATP_N + Citrate_N -> Oxoloacetate_N + Acetyl-CoA_N + ADP_N	R72	ACLY
Neuron	TCA Cycle	Isocitrate_N + NAD_NM -> alpha-ketoglutarate_N + NADH_NM + CO2_N	R73	IDH3A; IDH3B; IDH3G
Neuron	TCA Cycle	Isocitrate_N + NADP_NM -> alpha-ketoglutarate_N + NADPH_NM + CO2_N	R74	IDH1; IDH2
Neuron	TCA Cycle	Isocitrate_N + NADP_N -> alpha-ketoglutarate_N + NADPH_N + CO2_N	R75	IDH1; IDH2
Neuron	TCA Cycle	alpha-ketoglutarate_N + NAD_NM -> Succinyl-CoA_N + NADH_NM + CO2_N	R76	OGDHL; DHTKD1; OGDH; DLST; DLD
Neuron	TCA Cycle	Succinyl-CoA_N + ADP_N <-> Succinate_N + ATP_N	R77	SUCLA2; SUCLG1
Neuron	TCA Cycle	Succinate_N + FAD_NM <-> Fumarate_N + FADH2_NM	R78	SDHC; HSSUCCDH; SDHB; SDHA; PGL2
Neuron	TCA Cycle	Fumarate_N <-> Malate_N	R79	FH
Neuron	TCA Cycle	Malate_N + NAD_NM -> Oxoloacetate_N + NADH_NM	R80	MDH1; MDH2
Neuron	TCA Cycle	Oxoloacetate_N + NADH_N -> Malate_N + NAD_N	R81	MDH1; MDH2
Neuron	TCA Cycle	Malate_N + NADP_NM -> Pyruvate_N + NADPH_NM + CO2_N	R82	ME1; ME2; ME3
Neuron	TCA Cycle	NADP_NM + NADH_NM -> NADPH_NM + NAD_NM	R83	NNT
Neuron	Oxidative Phosphorylation and ATPase	NADH_NM + Ubiquinone_N -> NAD_NM + Ubiquinol_N + 4 Hc_N	R84	MT-ND1; MT-ND2; MT-ND3; MT-ND4; MT-ND4L; MT-ND5; MT-ND6; NDUFA1; NDUFA10; NDUFA11; NDUFA12; NDUFA13; NDUFA2; NDUFA3; NDUFA4; NDUFA5; NDUFA6; NDUFA7; NDUFA8; NDUFA9; NDUFAF1; NDUFAF2; NDUFAF3; NDUFAF4; NDUFB1; NDUFB10; NDUFB11; NDUFB2; NDUFB3; NDUFB4; NDUFB5; NDUFB6; NDUFB7; NDUFB8; NDUFB9; NDUFC1; NDUFC2; NDUFS1; NDUFS2; NDUFS3; NDUFS7; NDUFS8; NDUFV1; NDUFV2; NDUFV3
Neuron	Oxidative Phosphorylation and ATPase	Ubiquinol_N + CytCox_N -> Ubiquinone_N + CytCred_N + 4 Hc_N	R85	CYC1; MT-CYB; UQCR; UQCR10; UQCRB; UQCRC1; UQCRC2; UQCRFS1; UQCRFS1P1; UQCRH; UQCRQ
Neuron	Oxidative Phosphorylation and ATPase	CytCred_N + 0.5 O2_N -> CytCox_N + 2 Hc_N	R86	COX4I1; COX4I2; COX5A; COX5B; COX6A1; COX6A2; COX6B1; COX6B2; COX6C; COX7A1; COX7A2; COX7A2L; COX7AP2; COX7B; COX7B2; COX7C; COX8A; MT-CO1; MT-CO2; MT-CO3
Neuron	Oxidative Phosphorylation and ATPase	FADH2_NM + Ubiquinone_N -> FAD_NM + Ubiquinol_N	R87	ETFDH
Neuron	Oxidative Phosphorylation and ATPase	ADP_N + 4 Hc_N -> ATP_N	R88	ATP5A1; ATP5B; ATP5C1; ATP5D; ATP5E; ATP5EP2; ATP5F1; ATP5H; ATP5I; ATP5J2; ATP5L; ATP5L2; ATP5S; MTATP6; MTATP8
Neuron	Glutamate - Glutamine Cycle	alpha-ketoglutarate_N + NH3_N + NADPH_NM <-> Glutamate_N + NADP_NM	R89	GLUD1; GLUD2
Astrocyte	Glutamate - Glutamine Cycle	alpha-ketoglutarate_A + NH3_A + NADH_AM <-> Glutamate_A + NAD_AM	R90	GLUD1; GLUD2
Intercellular	Glutamate - Glutamine Cycle	Glutamate_N + ATP_A -> Glutamate_A + ADP_A	R91
Astrocyte	Glutamate - Glutamine Cycle	alpha-ketoglutarate_A + NH3_A + NADPH_AM <-> Glutamate_A + NADP_AM	R92	GLUD1; GLUD2
Neuron	Glutamate - Glutamine Cycle	alpha-ketoglutarate_N + NH3_N + NADH_NM <-> Glutamate_N + NAD_NM	R93	GLUD1; GLUD2
Astrocyte	Glutamate - Glutamine Cycle	Glutamate_A + NH3_A + ATP_A -> Glutamine_A + ADP_A	R94	GLUL
Intercellular	Glutamate - Glutamine Cycle	Glutamine_A -> Glutamine_N	R95
Neuron	Glutamate - Glutamine Cycle	Glutamine_N -> Glutamate_N + NH3_N	R96	ASNS; GLS; GLS2
Neuron	GABA Cycle	Glutamate_N -> GABA_N + CO2_N	R97	GAD1; GAD2
Intercellular	GABA Cycle	GABA_N <-> GABA_A	R98
Astrocyte	GABA Cycle	GABA_A + alpha-ketoglutarate_A -> Glutamate_A + SuccinateSAL_A	R99	ABAT
Astrocyte	GABA Cycle	SuccinateSAL_A + NAD_AM -> NADH_AM + Succinate_A	R100	ALDH5A1
Neuron	GABA Cycle	GABA_N + alpha-ketoglutarate_N -> Glutamate_N + SuccinateSAL_N	R101	ABAT
Neuron	GABA Cycle	SuccinateSAL_N + NAD_NM -> NADH_NM + Succinate_N	R102	ALDH5A1
Neuron	Aspartate Metabolism	Oxoloacetate_N + Glutamate_N <-> Aspartate_N + alpha-ketoglutarate_N	R103	GOT1; GOT1L1; GOT2
Intercellular	Aspartate Metabolism	Aspartate_N <-> Aspartate_A	R104
Astrocyte	Aspartate Metabolism	Aspartate_A + alpha-ketoglutarate_A <-> Oxoloacetate_A + Glutamate_A	R105	GOT1; GOT1L1; GOT2
Neuron	Asparagine Metabolism	Glutamine_N + Aspartate_N + ATP_N <-> Glutamate_N + Asparagine_N + AMP_N	R106	ASNS
Neuron	Histamine Metabolism	Histidine_N <-> Histamine_N + CO2_N	R107	HDC
Neuron	Histamine Metabolism	Histamine_N + S-adenosyl-L-methionine_N -> S-adenosyl-L-homocysteine_N + methylhistamine_N	R108	HNMT
Neuron	Alanine Metabolism	Pyruvate_N + Glutamate_N <-> alpha-ketoglutarate_N + Alanine_N	R109	GPT; GPT2
Intercellular	Alanine Metabolism	Alanine_N <-> Alanine_A	R110
Astrocyte	Alanine Metabolism	Alanine_A + alpha-ketoglutarate_A <-> Pyruvate_A + Glutamate_A	R111	GPT; GPT2
Astrocyte	Glycine-Serine Metabolism	3-phosphoglycerate_A + NAD_A <-> 3-phosphohydroxypyruvate_A + NADH_A	R112	PHGDH; PHGDHL1
Astrocyte	Glycine-Serine Metabolism	3_phospho_serine_A + alpha-ketoglutarate_A <-> 3-phosphohydroxypyruvate_A + Glutamate_A	R113	PSAT1
Astrocyte	Glycine-Serine Metabolism	3_phospho_serine_A -> Serine_A	R114	PSPH; PSPHL
Astrocyte	Glycine-Serine Metabolism	Serine_A -> Pyruvate_A + NH3_A	R115	SDS; SDSL
Intercellular	Glycine-Serine Metabolism	Serine_A -> Serine_N	R116
Neuron	Glycine-Serine Metabolism	Serine_N + tetrahydrofolate_N -> Glycine_N	R117	SHMT1; SHMT2
Intercellular	Glycine-Serine Metabolism	Glycine_N -> Glycine_A	R118
Astrocyte	Glycine-Serine Metabolism	Glycine_A + NAD_AM + tetrahydrofolate_A -> CO2_A + NH3_A + NADH_AM	R119
Astrocyte	Glycine-Serine Metabolism	Glycine_A -> tetrahydrofolate_A + Serine_A	R120	SHMT1; SHMT2
Astrocyte	Leucine Metabolism	Leucine_A + alpha-ketoglutarate_A <-> KIC_A + Glutamate_A	R121	BCAT1; BCAT2
Astrocyte	Leucine Metabolism	KIC_A + NAD_AM -> Isovaleryl-CoA_A + CO2_A + NADH_AM	R122
Astrocyte	Leucine Metabolism	Isovaleryl-CoA_A + FAD_AM <-> 3_methylcrotonyl-Coa_A + FADH2_AM	R123	IVD
Astrocyte	Leucine Metabolism	Bicarbonate_A + 3_methylcrotonyl-Coa_A + ATP_A <-> ADP_A + 3_methylglutaconyl-Coa_A	R124	MCCC1; MCCC2
Astrocyte	Leucine Metabolism	3_methylglutaconyl-Coa_A <-> 3_hydroxy_3_methylglutaryl-Coa_A	R125	AUH
Astrocyte	Leucine Metabolism	3_hydroxy_3_methylglutaryl-Coa_A <-> Acetoacetate_A + Acetyl-CoA_A	R126	HMGCL; HMGCLL1
Astrocyte	Leucine Metabolism; Ketone Body Metabolism	Acetoacetate_A + Succinyl-CoA_A -> Acetoacetyl-CoA_A + Succinate_A	R127	OXCT1
Astrocyte	Leucine Metabolism; Ketone Body Metabolism	Acetoacetyl-CoA_A <-> 2 Acetyl-CoA_A	R128	ACAA1; ACAT1; ACAT2; HADHB
Intercellular	Leucine Metabolism	KIC_A -> KIC_N	R129
Neuron	Leucine Metabolism	KIC_N + Glutamate_N <-> Leucine_N + alpha-ketoglutarate_N	R130	BCAT1; BCAT2
Intercellular	Leucine Metabolism	Leucine_N -> Leucine_A	R131
Astrocyte	Valine Metabolism	Valine_A + alpha-ketoglutarate_A <-> KIV_A + Glutamate_A	R132	BCAT1; BCAT2
Astrocyte	Valine Metabolism	KIV_A + NAD_AM -> Isobutyryl-CoA_A + CO2_A + NADH_AM	R133	BCKDHA; BCKDHB; DBT; DLD
Astrocyte	Valine Metabolism	Isobutyryl-CoA_A + FAD_AM -> FADH2_AM + methylacrylyl-CoA_A	R134	ACAD8; ACADSB
Astrocyte	Valine Metabolism	methylacrylyl-CoA_A -> S-3-hydroxy-isobutyryl-CoA_A	R135	ECHS1; EHHADH; HADHA
Astrocyte	Valine Metabolism	S-3-hydroxy-isobutyryl-CoA_A -> S-3-hydroxy-isobutyrate_A	R136	HIBCH
Astrocyte	Valine Metabolism	S-3-hydroxy-isobutyrate_A + NAD_AM -> S-methylmalonate-semialdehyde + NADH_AM	R137	HIBADH
Astrocyte	Valine Metabolism	S-methylmalonate-semialdehyde + NAD_AM -> NADH_AM + Propionyl-CoA_A + Bicarbonate_A	R138	ALDH6A1
Astrocyte	Valine Metabolism; Isoleucine Metabolism	Propionyl-CoA_A + Bicarbonate_A + ATP_A -> S-methylmalonyl-CoA_A + ADP_A	R139	PCCA; PCCB
Astrocyte	Valine Metabolism; Isoleucine Metabolism	S-methylmalonyl-CoA_A -> R-methylmalonyl-CoA_A	R140	MCEE
Astrocyte	Valine Metabolism; Isoleucine Metabolism	R-methylmalonyl-CoA_A -> Succinyl-CoA_A	R141	MUT
Intercellular	Valine Metabolism	KIV_A -> KIV_N	R142
Neuron	Valine Metabolism	KIV_N + Glutamate_N <-> Valine_N + alpha-ketoglutarate_N	R143	BCAT1; BCAT2
Intercellular	Valine Metabolism	Valine_N -> Valine_A	R144
Astrocyte	Isoleucine Metabolism	Isoleucine_A + alpha-ketoglutarate_A <-> KMV_A + Glutamate_A	R145	BCAT1; BCAT2
Astrocyte	Isoleucine Metabolism	KMV_A + NAD_AM -> Methylbutyryl-CoA_A + CO2_A + NADH_AM	R146	DLD; DBT; BCKDHA; BCKDHB
Astrocyte	Isoleucine Metabolism	Methylbutyryl-CoA_A + FAD_AM -> FADH2_AM + E-2-methylcrotonoyl-CoA_A	R147	ACADSB
Astrocyte	Isoleucine Metabolism	E-2-methylcrotonoyl-CoA_A -> 2-methyl-3-hydroxybutyryl-CoA_A	R148	ECHS1; EHHADH; HADHA
Astrocyte	Isoleucine Metabolism	2-methyl-3-hydroxybutyryl-CoA_A + NAD_AM -> NADH_AM + 2-methylacetoacetyl-CoA_A	R149	HSD17B10
Astrocyte	Isoleucine Metabolism	2-methylacetoacetyl-CoA_A <-> Propionyl-CoA_A + Acetyl-CoA_A	R150	ACAT1; ACAT2; HADHB
Intercellular	Isoleucine Metabolism	KMV_A -> KMV_N	R151
Neuron	Isoleucine Metabolism	KMV_N + Glutamate_N <-> Isoleucine_N + alpha-ketoglutarate_N	R152	BCAT1; BCAT2
Intercellular	Isoleucine Metabolism	Isoleucine_N -> Isoleucine_A	R153
Neuron	Lysine Metabolism	Lysine_N + alpha-ketoglutarate_N + NADPH_N -> Saccharopine_N + NADP_N	R154	AASS
Neuron	Lysine Metabolism	Saccharopine_N + NAD_N -> Glutamate_N + NADH_N + 2-aminoadipate_semialdehyde_N	R155	AASS; SCCPDH
Neuron	Lysine Metabolism	2-aminoadipate_semialdehyde_N <-> S-2,3,4,5-tetrahydropiperidine-2-carboxylate_N	R156	ALDH7A1
Neuron	Lysine Metabolism	S-2,3,4,5-tetrahydropiperidine-2-carboxylate_N + NAD_N -> 2-aminoadipate_N + NADH_N	R157	ALDH7A1
Neuron	Lysine Metabolism	2-aminoadipate_N + alpha-ketoglutarate_N -> alpha-ketoadipate_N + Glutamate_N	R158
Neuron	Lysine Metabolism	alpha-ketoadipate_N + NAD_NM -> CO2_N + NADH_NM + glutaryl-CoA_N	R159
Neuron	Lysine Metabolism	FAD_NM + glutaryl-CoA_N -> glutaconyl-CoA_N + FADH2_NM	R160	GCDH
Neuron	Lysine Metabolism	glutaconyl-CoA_N -> CO2_N + crotonyl-CoA_N	R161	GCDH
Neuron	Lysine Metabolism	crotonyl-CoA_N -> S-3-hydroxybutanoyl-CoA_N	R162
Neuron	Lysine Metabolism	S-3-hydroxybutanoyl-CoA_N + NAD_NM -> Acetoacetyl-CoA_N + NADH_NM	R163
Neuron	Lysine Metabolism; Ketone Body Metabolism	Acetoacetyl-CoA_N <-> 2 Acetyl-CoA_N	R164	ACAA1; ACAT1; ACAT2; HADHB
Neuron	Phenylalanine-Tyrosine Metabolism	Phenylalanine_N + Tetrahydrobiopterin_N + O2_N -> Tyrosine_N + 4-alpha-hydroxy-tetrahydrobiopterin_N	R165	PAH
Neuron	Phenylalanine-Tyrosine Metabolism	4-alpha-hydroxy-tetrahydrobiopterin_N -> Dihydrobiopterin_N	R166	PCBD1; PCBD2
Neuron	Phenylalanine-Tyrosine Metabolism	Dihydrobiopterin_N + NADH_N -> Tetrahydrobiopterin_N + NAD_N	R167	QDPR
Neuron	Phenylalanine-Tyrosine Metabolism	Tyrosine_N + Tetrahydrobiopterin_N + O2_N -> L-DOPA_N + 4-alpha-hydroxy-tetrahydrobiopterin_N	R168	TH
Neuron	Phenylalanine-Tyrosine Metabolism	L-DOPA_N -> Dopamine_N + CO2_N	R169	DDC
Neuron	Phenylalanine-Tyrosine Metabolism	Dopamine_N + O2_N -> Norepinephrine_N	R170	DBH
Neuron	Phenylalanine-Tyrosine Metabolism	Norepinephrine_N + S-adenosyl-L-methionine_N -> S-adenosyl-L-homocysteine_N + Epinephrine_N	R171	PNMT
Intercellular	Phenylalanine-Tyrosine Metabolism	Dopamine_N -> Dopamine_A	R172
Astrocyte	Phenylalanine-Tyrosine Metabolism	Dopamine_A + O2_A -> Norepinephrine_A	R173	DBH
Neuron	Tryptophan Metabolism	Tryptophan_N + Tetrahydrobiopterin_N + O2_N -> 5-hydroxytryptophan_N + 4-alpha-hydroxy-tetrahydrobiopterin_N	R174	TPH1; TPH2
Neuron	Tryptophan Metabolism	5-hydroxytryptophan_N -> Seratonin_N + CO2_N	R175	DDC
Neuron	Tryptophan Metabolism	choline_N + Acetyl-CoA_N <-> Acetylcholine_N	R176	AANAT
Neuron	Tryptophan Metabolism	N-acetyl-serotonin_N + S-adenosyl-L-methionine_N -> S-adenosyl-L-homocysteine_N + Melatonin_N	R177	ASMT
Neuron	Acetylcholine Metabolism	Choline_N + Acetyl-CoA_N <-> Acetylcholine_N	R178	CHAT
Astrocyte	Proline metabolism	S-1-pyrroline-5-carboxylate_A + NADPH_A -> proline_A + NADP_A	R179	P5CR2; PYCR1; PYCRL
Astrocyte	Proline metabolism	proline_A + FAD_AM -> S-1-pyrroline-5-carboxylate_A + FADH2_AM	R180	LOC440792; PRODH
Astrocyte	Methionine Metabolism	methionine -> methionine_A	R181
Astrocyte	Methionine Metabolism	ATP_A + methionine_A -> S-adenosyl-L-methionine_A	R182	MAT1A; MAT2A; MAT2B
Astrocyte	Methionine Metabolism	S-adenosyl-L-methionine_A -> S-adenosyl-L-homocysteine_A	R183
Astrocyte	Methionine Metabolism	S-adenosyl-L-homocysteine_A -> L-homocysteine_A + adenosine_A	R184	AHCY; AHCYL1; AHCYL2
Astrocyte	Methionine Metabolism	L-homocysteine_A + Serine_A -> L-cystathionine_A	R185	CBS
Astrocyte	Methionine Metabolism	L-cystathionine_A -> NH3_A + 2-oxobutanoate_A + Cysteine_A	R186	CTH
Astrocyte	Methionine Metabolism	L-homocysteine_A -> methionine_A + tetrahydrofolate_A	R187	MTR
Astrocyte	Methionine Metabolism	2-oxobutanoate_A + NAD_A -> Propionyl-CoA_A + CO2_A + NADH_A	R188	BCKDHA; BCKDHB; DBT; DLD
Neuron	Methionine Metabolism	methionine -> methionine_N	R189
Neuron	Methionine Metabolism	ATP_N + methionine_N -> S-adenosyl-L-methionine_N	R190	MAT1A; MAT2A; MAT2B
Neuron	Methionine Metabolism	S-adenosyl-L-methionine_N -> S-adenosyl-L-homocysteine_N	R191
Neuron	Methionine Metabolism	S-adenosyl-L-homocysteine_N -> L-homocysteine_N + adenosine_N	R192	AHCY; AHCYL1; AHCYL2
Neuron	Methionine Metabolism	L-homocysteine_N + Serine_N -> L-cystathionine_N	R193	CBS
Neuron	Methionine Metabolism	L-cystathionine_N -> NH3_N + 2-oxobutanoate_N + Cysteine_N	R194	CTH
Neuron	Methionine Metabolism	L-homocysteine_N -> methionine_N + tetrahydrofolate_N	R195	MTR
Astrocyte	Threonine Metabolism	threonine -> threonine_A	R196
Astrocyte	Threonine Metabolism	threonine_A + NAD_A -> 2-amino-3-oxobutanoate_A + NADH_A	R197
Astrocyte	Threonine Metabolism	2-amino-3-oxobutanoate_A -> Glycine_A + Acetyl-CoA_A	R198	GCAT
Neuron	Threonine Metabolism	threonine -> threonine_N	R199
Neuron	Threonine Metabolism	threonine_N + NAD_N -> 2-amino-3-oxobutanoate_N + NADH_N	R200
Neuron	Threonine Metabolism	2-amino-3-oxobutanoate_N -> Glycine_N + Acetyl-CoA_N	R201	GCAT
Astrocyte	Cholesterol Synthesis	Acetyl-CoA_A + Acetoacetyl-CoA_A -> s3_hydroxy_3_methylglutaryl-Coa_A	R202	HMGCS1; HMGCS2
Astrocyte	Cholesterol Synthesis	s3_hydroxy_3_methylglutaryl-Coa_A + 2 NADPH_A -> R-mevalonate_A + 2 NADP_A	R203	HMGCR
Astrocyte	Cholesterol Synthesis	R-mevalonate_A + ATP_A -> mevalonate-5-phosphate_A + ADP_A	R204	MVK
Astrocyte	Cholesterol Synthesis	mevalonate-5-phosphate_A + ATP_A <-> mevalonate-diphosphate_A + ADP_A	R205	PMVK
Astrocyte	Cholesterol Synthesis	mevalonate-diphosphate_A + ATP_A -> isopentenyl_diphosphate_A + CO2_A + ADP_A	R206	MVD
Astrocyte	Cholesterol Synthesis	isopentenyl_diphosphate_A -> dimethylallyl_diphosphate_A	R207	IDI1; IDI2
Astrocyte	Cholesterol Synthesis	dimethylallyl_diphosphate_A + isopentenyl_diphosphate_A -> geranyl_diphosphate_A	R208	FDPS; GGPS1
Astrocyte	Cholesterol Synthesis	isopentenyl_diphosphate_A + geranyl_diphosphate_A -> 2E_6E_farnesyl_diphosphate_A	R209	FDPS; GGPS1
Astrocyte	Cholesterol Synthesis	2 2E_6E_farnesyl_diphosphate_A -> presqualene_diphosphate_A	R210	FDFT1
Astrocyte	Cholesterol Synthesis	presqualene_diphosphate_A + NADPH_A -> squalene_A + NADP_A	R211	FDFT1
Astrocyte	Cholesterol Synthesis	squalene_A + NADPH_A + O2_A -> S_2_3_epoxysqualene_A + NADP_A	R212	SQLE
Astrocyte	Cholesterol Synthesis	S_2_3_epoxysqualene_A -> lanosterol_A	R213	LSS
Astrocyte	Cholesterol Synthesis	lanosterol_A + NADPH_A + O2_A -> 4-4-dimethyl-14alpha-hydroxymethyl-5alpha-cholesta-8-24-dien-3beta-ol_A + NADP_A	R214	CYP51A1
Astrocyte	Cholesterol Synthesis	4-4-dimethyl-14alpha-hydroxymethyl-5alpha-cholesta-8-24-dien-3beta-ol_A + NADPH_A + O2_A -> 4-4-dimethyl-14alpha-formyl-5alpha-cholesta-8-24-dien-3beta-ol_A + NADP_A	R215	CYP51A1
Astrocyte	Cholesterol Synthesis	4-4-dimethyl-14alpha-formyl-5alpha-cholesta-8-24-dien-3beta-ol_A + NADPH_A + O2_A -> 4-4-dimethyl-5-alpha-cholesta-8-14-24-trien-3-beta-ol_A + NADP_A + formate_A	R216	CYP51A1
Astrocyte	Cholesterol Synthesis	4-4-dimethyl-5-alpha-cholesta-8-14-24-trien-3-beta-ol_A + NADPH_A -> 4_4-dimethylzymosterol_A + NADP_A	R217	LBR; TM7SF2
Astrocyte	Cholesterol Synthesis	4_4-dimethylzymosterol_A + NADPH_A + O2_A -> 4alpha-hydroxymethyl-4beta-methyl-5alpha-cholesta-8-24-dien-3beta-ol_A + NADP_A	R218	SC4MOL
Astrocyte	Cholesterol Synthesis	4alpha-hydroxymethyl-4beta-methyl-5alpha-cholesta-8-24-dien-3beta-ol_A + NADPH_A + O2_A -> 4alpha-formyl-4beta-methyl-5alpha-cholesta-8-24-dien-3beta-ol_A + NADP_A	R219	SC4MOL
Astrocyte	Cholesterol Synthesis	4alpha-formyl-4beta-methyl-5alpha-cholesta-8-24-dien-3beta-ol_A + NADPH_A + O2_A -> 4alpha-carboxy-4beta-methyl-5alpha-cholesta-8-24-dien-3beta-ol_A + NADP_A	R220	SC4MOL
Astrocyte	Cholesterol Synthesis	4alpha-carboxy-4beta-methyl-5alpha-cholesta-8-24-dien-3beta-ol_A + NADP_A -> 3-keto-4-methylzymosterol_A + NADPH_A + CO2_A	R221	NSDHL
Astrocyte	Cholesterol Synthesis	3-keto-4-methylzymosterol_A + NADPH_A -> 4alpha-methyl-zymosterol_A + NADP_A	R222	HSD17B7
Astrocyte	Cholesterol Synthesis	4alpha-methyl-zymosterol_A + NADPH_A + O2_A -> 4alpha-hydroxymethyl-5alpha-cholesta-8-24-dien-3beta-ol_A + NADP_A	R223	SC4MOL
Astrocyte	Cholesterol Synthesis	4alpha-hydroxymethyl-5alpha-cholesta-8-24-dien-3beta-ol_A + NADPH_A + O2_A -> 4alpha-formyl-5alpha-cholesta-8-24-dien-3beta-ol_A + NADP_A	R224	SC4MOL
Astrocyte	Cholesterol Synthesis	4alpha-formyl-5alpha-cholesta-8-24-dien-3beta-ol_A + NADPH_A + O2_A -> 4alpha-carboxy-5alpha-cholesta-8-24-dien-3beta-ol_A + NADP_A	R225	SC4MOL
Astrocyte	Cholesterol Synthesis	4alpha-carboxy-5alpha-cholesta-8-24-dien-3beta-ol_A + NADP_A -> 5alpha-cholesta-8-24-dien-3-one_A + NADPH_A + CO2_A	R226	NSDHL
Astrocyte	Cholesterol Synthesis	5alpha-cholesta-8-24-dien-3-one_A + NADPH_A -> zymosterol_A + NADP_A	R227	HSD17B7
Astrocyte	Cholesterol Synthesis	zymosterol_A -> 5alpha-cholesta-7-24-dien-3beta-ol_A	R228	EBP
Astrocyte	Cholesterol Synthesis	5alpha-cholesta-7-24-dien-3beta-ol_A + NADPH_A + O2_A -> 7-dehydrodesmosterol_A + NADP_A	R229	SC5DL
Astrocyte	Cholesterol Synthesis	7-dehydrodesmosterol_A + NADPH_A -> desmosterol_A + NADP_A	R230	DHCR7
Astrocyte	Cholesterol Synthesis	desmosterol_A + NADPH_A -> Cholesterol_A + NADP_A	R231	DHCR24
Astrocyte	Cholesterol Synthesis	5alpha-cholesta-7-24-dien-3beta-ol_A + NADPH_A -> lathosterol_A + NADP_A	R232	DHCR24
Astrocyte	Cholesterol Synthesis	lathosterol_A + NADPH_A + O2_A -> 7-dehydro-cholesterol_A + NADP_A	R233	SC5DL
Astrocyte	Cholesterol Synthesis	7-dehydro-cholesterol_A + NADPH_A -> Cholesterol_A + NADP_A	R234	DHCR7
Astrocyte	Cholesterol Synthesis	lanosterol_A + NADPH_A -> 24-25-dihydrolanosterol_A + NADP_A	R235	DHCR24
Astrocyte	Cholesterol Synthesis	24-25-dihydrolanosterol_A + NADPH_A + O2_A -> 4-4-dimethyl-14alpha-hydroxymethyl-5alpha-cholesta-8-en-3beta-ol_A + NADP_A	R236	CYP51A1
Astrocyte	Cholesterol Synthesis	4-4-dimethyl-14alpha-hydroxymethyl-5alpha-cholesta-8-en-3beta-ol_A + NADPH_A + O2_A -> 4-4-dimethyl-14alpha-formyl-5alpha-cholesta-8-en-3beta-ol_A + NADP_A	R237	CYP51A1
Astrocyte	Cholesterol Synthesis	4-4-dimethyl-14alpha-formyl-5alpha-cholesta-8-en-3beta-ol_A + NADPH_A + O2_A -> 4-4-dimethyl-5-alpha-cholesta-8-14-dien-3-beta-ol_A + NADP_A + formate_A	R238	CYP51A1
Astrocyte	Cholesterol Synthesis	4-4-dimethyl-5-alpha-cholesta-8-14-dien-3-beta-ol_A + NADPH_A -> 4-4-dimethyl-5alpha-cholesta-8-en-3-beta-ol_A + NADP_A	R239	LBR; TM7SF2
Astrocyte	Cholesterol Synthesis	4-4-dimethyl-5alpha-cholesta-8-en-3-beta-ol_A + NADPH_A + O2_A -> 4alpha-hydroxymethyl-4beta-methyl-5alpha-cholesta-8-en-3beta-ol_A + NADP_A	R240	SC4MOL
Astrocyte	Cholesterol Synthesis	4alpha-hydroxymethyl-4beta-methyl-5alpha-cholesta-8-en-3beta-ol_A + NADPH_A + O2_A -> 4alpha-formyl-4beta-methyl-5alpha-cholesta-8-en-3beta-ol_A + NADP_A	R241	SC4MOL
Astrocyte	Cholesterol Synthesis	4alpha-formyl-4beta-methyl-5alpha-cholesta-8-en-3beta-ol_A + NADPH_A + O2_A -> 4alpha-carboxy-4beta-methyl-5alpha-cholesta-8-en-3beta-ol_A + NADP_A	R242	SC4MOL
Astrocyte	Cholesterol Synthesis	4alpha-carboxy-4beta-methyl-5alpha-cholesta-8-en-3beta-ol_A + NADP_A -> 4alpha-methyl-5alpha-cholesta-8-en-3-one_A + NADPH_A + CO2_A	R243	NSDHL
Astrocyte	Cholesterol Synthesis	4alpha-methyl-5alpha-cholesta-8-en-3-one_A + NADPH_A -> 4alpha-methyl-cholesta-8-enol_A + NADP_A	R244	HSD17B7
Astrocyte	Cholesterol Synthesis	4alpha-methyl-cholesta-8-enol_A + NADPH_A + O2_A -> 4alpha-hydroxymethyl-5alpha-cholesta-8-en-3beta-ol_A + NADP_A	R245	SC4MOL
Astrocyte	Cholesterol Synthesis	4alpha-hydroxymethyl-5alpha-cholesta-8-en-3beta-ol_A + NADPH_A + O2_A -> 4alpha-formyl-5alpha-cholesta-8-en-3beta-ol_A + NADP_A	R246	SC4MOL
Astrocyte	Cholesterol Synthesis	4alpha-formyl-5alpha-cholesta-8-en-3beta-ol_A + NADPH_A + O2_A -> 4alpha-carboxy-5alpha-cholesta-8-en-3beta-ol_A + NADP_A	R247	SC4MOL
Astrocyte	Cholesterol Synthesis	4alpha-carboxy-5alpha-cholesta-8-en-3beta-ol_A + NADP_A -> 5alpha-cholesta-8-en-3-one_A + CO2_A + NADPH_A	R248	NSDHL
Astrocyte	Cholesterol Synthesis	5alpha-cholesta-8-en-3-one_A + NADPH_A -> zymostenol_A + NADP_A	R249	HSD17B7
Astrocyte	Cholesterol Synthesis	zymostenol_A -> lathosterol_A	R250	EBP
Astrocyte	Cholesterol Synthesis	formate_A <-> CO2_A	R251
Intercellular	Cholesterol Synthesis	Cholesterol_A -> Cholesterol_N	R252
Astrocyte	Fatty Acid Synthesis	Acetoacetyl-acp_A + NADPH_A -> R-3-hydroxybutanoyl-acp_A + NADP_A	R253	FASN
Astrocyte	Fatty Acid Synthesis	R-3-hydroxybutanoyl-acp_A -> Crotonyl-acp_A	R254	FASN; RPP14
Astrocyte	Fatty Acid Synthesis	Crotonyl-acp_A + NADPH_A -> Butyryl-acp_A + NADP_A	R255	FASN
Astrocyte	Fatty Acid Synthesis	Butyryl-acp_A + Malonyl-CoA_A -> 3-oxo-hexanoyl-acp_A + CO2_A	R256	FASN; SLC35G3; OXSM
Astrocyte	Fatty Acid Synthesis	3-oxo-hexanoyl-acp_A + NADPH_A -> R-3-hydroxyhexanoyl-acp_A + NADP_A	R257
Astrocyte	Fatty Acid Synthesis	R-3-hydroxyhexanoyl-acp_A -> trans_hex-2-enoyl-acp_A	R258	FASN; RPP14
Astrocyte	Fatty Acid Synthesis	trans_hex-2-enoyl-acp_A + NADPH_A -> Hexanoyl-acp_A + NADP_A	R259	FASN
Astrocyte	Fatty Acid Synthesis	Hexanoyl-acp_A + Malonyl-CoA_A -> 3-oxo-octanoyl-acp_A + CO2_A	R260	FASN; SLC35G3; OXSM
Astrocyte	Fatty Acid Synthesis	3-oxo-octanoyl-acp_A + NADPH_A -> R-3-hydroxyoctanoyl-acp_A + NADP_A	R261
Astrocyte	Fatty Acid Synthesis	R-3-hydroxyoctanoyl-acp_A -> trans_oct-2-enoyl-acp_A	R262	FASN; RPP14
Astrocyte	Fatty Acid Synthesis	trans_oct-2-enoyl-acp_A + NADPH_A -> Octanoyl-acp_A + NADP_A	R263	FASN
Astrocyte	Fatty Acid Synthesis	Octanoyl-acp_A + Malonyl-CoA_A -> 3-oxo-decanoyl-acp_A + CO2_A	R264	FASN; SLC35G3; OXSM
Astrocyte	Fatty Acid Synthesis	3-oxo-decanoyl-acp_A + NADPH_A -> R-3-hydroxydecanoyl-acp_A + NADP_A	R265
Astrocyte	Fatty Acid Synthesis	R-3-hydroxydecanoyl-acp_A -> trans-delta2-decenoyl-acp_A	R266	FASN; RPP14
Astrocyte	Fatty Acid Synthesis	trans-delta2-decenoyl-acp_A + NADPH_A -> Decanoyl-acp_A + NADP_A	R267	FASN
Astrocyte	Fatty Acid Synthesis	Decanoyl-acp_A + Malonyl-CoA_A -> 3-oxo-dodecanoyl-acp_A + CO2_A	R268	FASN; SLC35G3; OXSM
Astrocyte	Fatty Acid Synthesis	3-oxo-dodecanoyl-acp_A + NADPH_A -> R-3-hydroxydodecanoyl-acp_A + NADP_A	R269
Astrocyte	Fatty Acid Synthesis	R-3-hydroxydodecanoyl-acp_A -> trans_dodec-2-enoyl-acp_A	R270	FASN; RPP14
Astrocyte	Fatty Acid Synthesis	trans_dodec-2-enoyl-acp_A + NADPH_A -> Dodecanoyl-acp_A + NADP_A	R271	FASN
Astrocyte	Fatty Acid Synthesis	Dodecanoyl-acp_A -> Laurate_A	R272
Astrocyte	Fatty Acid Synthesis	Dodecanoyl-acp_A + Malonyl-CoA_A -> 3-oxo-myristoyl-acp_A + CO2_A	R273	FASN; SLC35G3; OXSM
Astrocyte	Fatty Acid Synthesis	3-oxo-myristoyl-acp_A + NADPH_A -> 3R-3-hydroxymyristoyl-acp_A + NADP_A	R274
Astrocyte	Fatty Acid Synthesis	3R-3-hydroxymyristoyl-acp_A -> trans_tetradec-2-enoyl-acp_A	R275	FASN; RPP14
Astrocyte	Fatty Acid Synthesis	trans_tetradec-2-enoyl-acp_A + NADPH_A -> Myristoyl-acp_A + NADP_A	R276	FASN
Astrocyte	Fatty Acid Synthesis	Myristoyl-acp_A + Malonyl-CoA_A -> 3-oxo-palmitoyl-acp_A + CO2_A	R277	FASN; SLC35G3; OXSM
Astrocyte	Fatty Acid Synthesis	3-oxo-palmitoyl-acp_A + NADPH_A -> R-3-hydroxypalmitoyl-acp_A + NADP_A	R278
Astrocyte	Fatty Acid Synthesis	R-3-hydroxypalmitoyl-acp_A -> trans_hexadecenoyl-acp_A	R279	FASN; RPP14
Astrocyte	Fatty Acid Synthesis	trans_hexadecenoyl-acp_A + NADPH_A -> Palmitoyl-acp_A + NADP_A	R280	FASN
Astrocyte	Fatty Acid Synthesis	Palmitoyl-acp_A <-> Palmitate_A	R281	FASN
Astrocyte	Fatty Acid Synthesis	Acetyl-CoA_A + CO2_A <-> Malonyl-CoA_A	R282	MLYCD
Astrocyte	Fatty Acid Synthesis	Acetyl-CoA_A <-> Acetyl-acp_A	R283	FASN
Astrocyte	Fatty Acid Synthesis	Malonyl-CoA_A <-> Malonyl-acp_A	R284	FASN; MCAT
Astrocyte	Fatty Acid Synthesis	Malonyl-acp_A + Acetyl-acp_A <-> Acetoacetyl-acp_A + CO2_A	R285	FASN; SLC35G3; OXSM
Astrocyte	Fatty Acid Synthesis	Acetyl-CoA_A + ATP_A + Bicarbonate_A <-> Malonyl-CoA_A + ADP_A	R286	ACACA; ACACB; PCCA; PCCB
Astrocyte	Fatty Acid Synthesis	Bicarbonate_A <-> CO2_A	R287	CA1; CA10; CA11; CA13; CA3; CA4; CA5A; CA5B; CA6; CA7; CA8; CA9
Astrocyte	Fatty Acid Synthesis	Palmitate_A + ATP_A -> Palmitoyl-CoA_A + AMP_A	R288	ACSBG1; ACSBG2; ACSL1; ACSL3; ACSL4; ACSL5; SLC27A2
Astrocyte	Fatty Acid Synthesis	Palmitoyl-CoA_A + Malonyl-CoA_A -> 3-oxo-stearoyl-CoA_A + CO2_A	R289	ELOVL1; ELOVL6
Astrocyte	Fatty Acid Synthesis	3-oxo-stearoyl-CoA_A + NADPH_A -> 3-hydroxy-stearoyl-CoA_A + NADP_A	R290
Astrocyte	Fatty Acid Synthesis	3-hydroxy-stearoyl-CoA_A -> trans-2-3-stearoyl-CoA_A	R291
Astrocyte	Fatty Acid Synthesis	trans-2-3-stearoyl-CoA_A + NADPH_A -> Stearoyl-CoA_A + NADP_A	R292
Astrocyte	Fatty Acid Synthesis	Stearoyl-CoA_A -> Stearate_A	R293	ACOT2; ACOT4; ACOT7
Astrocyte	Fatty Acid Synthesis	Stearoyl-CoA_A + O2_A -> Oleoyl-CoA_A	R294	FADS1; FADS2; FADS6; SCD; SCD5
Astrocyte	Fatty Acid Synthesis	Oleoyl-CoA_A -> Oleate_A	R295	ACOT2; ACOT4
Astrocyte	Fatty Acid Synthesis	Linoleate_A + 2 O2_A + 2 NADH_A + ATP_A + CO2_A + Acetyl-CoA_A -> Arachidonate_A + ADP_A + 2 NAD_A	R296
Astrocyte	Fatty Acid Synthesis	Linolenate_A + 3 O2_A + 3 NADH_A + 2 ATP_A + 2 CO2_A + 2 Acetyl-CoA_A -> Decosahexenoate_A + 2 ADP_A + 3 NAD_A	R297
Neuron	Fatty Acid Synthesis	Acetoacetyl-acp_N + NADPH_N -> R-3-hydroxybutanoyl-acp_N + NADP_N	R298	FASN
Neuron	Fatty Acid Synthesis	R-3-hydroxybutanoyl-acp_N -> Crotonyl-acp_N	R299	FASN; RPP14
Neuron	Fatty Acid Synthesis	Crotonyl-acp_N + NADPH_N -> Butyryl-acp_N + NADP_N	R300	FASN
Neuron	Fatty Acid Synthesis	Butyryl-acp_N + Malonyl-CoA_N -> 3-oxo-hexanoyl-acp_N + CO2_N	R301	FASN; SLC35G3; OXSM
Neuron	Fatty Acid Synthesis	3-oxo-hexanoyl-acp_N + NADPH_N -> R-3-hydroxyhexanoyl-acp_N + NADP_N	R302
Neuron	Fatty Acid Synthesis	R-3-hydroxyhexanoyl-acp_N -> trans_hex-2-enoyl-acp_N	R303	FASN; RPP14
Neuron	Fatty Acid Synthesis	trans_hex-2-enoyl-acp_N + NADPH_N -> Hexanoyl-acp_N + NADP_N	R304	FASN
Neuron	Fatty Acid Synthesis	Hexanoyl-acp_N + Malonyl-CoA_N -> 3-oxo-octanoyl-acp_N + CO2_N	R305	FASN; SLC35G3; OXSM
Neuron	Fatty Acid Synthesis	3-oxo-octanoyl-acp_N + NADPH_N -> R-3-hydroxyoctanoyl-acp_N + NADP_N	R306
Neuron	Fatty Acid Synthesis	R-3-hydroxyoctanoyl-acp_N -> trans_oct-2-enoyl-acp_N	R307	FASN; RPP14
Neuron	Fatty Acid Synthesis	trans_oct-2-enoyl-acp_N + NADPH_N -> Octanoyl-acp_N + NADP_N	R308	FASN
Neuron	Fatty Acid Synthesis	Octanoyl-acp_N + Malonyl-CoA_N -> 3-oxo-decanoyl-acp_N + CO2_N	R309	FASN; SLC35G3; OXSM
Neuron	Fatty Acid Synthesis	3-oxo-decanoyl-acp_N + NADPH_N -> R-3-hydroxydecanoyl-acp_N + NADP_N	R310
Neuron	Fatty Acid Synthesis	R-3-hydroxydecanoyl-acp_N -> trans-delta2-decenoyl-acp_N	R311	FASN; RPP14
Neuron	Fatty Acid Synthesis	trans-delta2-decenoyl-acp_N + NADPH_N -> Decanoyl-acp_N + NADP_N	R312	FASN
Neuron	Fatty Acid Synthesis	Decanoyl-acp_N + Malonyl-CoA_N -> 3-oxo-dodecanoyl-acp_N + CO2_N	R313	FASN; SLC35G3; OXSM
Neuron	Fatty Acid Synthesis	3-oxo-dodecanoyl-acp_N + NADPH_N -> R-3-hydroxydodecanoyl-acp_N + NADP_N	R314
Neuron	Fatty Acid Synthesis	R-3-hydroxydodecanoyl-acp_N -> trans_dodec-2-enoyl-acp_N	R315	FASN; RPP14
Neuron	Fatty Acid Synthesis	trans_dodec-2-enoyl-acp_N + NADPH_N -> Dodecanoyl-acp_N + NADP_N	R316	FASN
Neuron	Fatty Acid Synthesis	Dodecanoyl-acp_N -> Laurate_N	R317
Neuron	Fatty Acid Synthesis	Dodecanoyl-acp_N + Malonyl-CoA_N -> 3-oxo-myristoyl-acp_N + CO2_N	R318	FASN; SLC35G3; OXSM
Neuron	Fatty Acid Synthesis	3-oxo-myristoyl-acp_N + NADPH_N -> 3R-3-hydroxymyristoyl-acp_N + NADP_N	R319
Neuron	Fatty Acid Synthesis	3R-3-hydroxymyristoyl-acp_N -> trans_tetradec-2-enoyl-acp_N	R320	FASN; RPP14
Neuron	Fatty Acid Synthesis	trans_tetradec-2-enoyl-acp_N + NADPH_N -> Myristoyl-acp_N + NADP_N	R321	FASN
Neuron	Fatty Acid Synthesis	Myristoyl-acp_N + Malonyl-CoA_N -> 3-oxo-palmitoyl-acp_N + CO2_N	R322	FASN; SLC35G3; OXSM
Neuron	Fatty Acid Synthesis	3-oxo-palmitoyl-acp_N + NADPH_N -> R-3-hydroxypalmitoyl-acp_N + NADP_N	R323
Neuron	Fatty Acid Synthesis	R-3-hydroxypalmitoyl-acp_N -> trans_hexadecenoyl-acp_N	R324	FASN; RPP14
Neuron	Fatty Acid Synthesis	trans_hexadecenoyl-acp_N + NADPH_N -> Palmitoyl-acp_N + NADP_N	R325	FASN
Neuron	Fatty Acid Synthesis	Palmitoyl-acp_N <-> Palmitate_N	R326	FASN
Neuron	Fatty Acid Synthesis	Acetyl-CoA_N + CO2_N <-> Malonyl-CoA_N	R327	MLYCD
Neuron	Fatty Acid Synthesis	Acetyl-CoA_N <-> Acetyl-acp_N	R328	FASN
Neuron	Fatty Acid Synthesis	Malonyl-CoA_N <-> Malonyl-acp_N	R329	FASN; MCAT
Neuron	Fatty Acid Synthesis	Malonyl-acp_N + Acetyl-acp_N <-> Acetoacetyl-acp_N + CO2_N	R330	FASN; SLC35G3; OXSM
Neuron	Fatty Acid Synthesis	Acetyl-CoA_N + ATP_N + Bicarbonate_N <-> Malonyl-CoA_N + ADP_N	R331	ACACA; ACACB; PCCA; PCCB
Neuron	Fatty Acid Synthesis	Bicarbonate_N <-> CO2_N	R332	CA1; CA10; CA11; CA13; CA3; CA4; CA5A; CA5B; CA6; CA7; CA8; CA9
Neuron	Fatty Acid Synthesis	Palmitate_N + ATP_N -> Palmitoyl-CoA_N + AMP_N	R333	ACSBG1; ACSBG2; ACSL1; ACSL3; ACSL4; ACSL5; SLC27A2
Neuron	Fatty Acid Synthesis	Palmitoyl-CoA_N + Malonyl-CoA_N -> 3-oxo-stearoyl-CoA_N + CO2_N	R334	ELOVL1; ELOVL6
Neuron	Fatty Acid Synthesis	3-oxo-stearoyl-CoA_N + NADPH_N -> 3-hydroxy-stearoyl-CoA_N + NADP_N	R335
Neuron	Fatty Acid Synthesis	3-hydroxy-stearoyl-CoA_N -> trans-2-3-stearoyl-CoA_N	R336
Neuron	Fatty Acid Synthesis	trans-2-3-stearoyl-CoA_N + NADPH_N -> Stearoyl-CoA_N + NADP_N	R337
Neuron	Fatty Acid Synthesis	Stearoyl-CoA_N -> Stearate_N	R338	ACOT2; ACOT4; ACOT7
Neuron	Fatty Acid Synthesis	Stearoyl-CoA_N + O2_N -> Oleoyl-CoA_N	R339	FADS1; FADS2; FADS6; SCD; SCD5
Neuron	Fatty Acid Synthesis	Oleoyl-CoA_N -> Oleate_N	R340	ACOT2; ACOT4
Intercellular	Fatty Acid Synthesis	Arachidonate_A -> Arachidonate_N	R341
Intercellular	Fatty Acid Synthesis	Decosahexenoate_A -> Decosahexenoate_N	R342
Astrocyte	Fatty Acid Synthesis	0.243 Palmitate_A + 0.249 Stearate_A + 0.224 Oleate_A + 0.098 Arachidonate_A + 0.186 Decosahexenoate_A -> 1 FattyAcid_A	R343
Neuron	Fatty Acid Synthesis	0.243 Palmitate_N + 0.249 Stearate_N + 0.224 Oleate_N + 0.098 Arachidonate_N + 0.186 Decosahexenoate_N -> 1 FattyAcid_N	R344
Astrocyte	Glycerol-3-phosphate Shuttle	Dihydroxyacetone-phosphate_A + NADH_A -> Glycerol-3-phosphate_A + NAD_A	R345	GPD1
Astrocyte	Glycerol-3-phosphate Shuttle	Glycerol-3-phosphate_A + FAD_AM -> Dihydroxyacetone-phosphate_A + FADH2_AM	R346	GPD2
Neuron	Glycerol-3-phosphate Shuttle	Dihydroxyacetone-phosphate_N + FADH2_NM -> Glycerol-3-phosphate_N + FAD_NM	R347	GPD2
Astrocyte	Phosphatidylethanolamine Metabolism	ATP_A + Ethanolamine_A -> Phosphoryl-ethanolamine_A + ADP_A	R348	CHKB; ETNK1; ETNK2
Astrocyte	Phosphatidylethanolamine Metabolism	Phosphoryl-ethanolamine_A + CTP_A -> CDP-ethanolamine_A	R349	PCYT2
Astrocyte	Phosphatidylethanolamine Metabolism	1_2-diacylglycerol_A + CDP-ethanolamine_A -> Phosphatidyl-ethanolamine_A + CMP_A	R350	CEPT1; SELI
Astrocyte	Phosphatidylethanolamine Metabolism; Phosphatidylcholine Metabolism	Phosphatidyl-ethanolamine_A -> Phosphatidyl-choline_A	R351	PEMT
Astrocyte	Phosphatidylethanolamine Metabolism	Phosphatidyl-ethanolamine_A + Serine_A -> Ethanolamine_A + Phosphatidyl-serine_A	R352	PTDSS2
Astrocyte	Phosphatidylethanolamine Metabolism	Phosphatidyl-serine_A -> Phosphatidyl-ethanolamine_A + CO2_A	R353	PISD
Neuron	Phosphatidylethanolamine Metabolism	ATP_N + Ethanolamine_N -> Phosphoryl-ethanolamine_N + ADP_N	R354	CHKB; ETNK1; ETNK2
Neuron	Phosphatidylethanolamine Metabolism	Phosphoryl-ethanolamine_N + CTP_N -> CDP-ethanolamine_N	R355	PCYT2
Neuron	Phosphatidylethanolamine Metabolism	1_2-diacylglycerol_N + CDP-ethanolamine_N -> Phosphatidyl-ethanolamine_N + CMP_N	R356	CEPT1; SELI
Neuron	Phosphatidylethanolamine Metabolism; Phosphatidylcholine Metabolism	Phosphatidyl-ethanolamine_N -> Phosphatidyl-choline_N	R357	PEMT
Neuron	Phosphatidylethanolamine Metabolism	Phosphatidyl-ethanolamine_N + Serine_N -> Ethanolamine_N + Phosphatidyl-serine_N	R358	PTDSS2
Neuron	Phosphatidylethanolamine Metabolism	Phosphatidyl-serine_N -> Phosphatidyl-ethanolamine_N + CO2_N	R359	PISD
Astrocyte	Phosphatidylcholine Metabolism	Choline_A + ATP_A -> Phosphoryl-choline_A + ADP_A	R360	CHKA; CHKB
Astrocyte	Phosphatidylcholine Metabolism	Phosphoryl-choline_A + CTP_A -> CDP-choline_A	R361	PCYT1A; PCYT1B
Astrocyte	Phosphatidylcholine Metabolism	1_2-diacylglycerol_A + CDP-choline_A -> Phosphatidyl-choline_A + CMP_A	R362	CEPT1; CHPT1
Neuron	Phosphatidylcholine Metabolism	Choline_N + ATP_N -> Phosphoryl-choline_N + ADP_N	R363	CHKA; CHKB
Neuron	Phosphatidylcholine Metabolism	Phosphoryl-choline_N + CTP_N -> CDP-choline_N	R364	PCYT1A; PCYT1B
Neuron	Phosphatidylcholine Metabolism	1_2-diacylglycerol_N + CDP-choline_N -> Phosphatidyl-choline_N + CMP_N	R365	CEPT1; CHPT1
Astrocyte	Cardiolipin Metabolism	CDP-diacylglycerol_A + Glycerol-3-phosphate_A -> CMP_A + phosphatidylglycerol-phosphate_A	R366	PGS1
Astrocyte	Cardiolipin Metabolism	phosphatidylglycerol-phosphate_A -> phosphatidyl-glycerol_A	R367
Astrocyte	Cardiolipin Metabolism	phosphatidyl-glycerol_A + CDP-diacylglycerol_A -> cardiolipin_A + CMP_A	R368	CRLS1
Neuron	Cardiolipin Metabolism	CDP-diacylglycerol_N + Glycerol-3-phosphate_N -> CMP_N + phosphatidylglycerol-phosphate_N	R369	PGS1
Neuron	Cardiolipin Metabolism	phosphatidylglycerol-phosphate_N -> phosphatidyl-glycerol_N	R370
Neuron	Cardiolipin Metabolism	phosphatidyl-glycerol_N + CDP-diacylglycerol_N -> cardiolipin_N + CMP_N	R371	CRLS1
Astrocyte	Sphingomyelin Metabolism	Serine_A + Palmitoyl-CoA_A -> CO2_A + 3-dehydrosphinganine_A	R372	SPTLC1; SPTLC2; SPTLC3
Astrocyte	Sphingomyelin Metabolism	3-dehydrosphinganine_A + NADPH_A <-> sphinganine_A + NADP_A	R373	KDSR
Astrocyte	Sphingomyelin Metabolism	sphinganine_A + FattyAcid_A <-> dihydroceramide_A	R374
Astrocyte	Sphingomyelin Metabolism	dihydroceramide_A <-> ceramide_A	R375	DEGS2
Astrocyte	Sphingomyelin Metabolism	ceramide_A + Phosphatidyl-choline_A <-> 1_2-diacylglycerol_A + sphingomyelin_A	R376	SAMD8; SGMS1; SGMS2
Astrocyte	Sphingomyelin Metabolism	sphingomyelin_A -> ceramide_A + Phosphoryl-choline_A	R377	ENPP7; LOC51190; SMPD1; SMPD2; SMPD3; SMPD4
Neuron	Sphingomyelin Metabolism	Serine_N + Palmitoyl-CoA_N -> CO2_N + 3-dehydrosphinganine_N	R378	SPTLC1; SPTLC2; SPTLC3
Neuron	Sphingomyelin Metabolism	3-dehydrosphinganine_N + NADPH_N <-> sphinganine_N + NADP_N	R379	KDSR
Neuron	Sphingomyelin Metabolism	sphinganine_N + FattyAcid_N <-> dihydroceramide_N	R380
Neuron	Sphingomyelin Metabolism	dihydroceramide_N <-> ceramide_N	R381	DEGS2
Neuron	Sphingomyelin Metabolism	ceramide_N + Phosphatidyl-choline_N <-> 1_2-diacylglycerol_N + sphingomyelin_N	R382	SAMD8; SGMS1; SGMS2
Neuron	Sphingomyelin Metabolism	sphingomyelin_N -> ceramide_N + Phosphoryl-choline_N	R383	ENPP7; LOC51190; SMPD1; SMPD2; SMPD3; SMPD4
Astrocyte	CDP-Diacylglycerol Biosynthesis	Glycerol-3-phosphate_A + FattyAcid_A -> 1-acyl-sn-glycerol-3-phosphate_A	R384	AGPAT6; AGPAT9; GPAM; GPAT2; GPAT
Astrocyte	CDP-Diacylglycerol Biosynthesis	1-acyl-sn-glycerol-3-phosphate_A + FattyAcid_A -> Phosphatidate_A	R385	ABHD5; AGPAT1; AGPAT2; AGPAT3; AGPAT4; AGPAT5; LCLAT1; LPCAT3; LPCAT4; MBOAT1; MBOAT2; MBOAT7
Neuron	CDP-Diacylglycerol Biosynthesis	Glycerol-3-phosphate_N + FattyAcid_N -> 1-acyl-sn-glycerol-3-phosphate_N	R386	AGPAT6; AGPAT9; GPAM; GPAT2; GPAT
Neuron	CDP-Diacylglycerol Biosynthesis	1-acyl-sn-glycerol-3-phosphate_N + FattyAcid_N -> Phosphatidate_N	R387	ABHD5; AGPAT1; AGPAT2; AGPAT3; AGPAT4; AGPAT5; LCLAT1; LPCAT3; LPCAT4; MBOAT1; MBOAT2; MBOAT7
Astrocyte	Inositol Metabolism	myo-inositol -> myo-inositol_A	R388
Astrocyte	Inositol Metabolism	myo-inositol_A + CDP-diacylglycerol_A -> phosphatidyl-inositol_A + CMP_A	R389	CDIPT
Astrocyte	Inositol Metabolism; CDP-Diacylglycerol Biosynthesis	CTP_A + Phosphatidate_A -> CDP-diacylglycerol_A	R390	CDS1; CDS2
Astrocyte	Inositol Metabolism	phosphatidyl-inositol_A + ATP_A -> phosphatidyl-1D-myo-inositol-4-phosphate_A + ADP_A	R391	PI4K2B; PI4KB; PI4KII; PIK4CA
Astrocyte	Inositol Metabolism	phosphatidyl-1D-myo-inositol-4-phosphate_A + ATP_A <-> phosphatidyl-1D-myo-inositol-4-5-bisphosphate_A + ADP_A	R392	MGC26597; PIK4CA; PIP4K2B; PIP5K1A; PIP5K1B; PIP5K1C; PIP5KL1
Astrocyte	Inositol Metabolism	phosphatidyl-1D-myo-inositol-4-5-bisphosphate_A -> 1_2-diacylglycerol_A + myo-inositol-(1-4-5)-trisphosphate_A	R393	PLCB1; PLCB2; PLCB3; PLCB4; PLCD1; PLCD3; PLCD4; PLCE1; PLCG1; PLCG2; PLCH1; PLCH2; PLCZ1
Astrocyte	Inositol Metabolism	myo-inositol-(1-4-5)-trisphosphate_A -> myo-inositol-(1-4)-bisphosphate_A	R394	INPP5A; INPP5B; INPP5F; INPP5J; INPP5K; INPPL1; OCRL; SYNJ1; SYNJ2
Astrocyte	Inositol Metabolism	myo-inositol-(1-4)-bisphosphate_A <-> myo-inositol-(4)-monophosphate_A	R395	INPP1
Astrocyte	Inositol Metabolism	myo-inositol-(4)-monophosphate_A <-> myo-inositol_A	R396	IMPA1; IMPA2; IMPAD1
Astrocyte	Inositol Metabolism	ATP_A + 1_2-diacylglycerol_A -> Phosphatidate_A + ADP_A	R397	AGK; DGKA; DGKB; DGKD; DGKE; DGKG; DGKH; DGKI; DGKK; DGKQ; DGKZ
Astrocyte	Inositol Metabolism	myo-inositol-(1-4-5)-trisphosphate_A + ATP_A -> myo-inositol-(1-3-4-5)-tetrakisphosphate_A + ADP_A	R398	IPMK; ITPKA; ITPKB; ITPKC
Astrocyte	Inositol Metabolism	myo-inositol-(1-3-4-5)-tetrakisphosphate_A <-> myo-inositol-(1-3-4)-trisphosphate_A	R399	INPP5A; INPP5B; INPP5D; INPP5J; INPP5K; INPPL1; OCRL; SYNJ1; SYNJ2
Astrocyte	Inositol Metabolism	myo-inositol-(1-3-4)-trisphosphate_A -> myo-inositol-(3-4)-bisphosphate_A	R400	INPP1
Astrocyte	Inositol Metabolism	myo-inositol-(3-4)-bisphosphate_A -> myo-inositol-3-monophosphate_A	R401	INPP4A; INPP4B
Neuron	Inositol Metabolism	myo-inositol -> myo-inositol_N	R402
Neuron	Inositol Metabolism	myo-inositol_N + CDP-diacylglycerol_N -> phosphatidyl-inositol_N + CMP_N	R403	CDIPT
Neuron	Inositol Metabolism; CDP-Diacylglycerol Biosynthesis	CTP_N + Phosphatidate_N -> CDP-diacylglycerol_N	R404	CDS1; CDS2
Neuron	Inositol Metabolism	phosphatidyl-inositol_N + ATP_N -> phosphatidyl-1D-myo-inositol-4-phosphate_N + ADP_N	R405	PI4K2B; PI4KB; PI4KII; PIK4CA
Neuron	Inositol Metabolism	phosphatidyl-1D-myo-inositol-4-phosphate_N + ATP_N <-> phosphatidyl-1D-myo-inositol-4-5-bisphosphate_N + ADP_N	R406	MGC26597; PIK4CA; PIP4K2B; PIP5K1A; PIP5K1B; PIP5K1C; PIP5KL1
Neuron	Inositol Metabolism	phosphatidyl-1D-myo-inositol-4-5-bisphosphate_N -> 1_2-diacylglycerol_N + myo-inositol-(1-4-5)-trisphosphate_N	R407	PLCB1; PLCB2; PLCB3; PLCB4; PLCD1; PLCD3; PLCD4; PLCE1; PLCG1; PLCG2; PLCH1; PLCH2; PLCZ1
Neuron	Inositol Metabolism	myo-inositol-(1-4-5)-trisphosphate_N -> myo-inositol-(1-4)-bisphosphate_N	R408	INPP5A; INPP5B; INPP5F; INPP5J; INPP5K; INPPL1; OCRL; SYNJ1; SYNJ2
Neuron	Inositol Metabolism	myo-inositol-(1-4)-bisphosphate_N <-> myo-inositol-(4)-monophosphate_N	R409	INPP1
Neuron	Inositol Metabolism	myo-inositol-(4)-monophosphate_N <-> myo-inositol_N	R410	IMPA1; IMPA2; IMPAD1
Neuron	Inositol Metabolism	ATP_N + 1_2-diacylglycerol_N -> Phosphatidate_N + ADP_N	R411	AGK; DGKA; DGKB; DGKD; DGKE; DGKG; DGKH; DGKI; DGKK; DGKQ; DGKZ
Neuron	Inositol Metabolism	myo-inositol-(1-4-5)-trisphosphate_N + ATP_N -> myo-inositol-(1-3-4-5)-tetrakisphosphate_N + ADP_N	R412	IPMK; ITPKA; ITPKB; ITPKC
Neuron	Inositol Metabolism	myo-inositol-(1-3-4-5)-tetrakisphosphate_N <-> myo-inositol-(1-3-4)-trisphosphate_N	R413	INPP5A; INPP5B; INPP5D; INPP5J; INPP5K; INPPL1; OCRL; SYNJ1; SYNJ2
Neuron	Inositol Metabolism	myo-inositol-(1-3-4)-trisphosphate_N -> myo-inositol-(3-4)-bisphosphate_N	R414	INPP1
Neuron	Inositol Metabolism	myo-inositol-(3-4)-bisphosphate_N -> myo-inositol-3-monophosphate_N	R415	INPP4A; INPP4B
Neuron	Lipid Synthesis	0.448 Cholesterol_A + 0.210 Phosphatidyl-ethanolamine_A + 0.202 Phosphatidyl-choline_A + 0.081 Phosphatidyl-serine_A + 0.037 sphingomyelin_A + 0.021 phosphatidyl-inositol_A + 0.010 cardiolipin_A -> Lipid_A	R416
Neuron	Lipid Synthesis	0.448 Cholesterol_N + 0.210 Phosphatidyl-ethanolamine_N + 0.202 Phosphatidyl-choline_N + 0.081 Phosphatidyl-serine_N + 0.037 sphingomyelin_N + 0.021 phosphatidyl-inositol_N + 0.010 cardiolipin_N -> Lipid_N	R417
Astrocyte	Reactive Oxygen Species Pathway	Cystine_A + NADH_A -> 2 Cysteine_A + NAD_A	R418
Astrocyte	Reactive Oxygen Species Pathway	Cysteine_A + Glutamate_A + ATP_A -> L-gamma-glutamylcysteine_A + ADP_A	R419	GCLC; GCLM
Astrocyte	Reactive Oxygen Species Pathway	L-gamma-glutamylcysteine_A + Glycine_A + ATP_A -> ReducedGlutathione_A + ADP_A	R420	GSS
Astrocyte	Reactive Oxygen Species Pathway	O2_A -> H2O2_A	R421
Astrocyte	Reactive Oxygen Species Pathway	2 ReducedGlutathione_A + H2O2_A -> OxidizedGlutathione_A	R422	GPX1; GPX2; GPX3; GPX5; GPX6; GPX7; GPX8
Astrocyte	Reactive Oxygen Species Pathway	OxidizedGlutathione_A + NADPH_A -> 2 ReducedGlutathione_A + NADP_A	R423	GSR
Astrocyte	Reactive Oxygen Species Pathway	OxidizedGlutathione_A + NADPH_AM -> 2 ReducedGlutathione_A + NADP_AM	R424	GSR
Astrocyte	Reactive Oxygen Species Pathway	H2O2_A -> O2_A	R425	CAT; TYRP1
Astrocyte	Reactive Oxygen Species Pathway	ReducedGlutathione_A + Glutamine_A -> Glutamate_A + NH3_A + CysteinylGlycine_A	R426
Intercellular	Reactive Oxygen Species Pathway	CysteinylGlycine_A -> CysteinylGlycine_N	R427
Neuron	Reactive Oxygen Species Pathway	CysteinylGlycine_N -> Cysteine_N + Glycine_N	R428	ANPEP; CNDP2; DPP8
Neuron	Reactive Oxygen Species Pathway	Cysteine_N + Glutamate_N + ATP_N -> L-gamma-glutamylcysteine_N + ADP_N	R429	GCLC; GCLM
Neuron	Reactive Oxygen Species Pathway	L-gamma-glutamylcysteine_N + Glycine_N + ATP_N -> ReducedGlutathione_N + ADP_N	R430	GSS
Neuron	Reactive Oxygen Species Pathway	O2_N -> H2O2_N	R431
Neuron	Reactive Oxygen Species Pathway	2 ReducedGlutathione_N + H2O2_N -> OxidizedGlutathione_N	R432	GPX1; GPX2; GPX3; GPX5; GPX6; GPX7; GPX8
Neuron	Reactive Oxygen Species Pathway	OxidizedGlutathione_N + NADPH_N -> 2 ReducedGlutathione_N + NADP_N	R433	GSR
Neuron	Reactive Oxygen Species Pathway	OxidizedGlutathione_N + NADPH_NM -> 2 ReducedGlutathione_N + NADP_NM	R434	GSR
Neuron	Reactive Oxygen Species Pathway	H2O2_N -> O2_N	R435	CAT; TYRP1
Astrocyte	Glycogen Degradation Metabolism	Glycogen -> Glucose-1-phosphate_A	R436	PYGB; PYGL; PYGM
Astrocyte	Glycogen Degradation Metabolism	Glucose-1-phosphate_A <-> Glucose-6-phosphate_A	R437	PGM1; PGM2; PGM5
Astrocyte	Ketone Body Metabolism	BHB -> BHB_A	R438
Neuron	Ketone Body Metabolism	BHB -> BHB_N	R439
Astrocyte	Ketone Body Metabolism	Acetoacetate -> Acetoacetate_A	R440
Neuron	Ketone Body Metabolism	Acetoacetate -> Acetoacetate_N	R441
Astrocyte	Ketone Body Metabolism	BHB_A + NAD_AM <-> Acetoacetate_A + NADH_AM	R442	BDH1; BDH2
Neuron	Ketone Body Metabolism	BHB_N + NAD_NM <-> Acetoacetate_N + NADH_NM	R443	BDH1; BDH2
Neuron	Ketone Body Metabolism	Acetoacetate_N + Succinyl-CoA_N -> Acetoacetyl-CoA_N + Succinate_N	R444	OXCT1
Astrocyte	Arginine Metabolism	Ornithine -> Ornithine_A	R445
Astrocyte	Arginine Metabolism	Arginine_A <-> Agmatine_A + CO2_A	R446	ADC
Astrocyte	Arginine Metabolism	Arginine_A -> Ornithine_A + Urea_A	R447	ARG1; ARG2
Astrocyte	Arginine Metabolism	Ornithine_A + alpha-ketoglutarate_A <-> Glutamate_A + Glutamate_semialdehyde_A	R448	OAT
Astrocyte	Arginine Metabolism	Glutamate_semialdehyde_A <-> S-1-pyrroline-5-carboxylate_A	R449
Astrocyte	Arginine Metabolism	S-1-pyrroline-5-carboxylate_A + NAD_A -> Glutamate_A + NADH_A	R450	ALDH4A1
Neuron	Arginine Metabolism	Ornithine -> Ornithine_N	R451
Neuron	Arginine Metabolism	Arginine_A -> Arginine_N	R452
Neuron	Arginine Metabolism	Arginine_N <-> Agmatine_N + CO2_N	R453	ADC
Neuron	Arginine Metabolism	Agmatine_N <-> Putrescine_N + Urea_N	R454	AGMAT
Neuron	Arginine Metabolism	2 Arginine_N + 3 NADPH_N + 4 O2_N <-> 2 Citrulline_N + 3 NADP_N	R455	NOS1; NOS2; NOS2B; NOS3
Neuron	Arginine Metabolism	Aspartate_N + Citrulline_N + ATP_N -> L_Arginino_Succinate_N + AMP_N	R456	ASS1
Neuron	Arginine Metabolism	L_Arginino_Succinate_N -> Arginine_N + Fumarate_N	R457	ASL
Neuron	Arginine Metabolism	Arginine_N -> Ornithine_N + Urea_N	R458	ARG1; ARG2
Neuron	Arginine Metabolism	Ornithine_N <-> CO2_N + Putrescine_N	R459	ADC; ODC1
Intercellular	Arginine Metabolism	Putrescine_N -> Putrescine_A	R460
Astrocyte	Polyamine Metabolism	Putrescine_A + Acetyl-CoA_A -> N-acetylputrescine_A	R461	SAT1; SAT2
Astrocyte	Polyamine Metabolism	N-acetylputrescine_A + O2_A -> Acetamidobutanal_A + NH3_A + H2O2_A	R462	MAOA; MAOB
Astrocyte	Polyamine Metabolism	Acetamidobutanal_A + NAD_A -> Acetamidobutanoate_A + NADH_A	R463	ALDH1B1; ALDH2; ALDH3A1; ALDH3A2; ALDH3B1; ALDH3B2
Astrocyte	Polyamine Metabolism	Acetamidobutanoate_A -> GABA_A	R464
Astrocyte	Polyamine Metabolism	S-adenosyl-L-methionine_A -> S-adenosyl-L-methioninamine_A + CO2_A	R465	AMD1
Neuron	Polyamine Metabolism	S-adenosyl-L-methionine_N -> S-adenosyl-L-methioninamine_N + CO2_N	R466	AMD1
Neuron	Polyamine Metabolism	Putrescine_N + S-adenosyl-L-methioninamine_N -> Spermidine_N + S-methyl-5-thioadenosine_N	R467	SRM
Neuron	Polyamine Metabolism	Spermidine_N + S-adenosyl-L-methioninamine_N -> Spermine_N + S-methyl-5-thioadenosine_N	R468	SMS
Neuron	Polyamine Metabolism	Spermine_N + Acetyl-CoA_N -> N_1_Acetylspermine_N	R469	SAT1; SAT2
Neuron	Polyamine Metabolism	N_1_Acetylspermine_N + O2_N -> H2O2_N + Spermidine_N	R470	AOC3; PAOX
Neuron	Polyamine Metabolism	Spermine_N + O2_N -> H2O2_N + Spermidine_N	R471	SMOX
Neuron	Polyamine Metabolism	Spermidine_N + Acetyl-CoA_N -> N_1_Acetylspermidine_N	R472	SAT1; SAT2
Neuron	Polyamine Metabolism	N_1_Acetylspermidine_N + O2_N -> H2O2_N + Putrescine_N	R473	AOC3; PAOX
Neuron	Creatine Metabolism	Glycine_A + Arginine_A -> Ornithine_A + Guanidinoacetate_A	R474	GATM
Neuron	Creatine Metabolism	Guanidinoacetate_A + S-adenosyl-L-methionine_A -> S-adenosyl-L-homocysteine_A + Creatine_A	R475	GAMT
Neuron	Creatine Metabolism	Creatine_A + ATP_A <-> CreatinePhosphate_A + ADP_A	R476	CKB; CKM; CKMT1A; CKMT1B; CKMT2
Neuron	Creatine Metabolism	Glycine_N + Arginine_N -> Ornithine_N + Guanidinoacetate_N	R477	GATM
Neuron	Creatine Metabolism	Guanidinoacetate_N + S-adenosyl-L-methionine_N -> S-adenosyl-L-homocysteine_N + Creatine_N	R478	GAMT
Neuron	Creatine Metabolism	Creatine_N + ATP_N <-> CreatinePhosphate_N + ADP_N	R479	CKB; CKM; CKMT1A; CKMT1B; CKMT2
Astrocyte	Heme Metabolism	Glycine_A + Succinyl-CoA_A -> CO2_A + 5-amino-levulinate_A	R480	ALAS1; ALAS2
Astrocyte	Heme Metabolism	2 5-amino-levulinate_A -> porphobilinogen_A	R481	ALAD
Astrocyte	Heme Metabolism	4 porphobilinogen_A -> 4 NH3_A + hydroxymethylbilane_A	R482	HMBS
Astrocyte	Heme Metabolism	hydroxymethylbilane_A -> uroporphyrinogen_A	R483	UROS
Astrocyte	Heme Metabolism	uroporphyrinogen_A -> 4 CO2_A + coproporphyrinogen_A	R484	UROD
Astrocyte	Heme Metabolism	coproporphyrinogen_A + O2_A -> protoporphyrinogen_A + 2 CO2_A	R485	CPOX
Astrocyte	Heme Metabolism	protoporphyrinogen_A + 3 O2_A -> protoporphyrin_A + 3 H2O2_A	R486	PPOX
Astrocyte	Heme Metabolism	protoporphyrin_A -> protoheme_A	R487	FECH
Astrocyte	Heme Metabolism	protoheme_A + 3 O2_A + FADH2_AM -> biliverdin_A + FAD_AM	R488	HMOX1; HMOX2
Astrocyte	Heme Metabolism	biliverdin_A + NADPH_A -> bilirubin_A + NADP_A	R489	BLVRA; BLVRB
Neuron	Heme Metabolism	Glycine_N + Succinyl-CoA_N -> CO2_N + 5-amino-levulinate_N	R490	ALAS1; ALAS2
Neuron	Heme Metabolism	2 5-amino-levulinate_N -> porphobilinogen_N	R491	ALAD
Neuron	Heme Metabolism	4 porphobilinogen_N -> 4 NH3_N + hydroxymethylbilane_N	R492	HMBS
Neuron	Heme Metabolism	hydroxymethylbilane_N -> uroporphyrinogen_N	R493	UROS
Neuron	Heme Metabolism	uroporphyrinogen_N -> 4 CO2_N + coproporphyrinogen_N	R494	UROD
Neuron	Heme Metabolism	coproporphyrinogen_N + O2_N -> protoporphyrinogen_N + 2 CO2_N	R495	CPOX
Neuron	Heme Metabolism	protoporphyrinogen_N + 3 O2_N -> protoporphyrin_N + 3 H2O2_N	R496	PPOX
Neuron	Heme Metabolism	protoporphyrin_N -> protoheme_N	R497	FECH
Neuron	Heme Metabolism	protoheme_N + 3 O2_N + FADH2_NM -> biliverdin_N + FAD_NM	R498	HMOX1; HMOX2
Neuron	Heme Metabolism	biliverdin_N + NADPH_N -> bilirubin_N + NADP_N	R499	BLVRA; BLVRB
Astrocyte	Purine Nucleoside Metabolism	adenosine -> adenosine_A	R500
Astrocyte	Purine Nucleoside Metabolism	adenosine_A + ATP_A -> AMP_A + ADP_A	R501	ADK
Astrocyte	Purine Nucleoside Metabolism	AMP_A + ATP_A -> 2 ADP_A	R502	AK1; AK2; AK3; AK5; AK7; C9orf98
Astrocyte	Purine Nucleoside Metabolism	ATP_A -> AMP_A	R503	CANT1; ENTPD1; ENTPD3; ENTPD8
Astrocyte	Purine Nucleoside Metabolism	ADP_A -> AMP_A	R504	ENTPD1; ENTPD3; ENTPD8
Astrocyte	Purine Nucleoside Metabolism	AMP_A -> adenosine_A	R505	NT5C1A; NT5C1B; NT5C2; NT5C3; NT5E
Astrocyte	Purine Nucleoside Metabolism	ATP_A -> ADP_A	R506	ATP12A; ATP1A1; ATP1A2; ATP1A3; ATP1A4; ATP1B1; ATP1B2; ATP1B3; ATP1B4; ATP2B1; ATP2B2; ATP2B3; ATP2B4; ATP4A; ATP4B; ATP6AP1; ATP6V0D1; ATP6V0D2; ATP6V0E1; ATP6V0E2; ATP6V1A; ATP6V1B1; ATP6V1B2; ATP6V1C1; ATP6V1C2; ATP6V1D; ATP6V1E1; ATP6V1E2; ATP6V1F; ATP6V1G2; ATP6V1G3; ATP6V1H; FXYD2; NKAIN1; NKAIN2; NKAIN3; NKAIN4
Astrocyte	Purine Nucleoside Metabolism	guanosine -> guanosine_A	R507
Astrocyte	Purine Nucleoside Metabolism	guanosine_A <-> ribose-1-phosphate_A + guanine_A	R508	PNP
Astrocyte	Purine Nucleoside Metabolism	5-phospho-D-ribose-1-diphosphate_A + guanine_A -> GMP_A	R509	HPRT1
Astrocyte	Purine Nucleoside Metabolism	Ribose-5-phosphate_A + ATP_A -> AMP_A + 5-phospho-D-ribose-1-diphosphate_A	R510	PRPS1; PRPS1L1; PRPS2
Astrocyte	Purine Nucleoside Metabolism	ribose-1-phosphate_A -> Ribose-5-phosphate_A	R511
Astrocyte	Purine Nucleoside Metabolism	GMP_A + ATP_A -> GDP_A + ADP_A	R512	GUK1
Astrocyte	Purine Nucleoside Metabolism	GDP_A + ATP_A -> GTP_A + ADP_A	R513	NME1; NME2; NME2P1; NME3; NME4; NME5; NME6; NME7
Astrocyte	Purine Nucleoside Metabolism	GTP_A -> GDP_A	R514	LSG1; MTG1
Astrocyte	Purine Nucleoside Metabolism	GMP_A -> guanosine_A	R515	NT5C2
Astrocyte	Purine Nucleoside Metabolism	GTP_A -> GMP_A	R516
Astrocyte	Purine Nucleoside Metabolism	GDP_A -> GMP_A	R517
Astrocyte	Pirimidine Nucleoside Metabolism	uridine -> uridine_A	R518
Astrocyte	Pirimidine Nucleoside Metabolism	UTP_A -> UDP_A	R519
Astrocyte	Pirimidine Nucleoside Metabolism	UDP_A + ATP_A -> UTP_A + ADP_A	R520	NME1; NME2; NME2P1; NME3; NME4; NME5; NME6; NME7
Astrocyte	Pirimidine Nucleoside Metabolism	UDP_A -> UMP_A	R521
Astrocyte	Pirimidine Nucleoside Metabolism	UMP_A + ATP_A -> UDP_A + ADP_A	R522
Astrocyte	Pirimidine Nucleoside Metabolism	UTP_A -> UMP_A	R523	CANT1
Astrocyte	Pirimidine Nucleoside Metabolism	uridine_A + ATP_A -> UMP_A + ADP_A	R524	UCK1; UCK2; UCKL1
Astrocyte	Pirimidine Nucleoside Metabolism	uridine_A -> ribose-1-phosphate_A + uracil_A	R525	UPP1; UPP2
Astrocyte	Pirimidine Nucleoside Metabolism	UMP_A -> uridine_A	R526
Astrocyte	Pirimidine Nucleoside Metabolism	cytidine -> cytidine_A	R527
Astrocyte	Pirimidine Nucleoside Metabolism	cytidine_A -> NH3_A + uridine_A	R528	AICDA; CDA
Astrocyte	Pirimidine Nucleoside Metabolism	CMP_A + ATP_A -> CDP_A + ADP_A	R529	CMPK1; CMPK2
Astrocyte	Pirimidine Nucleoside Metabolism	CDP_A -> CMP_A	R530
Astrocyte	Pirimidine Nucleoside Metabolism	CDP_A + ATP_A -> CTP_A + ADP_A	R531	NME1; NME2; NME2P1; NME3; NME4; NME5; NME6; NME7
Astrocyte	Pirimidine Nucleoside Metabolism	CTP_A -> CMP_A	R532	CANT1
Astrocyte	Pirimidine Nucleoside Metabolism	CTP_A -> CDP_A	R533
Astrocyte	Pirimidine Nucleoside Metabolism	CMP_A -> cytidine_A	R534
Astrocyte	Pirimidine Nucleoside Metabolism	cytidine_A + ATP_A -> ADP_A + CMP_A	R535
Neuron	Purine Nucleoside Metabolism	adenosine -> adenosine_N	R536
Neuron	Purine Nucleoside Metabolism	adenosine_N + ATP_N -> AMP_N + ADP_N	R537	ADK
Neuron	Purine Nucleoside Metabolism	AMP_N + ATP_N -> 2 ADP_N	R538	AK1; AK2; AK3; AK5; AK7; C9orf98
Neuron	Purine Nucleoside Metabolism	ATP_N -> AMP_N	R539	CANT1; ENTPD1; ENTPD3; ENTPD8
Neuron	Purine Nucleoside Metabolism	ADP_N -> AMP_N	R540	ENTPD1; ENTPD3; ENTPD8
Neuron	Purine Nucleoside Metabolism	AMP_N -> adenosine_N	R541	NT5C1A; NT5C1B; NT5C2; NT5C3; NT5E
Neuron	Purine Nucleoside Metabolism	ATP_N -> ADP_N	R542	ATP12A; ATP1A1; ATP1A2; ATP1A3; ATP1A4; ATP1B1; ATP1B2; ATP1B3; ATP1B4; ATP2B1; ATP2B2; ATP2B3; ATP2B4; ATP4A; ATP4B; ATP6AP1; ATP6V0D1; ATP6V0D2; ATP6V0E1; ATP6V0E2; ATP6V1A; ATP6V1B1; ATP6V1B2; ATP6V1C1; ATP6V1C2; ATP6V1D; ATP6V1E1; ATP6V1E2; ATP6V1F; ATP6V1G2; ATP6V1G3; ATP6V1H; FXYD2; NKAIN1; NKAIN2; NKAIN3; NKAIN4
Neuron	Purine Nucleoside Metabolism	guanosine -> guanosine_N	R543
Neuron	Purine Nucleoside Metabolism	guanosine_N <-> ribose-1-phosphate_N + guanine_N	R544	PNP
Neuron	Purine Nucleoside Metabolism	5-phospho-D-ribose-1-diphosphate_N + guanine_N -> GMP_N	R545	HPRT1
Neuron	Purine Nucleoside Metabolism	Ribose-5-phosphate_N + ATP_N -> AMP_N + 5-phospho-D-ribose-1-diphosphate_N	R546	PRPS1; PRPS1L1; PRPS2
Neuron	Purine Nucleoside Metabolism	ribose-1-phosphate_N -> Ribose-5-phosphate_N	R547
Neuron	Purine Nucleoside Metabolism	GMP_N + ATP_N -> GDP_N + ADP_N	R548	GUK1
Neuron	Purine Nucleoside Metabolism	GDP_N + ATP_N -> GTP_N + ADP_N	R549	NME1; NME2; NME2P1; NME3; NME4; NME5; NME6; NME7
Neuron	Purine Nucleoside Metabolism	GTP_N -> GDP_N	R550	LSG1; MTG1
Neuron	Purine Nucleoside Metabolism	GMP_N -> guanosine_N	R551	NT5C2
Neuron	Purine Nucleoside Metabolism	GTP_N -> GMP_N	R552
Neuron	Purine Nucleoside Metabolism	GDP_N -> GMP_N	R553
Neuron	Pirimidine Nucleoside Metabolism	uridine -> uridine_N	R554
Neuron	Pirimidine Nucleoside Metabolism	UTP_N -> UDP_N	R555
Neuron	Pirimidine Nucleoside Metabolism	UDP_N + ATP_N -> UTP_N + ADP_N	R556	NME1; NME2; NME2P1; NME3; NME4; NME5; NME6; NME7
Neuron	Pirimidine Nucleoside Metabolism	UDP_N -> UMP_N	R557
Neuron	Pirimidine Nucleoside Metabolism	UMP_N + ATP_N -> UDP_N + ADP_N	R558
Neuron	Pirimidine Nucleoside Metabolism	UTP_N -> UMP_N	R559	CANT1
Neuron	Pirimidine Nucleoside Metabolism	uridine_N + ATP_N -> UMP_N + ADP_N	R560	UCK1; UCK2; UCKL1
Neuron	Pirimidine Nucleoside Metabolism	uridine_N -> ribose-1-phosphate_N + uracil_N	R561	UPP1; UPP2
Neuron	Pirimidine Nucleoside Metabolism	UMP_N -> uridine_N	R562
Neuron	Pirimidine Nucleoside Metabolism	cytidine -> cytidine_N	R563
Neuron	Pirimidine Nucleoside Metabolism	cytidine_N -> NH3_N + uridine_N	R564	AICDA; CDA
Neuron	Pirimidine Nucleoside Metabolism	CMP_N + ATP_N -> CDP_N + ADP_N	R565	CMPK1; CMPK2
Neuron	Pirimidine Nucleoside Metabolism	CDP_N -> CMP_N	R566
Neuron	Pirimidine Nucleoside Metabolism	CDP_N + ATP_N -> CTP_N + ADP_N	R567	NME1; NME2; NME2P1; NME3; NME4; NME5; NME6; NME7
Neuron	Pirimidine Nucleoside Metabolism	CTP_N -> CMP_N	R568	CANT1
Neuron	Pirimidine Nucleoside Metabolism	CTP_N -> CDP_N	R569
Neuron	Pirimidine Nucleoside Metabolism	CMP_N -> cytidine_N	R570
Neuron	Pirimidine Nucleoside Metabolism	cytidine_N + ATP_N -> ADP_N + CMP_N	R571
Exchange	Exchange	EXT -> Glycogen	R572
Exchange	Exchange	Lactate_A -> EXT	R573
Exchange	Exchange	Lactate_N -> EXT	R574
Exchange	Exchange	CO2_A -> EXT	R575
Exchange	Exchange	CO2_N -> EXT	R576
Exchange	Exchange	Glutamine_A -> EXT	R577
Exchange	Exchange	Dopamine_N -> EXT	R578
Exchange	Exchange	Norepinephrine_N -> EXT	R579
Exchange	Exchange	Epinephrine_N -> EXT	R580
Exchange	Exchange	Norepinephrine_A -> EXT	R581
Exchange	Exchange	Seratonin_N -> EXT	R582
Exchange	Exchange	Melatonin_N -> EXT	R583
Exchange	Exchange	Acetylcholine_N -> EXT	R584
Exchange	Exchange	Lipid_N -> EXT
Exchange	Exchange	Lipid_A -> EXT	R586
Exchange	Exchange	EXT -> Linoleate_A	R587
Exchange	Exchange	EXT -> Linolenate_A	R588
Exchange	Exchange	EXT -> Choline_N	R589
Exchange	Exchange	EXT -> Choline_A	R590
Exchange	Exchange	EXT -> Cystine_A	R591
Exchange	Exchange	ReducedGlutathione_N -> EXT	R592
Exchange	Exchange	EXT -> Glucose_A	R593
Exchange	Exchange	EXT -> Glucose_N	R594
Exchange	Exchange	EXT -> O2_A	R595
Exchange	Exchange	EXT -> O2_N	R596
Exchange	Exchange	EXT -> Leucine_A	R597
Exchange	Exchange	EXT -> Isoleucine_A	R598
Exchange	Exchange	EXT -> Valine_A	R599
Exchange	Exchange	EXT -> Tyrosine_N	R600
Exchange	Exchange	EXT -> Tryptophan_N	R601
Exchange	Exchange	EXT -> Lysine_N	R602
Exchange	Exchange	EXT -> Phenylalanine_N	R603
Exchange	Exchange	EXT -> NH3_A	R604
Exchange	Exchange	EXT -> BHB	R605
Exchange	Exchange	EXT -> Acetoacetate	R606
Exchange	Exchange	EXT -> Arginine_A	R607
Exchange	Exchange	EXT -> Ornithine	R608
Exchange	Exchange	CreatinePhosphate_N -> EXT	R609
Exchange	Exchange	CreatinePhosphate_A -> EXT	R610
Exchange	Exchange	EXT -> Histidine_N	R611
Exchange	Exchange	EXT -> methionine	R612
Exchange	Exchange	adenosine_A -> EXT	R613
Exchange	Exchange	adenosine_N -> EXT	R614
Exchange	Exchange	2-oxobutanoate_N -> EXT	R615
Exchange	Exchange	EXT -> tetrahydrofolate_N	R616
Exchange	Exchange	EXT -> tetrahydrofolate_A	R617
Exchange	Exchange	EXT -> myo-inositol	R618
Exchange	Exchange	bilirubin_A -> EXT	R619
Exchange	Exchange	bilirubin_N -> EXT	R620
Exchange	Exchange	EXT -> threonine	R621
Exchange	Exchange	EXT -> adenosine	R622
Exchange	Exchange	EXT -> guanosine	R623
Exchange	Exchange	EXT -> uridine	R624
Exchange	Exchange	EXT -> cytidine	R625
Exchange	Exchange	Urea_N -> EXT	R626
Exchange	Exchange	Urea_A -> EXT	R627
Exchange	Exchange	S-methyl-5-thioadenosine_N -> EXT	R628
Exchange	Exchange	Asparagine_N -> EXT	R629
Exchange	Exchange	methylhistamine_N -> EXT	R630
Astrocyte	Taurine Synthesis	m_Cysteine_A[cytosol] + m_O2_A[cytosol] -> m_Cysteinesulfinic_acid_A[cytosol]	RA_tau1_c	CDO1
Astrocyte	Taurine Synthesis	m_Cysteinesulfinic_acid_A[cytosol] -> m_Hypotaurine_A[cytosol] + m_CO2_A[cytosol]	RA_tau2_c	CSAD
Astrocyte	Taurine Synthesis	m_Cysteine_A[cytosol] + m_CoenzymeA_A[cytosol] -> m_Cyteamine_A[cytosol]	RA_tau3_c	ADO
Astrocyte	Taurine Synthesis	m_Cyteamine_A[cytosol] + m_O2_A[cytosol] -> m_Hypotaurine_A[cytosol]	RA_tau4_c	ADO
Astrocyte	Taurine Synthesis	m_Hypotaurine_A[cytosol] + m_NAD_A[cytosol] -> m_Taurine_A[cytosol] + m_NADH_A[cytosol]	RA_tau5_c
Astrocyte	Taurine Synthesis	m_Hypotaurine_A[cytosol] <-> m_Hypotaurine_N[cytosol]	RAN_t16_c
Neuron	Taurine Synthesis	m_Cysteine_N[cytosol] + m_O2_N[cytosol] -> m_Cysteinesulfinic_acid_N[cytosol]	RN_tau1_c	CDO1
Neuron	Taurine Synthesis	m_Cysteinesulfinic_acid_N[c] -> m_Hypotaurine_N[cytosol] + m_CO2_N[cytosol]	RN_tau2_c	CSAD
Neuron	Taurine Synthesis	m_Cysteine_N[cytosol] + m_CoenzymeA_N[cytosol] -> m_Cyteamine_N[cytosol]	RN_tau3_c	ADO
Neuron	Taurine Synthesis	m_Cyteamine_N[cytosol] + m_O2_N[cytosol] -> m_Hypotaurine_N[cytosol]	RN_tau4_c	ADO
Neuron	Taurine Synthesis	m_Hypotaurine_N[cytosol] + m_NAD_N[cytosol] -> m_Taurine_N[cytosol] + m_NADH_N[cytosol]	RN_tau5_c
Exchange	Exchange	EXT -> Taurine	Ex_Tau
Exchange	Exchange	Taurine <-> m_Taurine_A[cytosol]	Ex_A_Tau
Exchange	Exchange	Taurine <-> m_Taurine_N[cytosol]	Ex_N_Tau
Exchange	Exchange	0.03 m_Alanine_A[cytosol] + 0.97 m_Alanine_N[cytosol] -> m_Alanine_C	E1
Exchange	Exchange	0.03 m_Aspartate_A[cytosol] + 0.97 m_Aspartate_N[cytosol] -> m_Aspartate_C	E2
Exchange	Exchange	0.03 m_Glutamine_A[cytosol] + 0.97 m_Glutamine_N[cytosol] -> m_Glutamine_C	E3
Exchange	Exchange	0.03 m_Glutamate_A[cytosol] + 0.97 m_Glutamate_N[cytosol] -> m_Glutamate_C	E4
Exchange	Exchange	0.03 m_Glycine_A[cytosol] + 0.97 m_Glycine_N[cytosol] -> m_Glycine_C	E5
Exchange	Exchange	0.03 m_Serine_A[cytosol] + 0.97 m_Serine_N[cytosol] -> m_Serine_C	E6
Exchange	Exchange	0.03 m_methionine_A[cytosol] + 0.97 m_methionine_N[cytosol] -> m_Methionine_C	E7
Exchange	Exchange	0.03 m_Valine_A[cytosol] + 0.97 m_Valine_N[cytosol] -> m_Valine_C	E8
Exchange	Exchange	0.03 m_Leucine_A[cytosol] + 0.97 m_Leucine_N[cytosol] -> m_Leucine_C	E9
Exchange	Exchange	0.03 m_Isoleucine_A[cytosol] + 0.97 m_Isoleucine_N[cytosol] -> m_Isoleucine_C	E10
Exchange	Exchange	0.03 m_GABA_A[cytosol] + 0.97 m_GABA_N[cytosol] -> m_GABA_C	E11
Exchange	Exchange	0.03 m_threonine_A[cytosol] + 0.97 m_threonine_N[cytosol] -> m_threonine_C	E12
Exchange	Exchange	0.03 m_Arginine_A[cytosol] + 0.97 m_Arginine_N[cytosol] -> m_Arginine_C	E13
Exchange	Exchange	0.03 m_Ornithine_A[cytosol] + 0.97 m_Ornithine_N[cytosol] -> m_Ornithine_C	E14
Exchange	Exchange	0.03 m_Taurine_A[cytosol] + 0.97 m_Taurine_N[cytosol] -> m_Taurine_C	ET
Exchange	Exchange	0.047 m_Alanine_C + 0.005 m_Methionine_C + 0.016 m_Valine_C + 0.023 m_Leucine_C + 0.008 m_Isoleucine_C + 0.189 m_Glutamine_C + 0.270 m_Glutamate_C + 0.066 m_GABA_C + 0.112 m_Glycine_C + 0.044 m_Serine_C + 0.037 m_threonine_C + 0.008 m_Phenylalanine_N[cytosol] + 0.023 m_Tyrosine_N[cytosol] + 0.036 m_Aspartate_C + 0.010 m_Asparagine_N[cytosol] + 0.009 m_Lysine_N[cytosol] + 0.017 m_Arginine_C + 0.00…	E15
Exchange	Exchange	0.03 m_cytidine_A[cytosol] + 0.97 m_cytidine_N[cytosol] -> m_Cmp_C	E16
Exchange	Exchange	0.03 m_guanine_A[cytosol] + 0.97 m_guanine_N[cytosol] -> m_Gmp_C	E17
Exchange	Exchange	0.03 m_uracil_A[cytosol] + 0.97 m_uracil_N[cytosol] -> m_Ump_C	E18
Exchange	Exchange	0.03 m_adenosine_A[cytosol] + 0.97 m_adenosine_N[cytosol] -> m_Amp_C	E19
Exchange	Exchange	0.3 m_Cmp_C + 0.34 m_Gmp_C + 0.18 m_Ump_C + 0.18 m_Amp_C -> RNA	E20
Exchange	Exchange	0.03 m_Lipid_A[cytosol] + 0.97 m_Lipid_N[cytosol] -> Lipid_C	E21
Exchange	Exchange	0.03 m_ATP_A[cytosol] + 0.97 m_ATP_N[cytosol] -> ATP	E22
Exchange	Exchange	m_ADP_A[cytosol] + m_ADP_N[cytosol] <-> ADP	E23
Exchange	Exchange	3.265 Protein + 0.262 Lipid_C + 0.1091 RNA + 24 ATP -> Biomass + 24 ADP	E24
Exchange	Exchange	Biomass ->	E25
Astrocyte	Glutamate - Glutamine Cycle	m_Glutamine_A[cytosol] -> m_Glutamate_A[cytosol] + m_NH3_A[cytosol]	n_RA_ggc4_c
Exchange	Exchange	-> m_Glutamine[cytosol]	n_Ex_Gly
Exchange	Glutamate - Glutamine Cycle	m_Glutamine[cytosol] -> m_Glutamine_A[cytosol]	n_Ex_A_Gly
Exchange	Glutamate - Glutamine Cycle	m_Glutamine[cytosol] -> m_Glutamine_N[cytosol]	n_Ex_N_Gly
Exchange	Exchange	-> Galactose	E26
Exchange	Exchange	Galactose -> Galactose_A	E27
Exchange	Exchange	Galactose -> Galactose_N	E28
Astrocyte	Glycosphingolipid Metabolism	Galactose_A + m_ceramide_A[cytosol] -> Galactosylceramide_A	S1
Neuron	Glycosphingolipid Metabolism	Galactose_N + m_ceramide_N[cytosol] -> Galactosylceramide_N	S2
Astrocyte	Glycosphingolipid Metabolism	m_ceramide_A[cytosol] + m_ATP_A[cytosol] -> m_ADP_A[cytosol] + Ceramide-1-phosphate_A	S3
Neuron	Glycosphingolipid Metabolism	m_ceramide_N[cytosol] + m_ATP_N[cytosol] -> m_ADP_N[cytosol] + Ceramide-1-phosphate_N	S4
Neuron	Glycosphingolipid Metabolism	m_ceramide_N[cytosol] + m_Glucose_N[cytosol] -> Glucosylceramide_N	S5
Astrocyte	Glycosphingolipid Metabolism	m_ceramide_A[cytosol] + m_Glucose_A[cytosol] -> Glucosylceramide_A	S6
Neuron	Glycosphingolipid Metabolism	Glucosylceramide_N + Galactose_N -> Lactosylceramide_N	S7
Astrocyte	Glycosphingolipid Metabolism	Glucosylceramide_A + Galactose_A -> Lactosylceramide_A	S8
Neuron	Glycosphingolipid Metabolism	Lactosylceramide_N -> m_CMP_N[cytosol] + GM3_N	S9	ST3GAL5
Astrocyte	Glycosphingolipid Metabolism	Lactosylceramide_A -> m_CMP_A[cytosol] + GM3_A	S10	ST3GAL5
Neuron	Glycosphingolipid Metabolism	GM3_N <=> GM2_N	S11	B4GALNT1
Astrocyte	Glycosphingolipid Metabolism	GM3_A <=> GM2_A	S12	B4GALNT1
Neuron	Glycosphingolipid Metabolism	GM2_N <=> GM1_N	S13	B3GALT4
Astrocyte	Glycosphingolipid Metabolism	GM2_A <=> GM1_A	S14	B3GALT4
Neuron	Glycosphingolipid Metabolism	GM1_N <=> GD1a_N	S15	ST3GAL1 or ST3GAL2 or ST3GAL4
Astrocyte	Glycosphingolipid Metabolism	GM1_A <=> GD1a_A	S16	ST3GAL1 or ST3GAL2 or ST3GAL4
Neuron	Glycosphingolipid Metabolism	GD1a_N <=> GT1a_N	S17	ST8SIA5
Astrocyte	Glycosphingolipid Metabolism	GD1a_A <=> GT1a_A	S18	ST8SIA5
Neuron	Glycosphingolipid Metabolism	GD1a_N <=> GT1aalpha_N	S19	ST6GALNAC6
Astrocyte	Glycosphingolipid Metabolism	GD1a_A <=> GT1aalpha_A	S20	ST6GALNAC6
Neuron	Glycosphingolipid Metabolism	GM3_N <=> GD3_N	S21	ST8SIA1
Astrocyte	Glycosphingolipid Metabolism	GM3_A <=> GD3_A	S22	ST8SIA1
Neuron	Glycosphingolipid Metabolism	GD3_N <=> GD2_N	S23	B4GALNT1
Astrocyte	Glycosphingolipid Metabolism	GD3_A <=> GD2_A	S24	B4GALNT1
Neuron	Glycosphingolipid Metabolism	GD2_N <=> GD1b_N	S25	B3GALT4
Astrocyte	Glycosphingolipid Metabolism	GD2_A <=> GD1b_A	S26	B3GALT4
Neuron	Glycosphingolipid Metabolism	GD1b_N <=> GT1b_N	S27	ST3GAL1 or ST3GAL2 or ST3GAL4
Astrocyte	Glycosphingolipid Metabolism	GD1b_A <=> GT1b_A	S28	ST3GAL1 or ST3GAL2 or ST3GAL4
Neuron	Glycosphingolipid Metabolism	GT1b_N <=> GQ1b_N	S29	ST8SIA5
Astrocyte	Glycosphingolipid Metabolism	GT1b_A <=> GQ1b_A	S30	ST8SIA5
Neuron	Glycosphingolipid Metabolism	GT1b_N <=> GQ1balpha_N	S31	ST6GALNAC6
Astrocyte	Glycosphingolipid Metabolism	GT1b_A <=> GQ1balpha_A	S32	ST6GALNAC6
Neuron	Glycosphingolipid Metabolism	GD3_N <=> GT3_N	S33	ST8SIA1
Astrocyte	Glycosphingolipid Metabolism	GD3_A <=> GT3_A	S34	ST8SIA1
Neuron	Glycosphingolipid Metabolism	GT3_N <=> GT2_N	S35	B4GALNT1
Astrocyte	Glycosphingolipid Metabolism	GT3_A <=> GT2_A	S36	B4GALNT1
Neuron	Glycosphingolipid Metabolism	GT2_N <=> GT1c_N	S37	B3GALT4
Astrocyte	Glycosphingolipid Metabolism	GT2_A <=> GT1c_A	S38	B3GALT4
Neuron	Glycosphingolipid Metabolism	GT1c_N <=> GQ1c_N	S39
Astrocyte	Glycosphingolipid Metabolism	GT1c_A <=> GQ1c_A	S40
Neuron	Glycosphingolipid Metabolism	GQ1c_N <=> GP1c_N	S41
Astrocyte	Glycosphingolipid Metabolism	GQ1c_A <=> GP1c_A	S42
Neuron	Glycosphingolipid Metabolism	Lactosylceramide_N <=> GB3_N	S43	A4GALT
Astrocyte	Glycosphingolipid Metabolism	Lactosylceramide_A <=> GB3_A	S44	A4GALT
Neuron	Glycosphingolipid Metabolism	GB3_N <=> GB4_N	S45	B3GALNT1
Astrocyte	Glycosphingolipid Metabolism	GB3_A <=> GB4_A	S46	B3GALNT1
Neuron	Glycosphingolipid Metabolism	GB4_N <=> Forssman antigen_N	S47	GBGT1
Astrocyte	Glycosphingolipid Metabolism	GB4_A <=> Forssman antigen_A	S48	GBGT1
Neuron	Glycosphingolipid Metabolism	GB4_N <=> GB5_N	S49	B3GALT5
Astrocyte	Glycosphingolipid Metabolism	GB4_A <=> GB5_A	S50	B3GALT5
Neuron	Glycosphingolipid Metabolism	GB5_N <=> Monosialyl-GB5_N	S51	ST3GAL1
Astrocyte	Glycosphingolipid Metabolism	GB5_A <=> Monosialyl-GB5_A	S52	ST3GAL1
Neuron	Glycosphingolipid Metabolism	GB5_N <=> Globo-H_N	S53	FUT1 or FUT2
Astrocyte	Glycosphingolipid Metabolism	GB5_A <=> Globo-H_A	S54	FUT1 or FUT2
Neuron	Glycosphingolipid Metabolism	Lactosylceramide_N <=> LC3_N	S55	B3GNT5
Astrocyte	Glycosphingolipid Metabolism	Lactosylceramide_A <=> LC3_A	S56	B3GNT5
Neuron	Glycosphingolipid Metabolism	LC3_N <=> LC4_N	S57	B3GALT2 or B3GALT1
Astrocyte	Glycosphingolipid Metabolism	LC3_A <=> LC4_A	S58	B3GALT2 or B3GALT1
Neuron	Glycosphingolipid Metabolism	LC3_N <=> NLC4_N	S59	B3GALT2 or B3GALT1
Astrocyte	Glycosphingolipid Metabolism	LC3_A <=> NLC4_A	S60	B3GALT2 or B3GALT1
Neuron	Glycosphingolipid Metabolism	NLC4_N <=> NLC5_N	S61	B3GNT3 or B3GNT2 or B3GNT4
Neuron	Glycosphingolipid Metabolism	NLC4_A <=> NLC5_N	S62	B3GNT3 or B3GNT2 or B3GNT4
Astrocyte	Sphingomyelin Metabolism	ceramide_A <=> FattyAcid_A + Sphingosine_A	S63	ACER1 or ACER2 or ASAH1 or ASAH2
Neuron	Sphingomyelin Metabolism	ceramide_N <=> FattyAcid_N + Sphingosine_N	S64	ACER1 or ACER2 or ASAH1 or ASAH2
Astrocyte	Sphingomyelin Metabolism	Sphingosine_A + m_ATP_A[cytosol] <=> Sphingosine 1-phosphate_A + m_ADP_A[cytosol]	S65	SPHK2 or SPHK1
Neuron	Sphingomyelin Metabolism	Sphingosine_N + m_ATP_N[cytosol] <=> Sphingosine 1-phosphate_N + m_ADP_N[cytosol]	S66	SPHK2 or SPHK1
Astrocyte	Sphingomyelin Metabolism	Sphingosine 1-phosphate_A <=> Phosphoryl-ethanolamine_A	S67	SGPL1
Neuron	Sphingomyelin Metabolism	Sphingosine 1-phosphate_N <=> Phosphoryl-ethanolamine_N	S68	SGPL1
Astrocyte	Sphingomyelin Metabolism	m_ATP_A[cytosol] + sphinganine_A <=> m_ADP_A[cytosol] + Sphinganine 1-phosphate_A	S69	SPHK2 or SPHK1
Neuron	Sphingomyelin Metabolism	m_ATP_N[cytosol] + sphinganine_N <=> m_ADP_N[cytosol] + Sphinganine 1-phosphate_N	S70	SPHK2 or SPHK1
Astrocyte	Sphingomyelin Metabolism	Sphinganine 1-phosphate_A <=> Phosphoryl-ethanolamine_A	S71	SGPL1
Neuron	Sphingomyelin Metabolism	Sphinganine 1-phosphate_N <=> Phosphoryl-ethanolamine_N	S72	SGPL1
Exchange	Exchange	0.4 Glucosylceramide_N + 0.6 Galactosylceramide_N -> cerebrosides_N	E29
Exchange	Exchange	0.4 Glucosylceramide_A + 0.6 Galactosylceramide_A -> cerebrosides_A	E30
Exchange	Exchange	0.0145 GM3_N + 0.0087 GM2_N + 0.1724 GM1_N + 0.046 GD3_N + 0.25 GD1a_N + 0.06 GT1a_N + 0.1174 GD1b_N + 0.28 GT1b_N + 0.043 GQ1b_N -> gangliosides_N	E31
Exchange	Exchange	0.0145 GM3_A + 0.0087 GM2_A + 0.1724 GM1_A + 0.046 GD3_A + 0.25 GD1a_A + 0.06 GT1a_A + 0.1174 GD1b_A + 0.28 GT1b_A + 0.043 GQ1b_A -> gangliosides_A	E32
