# Supplementary material for: Identification of Therapeutic Targets for Medulloblastoma by Tissue-Specific Genome-Scale Metabolic Model
Source: Molecules. 2023 Jan 12;28(2):779. doi: 10.3390/molecules28020779 (PMC9864031; doi:10.3390/molecules28020779)
Supplement: Supplementary file 1 [file molecules-28-00779-s001.zip › Supplementary Material 2.xlsx]

## Sheet: Title
	IDENTIFICATION OF THERAPEUTIC TARGETS FOR MEDULLOBLASTOMA BY TISSUE-SPECIFIC GENOME-SCALE METABOLIC MODEL
	Ilkay Irem Ozbek and Kutlu O. Ulgen*

## Sheet: FBA results
Localization	Associated metabolic pathway	Reaction	Reaction name	Controlling gene	Healthy brain (iMS570)	MB (GSE62600)	MB (GSE37418)	MB-SHH (GSE37418)	MB-WNT (GSE37418)	MB-Group 3 (GSE37418)	MB-Group 4 (GSE37418)	MB (GSE62600) (After the addition of sphingolipid metabolism pathway)
Astrocyte	Glycolysis	Glucose_A + ATP_A -> Glucose-6-phosphate_A + ADP_A	R1	GCK; HK1; HK2; HK3; HKDC1	0.0384	0.02556	0.02556	0.02556	0.02556	0.02556	0.02556	0.0255595
Astrocyte	Glycolysis	Glucose-6-phosphate_A <-> Fructose-6-phosphate_A	R2	GPI	0.036096	0.0221057	0.0237147	0.0237934	0.0237147	0.023337	0.0237934	0.0209228
Astrocyte	Glycolysis	Fructose-6-phosphate_A + ATP_A -> Fructose-1-6-biphosphate_A + ADP_A	R3	PFKL; PFKM; PFKP	0.037632	0.0244097	0.0249461	0.0249723	0.0249461	0.0248204	0.0249723	0.0240152
Astrocyte	Glycolysis	Fructose-1-6-biphosphate_A <-> Glyceraldehyde-3-phosphate_A + Dihydroxyacetone-phosphate_A	R4	ALDOA; ALDOB	0.037632	0.0244097	0.0249461	0.0249723	0.0249461	0.0248204	0.0249723	0.0240152
Astrocyte	Glycolysis	Dihydroxyacetone-phosphate_A <-> Glyceraldehyde-3-phosphate_A	R5	TPI1	0.0363228	0.0244056	0.0249416	0.024968	0.0249416	0.024815	0.024968	0.0240092
Astrocyte	Glycolysis	Glyceraldehyde-3-phosphate_A + NAD_A <-> 1-3-biphosphoglycerate_A + NADH_A	R6	GAPDH; GAPDHS	0.0747228	0.0499672	0.0505034	0.0505297	0.0505034	0.0503772	0.0505297	0.0495706
Astrocyte	Glycolysis	1-3-biphosphoglycerate_A + ADP_A <-> 3-phosphoglycerate_A + ATP_A	R7	PGK1; PGK2	0.0411608	0.0499672	0.0505034	0.0505297	0.0505034	0.0503772	0.0505297	0.0495706
Astrocyte	Glycolysis	3-phosphoglycerate_A <-> 2-phosphoglycerate_A	R8	BPGM; PGAM1; PGAM2; VCAN	0.0161249	0.035956	-0.0153299	-0.0154516	-0.0153299	-0.0147877	-0.0154516	0.0350042
Astrocyte	Glycolysis	2-phosphoglycerate_A <-> Phosphoenol-pyruvate_A	R9	ENO1; ENO2; ENO3	0.0161249	0.035956	-0.0153299	-0.0154516	-0.0153299	-0.0147877	-0.0154516	0.0350042
Astrocyte	Glycolysis	Phosphoenol-pyruvate_A + ADP_A -> Pyruvate_A + ATP_A	R10	PKLR; PKM2	0.0161249	0.035956	4.17321e-09	2.55322e-12	4.17321e-09	1.90916e-10	2.55322e-12	0.0350042
Astrocyte	Glycolysis	Pyruvate_A + NADH_A <-> Lactate_A + NAD_A	R11	LDHA; LDHAL6A; LDHAL6B; LDHB; LDHC	0.0110937	0.0655205	0.112166	0.112118	0.112166	0.112264	0.112118	0.063095
Astrocyte	Glycolysis	Pyruvate_A + ATP_A + Bicarbonate_A -> Oxoloacetate_A + ADP_A	R12	PC	0.0171088	2.9873e-10	0.0182255	0.0182205	0.0182255	0.0182741	0.0182205	3.68464e-15
Astrocyte	Glycolysis	Pyruvate_A + NAD_AM -> Acetyl-CoA_A + CO2_A + NADH_AM	R13	DLAT; DLD; PDHA1; PDHB; PDHX	0.0660658	1.628e-11	1.30266e-09	8.23252e-13	1.30266e-09	5.73526e-11	8.23252e-13	1.82679e-16
Astrocyte	Glycolysis	Oxoloacetate_A + GTP_A -> Phosphoenol-pyruvate_A + CO2_A + GDP_A	R14	PCK1; PCK2	1.00054e-11	3.61528e-10	0.0153299	0.0154516	0.0153299	0.0147877	0.0154516	4.25555e-15
Astrocyte	Glycolysis	2-3-Disphospho-D-glycerate_A -> 3-phosphoglycerate_A	R15	BPGM; PGAM1; PGAM2	0.033562	1.08958e-10	3.63873e-09	2.23318e-12	3.63873e-09	1.65472e-10	2.23318e-12	1.3033e-15
Astrocyte	Glycolysis	1-3-biphosphoglycerate_A <-> 2-3-Disphospho-D-glycerate_A	R16	BPGM; PGAM1; PGAM2	0.033562	1.08912e-10	3.63877e-09	1.21645e-11	3.63877e-09	1.65414e-10	1.21645e-11	6.0254e-12
Astrocyte	Pentose Phosphate Pathway	Glucose-6-phosphate_A + NADP_A <-> 6-phosphoglucone_A + NADPH_A	R17	G6PD	0.002304	0.00345428	0.00184526	0.00176657	0.00184526	0.00222302	0.00176657	0.00463675
Astrocyte	Pentose Phosphate Pathway	6-phosphoglucone_A -> 6-phosphogluconate_A	R18	H6PD; PGLS	0.002304	0.00345428	0.00184526	0.00176657	0.00184526	0.00222302	0.00176657	0.00463675
Astrocyte	Pentose Phosphate Pathway	6-phosphogluconate_A + NADP_A -> Ribulose-5-phosphate_A + NADPH_A + CO2_A	R19		0.002304	0.00345428	0.00184526	0.00176657	0.00184526	0.00222302	0.00176657	0.00463675
Astrocyte	Pentose Phosphate Pathway	Ribulose-5-phosphate_A <-> Xylulose-5-phosphate_A	R20	RPE	0.001536	0.00230394	0.00123136	0.00117886	0.00123136	0.00148345	0.00117886	0.00309242
Astrocyte	Pentose Phosphate Pathway	Ribulose-5-phosphate_A <-> Ribose-5-phosphate_A	R21	RPIA	0.000768	0.00115034	0.000613895	0.00058771	0.000613895	0.000739574	0.00058771	0.00154433
Astrocyte	Pentose Phosphate Pathway	Ribose-5-phosphate_A + Xylulose-5-phosphate_A <-> Sedoheptulose-7-phosphate_A + Glyceraldehyde-3-phosphate_A	R22	TKT; TKTL1; TKTL2	0.000768	0.00115197	0.00061568	0.000589428	0.00061568	0.000741724	0.000589428	0.00154621
Astrocyte	Pentose Phosphate Pathway	Sedoheptulose-7-phosphate_A + Glyceraldehyde-3-phosphate_A <-> Fructose-6-phosphate_A + Erythrose-4-phosphate_A	R23	TALDO1	0.000768	0.00115197	0.00061568	0.000589428	0.00061568	0.000741724	0.000589428	0.00154621
Astrocyte	Pentose Phosphate Pathway	Xylulose-5-phosphate_A + Erythrose-4-phosphate_A <-> Fructose-6-phosphate_A + Glyceraldehyde-3-phosphate_A	R24	TKT; TKTL1; TKTL2	0.000768	0.00115197	0.00061568	0.000589428	0.00061568	0.000741724	0.000589428	0.00154621
Astrocyte	TCA Cycle	Oxoloacetate_A + Acetyl-CoA_A -> Citrate_A	R25	CS; SLC35G3	0.0396061	2.84171e-10	1.3227e-08	8.25453e-12	1.3227e-08	8.06213e-10	8.25453e-12	3.01282e-15
Astrocyte	TCA Cycle	Citrate_A <-> Cis_aconitate_A	R26	ACO1; ACO2	0.0396061	1.41995e-10	8.86621e-09	5.45697e-12	8.86621e-09	6.29825e-10	5.45697e-12	0
Astrocyte	TCA Cycle	Cis_aconitate_A <-> Isocitrate_A	R27	ACO1; ACO2	0.0396061	1.41995e-10	8.86621e-09	5.45697e-12	8.86621e-09	6.29825e-10	5.45697e-12	0
Astrocyte	TCA Cycle	ATP_A + Citrate_A -> Oxoloacetate_A + Acetyl-CoA_A + ADP_A	R28	ACLY	4.02124e-11	1.4215e-10	4.36073e-09	2.65924e-12	4.36073e-09	1.76515e-10	2.65924e-12	2.02012e-15
Astrocyte	TCA Cycle	Citrate_A <-> Oxoloacetate_A + Acetate_A	R29	CLYBL	0	0	0	0	0	Removed by GIMME	0	0
Astrocyte	TCA Cycle	Isocitrate_A + NAD_AM -> alpha-ketoglutarate_A + NADH_AM + CO2_A	R30	IDH3A; IDH3B; IDH3G	9.64422e-18	1.98107e-11	9.52505e-10	5.94672e-13	9.52505e-10	4.1084e-11	5.94672e-13	2.03502e-16
Astrocyte	TCA Cycle	Isocitrate_A + NADP_A -> alpha-ketoglutarate_A + NADPH_A + CO2_A	R31	IDH1; IDH2	0.0396061	9.87645e-11	6.72673e-09	4.2237e-12	6.72673e-09	2.42321e-10	4.2237e-12	8.8227e-16
Astrocyte	TCA Cycle	Isocitrate_A + NADP_AM -> alpha-ketoglutarate_A + NADPH_AM + CO2_A	R32	IDH1; IDH2	9.64422e-18	1.97885e-11	9.49796e-10	5.92863e-13	9.49796e-10	4.09751e-11	5.92863e-13	2.03505e-16
Astrocyte	TCA Cycle	alpha-ketoglutarate_A + NAD_AM -> Succinyl-CoA_A + NADH_AM + CO2_A	R33	OGDHL; DHTKD1; OGDH; DLST; DLD	6.14076e-18	1.82645e-11	1.36369e-09	8.7821e-13	1.36369e-09	7.41615e-11	8.7821e-13	1.38736e-16
Astrocyte	TCA Cycle	Succinyl-CoA_A + ADP_A <-> Succinate_A + ATP_A	R34	SUCLA2; SUCLG1	-0.002088	4.39968e-11	1.40926e-09	4.54747e-13	1.40926e-09	1.40744e-10	4.54747e-13	1.13687e-13
Astrocyte	TCA Cycle	Succinate_A + FAD_AM <-> Fumarate_A + FADH2_AM	R35	SDHC; HSSUCCDH; SDHB; SDHA; PGL2	0.0154048	9.81117e-11	3.30328e-09	2.04636e-12	3.30328e-09	2.37378e-10	2.04636e-12	3.41061e-13
Astrocyte	TCA Cycle	Fumarate_A <-> Malate_A	R36	FH	0.0154048	9.81117e-11	3.30328e-09	1.93268e-12	3.30328e-09	2.37378e-10	1.93268e-12	1.13687e-13
Astrocyte	TCA Cycle	Malate_A + NAD_AM -> Oxoloacetate_A + NADH_AM	R37	MDH1; MDH2	9.64422e-18	1.84005e-11	6.69806e-10	4.09449e-13	6.69806e-10	2.61908e-11	4.09449e-13	1.74284e-16
Astrocyte	TCA Cycle	Malate_A + NAD_A -> Oxoloacetate_A + NADH_A	R38	MDH1; MDH2	9.64425e-18	2.20815e-11	1.28112e-09	7.82113e-13	1.28112e-09	4.37395e-11	7.82113e-13	2.01372e-16
Astrocyte	TCA Cycle	Malate_A + NADP_A -> Pyruvate_A + NADPH_A + CO2_A	R39	ME1; ME2; ME3	0.0154048	5.65401e-11	1.23262e-09	7.35913e-13	1.23262e-09	4.37536e-11	7.35913e-13	4.42138e-16
Astrocyte	TCA Cycle	NADP_AM + NADH_AM -> NADPH_AM + NAD_AM	R40	NNT	0.000209785	1.76105e-08	3.59758e-07	1.94879e-10	3.59758e-07	2.55104e-08	1.94879e-10	3.65622e-07
Astrocyte	Oxidative Phosphorylation and ATPase	NADH_AM + Ubiquinone_A -> NAD_AM + Ubiquinol_A + 4 Hc_A	R41	MT-ND1; MT-ND2; MT-ND3; MT-ND4; MT-ND4L; MT-ND5; MT-ND6; NDUFA1; NDUFA10; NDUFA11; NDUFA12; NDUFA13; NDUFA2; NDUFA3; NDUFA4; NDUFA5; NDUFA6; NDUFA7; NDUFA8; NDUFA9; NDUFAF1; NDUFAF2; NDUFAF3; NDUFAF4; NDUFB1; NDUFB10; NDUFB11; NDUFB2; NDUFB3; NDUFB4; NDUFB5; NDUFB6; NDUFB7; NDUFB8; NDUFB9; NDUFC1; NDUFC2; NDUFS1; NDUFS2; NDUFS3; NDUFS7; NDUFS8; NDUFV1; NDUFV2; NDUFV3	0.0861453	0.00202865	0.00510518	0.00524294	0.00510518	0.00441778	0.00524294	2.66885e-16
Astrocyte	Oxidative Phosphorylation and ATPase	Ubiquinol_A + CytCox_A -> Ubiquinone_A + CytCred_A + 4 Hc_A	R42	CYC1; MT-CYB; UQCR; UQCR10; UQCRB; UQCRC1; UQCRC2; UQCRFS1; UQCRFS1P1; UQCRH; UQCRQ	0.225479	0.00202865	0.00510519	0.00524294	0.00510519	0.00441779	0.00524294	5.19463e-17
Astrocyte	Oxidative Phosphorylation and ATPase	CytCred_A + 0.5 O2_A -> CytCox_A + 2 Hc_A	R43	COX4I1; COX4I2; COX5A; COX5B; COX6A1; COX6A2; COX6B1; COX6B2; COX6C; COX7A1; COX7A2; COX7A2L; COX7AP2; COX7B; COX7B2; COX7C; COX8A;MT-CO1; MT-CO2; MT-CO3	0.225479	0.00202865	0.00510519	0.00524294	0.00510519	0.00441779	0.00524294	9.51471e-11
Astrocyte	Oxidative Phosphorylation and ATPase	FADH2_AM + Ubiquinone_A -> FAD_AM + Ubiquinol_A	R44	ETFDH	0.139333	1.61861e-10	8.11339e-09	5.22225e-12	8.11339e-09	4.79574e-10	5.22225e-12	1.57483e-15
Astrocyte	Oxidative Phosphorylation and ATPase	ADP_A + 4 Hc_A -> ATP_A	R45	ATP5A1; ATP5B; ATP5C1; ATP5D; ATP5E; ATP5EP2; ATP5F1; ATP5H; ATP5I; ATP5J2; ATP5L; ATP5L2; ATP5S; MTATP6; MTATP8	0.424363	0.00507161	0.012763	0.0131074	0.012763	0.0110445	0.0131074	4.59454e-13
Neuron	Glycolysis	Glucose_N + ATP_N -> Glucose-6-phosphate_N + ADP_N	R46	GCK; HK1; HK2; HK3; HKDC1	0.0384	0.82644	0.82644	0.82644	0.82644	0.82644	0.82644	0.826396
Neuron	Glycolysis	Glucose-6-phosphate_N <-> Fructose-6-phosphate_N	R47	GPI	0.03648	0.772662	0.756352	0.756384	0.756352	0.756112	0.756384	0.768636
Neuron	Glycolysis	Fructose-6-phosphate_N + ATP_N -> Fructose-1-6-biphosphate_N + ADP_N	R48	PFKL; PFKM; PFKP	0.03776	0.808552	0.803119	0.803128	0.803119	0.803047	0.803128	0.807186
Neuron	Glycolysis	Fructose-1-6-biphosphate_N <-> Glyceraldehyde-3-phosphate_N + Dihydroxyacetone-phosphate_N	R49	ALDOA; ALDOB	0.03776	0.808552	0.803119	0.803128	0.803119	0.803047	0.803128	0.807186
Neuron	Glycolysis	Dihydroxyacetone-phosphate_N <-> Glyceraldehyde-3-phosphate_N	R50	TPI1	0.03776	0.80825	0.802968	0.802978	0.802968	0.802867	0.802978	0.806889
Neuron	Glycolysis	Glyceraldehyde-3-phosphate_N + NAD_N <-> 1-3-biphosphoglycerate_N + NADH_N	R51	GAPDH; GAPDHS	0.07616	1.63475	1.62947	1.62948	1.62947	1.62938	1.62948	1.63335
Neuron	Glycolysis	1-3-biphosphoglycerate_N + ADP_N <-> 3-phosphoglycerate_N + ATP_N	R52	PGK1; PGK2	0.0241446	1.0613	1.05738	1.05739	1.05738	1.05736	1.05739	1.06081
Neuron	Glycolysis	3-phosphoglycerate_N <-> 2-phosphoglycerate_N	R53	BPGM; PGAM1; PGAM2; VCAN	0.07616	1.63475	1.62947	1.62948	1.62947	1.62938	1.62948	1.63335
Neuron	Glycolysis	2-phosphoglycerate_N <-> Phosphoenol-pyruvate_N	R54	ENO1; ENO2; ENO3	0.07616	1.63475	1.62947	1.62948	1.62947	1.62938	1.62948	1.63335
Neuron	Glycolysis	Phosphoenol-pyruvate_N + ADP_N -> Pyruvate_N + ATP_N	R55	PKLR; PKM2	0.07616	1.63475	1.62947	1.62948	1.62947	1.62938	1.62948	1.63335
Neuron	Glycolysis	Pyruvate_N + NADH_N <-> Lactate_N + NAD_N	R56	LDHA; LDHAL6A; LDHAL6B; LDHB; LDHC	4.22136e-18	1.61612	1.55563	1.55548	1.55563	1.55631	1.55548	1.61806
Neuron	Glycolysis	Pyruvate_N + NAD_NM -> Acetyl-CoA_N + CO2_N + NADH_NM	R57	DLAT; DLD; PDHA1; PDHB; PDHX	0.069262	0.0027317	1.00402e-08	6.40454e-12	1.00402e-08	4.72794e-10	6.40454e-12	0.000801502
Neuron	Glycolysis	Oxoloacetate_N + GTP_N -> Phosphoenol-pyruvate_N + CO2_N + GDP_N	R58	PCK1; PCK2	3.68445e-18	2.00702e-11	4.72968e-10	2.88628e-13	4.72968e-10	2.17357e-11	2.88628e-13	2.4626e-16
Neuron	Glycolysis	2-3-Disphospho-D-glycerate_N -> 3-phosphoglycerate_N	R59	BPGM; PGAM1; PGAM2	0.0520154	0.573449	0.572085	0.572092	0.572085	0.572026	0.572092	0.572541
Neuron	Glycolysis	1-3-biphosphoglycerate_N <-> 2-3-Disphospho-D-glycerate_N	R60	BPGM; PGAM1; PGAM2	0.0520154	0.573449	0.572085	0.572092	0.572085	0.572026	0.572092	0.572541
Neuron	Pentose Phosphate Pathway	Glucose-6-phosphate_N + NADP_N <-> 6-phosphoglucone_N + NADPH_N	R61	G6PD	0.00192	0.0537783	0.0700876	0.0700558	0.0700876	0.070328	0.0700558	0.0577601
Neuron	Pentose Phosphate Pathway	6-phosphoglucone_N -> 6-phosphogluconate_N	R62	H6PD; PGLS	0.00192	0.0537783	0.0700876	0.0700558	0.0700876	0.070328	0.0700558	0.0577601
Neuron	Pentose Phosphate Pathway	6-phosphogluconate_N + NADP_N -> Ribulose-5-phosphate_N + NADPH_N + CO2_N	R63		0.00192	0.0537783	0.0700876	0.0700558	0.0700876	0.070328	0.0700558	0.0577601
Neuron	Pentose Phosphate Pathway	Ribulose-5-phosphate_N <-> Xylulose-5-phosphate_N	R64	RPE	0.00128	0.0358901	0.0467667	0.0467436	0.0467667	0.0469353	0.0467436	0.0385504
Neuron	Pentose Phosphate Pathway	Ribulose-5-phosphate_N <-> Ribose-5-phosphate_N	R65	RPIA	0.00064	0.0178883	0.023321	0.0233121	0.023321	0.0233927	0.0233121	0.0192097
Neuron	Pentose Phosphate Pathway	Ribose-5-phosphate_N + Xylulose-5-phosphate_N <-> Sedoheptulose-7-phosphate_N + Glyceraldehyde-3-phosphate_N	R66	TKT; TKTL1; TKTL2	0.00064	0.017945	0.0233833	0.0233718	0.0233833	0.0234676	0.0233718	0.0192752
Neuron	Pentose Phosphate Pathway	Sedoheptulose-7-phosphate_N + Glyceraldehyde-3-phosphate_N <-> Fructose-6-phosphate_N + Erythrose-4-phosphate_N	R67	TALDO1	0.00064	0.017945	0.0233833	0.0233718	0.0233833	0.0234676	0.0233718	0.0192752
Neuron	Pentose Phosphate Pathway	Xylulose-5-phosphate_N + Erythrose-4-phosphate_N <-> Fructose-6-phosphate_N + Glyceraldehyde-3-phosphate_N	R68	TKT; TKTL1; TKTL2	0.00064	0.017945	0.0233833	0.0233718	0.0233833	0.0234676	0.0233718	0.0192752
Neuron	TCA Cycle	Oxoloacetate_N + Acetyl-CoA_N -> Citrate_N	R69	CS; SLC35G3	0.0771421	0.0428004	0.043393	0.0433995	0.043393	0.0433483	0.0433995	0.0421365
Neuron	TCA Cycle	Citrate_N <-> Cis_aconitate_N	R70	ACO1; ACO2	0.074398	6.3892e-11	1.40244e-09	-8.86757e-12	1.40244e-09	6.753e-11	-8.86757e-12	-9.89075e-12
Neuron	TCA Cycle	Cis_aconitate_N <-> Isocitrate_N	R71	ACO1; ACO2	0.074398	6.3892e-11	1.40244e-09	-3.97904e-12	1.40244e-09	6.753e-11	-3.97904e-12	-5.00222e-12
Neuron	TCA Cycle	ATP_N + Citrate_N -> Oxoloacetate_N + Acetyl-CoA_N + ADP_N	R72	ACLY	0.00274416	0.0428004	0.0433929	0.0433995	0.0433929	0.0433483	0.0433995	0.0421365
Neuron	TCA Cycle	Isocitrate_N + NAD_NM -> alpha-ketoglutarate_N + NADH_NM + CO2_N	R73	IDH3A; IDH3B; IDH3G	8.78595e-11	2.54039e-11	5.07209e-10	3.08165e-13	5.07209e-10	2.50471e-11	3.08165e-13	3.02674e-16
Neuron	TCA Cycle	Isocitrate_N + NADP_NM -> alpha-ketoglutarate_N + NADPH_NM + CO2_N	R74	IDH1; IDH2	0.0290515	2.59028e-11	5.109e-10	3.10485e-13	5.109e-10	2.40168e-11	3.10485e-13	3.08322e-16
Neuron	TCA Cycle	Isocitrate_N + NADP_N -> alpha-ketoglutarate_N + NADPH_N + CO2_N	R75	IDH1; IDH2	0.0453465	1.25516e-11	3.8445e-10	2.33701e-13	3.8445e-10	1.84605e-11	2.33701e-13	1.53221e-16
Neuron	TCA Cycle	alpha-ketoglutarate_N + NAD_NM -> Succinyl-CoA_N + NADH_NM + CO2_N	R76	OGDHL; DHTKD1; OGDH; DLST; DLD	0.0449625	4.29565e-10	1.92268e-08	1.18405e-11	1.92268e-08	8.79715e-10	1.18405e-11	5.41317e-15
Neuron	TCA Cycle	Succinyl-CoA_N + ADP_N <-> Succinate_N + ATP_N	R77	SUCLA2; SUCLG1	0.0449625	4.29623e-10	1.24306e-08	7.7307e-12	1.24306e-08	4.63729e-10	7.7307e-12	2.84217e-12
Neuron	TCA Cycle	Succinate_N + FAD_NM <-> Fumarate_N + FADH2_NM	R78	SDHC; HSSUCCDH; SDHB; SDHA; PGL2	0.0968953	0.000301918	0.000151124	0.00014994	0.000151124	0.000180235	0.00014994	0.000297487
Neuron	TCA Cycle	Fumarate_N <-> Malate_N	R79	FH	0.102922	0.067316	0.000151143	0.00014994	0.000151143	0.000180235	0.00014994	0.066587
Neuron	TCA Cycle	Malate_N + NAD_NM -> Oxoloacetate_N + NADH_NM	R80	MDH1; MDH2	0.17493	0.0870339	0.07601	0.0761182	0.07601	0.0756727	0.0761182	0.0898257
Neuron	TCA Cycle	Oxoloacetate_N + NADH_N -> Malate_N + NAD_N	R81	MDH1; MDH2	0.072008	0.0198649	0.0758588	0.0759683	0.0758588	0.0754925	0.0759683	0.0233187
Neuron	TCA Cycle	Malate_N + NADP_NM -> Pyruvate_N + NADPH_NM + CO2_N	R82	ME1; ME2; ME3	3.68446e-18	0.000146912	9.61992e-10	5.8692e-13	9.61992e-10	4.42557e-11	5.8692e-13	8.00342e-05
Neuron	TCA Cycle	NADP_NM + NADH_NM -> NADPH_NM + NAD_NM	R83	NNT	0.0352958	0.0275905	0.0246694	0.0247198	0.0246694	0.024426	0.0247198	0.026946
Neuron	Oxidative Phosphorylation and ATPase	NADH_NM + Ubiquinone_N -> NAD_NM + Ubiquinol_N + 4 Hc_N	R84	MT-ND1; MT-ND2; MT-ND3; MT-ND4; MT-ND4L; MT-ND5; MT-ND6; NDUFA1; NDUFA10; NDUFA11; NDUFA12; NDUFA13; NDUFA2; NDUFA3; NDUFA4; NDUFA5; NDUFA6; NDUFA7; NDUFA8; NDUFA9; NDUFAF1; NDUFAF2; NDUFAF3; NDUFAF4; NDUFB1; NDUFB10; NDUFB11; NDUFB2; NDUFB3; NDUFB4; NDUFB5; NDUFB6; NDUFB7; NDUFB8; NDUFB9; NDUFC1; NDUFC2; NDUFS1; NDUFS2; NDUFS3; NDUFS7; NDUFS8; NDUFV1; NDUFV2; NDUFV3	0.265062	0.00714909	0.00215307	0.00210863	0.00215307	0.00257486	0.00210863	0.0100067
Neuron	Oxidative Phosphorylation and ATPase	Ubiquinol_N + CytCox_N -> Ubiquinone_N + CytCred_N + 4 Hc_N	R85	CYC1; MT-CYB; UQCR; UQCR10; UQCRB; UQCRC1; UQCRC2; UQCRFS1; UQCRFS1P1; UQCRH; UQCRQ	0.364429	0.00714909	0.00215307	0.00210863	0.00215307	0.00257486	0.00210863	0.0100067
Neuron	Oxidative Phosphorylation and ATPase	CytCred_N + 0.5 O2_N -> CytCox_N + 2 Hc_N	R86	COX4I1; COX4I2; COX5A; COX5B; COX6A1; COX6A2; COX6B1; COX6B2; COX6C; COX7A1; COX7A2; COX7A2L; COX7AP2; COX7B; COX7B2; COX7C; COX8A; MT-CO1; MT-CO2; MT-CO3	0.364429	0.00714909	0.00215307	0.00210863	0.00215307	0.00257486	0.00210863	0.0100067
Neuron	Oxidative Phosphorylation and ATPase	FADH2_NM + Ubiquinone_N -> FAD_NM + Ubiquinol_N	R87	ETFDH	0.0993673	2.06429e-11	8.75073e-10	5.34397e-13	8.75073e-10	4.11912e-11	5.34397e-13	2.45562e-16
Neuron	Oxidative Phosphorylation and ATPase	ADP_N + 4 Hc_N -> ATP_N	R88	ATP5A1; ATP5B; ATP5C1; ATP5D; ATP5E; ATP5EP2; ATP5F1; ATP5H; ATP5I; ATP5J2; ATP5L; ATP5L2; ATP5S; MTATP6; MTATP8	0.811706	0.0178727	0.00538267	0.00527158	0.00538267	0.00643715	0.00527158	0.0250167
Neuron	Glutamate - Glutamine Cycle	alpha-ketoglutarate_N + NH3_N + NADPH_NM <-> Glutamate_N + NADP_NM	R89	GLUD1; GLUD2	0.0103777	0.0277374	0.0246694	0.0247198	0.0246694	0.024426	0.0247198	0.027026
Astrocyte	Glutamate - Glutamine Cycle	alpha-ketoglutarate_A + NH3_A + NADH_AM <-> Glutamate_A + NAD_AM	R90	GLUD1; GLUD2	0.000419556	-0.00202866	-0.00510552	-0.00524294	-0.00510552	-0.00441781	-0.00524294	-3.65619e-07
Intercellular	Glutamate - Glutamine Cycle	Glutamate_N + ATP_A -> Glutamate_A + ADP_A	R91		0.017381	0.0759462	0.0625051	0.0623498	0.0625051	0.062918	0.0623498	0.0651979
Astrocyte	Glutamate - Glutamine Cycle	alpha-ketoglutarate_A + NH3_A + NADPH_AM <-> Glutamate_A + NADP_AM	R92	GLUD1; GLUD2	0.000209785	1.76304e-08	3.60157e-07	1.9952e-10	3.60157e-07	2.55289e-08	1.9952e-10	3.65625e-07
Neuron	Glutamate - Glutamine Cycle	alpha-ketoglutarate_N + NH3_N + NADH_NM <-> Glutamate_N + NAD_NM	R93	GLUD1; GLUD2	0.0456735	0.0553279	0.0493387	0.0494397	0.0493387	0.0488521	0.0494397	0.053972
Astrocyte	Glutamate - Glutamine Cycle	Glutamate_A + NH3_A + ATP_A -> Glutamine_A + ADP_A	R94	GLUL	0.0582111	0.0759189	0.0624751	0.0623212	0.0624751	0.062882	0.0623212	0.0651596
Intercellular	Glutamate - Glutamine Cycle	Glutamine_A -> Glutamine_N	R95		0.0560511	0.00611683	1.20295e-09	7.36395e-13	1.20295e-09	5.49585e-11	7.36395e-13	0.00431195
Neuron	Glutamate - Glutamine Cycle	Glutamine_N -> Glutamate_N + NH3_N	R96	ASNS; GLS; GLS2	0.0560511	0.0830654	0.074008	0.0741595	0.074008	0.0732781	0.0741595	0.080998
Neuron	GABA Cycle	Glutamate_N -> GABA_N + CO2_N	R97	GAD1; GAD2	0.0659456	0.000524318	0.000395354	0.000383648	0.000395354	0.000473759	0.000383648	0.000609485
Intercellular	GABA Cycle	GABA_N <-> GABA_A	R98		0.0140128	6.67196e-06	7.32481e-06	7.01124e-06	7.32481e-06	8.80564e-06	7.01124e-06	9.35993e-06
Astrocyte	GABA Cycle	GABA_A + alpha-ketoglutarate_A -> Glutamate_A + SuccinateSAL_A	R99	ABAT	0.0140128	3.79811e-11	1.36106e-09	8.69625e-13	1.36106e-09	6.10552e-11	8.69625e-13	2.8463e-16
Astrocyte	GABA Cycle	SuccinateSAL_A + NAD_AM -> NADH_AM + Succinate_A	R100	ALDH5A1	0.0140128	3.79531e-11	1.40242e-09	8.72081e-13	1.40242e-09	7.56872e-11	8.72081e-13	2.81686e-16
Neuron	GABA Cycle	GABA_N + alpha-ketoglutarate_N -> Glutamate_N + SuccinateSAL_N	R101	ABAT	0.0519328	0.000301918	0.000151111	0.00014994	0.000151111	0.000180234	0.00014994	0.000297487
Neuron	GABA Cycle	SuccinateSAL_N + NAD_NM -> NADH_NM + Succinate_N	R102	ALDH5A1	0.0519328	0.000301918	0.000151111	0.00014994	0.000151111	0.000180234	0.00014994	0.000297487
Neuron	Aspartate Metabolism	Oxoloacetate_N + Glutamate_N <-> Aspartate_N + alpha-ketoglutarate_N	R103	GOT1; GOT1L1; GOT2	0.028524	0.067169	0.00015114	0.00014994	0.00015114	0.000180235	0.00014994	0.066507
Intercellular	Aspartate Metabolism	Aspartate_N <-> Aspartate_A	R104		0.0224973	3.63944e-06	-0.00289162	-0.00276501	-0.00289162	-0.00348164	-0.00276501	5.10542e-06
Astrocyte	Aspartate Metabolism	Aspartate_A + alpha-ketoglutarate_A <-> Oxoloacetate_A + Glutamate_A	R105	GOT1; GOT1L1; GOT2	0.0224973	1.64277e-10	-0.00289562	-0.00276883	-0.00289562	-0.00348645	-0.00276883	6.13909e-12
Neuron	Asparagine Metabolism	Glutamine_N + Aspartate_N + ATP_N <-> Glutamate_N + Asparagine_N + AMP_N	R106	ASNS	1.70277e-18	3.3697e-05	0.00291352	0.00279129	0.00291352	0.00350658	0.00279129	4.72724e-05
Neuron	Histamine Metabolism	Histidine_N <-> Histamine_N + CO2_N	R107	HDC	0.0006	Removed by GIMME	0.0029489	0.00307447	0.0029489	Removed by GIMME	0.00307447	Removed by GIMME
Neuron	Histamine Metabolism	Histamine_N + S-adenosyl-L-methionine_N -> S-adenosyl-L-homocysteine_N + methylhistamine_N	R108	HNMT	0.0006	Removed by GIMME	0.0029489	0.00307447	0.0029489	0	0.00307447	Removed by GIMME
Neuron	Alanine Metabolism	Pyruvate_N + Glutamate_N <-> alpha-ketoglutarate_N + Alanine_N	R109	GPT; GPT2	0.00689804	0.0160446	0.0738393	0.0739981	0.0738393	0.0730753	0.0739981	0.014573
Intercellular	Alanine Metabolism	Alanine_N <-> Alanine_A	R110		0.00689804	0.015891	0.0736706	0.0738367	0.0736706	0.0728726	0.0738367	0.0143575
Astrocyte	Alanine Metabolism	Alanine_A + alpha-ketoglutarate_A <-> Pyruvate_A + Glutamate_A	R111	GPT; GPT2	0.00689804	0.0158862	0.0736654	0.0738317	0.0736654	0.0728663	0.0738317	0.0143509
Astrocyte	Glycine-Serine Metabolism	3-phosphoglycerate_A + NAD_A <-> 3-phosphohydroxypyruvate_A + NADH_A	R112	PHGDH; PHGDHL1	0.0585978	0.0140112	0.0658333	0.0659813	0.0658333	0.0651648	0.0659813	0.0145664
Astrocyte	Glycine-Serine Metabolism	3_phospho_serine_A + alpha-ketoglutarate_A <-> 3-phosphohydroxypyruvate_A + Glutamate_A	R113	PSAT1	-0.0585978	-0.0140112	-0.0658333	-0.0659813	-0.0658333	-0.0651648	-0.0659813	-0.0145664
Astrocyte	Glycine-Serine Metabolism	3_phospho_serine_A -> Serine_A	R114	PSPH; PSPHL	0.0585978	0.0140112	0.0658333	0.0659813	0.0658333	0.0651648	0.0659813	0.0145664
Astrocyte	Glycine-Serine Metabolism	Serine_A -> Pyruvate_A + NH3_A	R115	SDS; SDSL	0.0558405	0.0136783	0.0567257	0.0565073	0.0567257	0.0576719	0.0565073	0.0137399
Intercellular	Glycine-Serine Metabolism	Serine_A -> Serine_N	R116		0.001968	0.000325858	0.00909815	0.00946493	0.00909815	0.007481	0.00946493	0.000813357
Neuron	Glycine-Serine Metabolism	Serine_N + tetrahydrofolate_N -> Glycine_N	R117	SHMT1; SHMT2	0.001968	1.74441e-10	0.00884571	0.0092234	0.00884571	0.00717764	0.0092234	1.12593e-15
Intercellular	Glycine-Serine Metabolism	Glycine_N -> Glycine_A	R118		0.00216	0.000869397	0.0104631	0.0108089	0.0104631	0.00911162	0.0108089	0.00751066
Astrocyte	Glycine-Serine Metabolism	Glycine_A + NAD_AM + tetrahydrofolate_A -> CO2_A + NH3_A + NADH_AM	R119		5.67805e-17	4.99399e-11	5.0436e-09	2.87866e-12	5.0436e-09	3.77666e-10	2.87866e-12	5.45338e-16
Astrocyte	Glycine-Serine Metabolism	Glycine_A -> tetrahydrofolate_A + Serine_A	R120	SHMT1; SHMT2	9.45216e-18	2.64009e-11	1.6139e-09	1.05066e-12	1.6139e-09	5.35043e-11	1.05066e-12	3.41568e-16
Astrocyte	Leucine Metabolism	Leucine_A + alpha-ketoglutarate_A <-> KIC_A + Glutamate_A	R121	BCAT1; BCAT2	0.0190395	7.5178e-05	8.25649e-05	7.90004e-05	8.25649e-05	9.92205e-05	7.90004e-05	0.000105465
Astrocyte	Leucine Metabolism	KIC_A + NAD_AM -> Isovaleryl-CoA_A + CO2_A + NADH_AM	R122		0.00348	1.78293e-11	5.26143e-10	3.16078e-13	5.26143e-10	2.47112e-11	3.16078e-13	1.61154e-16
Astrocyte	Leucine Metabolism	Isovaleryl-CoA_A + FAD_AM <-> 3_methylcrotonyl-Coa_A + FADH2_AM	R123	IVD	0.00348	1.72804e-11	5.83896e-10	-1.13687e-13	5.83896e-10	1.00613e-10	-1.13687e-13	-4.54747e-13
Astrocyte	Leucine Metabolism	Bicarbonate_A + 3_methylcrotonyl-Coa_A + ATP_A <-> ADP_A + 3_methylglutaconyl-Coa_A	R124	MCCC1; MCCC2	0.00348	1.72804e-11	5.83896e-10	-1.02318e-12	5.83896e-10	1.00613e-10	-1.02318e-12	-1.36424e-12
Astrocyte	Leucine Metabolism	3_methylglutaconyl-Coa_A <-> 3_hydroxy_3_methylglutaryl-Coa_A	R125	AUH	0.00348	1.72804e-11	5.83896e-10	-1.7053e-12	5.83896e-10	1.00613e-10	-1.7053e-12	-2.16005e-12
Astrocyte	Leucine Metabolism	3_hydroxy_3_methylglutaryl-Coa_A <-> Acetoacetate_A + Acetyl-CoA_A	R126	HMGCL; HMGCLL1	0.00348	1.72804e-11	5.83896e-10	-2.27374e-12	5.83896e-10	1.00613e-10	-2.27374e-12	-3.06954e-12
Astrocyte	Leucine Metabolism; Ketone Body Metabolism	Acetoacetate_A + Succinyl-CoA_A -> Acetoacetyl-CoA_A + Succinate_A	R127	OXCT1	0.00348	1.62236e-11	4.91661e-10	3.104e-13	4.91661e-10	2.08846e-11	3.104e-13	1.62117e-16
Astrocyte	Leucine Metabolism; Ketone Body Metabolism	Acetoacetyl-CoA_A <-> 2 Acetyl-CoA_A	R128	ACAA1; ACAT1; ACAT2; HADHB	-0.002989	-0.00151364	-0.000798209	-0.000763841	-0.000798209	-0.000959281	-0.000763841	-0.00202719
Intercellular	Leucine Metabolism	KIC_A -> KIC_N	R129		0.0155595	7.5178e-05	8.25644e-05	7.90004e-05	8.25644e-05	9.92205e-05	7.90004e-05	0.000105465
Neuron	Leucine Metabolism	KIC_N + Glutamate_N <-> Leucine_N + alpha-ketoglutarate_N	R130	BCAT1; BCAT2	0.0155595	7.5178e-05	8.25644e-05	7.90004e-05	8.25644e-05	9.92205e-05	7.90004e-05	0.000105465
Intercellular	Leucine Metabolism	Leucine_N -> Leucine_A	R131		0.0155595	2.06399e-11	2.14757e-09	1.35496e-12	2.14757e-09	9.44837e-11	1.35496e-12	2.3114e-16
Astrocyte	Valine Metabolism	Valine_A + alpha-ketoglutarate_A <-> KIV_A + Glutamate_A	R132	BCAT1; BCAT2	0.0167535	5.22978e-05	5.74381e-05	5.49568e-05	5.74381e-05	6.90231e-05	5.49568e-05	7.33668e-05
Astrocyte	Valine Metabolism	KIV_A + NAD_AM -> Isobutyryl-CoA_A + CO2_A + NADH_AM	R133	BCKDHA; BCKDHB; DBT; DLD	0.000432	4.71633e-11	1.34861e-09	7.86622e-13	1.34861e-09	7.0425e-11	7.86622e-13	3.91957e-16
Astrocyte	Valine Metabolism	Isobutyryl-CoA_A + FAD_AM -> FADH2_AM + methylacrylyl-CoA_A	R134	ACAD8; ACADSB	0.000432	4.64053e-11	1.26905e-09	7.82175e-13	1.26905e-09	5.50496e-11	7.82175e-13	3.82526e-16
Astrocyte	Valine Metabolism	methylacrylyl-CoA_A -> S-3-hydroxy-isobutyryl-CoA_A	R135	ECHS1; EHHADH; HADHA	0.000432	4.55061e-11	1.18133e-09	7.76748e-13	1.18133e-09	4.79352e-11	7.76748e-13	3.83588e-16
Astrocyte	Valine Metabolism	S-3-hydroxy-isobutyryl-CoA_A -> S-3-hydroxy-isobutyrate_A	R136	HIBCH	0.000432	4.48676e-11	1.17579e-09	7.76137e-13	1.17579e-09	4.91001e-11	7.76137e-13	3.8545e-16
Astrocyte	Valine Metabolism	S-3-hydroxy-isobutyrate_A + NAD_AM -> S-methylmalonate-semialdehyde + NADH_AM	R137	HIBADH	0.000432	4.45665e-11	1.2431e-09	7.79885e-13	1.2431e-09	6.14094e-11	7.79885e-13	3.87725e-16
Astrocyte	Valine Metabolism	S-methylmalonate-semialdehyde + NAD_AM -> NADH_AM + Propionyl-CoA_A + Bicarbonate_A	R138	ALDH6A1	0.000432	4.39119e-11	1.28285e-09	7.82343e-13	1.28285e-09	6.45825e-11	7.82343e-13	3.88318e-16
Astrocyte	Valine Metabolism; Isoleucine Metabolism	Propionyl-CoA_A + Bicarbonate_A + ATP_A -> S-methylmalonyl-CoA_A + ADP_A	R139	PCCA; PCCB	0.001392	4.29284e-11	7.47331e-09	4.47205e-12	7.47331e-09	2.707e-10	4.47205e-12	3.86969e-16
Astrocyte	Valine Metabolism; Isoleucine Metabolism	S-methylmalonyl-CoA_A -> R-methylmalonyl-CoA_A	R140	MCEE	0.001392	4.23096e-11	7.53903e-09	4.51813e-12	7.53903e-09	2.86638e-10	4.51813e-12	3.84801e-16
Astrocyte	Valine Metabolism; Isoleucine Metabolism	R-methylmalonyl-CoA_A -> Succinyl-CoA_A	R141	MUT	0.001392	4.19806e-11	7.61128e-09	4.53954e-12	7.61128e-09	3.44179e-10	4.53954e-12	3.76677e-16
Intercellular	Valine Metabolism	KIV_A -> KIV_N	R142		0.0163215	5.22977e-05	5.74368e-05	5.49568e-05	5.74368e-05	6.9023e-05	5.49568e-05	7.33668e-05
Neuron	Valine Metabolism	KIV_N + Glutamate_N <-> Valine_N + alpha-ketoglutarate_N	R143	BCAT1; BCAT2	0.0163215	5.22977e-05	5.74368e-05	5.49568e-05	5.74368e-05	6.9023e-05	5.49568e-05	7.33668e-05
Intercellular	Valine Metabolism	Valine_N -> Valine_A	R144		0.0163215	2.06429e-11	2.14805e-09	1.35509e-12	2.14805e-09	9.44737e-11	1.35509e-12	2.31152e-16
Astrocyte	Isoleucine Metabolism	Isoleucine_A + alpha-ketoglutarate_A <-> KMV_A + Glutamate_A	R145	BCAT1; BCAT2	0.0171495	2.61489e-05	2.87205e-05	2.74784e-05	2.87205e-05	3.45118e-05	2.74784e-05	3.66834e-05
Astrocyte	Isoleucine Metabolism	KMV_A + NAD_AM -> Methylbutyryl-CoA_A + CO2_A + NADH_AM	R146	DLD; DBT; BCKDHA; BCKDHB	0.00096	0	1.03059e-09	6.10229e-13	1.03059e-09	5.16369e-11	6.10229e-13	0
Astrocyte	Isoleucine Metabolism	Methylbutyryl-CoA_A + FAD_AM -> FADH2_AM + E-2-methylcrotonoyl-CoA_A	R147	ACADSB	0.00096	Removed by GIMME	9.79653e-10	6.07695e-13	9.79653e-10	4.32429e-11	6.07695e-13	Removed by GIMME
Astrocyte	Isoleucine Metabolism	E-2-methylcrotonoyl-CoA_A -> 2-methyl-3-hydroxybutyryl-CoA_A	R148	ECHS1; EHHADH; HADHA	0.00096	0	9.266e-10	6.04357e-13	9.266e-10	4.00181e-11	6.04357e-13	0
Astrocyte	Isoleucine Metabolism	2-methyl-3-hydroxybutyryl-CoA_A + NAD_AM -> NADH_AM + 2-methylacetoacetyl-CoA_A	R149	HSD17B10	0.00096	0	9.59498e-10	6.06028e-13	9.59498e-10	4.72883e-11	6.06028e-13	0
Astrocyte	Isoleucine Metabolism	2-methylacetoacetyl-CoA_A <-> Propionyl-CoA_A + Acetyl-CoA_A	R150	ACAT1; ACAT2; HADHB	0.00096	0	9.50536e-10	-1.02318e-12	9.50536e-10	-8.41283e-11	-1.02318e-12	0
Intercellular	Isoleucine Metabolism	KMV_A -> KMV_N	R151		0.0161895	2.61489e-05	2.87195e-05	2.74784e-05	2.87195e-05	3.45118e-05	2.74784e-05	3.66834e-05
Neuron	Isoleucine Metabolism	KMV_N + Glutamate_N <-> Isoleucine_N + alpha-ketoglutarate_N	R152	BCAT1; BCAT2	0.0161895	2.61489e-05	2.87195e-05	2.74784e-05	2.87195e-05	3.45118e-05	2.74784e-05	3.66834e-05
Intercellular	Isoleucine Metabolism	Isoleucine_N -> Isoleucine_A	R153		0.0161895	2.06512e-11	2.14918e-09	1.35525e-12	2.14918e-09	9.44225e-11	1.35525e-12	2.31167e-16
Neuron	Lysine Metabolism	Lysine_N + alpha-ketoglutarate_N + NADPH_N -> Saccharopine_N + NADP_N	R154	AASS	0.002472	Removed by GIMME	4.95069e-09	3.17834e-12	4.95069e-09	1.9588e-10	3.17834e-12	Removed by GIMME
Neuron	Lysine Metabolism	Saccharopine_N + NAD_N -> Glutamate_N + NADH_N + 2-aminoadipate_semialdehyde_N	R155	AASS; SCCPDH	0.002472	0	5.00093e-09	3.18957e-12	5.00093e-09	2.2709e-10	3.18957e-12	0
Neuron	Lysine Metabolism	2-aminoadipate_semialdehyde_N <-> S-2,3,4,5-tetrahydropiperidine-2-carboxylate_N	R156	ALDH7A1	0.002472	0	5.00097e-09	3.18323e-12	5.00097e-09	2.27033e-10	3.18323e-12	0
Neuron	Lysine Metabolism	S-2,3,4,5-tetrahydropiperidine-2-carboxylate_N + NAD_N -> 2-aminoadipate_N + NADH_N	R157	ALDH7A1	0.002472	0	5.02386e-09	3.1905e-12	5.02386e-09	2.16952e-10	3.1905e-12	0
Neuron	Lysine Metabolism	2-aminoadipate_N + alpha-ketoglutarate_N -> alpha-ketoadipate_N + Glutamate_N	R158		0.002472	0	5.05614e-09	3.18896e-12	5.05614e-09	2.08312e-10	3.18896e-12	0
Neuron	Lysine Metabolism	alpha-ketoadipate_N + NAD_NM -> CO2_N + NADH_NM + glutaryl-CoA_N	R159		0.002472	0	5.10015e-09	3.20093e-12	5.10015e-09	2.00617e-10	3.20093e-12	0
Neuron	Lysine Metabolism	FAD_NM + glutaryl-CoA_N -> glutaconyl-CoA_N + FADH2_NM	R160	GCDH	0.002472	0	5.15601e-09	3.19377e-12	5.15601e-09	1.85766e-10	3.19377e-12	0
Neuron	Lysine Metabolism	glutaconyl-CoA_N -> CO2_N + crotonyl-CoA_N	R161	GCDH	0.002472	0	5.24148e-09	3.20665e-12	5.24148e-09	2.02213e-10	3.20665e-12	0
Neuron	Lysine Metabolism	crotonyl-CoA_N -> S-3-hydroxybutanoyl-CoA_N	R162		0.002472	0	5.36612e-09	3.20525e-12	5.36612e-09	2.56864e-10	3.20525e-12	0
Neuron	Lysine Metabolism	S-3-hydroxybutanoyl-CoA_N + NAD_NM -> Acetoacetyl-CoA_N + NADH_NM	R163		0.002472	0	5.54343e-09	3.24116e-12	5.54343e-09	3.99721e-10	3.24116e-12	0
Neuron	Lysine Metabolism; Ketone Body Metabolism	Acetoacetyl-CoA_N <-> 2 Acetyl-CoA_N	R164	ACAA1; ACAT1; ACAT2; HADHB	0.002472	0	5.54337e-09	1.29603e-11	5.54337e-09	3.99723e-10	1.29603e-11	0
Neuron	Phenylalanine-Tyrosine Metabolism	Phenylalanine_N + Tetrahydrobiopterin_N + O2_N -> Tyrosine_N + 4-alpha-hydroxy-tetrahydrobiopterin_N	R165	PAH	0.003168	Removed by GIMME	Removed by GIMME	Removed by GIMME	Removed by GIMME	Removed by GIMME	Removed by GIMME	Removed by GIMME
Neuron	Phenylalanine-Tyrosine Metabolism	4-alpha-hydroxy-tetrahydrobiopterin_N -> Dihydrobiopterin_N	R166	PCBD1; PCBD2	0.009288	0	2.01068e-08	8.15917e-12	2.01068e-08	0	8.15917e-12	0
Neuron	Phenylalanine-Tyrosine Metabolism	Dihydrobiopterin_N + NADH_N -> Tetrahydrobiopterin_N + NAD_N	R167	QDPR	0.009288	0	2.01025e-08	8.13525e-12	2.01025e-08	0	8.13525e-12	0
Neuron	Phenylalanine-Tyrosine Metabolism	Tyrosine_N + Tetrahydrobiopterin_N + O2_N -> L-DOPA_N + 4-alpha-hydroxy-tetrahydrobiopterin_N	R168	TH	0.004152	Removed by GIMME	1.00665e-08	Removed by GIMME	1.00665e-08	Removed by GIMME	Removed by GIMME	Removed by GIMME
Neuron	Phenylalanine-Tyrosine Metabolism	L-DOPA_N -> Dopamine_N + CO2_N	R169	DDC	0.004152	Removed by GIMME	1.00735e-08	0	1.00735e-08	Removed by GIMME	0	Removed by GIMME
Neuron	Phenylalanine-Tyrosine Metabolism	Dopamine_N + O2_N -> Norepinephrine_N	R170	DBH	2.78921e-13	Removed by GIMME	Removed by GIMME	Removed by GIMME	Removed by GIMME	Removed by GIMME	Removed by GIMME	Removed by GIMME
Neuron	Phenylalanine-Tyrosine Metabolism	Norepinephrine_N + S-adenosyl-L-methionine_N -> S-adenosyl-L-homocysteine_N + Epinephrine_N	R171	PNMT	1.39485e-13	0	0	0	0	0	0	0
Intercellular	Phenylalanine-Tyrosine Metabolism	Dopamine_N -> Dopamine_A	R172		4.2212e-18	0	0	0	0	0	0	0
Astrocyte	Phenylalanine-Tyrosine Metabolism	Dopamine_A + O2_A -> Norepinephrine_A	R173	DBH	4.2212e-18	Removed by GIMME	Removed by GIMME	Removed by GIMME	Removed by GIMME	Removed by GIMME	Removed by GIMME	Removed by GIMME
Neuron	Tryptophan Metabolism	Tryptophan_N + Tetrahydrobiopterin_N + O2_N -> 5-hydroxytryptophan_N + 4-alpha-hydroxy-tetrahydrobiopterin_N	R174	TPH1; TPH2	0.001968	0	1.00425e-08	8.15921e-12	1.00425e-08	0	8.15921e-12	0
Neuron	Tryptophan Metabolism	5-hydroxytryptophan_N -> Seratonin_N + CO2_N	R175	DDC	0.001968	Removed by GIMME	1.00465e-08	8.15445e-12	1.00465e-08	Removed by GIMME	8.15445e-12	Removed by GIMME
Neuron	Tryptophan Metabolism	choline_N + Acetyl-CoA_N <-> Acetylcholine_N	R176	AANAT	1.2664e-17	Removed by GIMME	0	Removed by GIMME	0	0	0	Removed by GIMME
Neuron	Tryptophan Metabolism	N-acetyl-serotonin_N + S-adenosyl-L-methionine_N -> S-adenosyl-L-homocysteine_N + Melatonin_N	R177	ASMT	1.2664e-17	Removed by GIMME	Removed by GIMME	Removed by GIMME	Removed by GIMME	Removed by GIMME	Removed by GIMME	Removed by GIMME
Neuron	Acetylcholine Metabolism	Choline_N + Acetyl-CoA_N <-> Acetylcholine_N	R178	CHAT	6.33201e-18	Removed by GIMME	Removed by GIMME	Removed by GIMME	Removed by GIMME	Removed by GIMME	Removed by GIMME	Removed by GIMME
Astrocyte	Proline metabolism	S-1-pyrroline-5-carboxylate_A + NADPH_A -> proline_A + NADP_A	R179	P5CR2; PYCR1; PYCRL	1.92886e-17	0	1.73543e-09	1.01757e-12	1.73543e-09	8.04039e-11	1.01757e-12	0
Astrocyte	Proline metabolism	proline_A + FAD_AM -> S-1-pyrroline-5-carboxylate_A + FADH2_AM	R180	LOC440792; PRODH	1.92886e-17	Removed by GIMME	1.90627e-09	1.33353e-12	1.90627e-09	7.80423e-11	1.33353e-12	Removed by GIMME
Astrocyte	Methionine Metabolism	methionine -> methionine_A	R181		2.11669e-18	5.04891e-07	5.55779e-07	5.31157e-07	5.55779e-07	6.66756e-07	5.31157e-07	7.09085e-07
Astrocyte	Methionine Metabolism	ATP_A + methionine_A -> S-adenosyl-L-methionine_A	R182	MAT1A; MAT2A; MAT2B	3.99929e-17	0	3.56691e-09	3.69142e-12	3.56691e-09	6.30528e-11	3.69142e-12	0
Astrocyte	Methionine Metabolism	S-adenosyl-L-methionine_A -> S-adenosyl-L-homocysteine_A	R183		3.40307e-17	0	2.74355e-09	1.95392e-12	2.74355e-09	9.11801e-11	1.95392e-12	0
Astrocyte	Methionine Metabolism	S-adenosyl-L-homocysteine_A -> L-homocysteine_A + adenosine_A	R184	AHCY; AHCYL1; AHCYL2	3.99929e-17	0	5.50974e-09	3.83473e-12	5.50974e-09	2.22424e-10	3.83473e-12	0
Astrocyte	Methionine Metabolism	L-homocysteine_A + Serine_A -> L-cystathionine_A	R185	CBS	2.11669e-18	Removed by GIMME	4.53917e-09	3.1179e-12	4.53917e-09	2.42042e-10	3.1179e-12	Removed by GIMME
Astrocyte	Methionine Metabolism	L-cystathionine_A -> NH3_A + 2-oxobutanoate_A + Cysteine_A	R186	CTH	2.11669e-18	Removed by GIMME	4.95804e-09	3.11518e-12	4.95804e-09	2.46389e-10	3.11518e-12	Removed by GIMME
Astrocyte	Methionine Metabolism	L-homocysteine_A -> methionine_A + tetrahydrofolate_A	R187	MTR	3.78762e-17	Removed by GIMME	1.64588e-09	7.804e-13	1.64588e-09	7.41205e-11	7.804e-13	Removed by GIMME
Astrocyte	Methionine Metabolism	2-oxobutanoate_A + NAD_A -> Propionyl-CoA_A + CO2_A + NADH_A	R188	BCKDHA; BCKDHB; DBT; DLD	2.11669e-18	0	5.24002e-09	3.15698e-12	5.24002e-09	2.90315e-10	3.15698e-12	0
Neuron	Methionine Metabolism	methionine -> methionine_N	R189		0.000408	0.00799949	0.00799943	0.00799947	0.00799943	0.00799933	0.00799947	0.00799929
Neuron	Methionine Metabolism	ATP_N + methionine_N -> S-adenosyl-L-methionine_N	R190	MAT1A; MAT2A; MAT2B	0.002376	0.00798315	0.0168272	0.0172057	0.0168272	0.0151554	0.0172057	0.00797636
Neuron	Methionine Metabolism	S-adenosyl-L-methionine_N -> S-adenosyl-L-homocysteine_N	R191		0.001368	0	0.00589679	0.00614893	0.00589679	0.00717764	0.00614893	0
Neuron	Methionine Metabolism	S-adenosyl-L-homocysteine_N -> L-homocysteine_N + adenosine_N	R192	AHCY; AHCYL1; AHCYL2	0.001968	0	0.0088457	0.0092234	0.0088457	0.00717764	0.0092234	0
Neuron	Methionine Metabolism	L-homocysteine_N + Serine_N -> L-cystathionine_N	R193	CBS	1.18147e-18	Removed by GIMME	1.32547e-08	8.52287e-12	1.32547e-08	6.59844e-10	8.52287e-12	Removed by GIMME
Neuron	Methionine Metabolism	L-cystathionine_N -> NH3_N + 2-oxobutanoate_N + Cysteine_N	R194	CTH	1.18147e-18	Removed by GIMME	1.3216e-08	8.34632e-12	1.3216e-08	6.09895e-10	8.34632e-12	Removed by GIMME
Neuron	Methionine Metabolism	L-homocysteine_N -> methionine_N + tetrahydrofolate_N	R195	MTR	0.001968	Removed by GIMME	0.00884568	0.0092234	0.00884568	0.00717764	0.0092234	Removed by GIMME
Astrocyte	Threonine Metabolism	threonine -> threonine_A	R196		1.10534e-17	0.00489166	0.00260529	0.00249688	0.00260529	0.00313639	0.00249688	0.00651036
Astrocyte	Threonine Metabolism	threonine_A + NAD_A -> 2-amino-3-oxobutanoate_A + NADH_A	R197		1.10534e-17	0.00488792	0.00260118	0.00249295	0.00260118	0.00313146	0.00249295	0.00650511
Astrocyte	Threonine Metabolism	2-amino-3-oxobutanoate_A -> Glycine_A + Acetyl-CoA_A	R198	GCAT	1.10534e-17	0.00488792	0.00260118	0.00249295	0.00260118	0.00313146	0.00249295	0.00650511
Neuron	Threonine Metabolism	threonine -> threonine_N	R199		0.000192	0.00135642	0.00215231	0.00209728	0.00215231	0.00257676	0.00209728	0.00819389
Neuron	Threonine Metabolism	threonine_N + NAD_N -> 2-amino-3-oxobutanoate_N + NADH_N	R200		0.000192	0.00123548	0.0020195	0.00197019	0.0020195	0.00241714	0.00197019	0.00802423
Neuron	Threonine Metabolism	2-amino-3-oxobutanoate_N -> Glycine_N + Acetyl-CoA_N	R201	GCAT	0.000192	0.00123548	0.0020195	0.00197019	0.0020195	0.00241714	0.00197019	0.00802423
Astrocyte	Cholesterol Synthesis	Acetyl-CoA_A + Acetoacetyl-CoA_A -> s3_hydroxy_3_methylglutaryl-Coa_A	R202	HMGCS1; HMGCS2	0.006469	0.00151364	0.000798209	0.000763841	0.000798209	0.000959281	0.000763841	0.00202719
Astrocyte	Cholesterol Synthesis	s3_hydroxy_3_methylglutaryl-Coa_A + 2 NADPH_A -> R-mevalonate_A + 2 NADP_A	R203	HMGCR	0.006469	0.00151364	0.000798209	0.000763841	0.000798209	0.000959281	0.000763841	0.00202719
Astrocyte	Cholesterol Synthesis	R-mevalonate_A + ATP_A -> mevalonate-5-phosphate_A + ADP_A	R204	MVK	0.006469	0.00151364	0.000798209	0.000763841	0.000798209	0.000959281	0.000763841	0.00202719
Astrocyte	Cholesterol Synthesis	mevalonate-5-phosphate_A + ATP_A <-> mevalonate-diphosphate_A + ADP_A	R205	PMVK	0.006469	0.00151364	0.000798209	0.000763841	0.000798209	0.000959281	0.000763841	0.00202719
Astrocyte	Cholesterol Synthesis	mevalonate-diphosphate_A + ATP_A -> isopentenyl_diphosphate_A + CO2_A + ADP_A	R206	MVD	0.006469	0.00151364	0.000798209	0.000763841	0.000798209	0.000959281	0.000763841	0.00202719
Astrocyte	Cholesterol Synthesis	isopentenyl_diphosphate_A -> dimethylallyl_diphosphate_A	R207	IDI1; IDI2	0.00215633	0.000504545	0.00026607	0.000254614	0.00026607	0.00031976	0.000254614	0.000675731
Astrocyte	Cholesterol Synthesis	dimethylallyl_diphosphate_A + isopentenyl_diphosphate_A -> geranyl_diphosphate_A	R208	FDPS; GGPS1	0.00215633	0.000504545	0.00026607	0.000254614	0.00026607	0.00031976	0.000254614	0.000675731
Astrocyte	Cholesterol Synthesis	isopentenyl_diphosphate_A + geranyl_diphosphate_A -> 2E_6E_farnesyl_diphosphate_A	R209	FDPS; GGPS1	0.00215633	0.000504545	0.00026607	0.000254614	0.00026607	0.00031976	0.000254614	0.000675731
Astrocyte	Cholesterol Synthesis	2 2E_6E_farnesyl_diphosphate_A -> presqualene_diphosphate_A	R210	FDFT1	0.00107817	0.000252273	0.000133035	0.000127307	0.000133035	0.00015988	0.000127307	0.000337866
Astrocyte	Cholesterol Synthesis	presqualene_diphosphate_A + NADPH_A -> squalene_A + NADP_A	R211	FDFT1	0.00107817	0.000252273	0.000133035	0.000127307	0.000133035	0.00015988	0.000127307	0.000337865
Astrocyte	Cholesterol Synthesis	squalene_A + NADPH_A + O2_A -> S_2_3_epoxysqualene_A + NADP_A	R212	SQLE	0.00107817	0.000252273	0.000133035	0.000127307	0.000133035	0.00015988	0.000127307	0.000337865
Astrocyte	Cholesterol Synthesis	S_2_3_epoxysqualene_A -> lanosterol_A	R213	LSS	0.00107817	0.000252273	0.000133035	0.000127307	0.000133035	0.00015988	0.000127307	0.000337863
Astrocyte	Cholesterol Synthesis	lanosterol_A + NADPH_A + O2_A -> 4-4-dimethyl-14alpha-hydroxymethyl-5alpha-cholesta-8-24-dien-3beta-ol_A + NADP_A	R214	CYP51A1	0.000553196	0.000252273	6.97315e-05	6.5321e-05	6.97315e-05	8.29805e-05	6.5321e-05	0.000337861
Astrocyte	Cholesterol Synthesis	4-4-dimethyl-14alpha-hydroxymethyl-5alpha-cholesta-8-24-dien-3beta-ol_A + NADPH_A + O2_A -> 4-4-dimethyl-14alpha-formyl-5alpha-cholesta-8-24-dien-3beta-ol_A + NADP_A	R215	CYP51A1	0.000553196	0.000252273	6.97315e-05	6.53209e-05	6.97315e-05	8.29805e-05	6.53209e-05	0.000337857
Astrocyte	Cholesterol Synthesis	4-4-dimethyl-14alpha-formyl-5alpha-cholesta-8-24-dien-3beta-ol_A + NADPH_A + O2_A -> 4-4-dimethyl-5-alpha-cholesta-8-14-24-trien-3-beta-ol_A + NADP_A + formate_A	R216	CYP51A1	0.000553196	0.000252273	6.97315e-05	6.53207e-05	6.97315e-05	8.29805e-05	6.53207e-05	0.00033785
Astrocyte	Cholesterol Synthesis	4-4-dimethyl-5-alpha-cholesta-8-14-24-trien-3-beta-ol_A + NADPH_A -> 4_4-dimethylzymosterol_A + NADP_A	R217	LBR; TM7SF2	0.000553196	0.000252273	6.97315e-05	6.53205e-05	6.97315e-05	8.29805e-05	6.53205e-05	0.000337841
Astrocyte	Cholesterol Synthesis	4_4-dimethylzymosterol_A + NADPH_A + O2_A -> 4alpha-hydroxymethyl-4beta-methyl-5alpha-cholesta-8-24-dien-3beta-ol_A + NADP_A	R218	SC4MOL	0.000553196	0.000252273	6.97315e-05	6.53204e-05	6.97315e-05	8.29805e-05	6.53204e-05	0.000337832
Astrocyte	Cholesterol Synthesis	4alpha-hydroxymethyl-4beta-methyl-5alpha-cholesta-8-24-dien-3beta-ol_A + NADPH_A + O2_A -> 4alpha-formyl-4beta-methyl-5alpha-cholesta-8-24-dien-3beta-ol_A + NADP_A	R219	SC4MOL	0.000553196	0.000252273	6.97315e-05	6.53201e-05	6.97315e-05	8.29805e-05	6.53201e-05	0.000337822
Astrocyte	Cholesterol Synthesis	4alpha-formyl-4beta-methyl-5alpha-cholesta-8-24-dien-3beta-ol_A + NADPH_A + O2_A -> 4alpha-carboxy-4beta-methyl-5alpha-cholesta-8-24-dien-3beta-ol_A + NADP_A	R220	SC4MOL	0.000553196	0.000252273	6.97315e-05	6.53199e-05	6.97315e-05	8.29805e-05	6.53199e-05	0.000337809
Astrocyte	Cholesterol Synthesis	4alpha-carboxy-4beta-methyl-5alpha-cholesta-8-24-dien-3beta-ol_A + NADP_A -> 3-keto-4-methylzymosterol_A + NADPH_A + CO2_A	R221	NSDHL	0.000553196	0.000252273	6.97315e-05	6.53196e-05	6.97315e-05	8.29805e-05	6.53196e-05	0.000337793
Astrocyte	Cholesterol Synthesis	3-keto-4-methylzymosterol_A + NADPH_A -> 4alpha-methyl-zymosterol_A + NADP_A	R222	HSD17B7	0.000553196	0.000252273	6.97315e-05	6.53194e-05	6.97315e-05	8.29805e-05	6.53194e-05	0.000337778
Astrocyte	Cholesterol Synthesis	4alpha-methyl-zymosterol_A + NADPH_A + O2_A -> 4alpha-hydroxymethyl-5alpha-cholesta-8-24-dien-3beta-ol_A + NADP_A	R223	SC4MOL	0.000553196	0.000252273	6.97315e-05	6.53191e-05	6.97315e-05	8.29805e-05	6.53191e-05	0.000337763
Astrocyte	Cholesterol Synthesis	4alpha-hydroxymethyl-5alpha-cholesta-8-24-dien-3beta-ol_A + NADPH_A + O2_A -> 4alpha-formyl-5alpha-cholesta-8-24-dien-3beta-ol_A + NADP_A	R224	SC4MOL	0.000553196	0.000252273	6.97315e-05	6.53188e-05	6.97315e-05	8.29805e-05	6.53188e-05	0.000337746
Astrocyte	Cholesterol Synthesis	4alpha-formyl-5alpha-cholesta-8-24-dien-3beta-ol_A + NADPH_A + O2_A -> 4alpha-carboxy-5alpha-cholesta-8-24-dien-3beta-ol_A + NADP_A	R225	SC4MOL	0.000553196	0.000252273	6.97315e-05	6.53185e-05	6.97315e-05	8.29805e-05	6.53185e-05	0.000337726
Astrocyte	Cholesterol Synthesis	4alpha-carboxy-5alpha-cholesta-8-24-dien-3beta-ol_A + NADP_A -> 5alpha-cholesta-8-24-dien-3-one_A + NADPH_A + CO2_A	R226	NSDHL	0.000553196	0.000252273	6.97315e-05	6.53181e-05	6.97315e-05	8.29805e-05	6.53181e-05	0.000337704
Astrocyte	Cholesterol Synthesis	5alpha-cholesta-8-24-dien-3-one_A + NADPH_A -> zymosterol_A + NADP_A	R227	HSD17B7	0.000553196	0.000252273	6.97315e-05	6.53178e-05	6.97315e-05	8.29805e-05	6.53178e-05	0.000337683
Astrocyte	Cholesterol Synthesis	zymosterol_A -> 5alpha-cholesta-7-24-dien-3beta-ol_A	R228	EBP	0.000553196	0.000252273	6.97315e-05	6.53175e-05	6.97315e-05	8.29805e-05	6.53175e-05	0.000337661
Astrocyte	Cholesterol Synthesis	5alpha-cholesta-7-24-dien-3beta-ol_A + NADPH_A + O2_A -> 7-dehydrodesmosterol_A + NADP_A	R229	SC5DL	0.000451588	0.000126136	4.81417e-05	5.33102e-05	4.81417e-05	6.20211e-05	5.33102e-05	0.00016882
Astrocyte	Cholesterol Synthesis	7-dehydrodesmosterol_A + NADPH_A -> desmosterol_A + NADP_A	R230	DHCR7	0.000451588	0.000126136	4.81417e-05	5.33098e-05	4.81417e-05	6.20211e-05	5.33098e-05	0.000168796
Astrocyte	Cholesterol Synthesis	desmosterol_A + NADPH_A -> Cholesterol_A + NADP_A	R231	DHCR24	0.000451588	0.000126136	4.81417e-05	5.33095e-05	4.81417e-05	6.20211e-05	5.33095e-05	0.000168773
Astrocyte	Cholesterol Synthesis	5alpha-cholesta-7-24-dien-3beta-ol_A + NADPH_A -> lathosterol_A + NADP_A	R232	DHCR24	0.000101608	0.000126136	2.15898e-05	1.20073e-05	2.15898e-05	2.09594e-05	1.20073e-05	0.000168819
Astrocyte	Cholesterol Synthesis	lathosterol_A + NADPH_A + O2_A -> 7-dehydro-cholesterol_A + NADP_A	R233	SC5DL	0.000626579	0.000126136	8.48931e-05	7.39891e-05	8.48931e-05	9.7859e-05	7.39891e-05	0.000168797
Astrocyte	Cholesterol Synthesis	7-dehydro-cholesterol_A + NADPH_A -> Cholesterol_A + NADP_A	R234	DHCR7	0.000626579	0.000126136	8.48931e-05	7.39887e-05	8.48931e-05	9.7859e-05	7.39887e-05	0.000168773
Astrocyte	Cholesterol Synthesis	lanosterol_A + NADPH_A -> 24-25-dihydrolanosterol_A + NADP_A	R235	DHCR24	0.000524971	0	6.33033e-05	6.19855e-05	6.33033e-05	7.68996e-05	6.19855e-05	0
Astrocyte	Cholesterol Synthesis	24-25-dihydrolanosterol_A + NADPH_A + O2_A -> 4-4-dimethyl-14alpha-hydroxymethyl-5alpha-cholesta-8-en-3beta-ol_A + NADP_A	R236	CYP51A1	0.000524971	0	6.33033e-05	6.19854e-05	6.33033e-05	7.68996e-05	6.19854e-05	0
Astrocyte	Cholesterol Synthesis	4-4-dimethyl-14alpha-hydroxymethyl-5alpha-cholesta-8-en-3beta-ol_A + NADPH_A + O2_A -> 4-4-dimethyl-14alpha-formyl-5alpha-cholesta-8-en-3beta-ol_A + NADP_A	R237	CYP51A1	0.000524971	0	6.33033e-05	6.19853e-05	6.33033e-05	7.68996e-05	6.19853e-05	0
Astrocyte	Cholesterol Synthesis	4-4-dimethyl-14alpha-formyl-5alpha-cholesta-8-en-3beta-ol_A + NADPH_A + O2_A -> 4-4-dimethyl-5-alpha-cholesta-8-14-dien-3-beta-ol_A + NADP_A + formate_A	R238	CYP51A1	0.000524971	0	6.33033e-05	6.19851e-05	6.33033e-05	7.68996e-05	6.19851e-05	0
Astrocyte	Cholesterol Synthesis	4-4-dimethyl-5-alpha-cholesta-8-14-dien-3-beta-ol_A + NADPH_A -> 4-4-dimethyl-5alpha-cholesta-8-en-3-beta-ol_A + NADP_A	R239	LBR; TM7SF2	0.000524971	0	6.33033e-05	6.19849e-05	6.33033e-05	7.68996e-05	6.19849e-05	0
Astrocyte	Cholesterol Synthesis	4-4-dimethyl-5alpha-cholesta-8-en-3-beta-ol_A + NADPH_A + O2_A -> 4alpha-hydroxymethyl-4beta-methyl-5alpha-cholesta-8-en-3beta-ol_A + NADP_A	R240	SC4MOL	0.000524971	0	6.33033e-05	6.19847e-05	6.33033e-05	7.68996e-05	6.19847e-05	0
Astrocyte	Cholesterol Synthesis	4alpha-hydroxymethyl-4beta-methyl-5alpha-cholesta-8-en-3beta-ol_A + NADPH_A + O2_A -> 4alpha-formyl-4beta-methyl-5alpha-cholesta-8-en-3beta-ol_A + NADP_A	R241	SC4MOL	0.000524971	0	6.33033e-05	6.19845e-05	6.33033e-05	7.68996e-05	6.19845e-05	0
Astrocyte	Cholesterol Synthesis	4alpha-formyl-4beta-methyl-5alpha-cholesta-8-en-3beta-ol_A + NADPH_A + O2_A -> 4alpha-carboxy-4beta-methyl-5alpha-cholesta-8-en-3beta-ol_A + NADP_A	R242	SC4MOL	0.000524971	0	6.33033e-05	6.19843e-05	6.33033e-05	7.68996e-05	6.19843e-05	0
Astrocyte	Cholesterol Synthesis	4alpha-carboxy-4beta-methyl-5alpha-cholesta-8-en-3beta-ol_A + NADP_A -> 4alpha-methyl-5alpha-cholesta-8-en-3-one_A + NADPH_A + CO2_A	R243	NSDHL	0.000524971	Removed by GIMME	6.33033e-05	6.1984e-05	6.33033e-05	7.68996e-05	6.1984e-05	Removed by GIMME
Astrocyte	Cholesterol Synthesis	4alpha-methyl-5alpha-cholesta-8-en-3-one_A + NADPH_A -> 4alpha-methyl-cholesta-8-enol_A + NADP_A	R244	HSD17B7	0.000524971	0	6.33033e-05	6.19837e-05	6.33033e-05	7.68996e-05	6.19837e-05	0
Astrocyte	Cholesterol Synthesis	4alpha-methyl-cholesta-8-enol_A + NADPH_A + O2_A -> 4alpha-hydroxymethyl-5alpha-cholesta-8-en-3beta-ol_A + NADP_A	R245	SC4MOL	0.000524971	0	6.33033e-05	6.19835e-05	6.33033e-05	7.68996e-05	6.19835e-05	0
Astrocyte	Cholesterol Synthesis	4alpha-hydroxymethyl-5alpha-cholesta-8-en-3beta-ol_A + NADPH_A + O2_A -> 4alpha-formyl-5alpha-cholesta-8-en-3beta-ol_A + NADP_A	R246	SC4MOL	0.000524971	0	6.33033e-05	6.19832e-05	6.33033e-05	7.68996e-05	6.19832e-05	0
Astrocyte	Cholesterol Synthesis	4alpha-formyl-5alpha-cholesta-8-en-3beta-ol_A + NADPH_A + O2_A -> 4alpha-carboxy-5alpha-cholesta-8-en-3beta-ol_A + NADP_A	R247	SC4MOL	0.000524971	0	6.33033e-05	6.19828e-05	6.33033e-05	7.68996e-05	6.19828e-05	0
Astrocyte	Cholesterol Synthesis	4alpha-carboxy-5alpha-cholesta-8-en-3beta-ol_A + NADP_A -> 5alpha-cholesta-8-en-3-one_A + CO2_A + NADPH_A	R248	NSDHL	0.000524971	Removed by GIMME	6.33033e-05	6.19825e-05	6.33033e-05	7.68996e-05	6.19825e-05	Removed by GIMME
Astrocyte	Cholesterol Synthesis	5alpha-cholesta-8-en-3-one_A + NADPH_A -> zymostenol_A + NADP_A	R249	HSD17B7	0.000524971	0	6.33033e-05	6.19822e-05	6.33033e-05	7.68996e-05	6.19822e-05	0
Astrocyte	Cholesterol Synthesis	zymostenol_A -> lathosterol_A	R250	EBP	0.000524971	0	6.33033e-05	6.19818e-05	6.33033e-05	7.68996e-05	6.19818e-05	0
Astrocyte	Cholesterol Synthesis	formate_A <-> CO2_A	R251		0.00107817	0.000252273	0.000133035	0.000127306	0.000133035	0.00015988	0.000127306	0.00033785
Intercellular	Cholesterol Synthesis	Cholesterol_A -> Cholesterol_N	R252		1.66244e-17	0.000248639	0.000129046	0.000123481	0.000129046	0.000155082	0.000123481	0.000330494
Astrocyte	Fatty Acid Synthesis	Acetoacetyl-acp_A + NADPH_A -> R-3-hydroxybutanoyl-acp_A + NADP_A	R253	FASN	0.00199312	6.34909e-06	6.42631e-06	6.25504e-06	6.42631e-06	8.45265e-06	6.25504e-06	9.95569e-06
Astrocyte	Fatty Acid Synthesis	R-3-hydroxybutanoyl-acp_A -> Crotonyl-acp_A	R254	FASN; RPP14	0.00199312	6.34909e-06	6.42624e-06	6.25503e-06	6.42624e-06	8.45243e-06	6.25503e-06	9.95568e-06
Astrocyte	Fatty Acid Synthesis	Crotonyl-acp_A + NADPH_A -> Butyryl-acp_A + NADP_A	R255	FASN	0.00199312	6.34911e-06	6.42626e-06	6.25502e-06	6.42626e-06	8.45223e-06	6.25502e-06	9.95567e-06
Astrocyte	Fatty Acid Synthesis	Butyryl-acp_A + Malonyl-CoA_A -> 3-oxo-hexanoyl-acp_A + CO2_A	R256	FASN; SLC35G3; OXSM	0.00199312	6.34913e-06	6.42636e-06	6.25502e-06	6.42636e-06	8.45202e-06	6.25502e-06	9.95566e-06
Astrocyte	Fatty Acid Synthesis	3-oxo-hexanoyl-acp_A + NADPH_A -> R-3-hydroxyhexanoyl-acp_A + NADP_A	R257		0.00199312	6.34916e-06	6.42648e-06	6.255e-06	6.42648e-06	8.45171e-06	6.255e-06	9.95565e-06
Astrocyte	Fatty Acid Synthesis	R-3-hydroxyhexanoyl-acp_A -> trans_hex-2-enoyl-acp_A	R258	FASN; RPP14	0.00199312	6.3492e-06	6.42668e-06	6.25499e-06	6.42668e-06	8.45139e-06	6.25499e-06	9.95564e-06
Astrocyte	Fatty Acid Synthesis	trans_hex-2-enoyl-acp_A + NADPH_A -> Hexanoyl-acp_A + NADP_A	R259	FASN	0.00199312	6.34924e-06	6.42696e-06	6.25498e-06	6.42696e-06	8.45108e-06	6.25498e-06	9.95563e-06
Astrocyte	Fatty Acid Synthesis	Hexanoyl-acp_A + Malonyl-CoA_A -> 3-oxo-octanoyl-acp_A + CO2_A	R260	FASN; SLC35G3; OXSM	0.00199312	6.3493e-06	6.42732e-06	6.25497e-06	6.42732e-06	8.45076e-06	6.25497e-06	9.95562e-06
Astrocyte	Fatty Acid Synthesis	3-oxo-octanoyl-acp_A + NADPH_A -> R-3-hydroxyoctanoyl-acp_A + NADP_A	R261		0.00199312	6.34936e-06	6.4277e-06	6.25495e-06	6.4277e-06	8.45035e-06	6.25495e-06	9.9556e-06
Astrocyte	Fatty Acid Synthesis	R-3-hydroxyoctanoyl-acp_A -> trans_oct-2-enoyl-acp_A	R262	FASN; RPP14	0.00199312	6.34943e-06	6.42815e-06	6.25494e-06	6.42815e-06	8.44993e-06	6.25494e-06	9.95559e-06
Astrocyte	Fatty Acid Synthesis	trans_oct-2-enoyl-acp_A + NADPH_A -> Octanoyl-acp_A + NADP_A	R263	FASN	0.00199312	6.34951e-06	6.4287e-06	6.25492e-06	6.4287e-06	8.44952e-06	6.25492e-06	9.95557e-06
Astrocyte	Fatty Acid Synthesis	Octanoyl-acp_A + Malonyl-CoA_A -> 3-oxo-decanoyl-acp_A + CO2_A	R264	FASN; SLC35G3; OXSM	0.00199312	6.3496e-06	6.42932e-06	6.2549e-06	6.42932e-06	8.44909e-06	6.2549e-06	9.95555e-06
Astrocyte	Fatty Acid Synthesis	3-oxo-decanoyl-acp_A + NADPH_A -> R-3-hydroxydecanoyl-acp_A + NADP_A	R265		0.00199312	6.3497e-06	6.42995e-06	6.25488e-06	6.42995e-06	8.44858e-06	6.25488e-06	9.95554e-06
Astrocyte	Fatty Acid Synthesis	R-3-hydroxydecanoyl-acp_A -> trans-delta2-decenoyl-acp_A	R266	FASN; RPP14	0.00199312	6.3498e-06	6.43066e-06	6.25486e-06	6.43066e-06	8.44805e-06	6.25486e-06	9.95552e-06
Astrocyte	Fatty Acid Synthesis	trans-delta2-decenoyl-acp_A + NADPH_A -> Decanoyl-acp_A + NADP_A	R267	FASN	0.00199312	6.34991e-06	6.43146e-06	6.25484e-06	6.43146e-06	8.44753e-06	6.25484e-06	9.9555e-06
Astrocyte	Fatty Acid Synthesis	Decanoyl-acp_A + Malonyl-CoA_A -> 3-oxo-dodecanoyl-acp_A + CO2_A	R268	FASN; SLC35G3; OXSM	0.00199312	6.35003e-06	6.43233e-06	6.25482e-06	6.43233e-06	8.44701e-06	6.25482e-06	9.95548e-06
Astrocyte	Fatty Acid Synthesis	3-oxo-dodecanoyl-acp_A + NADPH_A -> R-3-hydroxydodecanoyl-acp_A + NADP_A	R269		0.00199312	6.35016e-06	6.43322e-06	6.25479e-06	6.43322e-06	8.44639e-06	6.25479e-06	9.95545e-06
Astrocyte	Fatty Acid Synthesis	R-3-hydroxydodecanoyl-acp_A -> trans_dodec-2-enoyl-acp_A	R270	FASN; RPP14	0.00199312	6.3503e-06	6.43418e-06	6.25477e-06	6.43418e-06	8.44575e-06	6.25477e-06	9.95543e-06
Astrocyte	Fatty Acid Synthesis	trans_dodec-2-enoyl-acp_A + NADPH_A -> Dodecanoyl-acp_A + NADP_A	R271	FASN	0.00199312	6.35044e-06	6.43523e-06	6.25474e-06	6.43523e-06	8.44513e-06	6.25474e-06	9.95541e-06
Astrocyte	Fatty Acid Synthesis	Dodecanoyl-acp_A -> Laurate_A	R272		0	0	0	0	0	0	0	0
Astrocyte	Fatty Acid Synthesis	Dodecanoyl-acp_A + Malonyl-CoA_A -> 3-oxo-myristoyl-acp_A + CO2_A	R273	FASN; SLC35G3; OXSM	0.00199312	6.3506e-06	6.43636e-06	6.25471e-06	6.43636e-06	8.4445e-06	6.25471e-06	9.95538e-06
Astrocyte	Fatty Acid Synthesis	3-oxo-myristoyl-acp_A + NADPH_A -> 3R-3-hydroxymyristoyl-acp_A + NADP_A	R274		0.00199312	6.35076e-06	6.4375e-06	6.25468e-06	6.4375e-06	8.44377e-06	6.25468e-06	9.95535e-06
Astrocyte	Fatty Acid Synthesis	3R-3-hydroxymyristoyl-acp_A -> trans_tetradec-2-enoyl-acp_A	R275	FASN; RPP14	0.00199312	6.35093e-06	6.43871e-06	6.25465e-06	6.43871e-06	8.44304e-06	6.25465e-06	9.95533e-06
Astrocyte	Fatty Acid Synthesis	trans_tetradec-2-enoyl-acp_A + NADPH_A -> Myristoyl-acp_A + NADP_A	R276	FASN	0.00199312	6.3511e-06	6.44001e-06	6.25462e-06	6.44001e-06	8.44231e-06	6.25462e-06	9.9553e-06
Astrocyte	Fatty Acid Synthesis	Myristoyl-acp_A + Malonyl-CoA_A -> 3-oxo-palmitoyl-acp_A + CO2_A	R277	FASN; SLC35G3; OXSM	0.00199312	6.35129e-06	6.44139e-06	6.25459e-06	6.44139e-06	8.44158e-06	6.25459e-06	9.95527e-06
Astrocyte	Fatty Acid Synthesis	3-oxo-palmitoyl-acp_A + NADPH_A -> R-3-hydroxypalmitoyl-acp_A + NADP_A	R278		0.00199312	6.35148e-06	6.44278e-06	6.25456e-06	6.44278e-06	8.44074e-06	6.25456e-06	9.95524e-06
Astrocyte	Fatty Acid Synthesis	R-3-hydroxypalmitoyl-acp_A -> trans_hexadecenoyl-acp_A	R279	FASN; RPP14	0.00199312	6.35168e-06	6.44424e-06	6.25452e-06	6.44424e-06	8.4399e-06	6.25452e-06	9.95521e-06
Astrocyte	Fatty Acid Synthesis	trans_hexadecenoyl-acp_A + NADPH_A -> Palmitoyl-acp_A + NADP_A	R280	FASN	0.00199312	6.35189e-06	6.4458e-06	6.25449e-06	6.4458e-06	8.43907e-06	6.25449e-06	9.95518e-06
Astrocyte	Fatty Acid Synthesis	Palmitoyl-acp_A <-> Palmitate_A	R281	FASN	0.00199312	6.35189e-06	6.4458e-06	6.25445e-06	6.4458e-06	8.43907e-06	6.25445e-06	9.95515e-06
Astrocyte	Fatty Acid Synthesis	Acetyl-CoA_A + CO2_A <-> Malonyl-CoA_A	R282	MLYCD	0.00866836	0.127994	0.17533	0.175124	0.17533	0.17643	0.175124	0.13077
Astrocyte	Fatty Acid Synthesis	Acetyl-CoA_A <-> Acetyl-acp_A	R283	FASN	0.00199312	6.34909e-06	6.42631e-06	6.25505e-06	6.42631e-06	8.45265e-06	6.25505e-06	9.9557e-06
Astrocyte	Fatty Acid Synthesis	Malonyl-CoA_A <-> Malonyl-acp_A	R284	FASN; MCAT	0.00199312	6.34909e-06	6.42631e-06	6.25505e-06	6.42631e-06	8.45265e-06	6.25505e-06	9.9557e-06
Astrocyte	Fatty Acid Synthesis	Malonyl-acp_A + Acetyl-acp_A <-> Acetoacetyl-acp_A + CO2_A	R285	FASN; SLC35G3; OXSM	0.00199312	6.34909e-06	6.42631e-06	6.25504e-06	6.42631e-06	8.45265e-06	6.25504e-06	9.9557e-06
Astrocyte	Fatty Acid Synthesis	Acetyl-CoA_A + ATP_A + Bicarbonate_A <-> Malonyl-CoA_A + ADP_A	R286	ACACA; ACACB; PCCA; PCCB	0.00654132	-0.127946	-0.175281	-0.175076	-0.175281	-0.176366	-0.175076	-0.130693
Astrocyte	Fatty Acid Synthesis	Bicarbonate_A <-> CO2_A	R287	CA1; CA10; CA11; CA13; CA3; CA4; CA5A; CA5B; CA6; CA7; CA8; CA9	-0.0280901	0.127946	0.157055	0.156856	0.157055	0.158092	0.156856	0.130693
Astrocyte	Fatty Acid Synthesis	Palmitate_A + ATP_A -> Palmitoyl-CoA_A + AMP_A	R288	ACSBG1; ACSBG2; ACSL1; ACSL3; ACSL4; ACSL5; SLC27A2	0.0013469	4.29674e-06	4.2533e-06	4.13203e-06	4.2533e-06	5.71354e-06	4.13203e-06	6.57806e-06
Astrocyte	Fatty Acid Synthesis	Palmitoyl-CoA_A + Malonyl-CoA_A -> 3-oxo-stearoyl-CoA_A + CO2_A	R289	ELOVL1; ELOVL6	0.00125786	3.99871e-06	4.25475e-06	4.13157e-06	4.25475e-06	5.31144e-06	4.13157e-06	6.57802e-06
Astrocyte	Fatty Acid Synthesis	3-oxo-stearoyl-CoA_A + NADPH_A -> 3-hydroxy-stearoyl-CoA_A + NADP_A	R290		0.00125786	3.99897e-06	4.25679e-06	4.13153e-06	4.25679e-06	5.31051e-06	4.13153e-06	6.57799e-06
Astrocyte	Fatty Acid Synthesis	3-hydroxy-stearoyl-CoA_A -> trans-2-3-stearoyl-CoA_A	R291		0.00125786	3.99923e-06	4.25895e-06	4.13148e-06	4.25895e-06	5.30958e-06	4.13148e-06	6.57795e-06
Astrocyte	Fatty Acid Synthesis	trans-2-3-stearoyl-CoA_A + NADPH_A -> Stearoyl-CoA_A + NADP_A	R292		0.00125786	3.99952e-06	4.26126e-06	4.13144e-06	4.26126e-06	5.30866e-06	4.13144e-06	6.57792e-06
Astrocyte	Fatty Acid Synthesis	Stearoyl-CoA_A -> Stearate_A	R293	ACOT2; ACOT4; ACOT7	0.00066217	2.10581e-06	2.24565e-06	2.17483e-06	2.24565e-06	2.79285e-06	2.17483e-06	3.46048e-06
Astrocyte	Fatty Acid Synthesis	Stearoyl-CoA_A + O2_A -> Oleoyl-CoA_A	R294	FADS1; FADS2; FADS6; SCD; SCD5	0.000595687	1.894e-06	2.01803e-06	1.95657e-06	2.01803e-06	2.51489e-06	1.95657e-06	3.11741e-06
Astrocyte	Fatty Acid Synthesis	Oleoyl-CoA_A -> Oleate_A	R295	ACOT2; ACOT4	0.000595687	1.89432e-06	2.02017e-06	1.9565e-06	2.02017e-06	2.51325e-06	1.9565e-06	3.11521e-06
Astrocyte	Fatty Acid Synthesis	Linoleate_A + 2 O2_A + 2 NADH_A + ATP_A + CO2_A + Acetyl-CoA_A -> Arachidonate_A + ADP_A + 2 NAD_A	R296		0.000260613	6.09296e-05	3.14535e-05	3.07034e-05	3.14535e-05	3.768e-05	3.07034e-05	7.0334e-05
Astrocyte	Fatty Acid Synthesis	Linolenate_A + 3 O2_A + 3 NADH_A + 2 ATP_A + 2 CO2_A + 2 Acetyl-CoA_A -> Decosahexenoate_A + 2 ADP_A + 3 NAD_A	R297		0.000494633	0.000115642	5.96974e-05	5.82739e-05	5.96974e-05	7.15167e-05	5.82739e-05	0.000133488
Neuron	Fatty Acid Synthesis	Acetoacetyl-acp_N + NADPH_N -> R-3-hydroxybutanoyl-acp_N + NADP_N	R298	FASN	1.68631e-17	0.000459638	0.000233995	0.000228266	0.000233995	0.000280073	0.000228266	0.00106161
Neuron	Fatty Acid Synthesis	R-3-hydroxybutanoyl-acp_N -> Crotonyl-acp_N	R299	FASN; RPP14	1.68631e-17	0.000459638	0.000233995	0.000228266	0.000233995	0.000280073	0.000228266	0.00106161
Neuron	Fatty Acid Synthesis	Crotonyl-acp_N + NADPH_N -> Butyryl-acp_N + NADP_N	R300	FASN	1.68631e-17	0.000459638	0.000233995	0.000228266	0.000233995	0.000280073	0.000228266	0.00106161
Neuron	Fatty Acid Synthesis	Butyryl-acp_N + Malonyl-CoA_N -> 3-oxo-hexanoyl-acp_N + CO2_N	R301	FASN; SLC35G3; OXSM	1.68631e-17	0.000459638	0.000233995	0.000228266	0.000233995	0.000280073	0.000228266	0.00106161
Neuron	Fatty Acid Synthesis	3-oxo-hexanoyl-acp_N + NADPH_N -> R-3-hydroxyhexanoyl-acp_N + NADP_N	R302		1.68631e-17	0.000459638	0.000233995	0.000228266	0.000233995	0.000280073	0.000228266	0.00106161
Neuron	Fatty Acid Synthesis	R-3-hydroxyhexanoyl-acp_N -> trans_hex-2-enoyl-acp_N	R303	FASN; RPP14	1.68631e-17	0.000459638	0.000233995	0.000228266	0.000233995	0.000280073	0.000228266	0.00106161
Neuron	Fatty Acid Synthesis	trans_hex-2-enoyl-acp_N + NADPH_N -> Hexanoyl-acp_N + NADP_N	R304	FASN	1.68631e-17	0.000459638	0.000233995	0.000228266	0.000233995	0.000280073	0.000228266	0.00106161
Neuron	Fatty Acid Synthesis	Hexanoyl-acp_N + Malonyl-CoA_N -> 3-oxo-octanoyl-acp_N + CO2_N	R305	FASN; SLC35G3; OXSM	1.68631e-17	0.000459638	0.000233995	0.000228266	0.000233995	0.000280073	0.000228266	0.00106161
Neuron	Fatty Acid Synthesis	3-oxo-octanoyl-acp_N + NADPH_N -> R-3-hydroxyoctanoyl-acp_N + NADP_N	R306		1.68631e-17	0.000459638	0.000233995	0.000228266	0.000233995	0.000280073	0.000228266	0.00106161
Neuron	Fatty Acid Synthesis	R-3-hydroxyoctanoyl-acp_N -> trans_oct-2-enoyl-acp_N	R307	FASN; RPP14	1.68631e-17	0.000459638	0.000233995	0.000228266	0.000233995	0.000280073	0.000228266	0.00106161
Neuron	Fatty Acid Synthesis	trans_oct-2-enoyl-acp_N + NADPH_N -> Octanoyl-acp_N + NADP_N	R308	FASN	1.68631e-17	0.000459638	0.000233995	0.000228266	0.000233995	0.000280073	0.000228266	0.00106161
Neuron	Fatty Acid Synthesis	Octanoyl-acp_N + Malonyl-CoA_N -> 3-oxo-decanoyl-acp_N + CO2_N	R309	FASN; SLC35G3; OXSM	1.68631e-17	0.000459638	0.000233995	0.000228266	0.000233995	0.000280073	0.000228266	0.00106161
Neuron	Fatty Acid Synthesis	3-oxo-decanoyl-acp_N + NADPH_N -> R-3-hydroxydecanoyl-acp_N + NADP_N	R310		1.68631e-17	0.000459638	0.000233995	0.000228266	0.000233995	0.000280073	0.000228266	0.00106161
Neuron	Fatty Acid Synthesis	R-3-hydroxydecanoyl-acp_N -> trans-delta2-decenoyl-acp_N	R311	FASN; RPP14	1.68631e-17	0.000459638	0.000233995	0.000228266	0.000233995	0.000280073	0.000228266	0.00106161
Neuron	Fatty Acid Synthesis	trans-delta2-decenoyl-acp_N + NADPH_N -> Decanoyl-acp_N + NADP_N	R312	FASN	1.68631e-17	0.000459638	0.000233995	0.000228266	0.000233995	0.000280073	0.000228266	0.00106161
Neuron	Fatty Acid Synthesis	Decanoyl-acp_N + Malonyl-CoA_N -> 3-oxo-dodecanoyl-acp_N + CO2_N	R313	FASN; SLC35G3; OXSM	1.68631e-17	0.000459638	0.000233995	0.000228266	0.000233995	0.000280073	0.000228266	0.00106161
Neuron	Fatty Acid Synthesis	3-oxo-dodecanoyl-acp_N + NADPH_N -> R-3-hydroxydodecanoyl-acp_N + NADP_N	R314		1.68631e-17	0.000459638	0.000233995	0.000228266	0.000233995	0.000280073	0.000228266	0.00106161
Neuron	Fatty Acid Synthesis	R-3-hydroxydodecanoyl-acp_N -> trans_dodec-2-enoyl-acp_N	R315	FASN; RPP14	1.68631e-17	0.000459638	0.000233995	0.000228266	0.000233995	0.000280073	0.000228266	0.00106161
Neuron	Fatty Acid Synthesis	trans_dodec-2-enoyl-acp_N + NADPH_N -> Dodecanoyl-acp_N + NADP_N	R316	FASN	1.68631e-17	0.000459638	0.000233995	0.000228266	0.000233995	0.000280073	0.000228266	0.00106161
Neuron	Fatty Acid Synthesis	Dodecanoyl-acp_N -> Laurate_N	R317		0	0	0	0	0	0	0	0
Neuron	Fatty Acid Synthesis	Dodecanoyl-acp_N + Malonyl-CoA_N -> 3-oxo-myristoyl-acp_N + CO2_N	R318	FASN; SLC35G3; OXSM	1.68631e-17	0.000459638	0.000233995	0.000228266	0.000233995	0.000280073	0.000228266	0.00106161
Neuron	Fatty Acid Synthesis	3-oxo-myristoyl-acp_N + NADPH_N -> 3R-3-hydroxymyristoyl-acp_N + NADP_N	R319		1.68631e-17	0.000459638	0.000233995	0.000228266	0.000233995	0.000280073	0.000228266	0.00106161
Neuron	Fatty Acid Synthesis	3R-3-hydroxymyristoyl-acp_N -> trans_tetradec-2-enoyl-acp_N	R320	FASN; RPP14	1.68631e-17	0.000459638	0.000233995	0.000228266	0.000233995	0.000280073	0.000228266	0.00106161
Neuron	Fatty Acid Synthesis	trans_tetradec-2-enoyl-acp_N + NADPH_N -> Myristoyl-acp_N + NADP_N	R321	FASN	1.68631e-17	0.000459638	0.000233995	0.000228266	0.000233995	0.000280073	0.000228266	0.00106161
Neuron	Fatty Acid Synthesis	Myristoyl-acp_N + Malonyl-CoA_N -> 3-oxo-palmitoyl-acp_N + CO2_N	R322	FASN; SLC35G3; OXSM	1.68631e-17	0.000459638	0.000233995	0.000228267	0.000233995	0.000280073	0.000228267	0.00106161
Neuron	Fatty Acid Synthesis	3-oxo-palmitoyl-acp_N + NADPH_N -> R-3-hydroxypalmitoyl-acp_N + NADP_N	R323		1.68631e-17	0.000459638	0.000233995	0.000228267	0.000233995	0.000280073	0.000228267	0.00106161
Neuron	Fatty Acid Synthesis	R-3-hydroxypalmitoyl-acp_N -> trans_hexadecenoyl-acp_N	R324	FASN; RPP14	1.68631e-17	0.000459638	0.000233995	0.000228267	0.000233995	0.000280073	0.000228267	0.00106161
Neuron	Fatty Acid Synthesis	trans_hexadecenoyl-acp_N + NADPH_N -> Palmitoyl-acp_N + NADP_N	R325	FASN	1.68631e-17	0.000459638	0.000233995	0.000228267	0.000233995	0.000280073	0.000228267	0.00106161
Neuron	Fatty Acid Synthesis	Palmitoyl-acp_N <-> Palmitate_N	R326	FASN	0	0.000459638	0.000233995	0.000228267	0.000233995	0.000280073	0.000228267	0.00106161
Neuron	Fatty Acid Synthesis	Acetyl-CoA_N + CO2_N <-> Malonyl-CoA_N	R327	MLYCD	-0.0266288	-0.0261953	-0.0277383	-0.0277717	-0.0277383	-0.0274742	-0.0277717	-0.0229149
Neuron	Fatty Acid Synthesis	Acetyl-CoA_N <-> Acetyl-acp_N	R328	FASN	0	0.000459638	0.000233995	0.000228266	0.000233995	0.000280073	0.000228266	0.00106161
Neuron	Fatty Acid Synthesis	Malonyl-CoA_N <-> Malonyl-acp_N	R329	FASN; MCAT	0	0.000459638	0.000233995	0.000228266	0.000233995	0.000280073	0.000228266	0.00106161
Neuron	Fatty Acid Synthesis	Malonyl-acp_N + Acetyl-acp_N <-> Acetoacetyl-acp_N + CO2_N	R330	FASN; SLC35G3; OXSM	0	0.000459638	0.000233995	0.000228266	0.000233995	0.000280073	0.000228266	0.00106161
Neuron	Fatty Acid Synthesis	Acetyl-CoA_N + ATP_N + Bicarbonate_N <-> Malonyl-CoA_N + ADP_N	R331	ACACA; ACACB; PCCA; PCCB	0.0266288	0.0297028	0.0295238	0.0295137	0.0295238	0.0296112	0.0295137	0.030679
Neuron	Fatty Acid Synthesis	Bicarbonate_N <-> CO2_N	R332	CA1; CA10; CA11; CA13; CA3; CA4; CA5A; CA5B; CA6; CA7; CA8; CA9	-0.0266288	-0.0297028	-0.0295238	-0.0295137	-0.0295238	-0.0296112	-0.0295137	-0.030679
Neuron	Fatty Acid Synthesis	Palmitate_N + ATP_N -> Palmitoyl-CoA_N + AMP_N	R333	ACSBG1; ACSBG2; ACSL1; ACSL3; ACSL4; ACSL5; SLC27A2	2.1029e-17	0.000310613	0.000158198	0.000154257	0.000158198	0.000189367	0.000154257	0.000890609
Neuron	Fatty Acid Synthesis	Palmitoyl-CoA_N + Malonyl-CoA_N -> 3-oxo-stearoyl-CoA_N + CO2_N	R334	ELOVL1; ELOVL6	1.40073e-17	0.000290078	0.00014754	0.000144059	0.00014754	0.00017656	0.000144059	0.000332854
Neuron	Fatty Acid Synthesis	3-oxo-stearoyl-CoA_N + NADPH_N -> 3-hydroxy-stearoyl-CoA_N + NADP_N	R335		1.40073e-17	0.000290078	0.00014754	0.000144059	0.00014754	0.00017656	0.000144059	0.000332854
Neuron	Fatty Acid Synthesis	3-hydroxy-stearoyl-CoA_N -> trans-2-3-stearoyl-CoA_N	R336		1.40073e-17	0.000290078	0.00014754	0.000144059	0.00014754	0.00017656	0.000144059	0.000332854
Neuron	Fatty Acid Synthesis	trans-2-3-stearoyl-CoA_N + NADPH_N -> Stearoyl-CoA_N + NADP_N	R337		1.40073e-17	0.000290078	0.00014754	0.000144059	0.00014754	0.00017656	0.000144059	0.000332854
Neuron	Fatty Acid Synthesis	Stearoyl-CoA_N -> Stearate_N	R338	ACOT2; ACOT4; ACOT7	7.37384e-18	0.000152705	7.76692e-05	7.58368e-05	7.76692e-05	9.29459e-05	7.58368e-05	0.000175223
Neuron	Fatty Acid Synthesis	Stearoyl-CoA_N + O2_N -> Oleoyl-CoA_N	R339	FADS1; FADS2; FADS6; SCD; SCD5	6.6335e-18	0.000137373	6.9871e-05	6.82226e-05	6.9871e-05	8.3614e-05	6.82226e-05	0.000157631
Neuron	Fatty Acid Synthesis	Oleoyl-CoA_N -> Oleate_N	R340	ACOT2; ACOT4	6.6335e-18	0.000137373	6.9871e-05	6.82227e-05	6.9871e-05	8.3614e-05	6.82227e-05	0.000157631
Intercellular	Fatty Acid Synthesis	Arachidonate_A -> Arachidonate_N	R341		2.90215e-18	6.01006e-05	3.05686e-05	2.98475e-05	3.05686e-05	3.65811e-05	2.98475e-05	6.89677e-05
Intercellular	Fatty Acid Synthesis	Decosahexenoate_A -> Decosahexenoate_N	R342		5.50817e-18	0.000114069	5.8018e-05	5.66493e-05	5.8018e-05	6.94311e-05	5.66493e-05	0.000130896
Astrocyte	Fatty Acid Synthesis	0.243 Palmitate_A + 0.249 Stearate_A + 0.224 Oleate_A + 0.098 Arachidonate_A + 0.186 Decosahexenoate_A -> 1 FattyAcid_A	R343		0.00265932	8.45834e-06	9.02936e-06	8.7341e-06	9.02936e-06	1.12127e-05	8.7341e-06	1.38974e-05
Neuron	Fatty Acid Synthesis	0.243 Palmitate_N + 0.249 Stearate_N + 0.224 Oleate_N + 0.098 Arachidonate_N + 0.186 Decosahexenoate_N -> 1 FattyAcid_N	R344		2.96138e-17	0.000613272	0.000311924	0.000304566	0.000311924	0.000373277	0.000304566	0.000703708
Astrocyte	Glycerol-3-phosphate Shuttle	Dihydroxyacetone-phosphate_A + NADH_A -> Glycerol-3-phosphate_A + NAD_A	R345	GPD1	0.120366	4.07969e-06	4.46013e-06	4.30383e-06	4.46013e-06	5.40641e-06	4.30383e-06	6.02775e-06
Astrocyte	Glycerol-3-phosphate Shuttle	Glycerol-3-phosphate_A + FAD_AM -> Dihydroxyacetone-phosphate_A + FADH2_AM	R346	GPD2	0.119057	Removed by GIMME	1.17869e-09	6.88927e-13	1.17869e-09	4.92017e-11	6.88927e-13	Removed by GIMME
Neuron	Glycerol-3-phosphate Shuttle	Dihydroxyacetone-phosphate_N + FADH2_NM -> Glycerol-3-phosphate_N + FAD_NM	R347	GPD2	1.17415e-17	0.000301918	0.000151127	0.00014994	0.000151127	0.000180235	0.00014994	0.000297487
Astrocyte	Phosphatidylethanolamine Metabolism	ATP_A + Ethanolamine_A -> Phosphoryl-ethanolamine_A + ADP_A	R348	CHKB; ETNK1; ETNK2	0.000700327	2.35857e-06	4.59123e-06	4.45346e-06	4.59123e-06	5.68504e-06	4.45346e-06	6.87922e-06
Astrocyte	Phosphatidylethanolamine Metabolism	Phosphoryl-ethanolamine_A + CTP_A -> CDP-ethanolamine_A	R349	PCYT2	0.000700327	2.35864e-06	4.59127e-06	4.45345e-06	4.59127e-06	5.68479e-06	4.45345e-06	1.01034e-06
Astrocyte	Phosphatidylethanolamine Metabolism	1_2-diacylglycerol_A + CDP-ethanolamine_A -> Phosphatidyl-ethanolamine_A + CMP_A	R350	CEPT1; SELI	0.000700327	2.35872e-06	4.59191e-06	4.45346e-06	4.59191e-06	5.68488e-06	4.45346e-06	1.15348e-06
Astrocyte	Phosphatidylethanolamine Metabolism; Phosphatidylcholine Metabolism	Phosphatidyl-ethanolamine_A -> Phosphatidyl-choline_A	R351	PEMT	8.10428e-18	3.50252e-11	2.00848e-06	1.97365e-06	2.00848e-06	2.5635e-06	1.97365e-06	3.58504e-16
Astrocyte	Phosphatidylethanolamine Metabolism	Phosphatidyl-ethanolamine_A + Serine_A -> Ethanolamine_A + Phosphatidyl-serine_A	R352	PTDSS2	0.000700327	2.35852e-06	4.59125e-06	4.45347e-06	4.59125e-06	5.68529e-06	4.45347e-06	6.87923e-06
Astrocyte	Phosphatidylethanolamine Metabolism	Phosphatidyl-serine_A -> Phosphatidyl-ethanolamine_A + CO2_A	R353	PISD	0.000505391	1.70226e-06	3.87383e-06	3.76317e-06	3.87383e-06	4.81541e-06	3.76317e-06	5.73002e-06
Neuron	Phosphatidylethanolamine Metabolism	ATP_N + Ethanolamine_N -> Phosphoryl-ethanolamine_N + ADP_N	R354	CHKB; ETNK1; ETNK2	1.53027e-17	0.000161505	8.38246e-05	8.02071e-05	8.38246e-05	0.000100734	8.02071e-05	5.3844e-05
Neuron	Phosphatidylethanolamine Metabolism	Phosphoryl-ethanolamine_N + CTP_N -> CDP-ethanolamine_N	R355	PCYT2	1.53027e-17	0.000161505	8.38246e-05	8.02071e-05	8.38246e-05	0.000100734	8.02071e-05	0.000313494
Neuron	Phosphatidylethanolamine Metabolism	1_2-diacylglycerol_N + CDP-ethanolamine_N -> Phosphatidyl-ethanolamine_N + CMP_N	R356	CEPT1; SELI	1.53027e-17	0.000161505	8.38246e-05	8.02071e-05	8.38246e-05	0.000100734	8.02071e-05	0.000313494
Neuron	Phosphatidylethanolamine Metabolism; Phosphatidylcholine Metabolism	Phosphatidyl-ethanolamine_N -> Phosphatidyl-choline_N	R357	PEMT	4.50426e-18	3.48141e-11	2.53533e-09	1.6008e-12	2.53533e-09	1.11377e-10	1.6008e-12	0.000259647
Neuron	Phosphatidylethanolamine Metabolism	Phosphatidyl-ethanolamine_N + Serine_N -> Ethanolamine_N + Phosphatidyl-serine_N	R358	PTDSS2	1.53027e-17	0.000161505	8.38246e-05	8.02071e-05	8.38246e-05	0.000100734	8.02071e-05	5.38439e-05
Neuron	Phosphatidylethanolamine Metabolism	Phosphatidyl-serine_N -> Phosphatidyl-ethanolamine_N + CO2_N	R359	PISD	1.2297e-17	0.00011655	6.04927e-05	5.78814e-05	6.04927e-05	7.26948e-05	5.78814e-05	1.35621e-17
Astrocyte	Phosphatidylcholine Metabolism	Choline_A + ATP_A -> Phosphoryl-choline_A + ADP_A	R360	CHKA; CHKB	0.000575183	1.93681e-06	4.2657e-09	4.19099e-12	4.2657e-09	6.22111e-10	4.19099e-12	5.38461e-06
Astrocyte	Phosphatidylcholine Metabolism	Phosphoryl-choline_A + CTP_A -> CDP-choline_A	R361	PCYT1A; PCYT1B	0.00197312	1.93689e-06	7.58571e-09	5.33229e-12	7.58571e-09	6.48357e-10	5.33229e-12	5.38461e-06
Astrocyte	Phosphatidylcholine Metabolism	1_2-diacylglycerol_A + CDP-choline_A -> Phosphatidyl-choline_A + CMP_A	R362	CEPT1; CHPT1	0.00197312	1.93693e-06	8.37497e-09	6.0431e-12	8.37497e-09	8.43368e-10	6.0431e-12	5.52776e-06
Neuron	Phosphatidylcholine Metabolism	Choline_N + ATP_N -> Phosphoryl-choline_N + ADP_N	R363	CHKA; CHKB	5.73649e-18	0.000132645	6.88409e-05	6.58745e-05	6.88409e-05	8.2732e-05	6.58745e-05	1.40915e-17
Neuron	Phosphatidylcholine Metabolism	Phosphoryl-choline_N + CTP_N -> CDP-choline_N	R364	PCYT1A; PCYT1B	0.00563903	0.0060748	0.00614332	0.00614308	0.00614332	0.0061404	0.00614308	0.0059036
Neuron	Phosphatidylcholine Metabolism	1_2-diacylglycerol_N + CDP-choline_N -> Phosphatidyl-choline_N + CMP_N	R365	CEPT1; CHPT1	0.00563903	0.0060748	0.00614332	0.00614308	0.00614332	0.0061404	0.00614308	0.0059036
Astrocyte	Cardiolipin Metabolism	CDP-diacylglycerol_A + Glycerol-3-phosphate_A -> CMP_A + phosphatidylglycerol-phosphate_A	R366	PGS1	2.40662e-05	3.50592e-14	2.61755e-12	1.9245e-15	2.61755e-12	7.90503e-14	1.9245e-15	5.1143e-19
Astrocyte	Cardiolipin Metabolism	phosphatidylglycerol-phosphate_A -> phosphatidyl-glycerol_A	R367		2.40662e-05	4.2647e-14	6.28177e-12	4.23829e-15	6.28177e-12	1.71554e-13	4.23829e-15	1.16175e-18
Astrocyte	Cardiolipin Metabolism	phosphatidyl-glycerol_A + CDP-diacylglycerol_A -> cardiolipin_A + CMP_A	R368	CRLS1	2.40662e-05	4.54077e-14	3.96561e-12	3.13505e-15	3.96561e-12	1.15881e-13	3.13505e-15	8.57191e-19
Neuron	Cardiolipin Metabolism	CDP-diacylglycerol_N + Glycerol-3-phosphate_N -> CMP_N + phosphatidylglycerol-phosphate_N	R369	PGS1	3.71081e-19	5.54951e-06	4.93673e-07	2.75615e-06	4.93673e-07	1.13579e-11	2.75615e-06	3.14644e-17
Neuron	Cardiolipin Metabolism	phosphatidylglycerol-phosphate_N -> phosphatidyl-glycerol_N	R370		3.71081e-19	5.54964e-06	1.2885e-06	2.75617e-06	1.2885e-06	1.15347e-06	2.75617e-06	1.73388e-06
Neuron	Cardiolipin Metabolism	phosphatidyl-glycerol_N + CDP-diacylglycerol_N -> cardiolipin_N + CMP_N	R371	CRLS1	3.71081e-19	5.54979e-06	2.0839e-06	2.7562e-06	2.0839e-06	2.30707e-06	2.7562e-06	3.46775e-06
Astrocyte	Sphingomyelin Metabolism	Serine_A + Palmitoyl-CoA_A -> CO2_A + 3-dehydrosphinganine_A	R372	SPTLC1; SPTLC2; SPTLC3	8.90451e-05	2.98268e-07	5.08822e-10	4.26402e-10	5.08822e-10	4.0126e-07	4.26402e-10	7.85343e-17
Astrocyte	Sphingomyelin Metabolism	3-dehydrosphinganine_A + NADPH_A <-> sphinganine_A + NADP_A	R373	KDSR	8.90451e-05	2.98268e-07	5.08862e-10	6.3398e-08	5.08862e-10	4.0126e-07	6.3398e-08	-6.0254e-12
Astrocyte	Sphingomyelin Metabolism	sphinganine_A + FattyAcid_A <-> dihydroceramide_A	R374		8.90451e-05	2.98693e-07	1.09132e-07	1.26418e-07	1.09132e-07	4.00465e-07	1.26418e-07	7.89663e-07
Astrocyte	Sphingomyelin Metabolism	dihydroceramide_A <-> ceramide_A	R375	DEGS2	8.90451e-05	2.98693e-07	1.09132e-07	1.89342e-07	1.09132e-07	4.00465e-07	1.89342e-07	7.8752e-07
Astrocyte	Sphingomyelin Metabolism	ceramide_A + Phosphatidyl-choline_A <-> 1_2-diacylglycerol_A + sphingomyelin_A	R376	SAMD8; SGMS1; SGMS2	0.00148698	2.99386e-07	2.22204e-07	2.52316e-07	2.22204e-07	3.98562e-07	2.52316e-07	6.8713e-07
Astrocyte	Sphingomyelin Metabolism	sphingomyelin_A -> ceramide_A + Phosphoryl-choline_A	R377	ENPP7; LOC51190; SMPD1; SMPD2; SMPD3; SMPD4	0.00139794	5.14696e-11	3.09559e-09	1.55841e-12	3.09559e-09	8.09364e-11	1.55841e-12	5.69515e-16
Neuron	Sphingomyelin Metabolism	Serine_N + Palmitoyl-CoA_N -> CO2_N + 3-dehydrosphinganine_N	R378	SPTLC1; SPTLC2; SPTLC3	7.02168e-18	2.05349e-05	1.06576e-05	1.0198e-05	1.06576e-05	1.28067e-05	1.0198e-05	0.000557755
Neuron	Sphingomyelin Metabolism	3-dehydrosphinganine_N + NADPH_N <-> sphinganine_N + NADP_N	R379	KDSR	0	2.05349e-05	1.06576e-05	1.0198e-05	1.06576e-05	1.28067e-05	1.0198e-05	0.000557755
Neuron	Sphingomyelin Metabolism	sphinganine_N + FattyAcid_N <-> dihydroceramide_N	R380		0	2.05349e-05	1.06576e-05	1.0198e-05	1.06576e-05	1.28067e-05	1.0198e-05	0.000205959
Neuron	Sphingomyelin Metabolism	dihydroceramide_N <-> ceramide_N	R381	DEGS2	0	2.05349e-05	1.06576e-05	1.01981e-05	1.06576e-05	1.28067e-05	1.01981e-05	0.000205957
Neuron	Sphingomyelin Metabolism	ceramide_N + Phosphatidyl-choline_N <-> 1_2-diacylglycerol_N + sphingomyelin_N	R382	SAMD8; SGMS1; SGMS2	0.00563903	0.00596269	0.00608514	0.0060874	0.00608514	0.00607048	0.0060874	0.00593582
Neuron	Sphingomyelin Metabolism	sphingomyelin_N -> ceramide_N + Phosphoryl-choline_N	R383	ENPP7; LOC51190; SMPD1; SMPD2; SMPD3; SMPD4	0.00563903	0.00594216	0.00607448	0.0060772	0.00607448	0.00605767	0.0060772	0.0059036
Astrocyte	CDP-Diacylglycerol Biosynthesis	Glycerol-3-phosphate_A + FattyAcid_A -> 1-acyl-sn-glycerol-3-phosphate_A	R384	AGPAT6; AGPAT9; GPAM; GPAT2; GPAT	0.00128514	4.0797e-06	4.45923e-06	4.30384e-06	4.45923e-06	5.40659e-06	4.30384e-06	6.02776e-06
Astrocyte	CDP-Diacylglycerol Biosynthesis	1-acyl-sn-glycerol-3-phosphate_A + FattyAcid_A -> Phosphatidate_A	R385	ABHD5; AGPAT1; AGPAT2; AGPAT3; AGPAT4; AGPAT5; LCLAT1; LPCAT3; LPCAT4; MBOAT1; MBOAT2; MBOAT7	0.00128514	4.07995e-06	4.461e-06	4.3038e-06	4.461e-06	5.40564e-06	4.3038e-06	6.02563e-06
Neuron	CDP-Diacylglycerol Biosynthesis	Glycerol-3-phosphate_N + FattyAcid_N -> 1-acyl-sn-glycerol-3-phosphate_N	R386	AGPAT6; AGPAT9; GPAM; GPAT2; GPAT	1.13704e-17	0.000296368	0.000150633	0.000147184	0.000150633	0.000180235	0.000147184	0.000297487
Neuron	CDP-Diacylglycerol Biosynthesis	1-acyl-sn-glycerol-3-phosphate_N + FattyAcid_N -> Phosphatidate_N	R387	ABHD5; AGPAT1; AGPAT2; AGPAT3; AGPAT4; AGPAT5; LCLAT1; LPCAT3; LPCAT4; MBOAT1; MBOAT2; MBOAT7	1.13704e-17	0.000296368	0.000150633	0.000147184	0.000150633	0.000180235	0.000147184	0.000297486
Astrocyte	Inositol Metabolism	myo-inositol -> myo-inositol_A	R388		5.05391e-05	1.61691e-12	6.38124e-11	1.12046e-13	6.38124e-11	3.30724e-12	1.12046e-13	3.97181e-18
Astrocyte	Inositol Metabolism	myo-inositol_A + CDP-diacylglycerol_A -> phosphatidyl-inositol_A + CMP_A	R389	CDIPT	0.00957916	4.08091e-06	4.46903e-06	4.30364e-06	4.46903e-06	5.40177e-06	4.30364e-06	6.16024e-06
Astrocyte	Inositol Metabolism; CDP-Diacylglycerol Biosynthesis	CTP_A + Phosphatidate_A -> CDP-diacylglycerol_A	R390	CDS1; CDS2	0.0096273	4.08044e-06	4.46518e-06	4.30371e-06	4.46518e-06	5.40355e-06	4.30371e-06	6.02136e-06
Astrocyte	Inositol Metabolism	phosphatidyl-inositol_A + ATP_A -> phosphatidyl-1D-myo-inositol-4-phosphate_A + ADP_A	R391	PI4K2B; PI4KB; PI4KII; PIK4CA	0.00952863	3.95343e-06	4.3305e-06	4.15022e-06	4.3305e-06	5.23204e-06	4.15022e-06	5.926e-06
Astrocyte	Inositol Metabolism	phosphatidyl-1D-myo-inositol-4-phosphate_A + ATP_A <-> phosphatidyl-1D-myo-inositol-4-5-bisphosphate_A + ADP_A	R392	MGC26597; PIK4CA; PIP4K2B; PIP5K1A; PIP5K1B; PIP5K1C; PIP5KL1	0.00952863	3.95343e-06	4.3305e-06	4.17572e-06	4.3305e-06	5.23204e-06	4.17572e-06	5.96219e-06
Astrocyte	Inositol Metabolism	phosphatidyl-1D-myo-inositol-4-5-bisphosphate_A -> 1_2-diacylglycerol_A + myo-inositol-(1-4-5)-trisphosphate_A	R393	PLCB1; PLCB2; PLCB3; PLCB4; PLCD1; PLCD3; PLCD4; PLCE1; PLCG1; PLCG2; PLCH1; PLCH2; PLCZ1	0.00952863	3.99628e-06	4.37902e-06	4.20124e-06	4.37902e-06	5.28719e-06	4.20124e-06	5.99839e-06
Astrocyte	Inositol Metabolism	myo-inositol-(1-4-5)-trisphosphate_A -> myo-inositol-(1-4)-bisphosphate_A	R394	INPP5A; INPP5B; INPP5F; INPP5J; INPP5K; INPPL1; OCRL; SYNJ1; SYNJ2	0.00952863	4.03859e-06	4.42395e-06	4.22685e-06	4.42395e-06	5.34447e-06	4.22685e-06	6.03885e-06
Astrocyte	Inositol Metabolism	myo-inositol-(1-4)-bisphosphate_A <-> myo-inositol-(4)-monophosphate_A	R395	INPP1	0.00952863	4.03858e-06	4.42395e-06	4.25244e-06	4.42395e-06	5.34447e-06	4.25244e-06	6.07931e-06
Astrocyte	Inositol Metabolism	myo-inositol-(4)-monophosphate_A <-> myo-inositol_A	R396	IMPA1; IMPA2; IMPAD1	0.00952863	4.08091e-06	4.46896e-06	4.27805e-06	4.46896e-06	5.40177e-06	4.27805e-06	6.11978e-06
Astrocyte	Inositol Metabolism	ATP_A + 1_2-diacylglycerol_A -> Phosphatidate_A + ADP_A	R397	AGK; DGKA; DGKB; DGKD; DGKE; DGKG; DGKH; DGKI; DGKK; DGKQ; DGKZ	0.00834216	1.96051e-11	9.42638e-10	4.02141e-13	9.42638e-10	3.08932e-11	4.02141e-13	2.27782e-16
Astrocyte	Inositol Metabolism	myo-inositol-(1-4-5)-trisphosphate_A + ATP_A -> myo-inositol-(1-3-4-5)-tetrakisphosphate_A + ADP_A	R398	IPMK; ITPKA; ITPKB; ITPKC	0	0	0	0	0	0	0	0
Astrocyte	Inositol Metabolism	myo-inositol-(1-3-4-5)-tetrakisphosphate_A <-> myo-inositol-(1-3-4)-trisphosphate_A	R399	INPP5A; INPP5B; INPP5D; INPP5J; INPP5K; INPPL1; OCRL; SYNJ1; SYNJ2	0	0	0	0	0	0	0	0
Astrocyte	Inositol Metabolism	myo-inositol-(1-3-4)-trisphosphate_A -> myo-inositol-(3-4)-bisphosphate_A	R400	INPP1	0	0	0	0	0	0	0	0
Astrocyte	Inositol Metabolism	myo-inositol-(3-4)-bisphosphate_A -> myo-inositol-3-monophosphate_A	R401	INPP4A; INPP4B	0	0	0	0	0	0	0	0
Neuron	Inositol Metabolism	myo-inositol -> myo-inositol_N	R402		8.30232e-18	1.16549e-05	6.04778e-06	5.78806e-06	6.04778e-06	7.26847e-06	5.78806e-06	1.27272e-05
Neuron	Inositol Metabolism	myo-inositol_N + CDP-diacylglycerol_N -> phosphatidyl-inositol_N + CMP_N	R403	CDIPT	0.029135	0.0312446	0.031665	0.0316688	0.031665	0.0316353	0.0316688	0.0307592
Neuron	Inositol Metabolism; CDP-Diacylglycerol Biosynthesis	CTP_N + Phosphatidate_N -> CDP-diacylglycerol_N	R404	CDS1; CDS2	0.029135	0.0312557	0.0316676	0.0316743	0.0316676	0.0316376	0.0316743	0.0307626
Neuron	Inositol Metabolism	phosphatidyl-inositol_N + ATP_N -> phosphatidyl-1D-myo-inositol-4-phosphate_N + ADP_N	R405	PI4K2B; PI4KB; PI4KII; PIK4CA	0.029135	0.0312329	0.031659	0.031663	0.031659	0.0316281	0.031663	0.0307464
Neuron	Inositol Metabolism	phosphatidyl-1D-myo-inositol-4-phosphate_N + ATP_N <-> phosphatidyl-1D-myo-inositol-4-5-bisphosphate_N + ADP_N	R406	MGC26597; PIK4CA; PIP4K2B; PIP5K1A; PIP5K1B; PIP5K1C; PIP5KL1	0.029135	0.0312329	0.031659	0.031663	0.031659	0.0316281	0.031663	0.0307464
Neuron	Inositol Metabolism	phosphatidyl-1D-myo-inositol-4-5-bisphosphate_N -> 1_2-diacylglycerol_N + myo-inositol-(1-4-5)-trisphosphate_N	R407	PLCB1; PLCB2; PLCB3; PLCB4; PLCD1; PLCD3; PLCD4; PLCE1; PLCG1; PLCG2; PLCH1; PLCH2; PLCZ1	0.029135	0.0312329	0.031659	0.031663	0.031659	0.0316281	0.031663	0.0307464
Neuron	Inositol Metabolism	myo-inositol-(1-4-5)-trisphosphate_N -> myo-inositol-(1-4)-bisphosphate_N	R408	INPP5A; INPP5B; INPP5F; INPP5J; INPP5K; INPPL1; OCRL; SYNJ1; SYNJ2	0.029135	0.0312329	0.031659	0.031663	0.031659	0.0316281	0.031663	0.0307464
Neuron	Inositol Metabolism	myo-inositol-(1-4)-bisphosphate_N <-> myo-inositol-(4)-monophosphate_N	R409	INPP1	0.029135	0.0312329	0.031659	0.031663	0.031659	0.0316281	0.031663	0.0307464
Neuron	Inositol Metabolism	myo-inositol-(4)-monophosphate_N <-> myo-inositol_N	R410	IMPA1; IMPA2; IMPAD1	0.029135	0.0312329	0.031659	0.031663	0.031659	0.0316281	0.031663	0.0307464
Neuron	Inositol Metabolism	ATP_N + 1_2-diacylglycerol_N -> Phosphatidate_N + ADP_N	R411	AGK; DGKA; DGKB; DGKD; DGKE; DGKG; DGKH; DGKI; DGKK; DGKQ; DGKZ	0.029135	0.0309593	0.0315169	0.0315271	0.0315169	0.0314574	0.0315271	0.0304652
Neuron	Inositol Metabolism	myo-inositol-(1-4-5)-trisphosphate_N + ATP_N -> myo-inositol-(1-3-4-5)-tetrakisphosphate_N + ADP_N	R412	IPMK; ITPKA; ITPKB; ITPKC	0	0	0	0	0	0	0	0
Neuron	Inositol Metabolism	myo-inositol-(1-3-4-5)-tetrakisphosphate_N <-> myo-inositol-(1-3-4)-trisphosphate_N	R413	INPP5A; INPP5B; INPP5D; INPP5J; INPP5K; INPPL1; OCRL; SYNJ1; SYNJ2	0	0	0	0	0	0	0	0
Neuron	Inositol Metabolism	myo-inositol-(1-3-4)-trisphosphate_N -> myo-inositol-(3-4)-bisphosphate_N	R414	INPP1	0	0	0	0	0	0	0	0
Neuron	Inositol Metabolism	myo-inositol-(3-4)-bisphosphate_N -> myo-inositol-3-monophosphate_N	R415	INPP4A; INPP4B	0	0	0	0	0	0	0	0
Neuron	Lipid Synthesis	0.448 Cholesterol_A + 0.210 Phosphatidyl-ethanolamine_A + 0.202 Phosphatidyl-choline_A + 0.081 Phosphatidyl-serine_A + 0.037 sphingomyelin_A + 0.021 phosphatidyl-inositol_A + 0.010 cardiolipin_A -> Lipid_A	R416		0.00240662	8.11e-06	8.90447e-06	8.521e-06	8.90447e-06	1.07102e-05	8.521e-06	0.000928288
Neuron	Lipid Synthesis	0.448 Cholesterol_N + 0.210 Phosphatidyl-ethanolamine_N + 0.202 Phosphatidyl-choline_N + 0.081 Phosphatidyl-serine_N + 0.037 sphingomyelin_N + 0.021 phosphatidyl-inositol_N + 0.010 cardiolipin_N -> Lipid_N	R417		3.71081e-17	0.000554999	0.000288048	0.000275626	0.000288048	0.000346165	0.000275626	1.97403e-05
Astrocyte	Reactive Oxygen Species Pathway	Cystine_A + NADH_A -> 2 Cysteine_A + NAD_A	R418		0.00108	0.002873	0.00652593	0.00664497	0.00652593	0.00611407	0.00664497	0.00699994
Astrocyte	Reactive Oxygen Species Pathway	Cysteine_A + Glutamate_A + ATP_A -> L-gamma-glutamylcysteine_A + ADP_A	R419	GCLC; GCLM	0.00216	0.00574599	0.0130519	0.0132899	0.0130519	0.0122281	0.0132899	0.0139999
Astrocyte	Reactive Oxygen Species Pathway	L-gamma-glutamylcysteine_A + Glycine_A + ATP_A -> ReducedGlutathione_A + ADP_A	R420	GSS	0.00216	0.00574599	0.0130519	0.0132899	0.0130519	0.0122281	0.0132899	0.0139999
Astrocyte	Reactive Oxygen Species Pathway	O2_A -> H2O2_A	R421		3.76816e-05	2.39088e-05	9.86507e-05	2.38901e-06	9.86507e-05	5.57533e-05	2.38901e-06	6.34359e-07
Astrocyte	Reactive Oxygen Species Pathway	2 ReducedGlutathione_A + H2O2_A -> OxidizedGlutathione_A	R422	GPX1; GPX2; GPX3; GPX5; GPX6; GPX7; GPX8	1.09051e-17	0	1.13528e-09	6.15057e-13	1.13528e-09	6.10169e-11	6.15057e-13	0
Astrocyte	Reactive Oxygen Species Pathway	OxidizedGlutathione_A + NADPH_A -> 2 ReducedGlutathione_A + NADP_A	R423	GSR	4.01788e-18	Removed by GIMME	3.67747e-10	2.39982e-13	3.67747e-10	1.53369e-11	2.39982e-13	Removed by GIMME
Astrocyte	Reactive Oxygen Species Pathway	OxidizedGlutathione_A + NADPH_AM -> 2 ReducedGlutathione_A + NADP_AM	R424	GSR	6.88726e-18	Removed by GIMME	5.50564e-10	3.6805e-13	5.50564e-10	2.23051e-11	3.6805e-13	Removed by GIMME
Astrocyte	Reactive Oxygen Species Pathway	H2O2_A -> O2_A	R425	CAT; TYRP1	3.76816e-05	2.39089e-05	9.86558e-05	2.38898e-06	9.86558e-05	5.57528e-05	2.38898e-06	6.32195e-07
Astrocyte	Reactive Oxygen Species Pathway	ReducedGlutathione_A + Glutamine_A -> Glutamate_A + NH3_A + CysteinylGlycine_A	R426		0.00216	0.00574599	0.0130519	0.0132899	0.0130519	0.0122281	0.0132899	0.0139999
Intercellular	Reactive Oxygen Species Pathway	CysteinylGlycine_A -> CysteinylGlycine_N	R427		0.00216	0.00574599	0.0130519	0.0132899	0.0130519	0.0122281	0.0132899	0.0139999
Neuron	Reactive Oxygen Species Pathway	CysteinylGlycine_N -> Cysteine_N + Glycine_N	R428	ANPEP; CNDP2; DPP8	0.00216	0.00574599	0.0130519	0.0132899	0.0130519	0.0122281	0.0132899	0.0139999
Neuron	Reactive Oxygen Species Pathway	Cysteine_N + Glutamate_N + ATP_N -> L-gamma-glutamylcysteine_N + ADP_N	R429	GCLC; GCLM	0.00216	0.00574599	0.0130519	0.0132899	0.0130519	0.0122281	0.0132899	0.0139999
Neuron	Reactive Oxygen Species Pathway	L-gamma-glutamylcysteine_N + Glycine_N + ATP_N -> ReducedGlutathione_N + ADP_N	R430	GSS	0.00216	0.00574599	0.0130519	0.0132899	0.0130519	0.0122281	0.0132899	0.0139999
Neuron	Reactive Oxygen Species Pathway	O2_N -> H2O2_N	R431		0.0912361	4.55783e-09	0.128612	0.128635	0.128612	0.128391	0.128635	5.60046e-14
Neuron	Reactive Oxygen Species Pathway	2 ReducedGlutathione_N + H2O2_N -> OxidizedGlutathione_N	R432	GPX1; GPX2; GPX3; GPX5; GPX6; GPX7; GPX8	0.0916441	0	0.136594	0.136617	0.136594	0.136369	0.136617	0
Neuron	Reactive Oxygen Species Pathway	OxidizedGlutathione_N + NADPH_N -> 2 ReducedGlutathione_N + NADP_N	R433	GSR	0.0376745	Removed by GIMME	0.136594	0.136617	0.136594	0.136369	0.136617	Removed by GIMME
Neuron	Reactive Oxygen Species Pathway	OxidizedGlutathione_N + NADPH_NM -> 2 ReducedGlutathione_N + NADP_NM	R434	GSR	0.0539696	Removed by GIMME	1.77727e-09	1.08201e-12	1.77727e-09	8.2165e-11	1.08201e-12	Removed by GIMME
Neuron	Reactive Oxygen Species Pathway	H2O2_N -> O2_N	R435	CAT; TYRP1	6.01321e-12	0.00798316	1.29975e-08	7.92668e-12	1.29975e-08	5.9858e-10	7.92668e-12	0.00797636
Astrocyte	Glycogen Degradation Metabolism	Glycogen -> Glucose-1-phosphate_A	R436	PYGB; PYGL; PYGM	0	0	0	0	0	0	0	0
Astrocyte	Glycogen Degradation Metabolism	Glucose-1-phosphate_A <-> Glucose-6-phosphate_A	R437	PGM1; PGM2; PGM5	0	0	0	0	0	0	0	0
Astrocyte	Ketone Body Metabolism	BHB -> BHB_A	R438		0	0	0	0	0	0	0	0
Neuron	Ketone Body Metabolism	BHB -> BHB_N	R439		0	0	0	0	0	0	0	0
Astrocyte	Ketone Body Metabolism	Acetoacetate -> Acetoacetate_A	R440		0	0	0	0	0	0	0	0
Neuron	Ketone Body Metabolism	Acetoacetate -> Acetoacetate_N	R441		0	0	0	0	0	0	0	0
Astrocyte	Ketone Body Metabolism	BHB_A + NAD_AM <-> Acetoacetate_A + NADH_AM	R442	BDH1; BDH2	0	0	0	0	0	0	0	0
Neuron	Ketone Body Metabolism	BHB_N + NAD_NM <-> Acetoacetate_N + NADH_NM	R443	BDH1; BDH2	0	0	0	0	0	0	0	0
Neuron	Ketone Body Metabolism	Acetoacetate_N + Succinyl-CoA_N -> Acetoacetyl-CoA_N + Succinate_N	R444	OXCT1	0	0	0	0	0	0	0	0
Astrocyte	Arginine Metabolism	Ornithine -> Ornithine_A	R445		0.000744	6.06472e-07	3.91647e-07	3.05471e-07	3.91647e-07	4.66316e-07	3.05471e-07	8.50915e-07
Astrocyte	Arginine Metabolism	Arginine_A <-> Agmatine_A + CO2_A	R446	ADC	0	0	0	0	0	0	0	0
Astrocyte	Arginine Metabolism	Arginine_A -> Ornithine_A + Urea_A	R447	ARG1; ARG2	0.00048	Removed by GIMME	2.72687e-07	3.31926e-07	2.72687e-07	3.34254e-07	3.31926e-07	Removed by GIMME
Astrocyte	Arginine Metabolism	Ornithine_A + alpha-ketoglutarate_A <-> Glutamate_A + Glutamate_semialdehyde_A	R448	OAT	0.001224	-7.3328e-11	5.88329e-10	1.46656e-11	5.88329e-10	2.02476e-10	1.46656e-11	1.19371e-11
Astrocyte	Arginine Metabolism	Glutamate_semialdehyde_A <-> S-1-pyrroline-5-carboxylate_A	R449		0.001224	1.20508e-11	5.66274e-10	7.38964e-12	5.66274e-10	4.14957e-11	7.38964e-12	6.0254e-12
Astrocyte	Arginine Metabolism	S-1-pyrroline-5-carboxylate_A + NAD_A -> Glutamate_A + NADH_A	R450	ALDH4A1	0.001224	1.2087e-11	7.37054e-10	3.01908e-13	7.37054e-10	3.90778e-11	3.01908e-13	1.29486e-16
Neuron	Arginine Metabolism	Ornithine -> Ornithine_N	R451		7.40066e-18	1.96117e-05	1.3082e-05	2.05909e-05	1.3082e-05	1.5517e-05	2.05909e-05	2.75125e-05
Neuron	Arginine Metabolism	Arginine_A -> Arginine_N	R452		1.09347e-17	5.55663e-05	6.94836e-05	5.84095e-05	6.94836e-05	8.37035e-05	5.84095e-05	7.79522e-05
Neuron	Arginine Metabolism	Arginine_N <-> Agmatine_N + CO2_N	R453	ADC	-1.76992e-05	0	-4.40658e-05	-1.03611e-06	-4.40658e-05	-2.1578e-05	-1.03611e-06	0
Neuron	Arginine Metabolism	Agmatine_N <-> Putrescine_N + Urea_N	R454	AGMAT	-1.76992e-05	Removed by GIMME	-4.40658e-05	-1.03611e-06	-4.40658e-05	-2.1578e-05	-1.03611e-06	Removed by GIMME
Neuron	Arginine Metabolism	2 Arginine_N + 3 NADPH_N + 4 O2_N <-> 2 Citrulline_N + 3 NADP_N	R455	NOS1; NOS2; NOS2B; NOS3	0.00301331	0.033507	9.71727e-09	6.0254e-12	9.71727e-09	Removed by GIMME	6.0254e-12	0.0331448
Neuron	Arginine Metabolism	Aspartate_N + Citrulline_N + ATP_N -> L_Arginino_Succinate_N + AMP_N	R456	ASS1	0.00602663	0.067014	1.94347e-08	1.17674e-11	1.94347e-08	0	1.17674e-11	0.0662895
Neuron	Arginine Metabolism	L_Arginino_Succinate_N -> Arginine_N + Fumarate_N	R457	ASL	0.00602663	0.067014	1.94581e-08	1.21353e-11	1.94581e-08	0	1.21353e-11	0.0662895
Neuron	Arginine Metabolism	Arginine_N -> Ornithine_N + Urea_N	R458	ARG1; ARG2	1.76992e-05	Removed by GIMME	5.25155e-05	1.05402e-06	5.25155e-05	3.19441e-05	1.05402e-06	Removed by GIMME
Neuron	Arginine Metabolism	Ornithine_N <-> CO2_N + Putrescine_N	R459	ADC; ODC1	1.76992e-05	7.59428e-11	4.40693e-05	1.03612e-06	4.40693e-05	2.15781e-05	1.03612e-06	0
Intercellular	Arginine Metabolism	Putrescine_N -> Putrescine_A	R460		2.69339e-17	7.58321e-11	3.6593e-09	2.34444e-12	3.6593e-09	1.34948e-10	2.34444e-12	8.14125e-16
Astrocyte	Polyamine Metabolism	Putrescine_A + Acetyl-CoA_A -> N-acetylputrescine_A	R461	SAT1; SAT2	2.69339e-17	7.74195e-11	3.75522e-09	2.35897e-12	3.75522e-09	1.64384e-10	2.35897e-12	8.17888e-16
Astrocyte	Polyamine Metabolism	N-acetylputrescine_A + O2_A -> Acetamidobutanal_A + NH3_A + H2O2_A	R462	MAOA; MAOB	2.69339e-17	7.75521e-11	3.81927e-09	2.36254e-12	3.81927e-09	1.59426e-10	2.36254e-12	8.21409e-16
Astrocyte	Polyamine Metabolism	Acetamidobutanal_A + NAD_A -> Acetamidobutanoate_A + NADH_A	R463	ALDH1B1; ALDH2; ALDH3A1; ALDH3A2; ALDH3B1; ALDH3B2	2.69339e-17	7.80707e-11	3.92703e-09	2.38251e-12	3.92703e-09	2.20701e-10	2.38251e-12	8.23905e-16
Astrocyte	Polyamine Metabolism	Acetamidobutanoate_A -> GABA_A	R464		2.69339e-17	7.75045e-11	3.90773e-09	2.37401e-12	3.90773e-09	1.73566e-10	2.37401e-12	8.23539e-16
Astrocyte	Polyamine Metabolism	S-adenosyl-L-methionine_A -> S-adenosyl-L-methioninamine_A + CO2_A	R465	AMD1	0	0	0	0	0	0	0	0
Neuron	Polyamine Metabolism	S-adenosyl-L-methionine_N -> S-adenosyl-L-methioninamine_N + CO2_N	R466	AMD1	0.000408	0.00798315	0.00798147	0.00798229	0.00798147	0.00797776	0.00798229	0.00797636
Neuron	Polyamine Metabolism	Putrescine_N + S-adenosyl-L-methioninamine_N -> Spermidine_N + S-methyl-5-thioadenosine_N	R467	SRM	1.89473e-17	7.61173e-14	7.61409e-09	4.54436e-12	7.61409e-09	4.43219e-10	4.54436e-12	9.47696e-19
Neuron	Polyamine Metabolism	Spermidine_N + S-adenosyl-L-methioninamine_N -> Spermine_N + S-methyl-5-thioadenosine_N	R468	SMS	0.000408	0.00798315	0.00798147	0.00798229	0.00798147	0.00797776	0.00798229	0.00797636
Neuron	Polyamine Metabolism	Spermine_N + Acetyl-CoA_N -> N_1_Acetylspermine_N	R469	SAT1; SAT2	1.2664e-17	0	5.04892e-09	2.98491e-12	5.04892e-09	2.48765e-10	2.98491e-12	0
Neuron	Polyamine Metabolism	N_1_Acetylspermine_N + O2_N -> H2O2_N + Spermidine_N	R470	AOC3; PAOX	1.2664e-17	Removed by GIMME	5.13664e-09	3.00974e-12	5.13664e-09	2.77081e-10	3.00974e-12	Removed by GIMME
Neuron	Polyamine Metabolism	Spermine_N + O2_N -> H2O2_N + Spermidine_N	R471	SMOX	0.000408	0.00798315	0.00798146	0.00798229	0.00798146	0.00797776	0.00798229	0.00797636
Neuron	Polyamine Metabolism	Spermidine_N + Acetyl-CoA_N -> N_1_Acetylspermidine_N	R472	SAT1; SAT2	1.90205e-17	0	7.73386e-09	4.53005e-12	7.73386e-09	4.31899e-10	4.53005e-12	0
Neuron	Polyamine Metabolism	N_1_Acetylspermidine_N + O2_N -> H2O2_N + Putrescine_N	R473	AOC3; PAOX	1.90205e-17	Removed by GIMME	7.84374e-09	4.57371e-12	7.84374e-09	4.88184e-10	4.57371e-12	Removed by GIMME
Neuron	Creatine Metabolism	Glycine_A + Arginine_A -> Ornithine_A + Guanidinoacetate_A	R474	GATM	5.96216e-18	0	2.37741e-09	2.07606e-12	2.37741e-09	1.5465e-10	2.07606e-12	0
Neuron	Creatine Metabolism	Guanidinoacetate_A + S-adenosyl-L-methionine_A -> S-adenosyl-L-homocysteine_A + Creatine_A	R475	GAMT	5.96216e-18	Removed by GIMME	2.04035e-09	1.83726e-12	2.04035e-09	8.28502e-11	1.83726e-12	Removed by GIMME
Neuron	Creatine Metabolism	Creatine_A + ATP_A <-> CreatinePhosphate_A + ADP_A	R476	CKB; CKM; CKMT1A; CKMT1B; CKMT2	5.96216e-18	0	2.12e-09	1.73075e-12	2.12e-09	8.9936e-11	1.73075e-12	0
Neuron	Creatine Metabolism	Glycine_N + Arginine_N -> Ornithine_N + Guanidinoacetate_N	R477	GATM	5.79756e-18	0	9.69117e-09	6.14348e-12	9.69117e-09	5.23641e-10	6.14348e-12	0
Neuron	Creatine Metabolism	Guanidinoacetate_N + S-adenosyl-L-methionine_N -> S-adenosyl-L-homocysteine_N + Creatine_N	R478	GAMT	5.79756e-18	Removed by GIMME	9.56554e-09	6.05619e-12	9.56554e-09	4.1738e-10	6.05619e-12	Removed by GIMME
Neuron	Creatine Metabolism	Creatine_N + ATP_N <-> CreatinePhosphate_N + ADP_N	R479	CKB; CKM; CKMT1A; CKMT1B; CKMT2	5.79756e-18	0	9.50165e-09	6.06731e-12	9.50165e-09	3.64555e-10	6.06731e-12	0
Astrocyte	Heme Metabolism	Glycine_A + Succinyl-CoA_A -> CO2_A + 5-amino-levulinate_A	R480	ALAS1; ALAS2	6.66803e-17	0	7.07414e-09	4.3355e-12	7.07414e-09	2.5669e-10	4.3355e-12	0
Astrocyte	Heme Metabolism	2 5-amino-levulinate_A -> porphobilinogen_A	R481	ALAD	3.33401e-17	0	3.51737e-09	2.15367e-12	3.51737e-09	1.12576e-10	2.15367e-12	0
Astrocyte	Heme Metabolism	4 porphobilinogen_A -> 4 NH3_A + hydroxymethylbilane_A	R482	HMBS	8.33503e-18	0	8.71113e-10	5.44532e-13	8.71113e-10	2.60764e-11	5.44532e-13	0
Astrocyte	Heme Metabolism	hydroxymethylbilane_A -> uroporphyrinogen_A	R483	UROS	8.33503e-18	0	8.39669e-10	5.43268e-13	8.39669e-10	3.2258e-11	5.43268e-13	0
Astrocyte	Heme Metabolism	uroporphyrinogen_A -> 4 CO2_A + coproporphyrinogen_A	R484	UROD	8.33503e-18	0	8.52308e-10	5.44878e-13	8.52308e-10	3.31088e-11	5.44878e-13	0
Astrocyte	Heme Metabolism	coproporphyrinogen_A + O2_A -> protoporphyrinogen_A + 2 CO2_A	R485	CPOX	8.33503e-18	Removed by GIMME	9.35091e-10	5.52314e-13	9.35091e-10	4.58573e-11	5.52314e-13	Removed by GIMME
Astrocyte	Heme Metabolism	protoporphyrinogen_A + 3 O2_A -> protoporphyrin_A + 3 H2O2_A	R486	PPOX	8.33503e-18	0	8.30964e-10	5.50127e-13	8.30964e-10	3.19446e-11	5.50127e-13	0
Astrocyte	Heme Metabolism	protoporphyrin_A -> protoheme_A	R487	FECH	8.33503e-18	0	8.52601e-10	5.55714e-13	8.52601e-10	2.94753e-11	5.55714e-13	0
Astrocyte	Heme Metabolism	protoheme_A + 3 O2_A + FADH2_AM -> biliverdin_A + FAD_AM	R488	HMOX1; HMOX2	8.33503e-18	0	1.10727e-09	5.73725e-13	1.10727e-09	8.40283e-11	5.73725e-13	0
Astrocyte	Heme Metabolism	biliverdin_A + NADPH_A -> bilirubin_A + NADP_A	R489	BLVRA; BLVRB	8.33503e-18	0	8.49219e-10	5.6039e-13	8.49219e-10	2.94739e-11	5.6039e-13	0
Neuron	Heme Metabolism	Glycine_N + Succinyl-CoA_N -> CO2_N + 5-amino-levulinate_N	R490	ALAS1; ALAS2	1.0836e-17	0	6.79619e-09	4.11058e-12	6.79619e-09	4.15902e-10	4.11058e-12	0
Neuron	Heme Metabolism	2 5-amino-levulinate_N -> porphobilinogen_N	R491	ALAD	5.41802e-18	0	3.36407e-09	2.04376e-12	3.36407e-09	1.66992e-10	2.04376e-12	0
Neuron	Heme Metabolism	4 porphobilinogen_N -> 4 NH3_N + hydroxymethylbilane_N	R492	HMBS	1.35451e-18	0	8.27442e-10	5.12352e-13	8.27442e-10	3.06108e-11	5.12352e-13	0
Neuron	Heme Metabolism	hydroxymethylbilane_N -> uroporphyrinogen_N	R493	UROS	1.35451e-18	0	8.03853e-10	5.10365e-13	8.03853e-10	3.51104e-11	5.10365e-13	0
Neuron	Heme Metabolism	uroporphyrinogen_N -> 4 CO2_N + coproporphyrinogen_N	R494	UROD	1.35451e-18	0	8.13425e-10	5.08774e-13	8.13425e-10	3.58941e-11	5.08774e-13	0
Neuron	Heme Metabolism	coproporphyrinogen_N + O2_N -> protoporphyrinogen_N + 2 CO2_N	R495	CPOX	1.35451e-18	Removed by GIMME	8.22226e-10	5.0752e-13	8.22226e-10	3.59588e-11	5.0752e-13	Removed by GIMME
Neuron	Heme Metabolism	protoporphyrinogen_N + 3 O2_N -> protoporphyrin_N + 3 H2O2_N	R496	PPOX	1.35451e-18	0	8.26861e-10	5.06424e-13	8.26861e-10	3.61139e-11	5.06424e-13	0
Neuron	Heme Metabolism	protoporphyrin_N -> protoheme_N	R497	FECH	1.35451e-18	0	8.27697e-10	5.0533e-13	8.27697e-10	3.61047e-11	5.0533e-13	0
Neuron	Heme Metabolism	protoheme_N + 3 O2_N + FADH2_NM -> biliverdin_N + FAD_NM	R498	HMOX1; HMOX2	1.35451e-18	0	8.27784e-10	5.04164e-13	8.27784e-10	3.63246e-11	5.04164e-13	0
Neuron	Heme Metabolism	biliverdin_N + NADPH_N -> bilirubin_N + NADP_N	R499	BLVRA; BLVRB	1.35451e-18	0	8.28473e-10	5.04374e-13	8.28473e-10	3.62619e-11	5.04374e-13	0
Astrocyte	Purine Nucleoside Metabolism	adenosine -> adenosine_A	R500		5.01958e-05	3.39686e-05	0.000139783	3.55216e-06	0.000139783	7.90603e-05	3.55216e-06	1.14055e-06
Astrocyte	Purine Nucleoside Metabolism	adenosine_A + ATP_A -> AMP_A + ADP_A	R501	ADK	0.0129815	1.85651e-10	8.74149e-09	6.59033e-12	8.74149e-09	3.65768e-10	6.59033e-12	2.27506e-15
Astrocyte	Purine Nucleoside Metabolism	AMP_A + ATP_A -> 2 ADP_A	R502	AK1; AK2; AK3; AK5; AK7; C9orf98	0.0289356	4.297e-06	4.26676e-06	4.13204e-06	4.26676e-06	5.71404e-06	4.13204e-06	6.57806e-06
Astrocyte	Purine Nucleoside Metabolism	ATP_A -> AMP_A	R503	CANT1; ENTPD1; ENTPD3; ENTPD8	0.0229906	4.77641e-11	1.67886e-09	1.00534e-12	1.67886e-09	7.02042e-11	1.00534e-12	5.69358e-16
Astrocyte	Purine Nucleoside Metabolism	ADP_A -> AMP_A	R504	ENTPD1; ENTPD3; ENTPD8	1.84566e-10	9.63651e-11	3.4741e-09	2.01071e-12	3.4741e-09	1.32319e-10	2.01071e-12	1.13886e-15
Astrocyte	Purine Nucleoside Metabolism	AMP_A -> adenosine_A	R505	NT5C1A; NT5C1B; NT5C2; NT5C3; NT5E	0.0129815	1.93494e-10	5.13861e-09	2.89343e-12	5.13861e-09	2.43239e-10	2.89343e-12	2.28064e-15
Astrocyte	Purine Nucleoside Metabolism	ATP_A -> ADP_A	R506	ATP12A; ATP1A1; ATP1A2; ATP1A3; ATP1A4; ATP1B1; ATP1B2; ATP1B3; ATP1B4; ATP2B1; ATP2B2; ATP2B3; ATP2B4; ATP4A; ATP4B; ATP6AP1; ATP6V0D1; ATP6V0D2; ATP6V0E1; ATP6V0E2; ATP6V1A; ATP6V1B1; ATP6V1B2; ATP6V1C1; ATP6V1C2; ATP6V1D; ATP6V1E1; ATP6V1E2; ATP6V1F; ATP6V1G2; ATP6V1G3; ATP6V1H; FXYD2; NKAIN1; NKAIN2; NKAIN3; NKAIN4	0.0259631	9.47821e-11	3.27832e-09	2.01066e-12	3.27832e-09	1.49269e-10	2.01066e-12	1.13857e-15
Astrocyte	Purine Nucleoside Metabolism	guanosine -> guanosine_A	R507		6.34341e-18	1.14834e-06	1.25953e-06	1.20689e-06	1.25953e-06	1.51551e-06	1.20689e-06	1.32524e-06
Astrocyte	Purine Nucleoside Metabolism	guanosine_A <-> ribose-1-phosphate_A + guanine_A	R508	PNP	0.00459811	1.14854e-06	1.26525e-06	1.20689e-06	1.26525e-06	1.51575e-06	1.20689e-06	1.32524e-06
Astrocyte	Purine Nucleoside Metabolism	5-phospho-D-ribose-1-diphosphate_A + guanine_A -> GMP_A	R509	HPRT1	0.00459811	1.17795e-10	4.69371e-09	2.97207e-12	4.69371e-09	1.38157e-10	2.97207e-12	1.62571e-15
Astrocyte	Purine Nucleoside Metabolism	Ribose-5-phosphate_A + ATP_A -> AMP_A + 5-phospho-D-ribose-1-diphosphate_A	R510	PRPS1; PRPS1L1; PRPS2	0.00459811	1.31197e-10	4.74417e-09	2.96173e-12	4.74417e-09	2.03166e-10	2.96173e-12	1.58586e-15
Astrocyte	Purine Nucleoside Metabolism	ribose-1-phosphate_A -> Ribose-5-phosphate_A	R511		0.00459811	1.63442e-06	1.78974e-06	1.71795e-06	1.78974e-06	2.15016e-06	1.71795e-06	1.88642e-06
Astrocyte	Purine Nucleoside Metabolism	GMP_A + ATP_A -> GDP_A + ADP_A	R512	GUK1	0.0194723	1.99656e-10	7.4245e-09	4.67548e-12	7.4245e-09	3.26067e-10	4.67548e-12	2.63597e-15
Astrocyte	Purine Nucleoside Metabolism	GDP_A + ATP_A -> GTP_A + ADP_A	R513	NME1; NME2; NME2P1; NME3; NME4; NME5; NME6; NME7	0.0194723	5.23653e-10	0.0153299	0.0154516	0.0153299	0.0147877	0.0154516	6.36858e-15
Astrocyte	Purine Nucleoside Metabolism	GTP_A -> GDP_A	R514	LSG1; MTG1	0.00649077	1.15716e-10	3.18413e-09	1.95123e-12	3.18413e-09	1.45208e-10	1.95123e-12	1.38723e-15
Astrocyte	Purine Nucleoside Metabolism	GMP_A -> guanosine_A	R515	NT5C2	0.00459811	1.97382e-10	5.71936e-09	3.11979e-12	5.71936e-09	2.413e-10	3.11979e-12	1.96974e-15
Astrocyte	Purine Nucleoside Metabolism	GTP_A -> GMP_A	R516		0.0129815	7.0117e-11	2.06393e-09	1.25634e-12	2.06393e-09	9.49623e-11	1.25634e-12	8.19548e-16
Astrocyte	Purine Nucleoside Metabolism	GDP_A -> GMP_A	R517		0.00649077	1.77361e-10	5.86537e-09	3.52776e-12	5.86537e-09	2.74148e-10	3.52776e-12	2.00443e-15
Astrocyte	Pirimidine Nucleoside Metabolism	uridine -> uridine_A	R518		3.72863e-18	1.23914e-13	8.46733e-12	2.72331e-14	8.46733e-12	1.964e-13	2.72331e-14	2.22452e-18
Astrocyte	Pirimidine Nucleoside Metabolism	UTP_A -> UDP_A	R519		0.00649077	6.97647e-08	6.88955e-08	8.68001e-08	6.88955e-08	7.90754e-08	8.68001e-08	3.03757e-08
Astrocyte	Pirimidine Nucleoside Metabolism	UDP_A + ATP_A -> UTP_A + ADP_A	R520	NME1; NME2; NME2P1; NME3; NME4; NME5; NME6; NME7	0.0194723	2.04407e-10	4.86506e-10	2.0145e-12	4.86506e-10	3.15775e-10	2.0145e-12	1.16346e-15
Astrocyte	Pirimidine Nucleoside Metabolism	UDP_A -> UMP_A	R521		0.00649077	1.91286e-07	2.11138e-07	2.14564e-07	2.11138e-07	2.37556e-07	2.14564e-07	1.7067e-07
Astrocyte	Pirimidine Nucleoside Metabolism	UMP_A + ATP_A -> UDP_A + ADP_A	R522		0.0194723	1.30938e-10	1.2986e-08	2.01206e-12	1.2986e-08	4.11505e-10	2.01206e-12	1.14708e-15
Astrocyte	Pirimidine Nucleoside Metabolism	UTP_A -> UMP_A	R523	CANT1	0.0129815	5.11526e-08	5.89445e-08	4.09592e-08	5.89445e-08	7.61322e-08	4.09592e-08	1.09919e-07
Astrocyte	Pirimidine Nucleoside Metabolism	uridine_A + ATP_A -> UMP_A + ADP_A	R524	UCK1; UCK2; UCKL1	0.0129815	1.08338e-10	6.45135e-09	2.01139e-12	6.45135e-09	2.18852e-10	2.01139e-12	1.14313e-15
Astrocyte	Pirimidine Nucleoside Metabolism	uridine_A -> ribose-1-phosphate_A + uracil_A	R525	UPP1; UPP2	0	4.85915e-07	5.24828e-07	5.11057e-07	5.24828e-07	6.3453e-07	5.11057e-07	5.61177e-07
Astrocyte	Pirimidine Nucleoside Metabolism	UMP_A -> uridine_A	R526		0.0129815	3.64161e-07	3.96391e-07	3.83291e-07	3.96391e-07	4.73722e-07	3.83291e-07	4.20883e-07
Astrocyte	Pirimidine Nucleoside Metabolism	cytidine -> cytidine_A	R527		4.58374e-17	1.01281e-06	1.10655e-06	1.0649e-06	1.10655e-06	1.3379e-06	1.0649e-06	5.73779e-19
Astrocyte	Pirimidine Nucleoside Metabolism	cytidine_A -> NH3_A + uridine_A	R528	AICDA; CDA	1.05346e-16	Removed by GIMME	Removed by GIMME	Removed by GIMME	Removed by GIMME	Removed by GIMME	Removed by GIMME	Removed by GIMME
Astrocyte	Pirimidine Nucleoside Metabolism	CMP_A + ATP_A -> CDP_A + ADP_A	R529	CMPK1; CMPK2	0.0225475	8.37615e-06	9.06851e-06	8.75713e-06	9.06851e-06	1.10886e-05	8.75713e-06	1.213e-05
Astrocyte	Pirimidine Nucleoside Metabolism	CDP_A -> CMP_A	R530		0.00341558	9.56893e-11	3.33573e-09	2.01066e-12	3.33573e-09	1.46137e-10	2.01066e-12	1.13869e-15
Astrocyte	Pirimidine Nucleoside Metabolism	CDP_A + ATP_A -> CTP_A + ADP_A	R531	NME1; NME2; NME2P1; NME3; NME4; NME5; NME6; NME7	0.0225475	8.37613e-06	9.069e-06	8.75715e-06	9.069e-06	1.10889e-05	8.75715e-06	1.22732e-05
Astrocyte	Pirimidine Nucleoside Metabolism	CTP_A -> CMP_A	R532	CANT1	0.00683116	4.78446e-11	1.66752e-09	1.00533e-12	1.66752e-09	7.30565e-11	1.00533e-12	5.69345e-16
Astrocyte	Pirimidine Nucleoside Metabolism	CTP_A -> CDP_A	R533		0.00341558	9.56889e-11	3.33437e-09	2.01066e-12	3.33437e-09	1.46088e-10	2.01066e-12	1.13869e-15
Astrocyte	Pirimidine Nucleoside Metabolism	CMP_A -> cytidine_A	R534		0.0129815	5.2408e-10	1.04925e-08	4.51904e-12	1.04925e-08	6.80533e-11	4.51904e-12	1.02605e-06
Astrocyte	Pirimidine Nucleoside Metabolism	cytidine_A + ATP_A -> ADP_A + CMP_A	R535		0.0129815	8.21474e-12	4.65617e-09	3.62818e-12	4.65617e-09	5.74594e-10	3.62818e-12	1.1407e-15
Neuron	Purine Nucleoside Metabolism	adenosine -> adenosine_N	R536		0.000408001	0.00800281	0.00800327	0.00800295	0.00800327	0.00800372	0.00800295	0.00799905
Neuron	Purine Nucleoside Metabolism	adenosine_N + ATP_N -> AMP_N + ADP_N	R537	ADK	0.0411311	0.046792	0.0518065	0.0520024	0.0518065	0.050926	0.0520024	0.0461247
Neuron	Purine Nucleoside Metabolism	AMP_N + ATP_N -> 2 ADP_N	R538	AK1; AK2; AK3; AK5; AK7; C9orf98	0.090968	0.12762	0.103711	0.103841	0.103711	0.103136	0.103841	0.126108
Neuron	Purine Nucleoside Metabolism	ATP_N -> AMP_N	R539	CANT1; ENTPD1; ENTPD3; ENTPD8	0.0688045	0.0435813	0.0698606	0.0697576	0.0698606	0.0702576	0.0697576	0.0424381
Neuron	Purine Nucleoside Metabolism	ADP_N -> AMP_N	R540	ENTPD1; ENTPD3; ENTPD8	4.95068e-11	8.66075e-10	1.00375e-07	5.98565e-11	1.00375e-07	4.84548e-09	5.98565e-11	1.06734e-14
Neuron	Purine Nucleoside Metabolism	AMP_N -> adenosine_N	R541	NT5C1A; NT5C1B; NT5C2; NT5C3; NT5E	0.0387551	0.0388088	0.0349794	0.0347967	0.0349794	0.0357706	0.0347967	0.0381483
Neuron	Purine Nucleoside Metabolism	ATP_N -> ADP_N	R542	ATP12A; ATP1A1; ATP1A2; ATP1A3; ATP1A4; ATP1B1; ATP1B2; ATP1B3; ATP1B4; ATP2B1; ATP2B2; ATP2B3; ATP2B4; ATP4A; ATP4B; ATP6AP1; ATP6V0D1; ATP6V0D2; ATP6V0E1; ATP6V0E2; ATP6V1A; ATP6V1B1; ATP6V1B2; ATP6V1C1; ATP6V1C2; ATP6V1D; ATP6V1E1; ATP6V1E2; ATP6V1F; ATP6V1G2; ATP6V1G3; ATP6V1H; FXYD2; NKAIN1; NKAIN2; NKAIN3; NKAIN4	0.0798863	0.0856008	0.0867858	0.0867991	0.0867858	0.0866966	0.0867991	0.084273
Neuron	Purine Nucleoside Metabolism	guanosine -> guanosine_N	R543		4.6573e-18	3.71348e-05	4.07825e-05	3.90229e-05	4.07825e-05	4.90107e-05	3.90229e-05	4.28494e-05
Neuron	Purine Nucleoside Metabolism	guanosine_N <-> ribose-1-phosphate_N + guanine_N	R544	PNP	0.0137609	0.00873462	0.0139924	0.0139708	0.0139924	0.0140757	0.0139708	0.0085088
Neuron	Purine Nucleoside Metabolism	5-phospho-D-ribose-1-diphosphate_N + guanine_N -> GMP_N	R545	HPRT1	0.0137609	0.00869749	0.0139516	0.0139318	0.0139516	0.0140267	0.0139318	0.00846595
Neuron	Purine Nucleoside Metabolism	Ribose-5-phosphate_N + ATP_N -> AMP_N + 5-phospho-D-ribose-1-diphosphate_N	R546	PRPS1; PRPS1L1; PRPS2	0.0137609	0.00869749	0.0139516	0.0139318	0.0139516	0.0140267	0.0139318	0.00846595
Neuron	Purine Nucleoside Metabolism	ribose-1-phosphate_N -> Ribose-5-phosphate_N	R547		0.0137609	0.00875428	0.0140139	0.0139915	0.0140139	0.0141017	0.0139915	0.00853148
Neuron	Purine Nucleoside Metabolism	GMP_N + ATP_N -> GDP_N + ADP_N	R548	GUK1	0.0599147	0.0642006	0.0650894	0.0650993	0.0650894	0.0650224	0.0650993	0.0632047
Neuron	Purine Nucleoside Metabolism	GDP_N + ATP_N -> GTP_N + ADP_N	R549	NME1; NME2; NME2P1; NME3; NME4; NME5; NME6; NME7	0.0599147	0.0642006	0.0650894	0.0650993	0.0650894	0.0650224	0.0650993	0.0632047
Neuron	Purine Nucleoside Metabolism	GTP_N -> GDP_N	R550	LSG1; MTG1	0.0199716	0.0214002	0.0216965	0.0216998	0.0216965	0.0216742	0.0216998	0.0210682
Neuron	Purine Nucleoside Metabolism	GMP_N -> guanosine_N	R551	NT5C2	0.0137609	0.00869749	0.0139516	0.0139318	0.0139516	0.0140267	0.0139318	0.00846595
Neuron	Purine Nucleoside Metabolism	GTP_N -> GMP_N	R552		0.0399431	0.0428004	0.0433929	0.0433995	0.0433929	0.0433483	0.0433995	0.0421365
Neuron	Purine Nucleoside Metabolism	GDP_N -> GMP_N	R553		0.0199716	0.0214002	0.0216965	0.0216998	0.0216965	0.0216742	0.0216998	0.0210682
Neuron	Pirimidine Nucleoside Metabolism	uridine -> uridine_N	R554		5.01412e-18	1.9656e-05	2.15865e-05	2.06555e-05	2.15865e-05	2.59419e-05	2.06555e-05	2.26809e-05
Neuron	Pirimidine Nucleoside Metabolism	UTP_N -> UDP_N	R555		0.0199716	0.0214002	0.0216965	0.0216998	0.0216965	0.0216742	0.0216998	0.0210682
Neuron	Pirimidine Nucleoside Metabolism	UDP_N + ATP_N -> UTP_N + ADP_N	R556	NME1; NME2; NME2P1; NME3; NME4; NME5; NME6; NME7	0.0599147	0.0642006	0.0650894	0.0650993	0.0650894	0.0650224	0.0650993	0.0632047
Neuron	Pirimidine Nucleoside Metabolism	UDP_N -> UMP_N	R557		0.0199716	0.0214002	0.0216965	0.0216998	0.0216965	0.0216742	0.0216998	0.0210682
Neuron	Pirimidine Nucleoside Metabolism	UMP_N + ATP_N -> UDP_N + ADP_N	R558		0.0599147	0.0642006	0.0650894	0.0650993	0.0650894	0.0650224	0.0650993	0.0632047
Neuron	Pirimidine Nucleoside Metabolism	UTP_N -> UMP_N	R559	CANT1	0.0399431	0.0428004	0.0433929	0.0433995	0.0433929	0.0433483	0.0433995	0.0421365
Neuron	Pirimidine Nucleoside Metabolism	uridine_N + ATP_N -> UMP_N + ADP_N	R560	UCK1; UCK2; UCKL1	0.0399431	0.0428004	0.0433929	0.0433995	0.0433929	0.0433483	0.0433995	0.0421365
Neuron	Pirimidine Nucleoside Metabolism	uridine_N -> ribose-1-phosphate_N + uracil_N	R561	UPP1; UPP2	0	1.9656e-05	2.15865e-05	2.06555e-05	2.15865e-05	2.59419e-05	2.06555e-05	2.26809e-05
Neuron	Pirimidine Nucleoside Metabolism	UMP_N -> uridine_N	R562		0.0399431	0.0428004	0.0433929	0.0433995	0.0433929	0.0433483	0.0433995	0.0421365
Neuron	Pirimidine Nucleoside Metabolism	cytidine -> cytidine_N	R563		1.01502e-17	3.2766e-05	3.59845e-05	3.44319e-05	3.59845e-05	4.32447e-05	3.44319e-05	1.51367e-05
Neuron	Pirimidine Nucleoside Metabolism	cytidine_N -> NH3_N + uridine_N	R564	AICDA; CDA	9.90867e-18	Removed by GIMME	Removed by GIMME	Removed by GIMME	Removed by GIMME	Removed by GIMME	Removed by GIMME	Removed by GIMME
Neuron	Pirimidine Nucleoside Metabolism	CMP_N + ATP_N -> CDP_N + ADP_N	R565	CMPK1; CMPK2	0.0686082	0.0735736	0.0745631	0.0745737	0.0745631	0.0744921	0.0745737	0.0724497
Neuron	Pirimidine Nucleoside Metabolism	CDP_N -> CMP_N	R566		0.0112781	0.0120272	0.0122229	0.0122254	0.0122229	0.0122045	0.0122254	0.0118233
Neuron	Pirimidine Nucleoside Metabolism	CDP_N + ATP_N -> CTP_N + ADP_N	R567	NME1; NME2; NME2P1; NME3; NME4; NME5; NME6; NME7	0.0686082	0.0735736	0.0745631	0.0745737	0.0745631	0.0744921	0.0745737	0.0724497
Neuron	Pirimidine Nucleoside Metabolism	CTP_N -> CMP_N	R568	CANT1	0.0225561	0.0240544	0.0244455	0.0244508	0.0244455	0.0244089	0.0244508	0.0236466
Neuron	Pirimidine Nucleoside Metabolism	CTP_N -> CDP_N	R569		0.0112781	0.0120272	0.0122229	0.0122254	0.0122229	0.0122045	0.0122254	0.0118233
Neuron	Pirimidine Nucleoside Metabolism	CMP_N -> cytidine_N	R570		0.0399431	0.0428004	0.0433929	0.0433995	0.0433929	0.0433483	0.0433995	0.0421478
Neuron	Pirimidine Nucleoside Metabolism	cytidine_N + ATP_N -> ADP_N + CMP_N	R571		0.0399431	0.0428004	0.0433929	0.0433995	0.0433929	0.0433483	0.0433995	0.0421252
Exchange	Exchange	EXT -> Glycogen	R572		0	0	0	0	0	0	0	0
Exchange	Exchange	Lactate_A -> EXT	R573		0.0110937	0.0655205	0.112166	0.112118	0.112166	0.112264	0.112118	0.063095
Exchange	Exchange	Lactate_N -> EXT	R574		4.22136e-18	1.61612	1.55563	1.55548	1.55563	1.55631	1.55548	1.61806
Exchange	Exchange	CO2_A -> EXT	R575		0.115752	0.00543452	1.3467e-09	8.20566e-13	1.3467e-09	6.21563e-11	8.20566e-13	0.00734571
Exchange	Exchange	CO2_N -> EXT	R576		0.26856	0.0653015	0.0814846	0.0815642	0.0814846	0.078865	0.0815642	0.0677853
Exchange	Exchange	Glutamine_A -> EXT	R577		-6.82121e-15	0.066437	0.0518023	0.0514112	0.0518023	0.0530286	0.0514112	0.0492209
Exchange	Exchange	Dopamine_N -> EXT	R578		0.004152	0	1.00735e-08	0	1.00735e-08	0	0	0
Exchange	Exchange	Norepinephrine_N -> EXT	R579		1.39436e-13	0	0	0	0	0	0	0
Exchange	Exchange	Epinephrine_N -> EXT	R580		1.39485e-13	0	0	0	0	0	0	0
Exchange	Exchange	Norepinephrine_A -> EXT	R581		4.2212e-18	0	0	0	0	0	0	0
Exchange	Exchange	Seratonin_N -> EXT	R582		0.001968	0	1.00465e-08	8.15445e-12	1.00465e-08	0	8.15445e-12	0
Exchange	Exchange	Melatonin_N -> EXT	R583		1.2664e-17	0	0	0	0	0	0	0
Exchange	Exchange	Acetylcholine_N -> EXT	R584		6.33201e-18	0	0	0	0	0	0	0
Exchange	Exchange	Lipid_N -> EXT			3.71081e-17	0.000292709	4.92014e-10	2.24773e-13	4.92014e-10	8.27105e-11	2.24773e-13	0.000290284
Exchange	Exchange	Lipid_A -> EXT	R586		0.00240662	3.44817e-12	1.51654e-10	5.26822e-14	1.51654e-10	1.98118e-11	5.26822e-14	1.7662e-17
Exchange	Exchange	EXT -> Linoleate_A	R587		0.000260613	6.09296e-05	3.14535e-05	3.07034e-05	3.14535e-05	3.768e-05	3.07034e-05	7.0334e-05
Exchange	Exchange	EXT -> Linolenate_A	R588		0.000494633	0.000115642	5.96974e-05	5.82739e-05	5.96974e-05	7.15167e-05	5.82739e-05	0.000133488
Exchange	Exchange	EXT -> Choline_N	R589		1.20685e-17	0.000132645	6.88409e-05	6.58745e-05	6.88409e-05	8.2732e-05	6.58745e-05	1.40915e-17
Exchange	Exchange	EXT -> Choline_A	R590		0.000575183	1.93681e-06	4.2657e-09	4.19099e-12	4.2657e-09	6.22111e-10	4.19099e-12	5.38461e-06
Exchange	Exchange	EXT -> Cystine_A	R591		0.00108	0.002873	0.00652593	0.00664497	0.00652593	0.00611407	0.00664497	0.00699994
Exchange	Exchange	ReducedGlutathione_N -> EXT	R592		0.00216	0.00574599	0.0130519	0.0132899	0.0130519	0.0122281	0.0132899	0.0139999
Exchange	Exchange	EXT -> Glucose_A	R593		0.0384	0.02556	0.02556	0.02556	0.02556	0.02556	0.02556	0.02556
Exchange	Exchange	EXT -> Glucose_N	R594		0.0384	0.82644	0.82644	0.82644	0.82644	0.82644	0.82644	0.82644
Exchange	Exchange	EXT -> O2_A	R595		0.1272	0.00426	0.00426	0.00426	0.00426	0.00426	0.00426	0.00426
Exchange	Exchange	EXT -> O2_N	R596		0.2952	0.13774	0.13774	0.13774	0.13774	0.13774	0.13774	0.13774
Exchange	Exchange	EXT -> Leucine_A	R597		0.00348	7.75031e-05	8.51162e-05	8.14437e-05	8.51162e-05	0.000102289	8.14437e-05	0.000108727
Exchange	Exchange	EXT -> Isoleucine_A	R598		0.00096	2.69576e-05	2.96065e-05	2.83283e-05	2.96065e-05	3.55791e-05	2.83283e-05	3.78179e-05
Exchange	Exchange	EXT -> Valine_A	R599		0.000432	5.39152e-05	5.92123e-05	5.66565e-05	5.92123e-05	7.11577e-05	5.66565e-05	7.56358e-05
Exchange	Exchange	EXT -> Tyrosine_N	R600		0.000984	7.7503e-05	8.51258e-05	8.14437e-05	8.51258e-05	0.000102289	8.14437e-05	0.000108726
Exchange	Exchange	EXT -> Tryptophan_N	R601		0.001968	0	1.00425e-08	8.15921e-12	1.00425e-08	0	8.15921e-12	0
Exchange	Exchange	EXT -> Lysine_N	R602		0.002472	3.03273e-05	3.33111e-05	3.18693e-05	3.33111e-05	4.00264e-05	3.18693e-05	4.25451e-05
Exchange	Exchange	EXT -> Phenylalanine_N	R603		0.003168	2.69576e-05	2.96055e-05	2.83283e-05	2.96055e-05	3.55788e-05	2.83283e-05	3.78179e-05
Exchange	Exchange	EXT -> NH3_A	R604		0.00084	0.054466	-0.0124076	-0.012719	-0.0124076	-0.0114358	-0.012719	0.0374198
Exchange	Exchange	EXT -> BHB	R605		0	0	0	0	0	0	0	0
Exchange	Exchange	EXT -> Acetoacetate	R606		0	0	0	0	0	0	0	0
Exchange	Exchange	EXT -> Arginine_A	R607		0.00048	5.72849e-05	7.1646e-05	6.05474e-05	7.1646e-05	8.6306e-05	6.05474e-05	8.03631e-05
Exchange	Exchange	EXT -> Ornithine	R608		0.000744	2.02182e-05	1.34737e-05	2.08964e-05	1.34737e-05	1.59833e-05	2.08964e-05	2.83634e-05
Exchange	Exchange	CreatinePhosphate_N -> EXT	R609		5.79756e-18	0	9.50165e-09	6.06731e-12	9.50165e-09	3.64555e-10	6.06731e-12	0
Exchange	Exchange	CreatinePhosphate_A -> EXT	R610		5.96216e-18	0	2.12e-09	1.73075e-12	2.12e-09	8.9936e-11	1.73075e-12	0
Exchange	Exchange	EXT -> Histidine_N	R611		0.0006	2.35879e-05	0.00297481	0.00309925	0.00297481	3.11315e-05	0.00309925	3.30907e-05
Exchange	Exchange	EXT -> methionine	R612		0.000408	0.008	0.00799999	0.008	0.00799999	0.008	0.008	0.008
Exchange	Exchange	adenosine_A -> EXT	R613		5.01958e-05	3.33606e-05	0.000139118	2.91322e-06	0.000139118	7.82579e-05	2.91322e-06	4.3895e-07
Exchange	Exchange	adenosine_N -> EXT	R614		1.3824e-09	4.55159e-09	2.09105e-07	1.27406e-10	2.09105e-07	9.62285e-09	1.27406e-10	5.58205e-14
Exchange	Exchange	2-oxobutanoate_N -> EXT	R615		1.18147e-18	0	1.3216e-08	8.34632e-12	1.3216e-08	6.09895e-10	8.34632e-12	0
Exchange	Exchange	EXT -> tetrahydrofolate_N	R616		5.49286e-12	1.74441e-10	2.53467e-08	1.62238e-11	2.53467e-08	1.1872e-09	1.62238e-11	1.12593e-15
Exchange	Exchange	EXT -> tetrahydrofolate_A	R617		9.45215e-18	2.29341e-11	1.55467e-09	1.01568e-12	1.55467e-09	5.09224e-11	1.01568e-12	2.61416e-16
Exchange	Exchange	EXT -> myo-inositol	R618		5.05391e-05	1.16549e-05	6.04777e-06	5.78806e-06	6.04777e-06	7.26846e-06	5.78806e-06	1.27272e-05
Exchange	Exchange	bilirubin_A -> EXT	R619		8.33503e-18	0	8.49219e-10	5.6039e-13	8.49219e-10	2.94739e-11	5.6039e-13	0
Exchange	Exchange	bilirubin_N -> EXT	R620		1.35451e-18	0	8.28473e-10	5.04374e-13	8.28473e-10	3.62619e-11	5.04374e-13	0
Exchange	Exchange	EXT -> threonine	R621		0.000192	0.00624808	0.00475761	0.00459415	0.00475761	0.00571315	0.00459415	0.0147042
Exchange	Exchange	EXT -> adenosine	R622		0.000458197	0.00803678	0.00814306	0.00800651	0.00814306	0.00808278	0.00800651	0.00800019
Exchange	Exchange	EXT -> guanosine	R623		1.10007e-17	3.82831e-05	4.2042e-05	4.02298e-05	4.2042e-05	5.05262e-05	4.02298e-05	4.41747e-05
Exchange	Exchange	EXT -> uridine	R624		8.74275e-18	1.9656e-05	2.15865e-05	2.06555e-05	2.15865e-05	2.59419e-05	2.06555e-05	2.26809e-05
Exchange	Exchange	EXT -> cytidine	R625		5.59876e-17	3.37788e-05	3.70911e-05	3.54968e-05	3.70911e-05	4.45826e-05	3.54968e-05	1.51367e-05
Exchange	Exchange	Urea_N -> EXT	R626		2.28987e-17	0	8.44966e-06	1.79071e-08	8.44966e-06	1.03661e-05	1.79071e-08	0
Exchange	Exchange	Urea_A -> EXT	R627		0.00048	0	2.72687e-07	3.31926e-07	2.72687e-07	3.34254e-07	3.31926e-07	0
Exchange	Exchange	S-methyl-5-thioadenosine_N -> EXT	R628		0.000408	0.00798315	0.00798147	0.00798229	0.00798147	0.00797776	0.00798229	0.00797636
Exchange	Exchange	Asparagine_N -> EXT	R629		1.70277e-18	5.87689e-11	0.00287651	0.00275588	0.00287651	0.0034621	0.00275588	7.33181e-16
Exchange	Exchange	methylhistamine_N -> EXT	R630		0.0006	0	0.0029489	0.00307447	0.0029489	0	0.00307447	0
Astrocyte	Taurine Synthesis	m_Cysteine_A[cytosol] + m_O2_A[cytosol] -> m_Cysteinesulfinic_acid_A[cytosol]	RA_tau1_c	CDO1	X	2.84334e-11	1.23277e-09	7.03635e-13	1.23277e-09	6.49197e-11	7.03635e-13	5.71404e-16
Astrocyte	Taurine Synthesis	m_Cysteinesulfinic_acid_A[cytosol] -> m_Hypotaurine_A[cytosol] + m_CO2_A[cytosol]	RA_tau2_c	CSAD	X	2.7793e-11	1.11198e-09	6.96501e-13	1.11198e-09	4.37034e-11	6.96501e-13	1.86355e-16
Astrocyte	Taurine Synthesis	m_Cysteine_A[cytosol] + m_CoenzymeA_A[cytosol] -> m_Cyteamine_A[cytosol]	RA_tau3_c	ADO	X	0	0	0	0	0	0	0
Astrocyte	Taurine Synthesis	m_Cyteamine_A[cytosol] + m_O2_A[cytosol] -> m_Hypotaurine_A[cytosol]	RA_tau4_c	ADO	X	0	0	0	0	0	0	0
Astrocyte	Taurine Synthesis	m_Hypotaurine_A[cytosol] + m_NAD_A[cytosol] -> m_Taurine_A[cytosol] + m_NADH_A[cytosol]	RA_tau5_c		X	1.30141e-11	5.87464e-10	3.80475e-13	5.87464e-10	2.55954e-11	3.80475e-13	8.59731e-17
Astrocyte	Taurine Synthesis	m_Hypotaurine_A[cytosol] <-> m_Hypotaurine_N[cytosol]	RAN_t16_c		X	1.47793e-11	5.24437e-10	3.41061e-13	5.24437e-10	1.80762e-11	3.41061e-13	0
Neuron	Taurine Synthesis	m_Cysteine_N[cytosol] + m_O2_N[cytosol] -> m_Cysteinesulfinic_acid_N[cytosol]	RN_tau1_c	CDO1	X	0	0	0	0	0	0	0
Neuron	Taurine Synthesis	m_Cysteinesulfinic_acid_N[c] -> m_Hypotaurine_N[cytosol] + m_CO2_N[cytosol]	RN_tau2_c	CSAD	X	0	0	0	0	0	0	0
Neuron	Taurine Synthesis	m_Cysteine_N[cytosol] + m_CoenzymeA_N[cytosol] -> m_Cyteamine_N[cytosol]	RN_tau3_c	ADO	X	0	0	0	0	0	0	0
Neuron	Taurine Synthesis	m_Cyteamine_N[cytosol] + m_O2_N[cytosol] -> m_Hypotaurine_N[cytosol]	RN_tau4_c	ADO	X	0	0	0	0	0	0	0
Neuron	Taurine Synthesis	m_Hypotaurine_N[cytosol] + m_NAD_N[cytosol] -> m_Taurine_N[cytosol] + m_NADH_N[cytosol]	RN_tau5_c		X	1.43558e-11	5.08237e-10	3.23783e-13	5.08237e-10	2.25779e-11	3.23783e-13	9.36325e-17
Exchange	Exchange	EXT -> Taurine	Ex_Tau		X	-0.00022577	-0.000247945	-0.000237249	-0.000247945	-0.000297972	-0.000237249	-0.000316725
Exchange	Exchange	Taurine <-> m_Taurine_A[cytosol]	Ex_A_Tau		X	6.77308e-06	7.43779e-06	7.11747e-06	7.43779e-06	8.93915e-06	7.11747e-06	9.50175e-06
Exchange	Exchange	Taurine <-> m_Taurine_N[cytosol]	Ex_N_Tau		X	0.000218997	0.000240507	0.000230132	0.000240507	0.000289033	0.000230132	0.000307223
Exchange	Exchange	0.03 m_Alanine_A[cytosol] + 0.97 m_Alanine_N[cytosol] -> m_Alanine_C	E1		X	0.000158376	0.000173932	0.000166428	0.000173932	0.000209026	0.000166428	0.00022218
Exchange	Exchange	0.03 m_Aspartate_A[cytosol] + 0.97 m_Aspartate_N[cytosol] -> m_Aspartate_C	E2		X	0.000121309	0.000133225	0.000127477	0.000133225	0.000160105	0.000127477	0.000170181
Exchange	Exchange	0.03 m_Glutamine_A[cytosol] + 0.97 m_Glutamine_N[cytosol] -> m_Glutamine_C	E3		X	0.000636873	0.000699429	0.000669255	0.000699429	0.000840549	0.000669255	0.000893448
Exchange	Exchange	0.03 m_Glutamate_A[cytosol] + 0.97 m_Glutamate_N[cytosol] -> m_Glutamate_C	E4		X	0.000909818	0.000999185	0.000956078	0.000999185	0.00120078	0.000956078	0.00127635
Exchange	Exchange	0.03 m_Glycine_A[cytosol] + 0.97 m_Glycine_N[cytosol] -> m_Glycine_C	E5		X	0.000377406	0.000414477	0.000396596	0.000414477	0.000498103	0.000396596	0.000529451
Exchange	Exchange	0.03 m_Serine_A[cytosol] + 0.97 m_Serine_N[cytosol] -> m_Serine_C	E6		X	0.000148267	0.00016283	0.000155805	0.00016283	0.000195683	0.000155805	0.000207998
Exchange	Exchange	0.03 m_methionine_A[cytosol] + 0.97 m_methionine_N[cytosol] -> m_Methionine_C	E7		X	1.68485e-05	1.85034e-05	1.77052e-05	1.85034e-05	2.22368e-05	1.77052e-05	2.36362e-05
Exchange	Exchange	0.03 m_Valine_A[cytosol] + 0.97 m_Valine_N[cytosol] -> m_Valine_C	E8		X	5.39152e-05	5.92109e-05	5.66565e-05	5.92109e-05	7.11576e-05	5.66565e-05	7.56358e-05
Exchange	Exchange	0.03 m_Leucine_A[cytosol] + 0.97 m_Leucine_N[cytosol] -> m_Leucine_C	E9		X	7.7503e-05	8.51157e-05	8.14437e-05	8.51157e-05	0.000102289	8.14437e-05	0.000108726
Exchange	Exchange	0.03 m_Isoleucine_A[cytosol] + 0.97 m_Isoleucine_N[cytosol] -> m_Isoleucine_C	E10		X	2.69576e-05	2.96055e-05	2.83283e-05	2.96055e-05	3.55791e-05	2.83283e-05	3.78179e-05
Exchange	Exchange	0.03 m_GABA_A[cytosol] + 0.97 m_GABA_N[cytosol] -> m_GABA_C	E11		X	0.0002224	0.000244245	0.000233708	0.000244245	0.000293525	0.000233708	0.000311998
Exchange	Exchange	0.03 m_threonine_A[cytosol] + 0.97 m_threonine_N[cytosol] -> m_threonine_C	E12		X	0.000124679	0.000136925	0.000131018	0.000136925	0.000164552	0.000131018	0.000174908
Exchange	Exchange	0.03 m_Arginine_A[cytosol] + 0.97 m_Arginine_N[cytosol] -> m_Arginine_C	E13		X	5.72849e-05	6.29116e-05	6.01975e-05	6.29116e-05	7.5605e-05	6.01975e-05	8.03631e-05
Exchange	Exchange	0.03 m_Ornithine_A[cytosol] + 0.97 m_Ornithine_N[cytosol] -> m_Ornithine_C	E14		X	2.02182e-05	2.22041e-05	2.12462e-05	2.22041e-05	2.66841e-05	2.12462e-05	2.83634e-05
Exchange	Exchange	0.03 m_Taurine_A[cytosol] + 0.97 m_Taurine_N[cytosol] -> m_Taurine_C	ET		X	0.00022577	0.000247946	0.000237249	0.000247946	0.000297973	0.000237249	0.000316725
Exchange	Exchange	0.047 m_Alanine_C + 0.005 m_Methionine_C + 0.016 m_Valine_C + 0.023 m_Leucine_C + 0.008 m_Isoleucine_C + 0.189 m_Glutamine_C + 0.270 m_Glutamate_C + 0.066 m_GABA_C + 0.112 m_Glycine_C + 0.044 m_Serine_C + 0.037 m_threonine_C + 0.008 m_Phenylalanine_N[cytosol] + 0.023 m_Tyrosine_N[cytosol] + 0.036 m_Aspartate_C + 0.010 m_Asparagine_N[cytosol] + 0.009 m_Lysine_N[cytosol] + 0.017 m_Arginine_C + 0.00…	E15		X	0.0033697	0.00370068	0.00354103	0.00370068	0.00444735	0.00354103	0.00472724
Exchange	Exchange	0.03 m_cytidine_A[cytosol] + 0.97 m_cytidine_N[cytosol] -> m_Cmp_C	E16		X	3.37793e-05	3.70975e-05	3.54969e-05	3.70975e-05	4.45822e-05	3.54969e-05	3.89734e-05
Exchange	Exchange	0.03 m_guanine_A[cytosol] + 0.97 m_guanine_N[cytosol] -> m_Gmp_C	E17		X	3.82832e-05	4.20438e-05	4.02298e-05	4.20438e-05	5.05265e-05	4.02298e-05	4.41747e-05
Exchange	Exchange	0.03 m_uracil_A[cytosol] + 0.97 m_uracil_N[cytosol] -> m_Ump_C	E18		X	2.02639e-05	2.22541e-05	2.12943e-05	2.22541e-05	2.67443e-05	2.12943e-05	2.33824e-05
Exchange	Exchange	0.03 m_adenosine_A[cytosol] + 0.97 m_adenosine_N[cytosol] -> m_Amp_C	E19		X	2.02676e-05	2.22585e-05	2.12981e-05	2.22585e-05	2.67493e-05	2.12981e-05	2.33866e-05
Exchange	Exchange	0.3 m_Cmp_C + 0.34 m_Gmp_C + 0.18 m_Ump_C + 0.18 m_Amp_C -> RNA	E20		X	0.000112598	0.000123658	0.000118323	0.000123658	0.000148607	0.000118323	0.000129926
Exchange	Exchange	0.03 m_Lipid_A[cytosol] + 0.97 m_Lipid_N[cytosol] -> Lipid_C	E21		X	0.000270401	0.000296957	0.00028415	0.000296957	0.000356871	0.00028415	0.000657736
Exchange	Exchange	0.03 m_ATP_A[cytosol] + 0.97 m_ATP_N[cytosol] -> ATP	E22		X	0.0247696	0.0272026	0.026029	0.0272026	0.0326911	0.026029	0.0285817
Exchange	Exchange	m_ADP_A[cytosol] + m_ADP_N[cytosol] <-> ADP	E23		X	-0.0247696	-0.0272026	-0.026029	-0.0272026	-0.0326911	-0.026029	-0.0285817
Exchange	Exchange	3.265 Protein + 0.262 Lipid_C + 0.1091 RNA + 24 ATP -> Biomass + 24 ADP	E24		X	0.00103207	0.00113344	0.00108454	0.00113344	0.00136213	0.00108454	0.0011909
Exchange	Exchange	Biomass ->	E25		X	0.00103207	0.00113344	0.00108454	0.00113344	0.00136213	0.00108454	0.0011909
Astrocyte	Glutamate - Glutamine Cycle	m_Glutamine_A[cytosol] -> m_Glutamate_A[cytosol] + m_NH3_A[cytosol]	n_RA_ggc4_c		X	7.91485e-11	2.9191e-09	1.79059e-12	2.9191e-09	1.32922e-10	1.79059e-12	9.76748e-16
Exchange	Exchange	-> m_Glutamine[cytosol]	n_Ex_Gly		X	0.08	0.08	0.08	0.08	0.08	0.08	0.08
Exchange	Glutamate - Glutamine Cycle	m_Glutamine[cytosol] -> m_Glutamine_A[cytosol]	n_Ex_A_Gly		X	0.0024	0.0024	0.0024	0.0024	0.0024	0.0024	0.0024
Exchange	Glutamate - Glutamine Cycle	m_Glutamine[cytosol] -> m_Glutamine_N[cytosol]	n_Ex_N_Gly		X	0.0776	0.0776	0.0776	0.0776	0.0776	0.0776	0.0776
Exchange	Exchange	-> Galactose	E26		X	X	X	X	X	X	X	5.56694e-05
Exchange	Exchange	Galactose -> Galactose_A	E27		X	X	X	X	X	X	X	6.90228e-07
Exchange	Exchange	Galactose -> Galactose_N	E28		X	X	X	X	X	X	X	5.49792e-05
Astrocyte	Glycosphingolipid Metabolism	Galactose_A + m_ceramide_A[cytosol] -> Galactosylceramide_A	S1		X	X	X	X	X	X	X	6.90228e-07
Neuron	Glycosphingolipid Metabolism	Galactose_N + m_ceramide_N[cytosol] -> Galactosylceramide_N	S2		X	X	X	X	X	X	X	3.2307e-05
Astrocyte	Glycosphingolipid Metabolism	m_ceramide_A[cytosol] + m_ATP_A[cytosol] -> m_ADP_A[cytosol] + Ceramide-1-phosphate_A	S3		X	X	X	X	X	X	X	0
Neuron	Glycosphingolipid Metabolism	m_ceramide_N[cytosol] + m_ATP_N[cytosol] -> m_ADP_N[cytosol] + Ceramide-1-phosphate_N	S4		X	X	X	X	X	X	X	0
Neuron	Glycosphingolipid Metabolism	m_ceramide_N[cytosol] + m_Glucose_N[cytosol] -> Glucosylceramide_N	S5		X	X	X	X	X	X	X	4.42108e-05
Astrocyte	Glycosphingolipid Metabolism	m_ceramide_A[cytosol] + m_Glucose_A[cytosol] -> Glucosylceramide_A	S6		X	X	X	X	X	X	X	4.60191e-07
Neuron	Glycosphingolipid Metabolism	Glucosylceramide_N + Galactose_N -> Lactosylceramide_N	S7		X	X	X	X	X	X	X	2.26722e-05
Astrocyte	Glycosphingolipid Metabolism	Glucosylceramide_A + Galactose_A -> Lactosylceramide_A	S8		X	X	X	X	X	X	X	8.15485e-19
Neuron	Glycosphingolipid Metabolism	Lactosylceramide_N -> m_CMP_N[cytosol] + GM3_N	S9	ST3GAL5	X	X	X	X	X	X	X	2.26707e-05
Astrocyte	Glycosphingolipid Metabolism	Lactosylceramide_A -> m_CMP_A[cytosol] + GM3_A	S10	ST3GAL5	X	X	X	X	X	X	X	1.71405e-07
Neuron	Glycosphingolipid Metabolism	GM3_N <=> GM2_N	S11	B4GALNT1	X	X	X	X	X	X	X	1.12218e-05
Astrocyte	Glycosphingolipid Metabolism	GM3_A <=> GM2_A	S12	B4GALNT1	X	X	X	X	X	X	X	1.11712e-07
Neuron	Glycosphingolipid Metabolism	GM2_N <=> GM1_N	S13	B3GALT4	X	X	X	X	X	X	X	1.10216e-05
Astrocyte	Glycosphingolipid Metabolism	GM2_A <=> GM1_A	S14	B3GALT4	X	X	X	X	X	X	X	1.35983e-07
Neuron	Glycosphingolipid Metabolism	GM1_N <=> GD1a_N	S15	ST3GAL1 or ST3GAL2 or ST3GAL4	X	X	X	X	X	X	X	7.08279e-06
Astrocyte	Glycosphingolipid Metabolism	GM1_A <=> GD1a_A	S16	ST3GAL1 or ST3GAL2 or ST3GAL4	X	X	X	X	X	X	X	8.53471e-08
Neuron	Glycosphingolipid Metabolism	GD1a_N <=> GT1a_N	S17	ST8SIA5	X	X	X	X	X	X	X	1.37184e-06
Astrocyte	Glycosphingolipid Metabolism	GD1a_A <=> GT1a_A	S18	ST8SIA5	X	X	X	X	X	X	X	-7.97172e-10
Neuron	Glycosphingolipid Metabolism	GD1a_N <=> GT1aalpha_N	S19	ST6GALNAC6	X	X	X	X	X	X	X	0
Astrocyte	Glycosphingolipid Metabolism	GD1a_A <=> GT1aalpha_A	S20	ST6GALNAC6	X	X	X	X	X	X	X	0
Neuron	Glycosphingolipid Metabolism	GM3_N <=> GD3_N	S21	ST8SIA1	X	X	X	X	X	X	X	1.11161e-05
Astrocyte	Glycosphingolipid Metabolism	GM3_A <=> GD3_A	S22	ST8SIA1	X	X	X	X	X	X	X	8.13098e-08
Neuron	Glycosphingolipid Metabolism	GD3_N <=> GD2_N	S23	B4GALNT1	X	X	X	X	X	X	X	1.0064e-05
Astrocyte	Glycosphingolipid Metabolism	GD3_A <=> GD2_A	S24	B4GALNT1	X	X	X	X	X	X	X	8.85126e-08
Neuron	Glycosphingolipid Metabolism	GD2_N <=> GD1b_N	S25	B3GALT4	X	X	X	X	X	X	X	1.00624e-05
Astrocyte	Glycosphingolipid Metabolism	GD2_A <=> GD1b_A	S26	B3GALT4	X	X	X	X	X	X	X	1.16764e-07
Neuron	Glycosphingolipid Metabolism	GD1b_N <=> GT1b_N	S27	ST3GAL1 or ST3GAL2 or ST3GAL4	X	X	X	X	X	X	X	7.37968e-06
Astrocyte	Glycosphingolipid Metabolism	GD1b_A <=> GT1b_A	S28	ST3GAL1 or ST3GAL2 or ST3GAL4	X	X	X	X	X	X	X	9.12956e-08
Neuron	Glycosphingolipid Metabolism	GT1b_N <=> GQ1b_N	S29	ST8SIA5	X	X	X	X	X	X	X	9.836e-07
Astrocyte	Glycosphingolipid Metabolism	GT1b_A <=> GQ1b_A	S30	ST8SIA5	X	X	X	X	X	X	X	-8.57619e-09
Neuron	Glycosphingolipid Metabolism	GT1b_N <=> GQ1balpha_N	S31	ST6GALNAC6	X	X	X	X	X	X	X	0
Astrocyte	Glycosphingolipid Metabolism	GT1b_A <=> GQ1balpha_A	S32	ST6GALNAC6	X	X	X	X	X	X	X	0
Neuron	Glycosphingolipid Metabolism	GD3_N <=> GT3_N	S33	ST8SIA1	X	X	X	X	X	X	X	Removed by GIMME
Astrocyte	Glycosphingolipid Metabolism	GD3_A <=> GT3_A	S34	ST8SIA1	X	X	X	X	X	X	X	Removed by GIMME
Neuron	Glycosphingolipid Metabolism	GT3_N <=> GT2_N	S35	B4GALNT1	X	X	X	X	X	X	X	0
Astrocyte	Glycosphingolipid Metabolism	GT3_A <=> GT2_A	S36	B4GALNT1	X	X	X	X	X	X	X	0
Neuron	Glycosphingolipid Metabolism	GT2_N <=> GT1c_N	S37	B3GALT4	X	X	X	X	X	X	X	0
Astrocyte	Glycosphingolipid Metabolism	GT2_A <=> GT1c_A	S38	B3GALT4	X	X	X	X	X	X	X	0
Neuron	Glycosphingolipid Metabolism	GT1c_N <=> GQ1c_N	S39		X	X	X	X	X	X	X	0
Astrocyte	Glycosphingolipid Metabolism	GT1c_A <=> GQ1c_A	S40		X	X	X	X	X	X	X	0
Neuron	Glycosphingolipid Metabolism	GQ1c_N <=> GP1c_N	S41		X	X	X	X	X	X	X	0
Astrocyte	Glycosphingolipid Metabolism	GQ1c_A <=> GP1c_A	S42		X	X	X	X	X	X	X	0
Neuron	Glycosphingolipid Metabolism	Lactosylceramide_N <=> GB3_N	S43	A4GALT	X	X	X	X	X	X	X	Removed by GIMME
Astrocyte	Glycosphingolipid Metabolism	Lactosylceramide_A <=> GB3_A	S44	A4GALT	X	X	X	X	X	X	X	Removed by GIMME
Neuron	Glycosphingolipid Metabolism	GB3_N <=> GB4_N	S45	B3GALNT1	X	X	X	X	X	X	X	Removed by GIMME
Astrocyte	Glycosphingolipid Metabolism	GB3_A <=> GB4_A	S46	B3GALNT1	X	X	X	X	X	X	X	Removed by GIMME
Neuron	Glycosphingolipid Metabolism	GB4_N <=> Forssman antigen_N	S47	GBGT1	X	X	X	X	X	X	X	0
Astrocyte	Glycosphingolipid Metabolism	GB4_A <=> Forssman antigen_A	S48	GBGT1	X	X	X	X	X	X	X	0
Neuron	Glycosphingolipid Metabolism	GB4_N <=> GB5_N	S49	B3GALT5	X	X	X	X	X	X	X	Removed by GIMME
Astrocyte	Glycosphingolipid Metabolism	GB4_A <=> GB5_A	S50	B3GALT5	X	X	X	X	X	X	X	Removed by GIMME
Neuron	Glycosphingolipid Metabolism	GB5_N <=> Monosialyl-GB5_N	S51	ST3GAL1	X	X	X	X	X	X	X	Removed by GIMME
Astrocyte	Glycosphingolipid Metabolism	GB5_A <=> Monosialyl-GB5_A	S52	ST3GAL1	X	X	X	X	X	X	X	Removed by GIMME
Neuron	Glycosphingolipid Metabolism	GB5_N <=> Globo-H_N	S53	FUT1 or FUT2	X	X	X	X	X	X	X	Removed by GIMME
Astrocyte	Glycosphingolipid Metabolism	GB5_A <=> Globo-H_A	S54	FUT1 or FUT2	X	X	X	X	X	X	X	Removed by GIMME
Neuron	Glycosphingolipid Metabolism	Lactosylceramide_N <=> LC3_N	S55	B3GNT5	X	X	X	X	X	X	X	0
Astrocyte	Glycosphingolipid Metabolism	Lactosylceramide_A <=> LC3_A	S56	B3GNT5	X	X	X	X	X	X	X	0
Neuron	Glycosphingolipid Metabolism	LC3_N <=> LC4_N	S57	B3GALT2 or B3GALT1	X	X	X	X	X	X	X	Removed by GIMME
Astrocyte	Glycosphingolipid Metabolism	LC3_A <=> LC4_A	S58	B3GALT2 or B3GALT1	X	X	X	X	X	X	X	Removed by GIMME
Neuron	Glycosphingolipid Metabolism	LC3_N <=> NLC4_N	S59	B3GALT2 or B3GALT1	X	X	X	X	X	X	X	Removed by GIMME
Astrocyte	Glycosphingolipid Metabolism	LC3_A <=> NLC4_A	S60	B3GALT2 or B3GALT1	X	X	X	X	X	X	X	Removed by GIMME
Neuron	Glycosphingolipid Metabolism	NLC4_N <=> NLC5_N	S61	B3GNT3 or B3GNT2 or B3GNT4	X	X	X	X	X	X	X	0
Neuron	Glycosphingolipid Metabolism	NLC4_A <=> NLC5_N	S62	B3GNT3 or B3GNT2 or B3GNT4	X	X	X	X	X	X	X	0
Astrocyte	Sphingomyelin Metabolism	ceramide_A <=> FattyAcid_A + Sphingosine_A	S63	ACER1 or ACER2 or ASAH1 or ASAH2	X	X	X	X	X	X	X	-1.05217e-06
Neuron	Sphingomyelin Metabolism	ceramide_N <=> FattyAcid_N + Sphingosine_N	S64	ACER1 or ACER2 or ASAH1 or ASAH2	X	X	X	X	X	X	X	9.7225e-05
Astrocyte	Sphingomyelin Metabolism	Sphingosine_A + m_ATP_A[cytosol] <=> Sphingosine 1-phosphate_A + m_ADP_A[cytosol]	S65	SPHK2 or SPHK1	X	X	X	X	X	X	X	-1.05218e-06
Neuron	Sphingomyelin Metabolism	Sphingosine_N + m_ATP_N[cytosol] <=> Sphingosine 1-phosphate_N + m_ADP_N[cytosol]	S66	SPHK2 or SPHK1	X	X	X	X	X	X	X	9.7225e-05
Astrocyte	Sphingomyelin Metabolism	Sphingosine 1-phosphate_A <=> Phosphoryl-ethanolamine_A	S67	SGPL1	X	X	X	X	X	X	X	-1.05219e-06
Neuron	Sphingomyelin Metabolism	Sphingosine 1-phosphate_N <=> Phosphoryl-ethanolamine_N	S68	SGPL1	X	X	X	X	X	X	X	9.7225e-05
Astrocyte	Sphingomyelin Metabolism	m_ATP_A[cytosol] + sphinganine_A <=> m_ADP_A[cytosol] + Sphinganine 1-phosphate_A	S69	SPHK2 or SPHK1	X	X	X	X	X	X	X	-7.89675e-07
Neuron	Sphingomyelin Metabolism	m_ATP_N[cytosol] + sphinganine_N <=> m_ADP_N[cytosol] + Sphinganine 1-phosphate_N	S70	SPHK2 or SPHK1	X	X	X	X	X	X	X	0.000351796
Astrocyte	Sphingomyelin Metabolism	Sphinganine 1-phosphate_A <=> Phosphoryl-ethanolamine_A	S71	SGPL1	X	X	X	X	X	X	X	-7.89681e-07
Neuron	Sphingomyelin Metabolism	Sphinganine 1-phosphate_N <=> Phosphoryl-ethanolamine_N	S72	SGPL1	X	X	X	X	X	X	X	0.000351796
Exchange	Exchange	0.4 Glucosylceramide_N + 0.6 Galactosylceramide_N -> cerebrosides_N	E29		X	X	X	X	X	X	X	5.38423e-05
Exchange	Exchange	0.4 Glucosylceramide_A + 0.6 Galactosylceramide_A -> cerebrosides_A	E30		X	X	X	X	X	X	X	1.14681e-06
Exchange	Exchange	0.0145 GM3_N + 0.0087 GM2_N + 0.1724 GM1_N + 0.046 GD3_N + 0.25 GD1a_N + 0.06 GT1a_N + 0.1174 GD1b_N + 0.28 GT1b_N + 0.043 GQ1b_N -> gangliosides_N	E31		X	X	X	X	X	X	X	2.28375e-05
Exchange	Exchange	0.0145 GM3_A + 0.0087 GM2_A + 0.1724 GM1_A + 0.046 GD3_A + 0.25 GD1a_A + 0.06 GT1a_A + 0.1174 GD1b_A + 0.28 GT1b_A + 0.043 GQ1b_A -> gangliosides_A	E32		X	X	X	X	X	X	X	4.57584e-07

## Sheet: FBA wo carbon source
Localization	Associated Metabolic Pathway	Reaction	Reaction name	Controlling gene	MB w/o glucose source (GSE62600)	MB w/o glutamine source (GSE62600)	MB w/o both glucose and glutamine sources (GSE62600)	Healthy w/o glucose source (GSE62600)	Healthy w/o glutamine source (GSE62600)	Healthy w/o both glucose and glutamine sources (GSE62600)
Astrocyte	Glycolysis	Glucose_A + ATP_A -> Glucose-6-phosphate_A + ADP_A	R1	GCK; HK1; HK2; HK3; HKDC1	0	0.02556	0	There is no solution	0.0384	There is no solution
Astrocyte	Glycolysis	Glucose-6-phosphate_A <-> Fructose-6-phosphate_A	R2	GPI	-1.13687e-13	0.0209685	0		0.036096
Astrocyte	Glycolysis	Fructose-6-phosphate_A + ATP_A -> Fructose-1-6-biphosphate_A + ADP_A	R3	PFKL; PFKM; PFKP	4.56967e-15	0.024031	1.84169e-17		0.037632
Astrocyte	Glycolysis	Fructose-1-6-biphosphate_A <-> Glyceraldehyde-3-phosphate_A + Dihydroxyacetone-phosphate_A	R4	ALDOA; ALDOB	0	0.024031	0		0.037632
Astrocyte	Glycolysis	Dihydroxyacetone-phosphate_A <-> Glyceraldehyde-3-phosphate_A	R5	TPI1	-4.54747e-13	0.0240198	-2.27374e-13		0.0373169
Astrocyte	Glycolysis	Glyceraldehyde-3-phosphate_A + NAD_A <-> 1-3-biphosphoglycerate_A + NADH_A	R6	GAPDH; GAPDHS	-1.13687e-13	0.0495821	-1.13687e-13		0.0757169
Astrocyte	Glycolysis	1-3-biphosphoglycerate_A + ADP_A <-> 3-phosphoglycerate_A + ATP_A	R7	PGK1; PGK2	-8.29914e-12	0.0495821	-2.27374e-13		0.0411519
Astrocyte	Glycolysis	3-phosphoglycerate_A <-> 2-phosphoglycerate_A	R8	BPGM; PGAM1; PGAM2; VCAN	-0.0107942	0.0495821	-1.13687e-13		0.0291497
Astrocyte	Glycolysis	2-phosphoglycerate_A <-> Phosphoenol-pyruvate_A	R9	ENO1; ENO2; ENO3	-0.0107942	0.0495821	-1.13687e-13		0.0291497
Astrocyte	Glycolysis	Phosphoenol-pyruvate_A + ADP_A -> Pyruvate_A + ATP_A	R10	PKLR; PKM2	9.60288e-12	0.0495821	6.29304e-14		0.0291497
Astrocyte	Glycolysis	Pyruvate_A + NADH_A <-> Lactate_A + NAD_A	R11	LDHA; LDHAL6A; LDHAL6B; LDHB; LDHC	6.29411e-13	0.0488672	7.98864e-15		2.80257e-13
Astrocyte	Glycolysis	Pyruvate_A + ATP_A + Bicarbonate_A -> Oxoloacetate_A + ADP_A	R12	PC	0.0138243	0.0293074	0.0212305		0.0321485
Astrocyte	Glycolysis	Pyruvate_A + NAD_AM -> Acetyl-CoA_A + CO2_A + NADH_AM	R13	DLAT; DLD; PDHA1; PDHB; PDHX	2.32935e-13	4.51865e-14	4.49689e-15		0.0616144
Astrocyte	Glycolysis	Oxoloacetate_A + GTP_A -> Phosphoenol-pyruvate_A + CO2_A + GDP_A	R14	PCK1; PCK2	0.0107942	1.87824e-12	2.3489e-13		3.78932e-11
Astrocyte	Glycolysis	2-3-Disphospho-D-glycerate_A -> 3-phosphoglycerate_A	R15	BPGM; PGAM1; PGAM2	8.18178e-12	3.01067e-12	3.48636e-14		0.034565
Astrocyte	Glycolysis	1-3-biphosphoglycerate_A <-> 2-3-Disphospho-D-glycerate_A	R16	BPGM; PGAM1; PGAM2	8.29914e-12	-2.28511e-11	1.13687e-13		0.034565
Astrocyte	Pentose Phosphate Pathway	Glucose-6-phosphate_A + NADP_A <-> 6-phosphoglucone_A + NADPH_A	R17	G6PD	1.13687e-13	0.00459153	0		0.002304
Astrocyte	Pentose Phosphate Pathway	6-phosphoglucone_A -> 6-phosphogluconate_A	R18	H6PD; PGLS	2.83651e-14	0.00459153	1.14011e-16		0.002304
Astrocyte	Pentose Phosphate Pathway	6-phosphogluconate_A + NADP_A -> Ribulose-5-phosphate_A + NADPH_A + CO2_A	R19		2.97582e-14	0.00459153	1.06721e-16		0.002304
Astrocyte	Pentose Phosphate Pathway	Ribulose-5-phosphate_A <-> Xylulose-5-phosphate_A	R20	RPE	1.13687e-13	0.00306254	0		0.001536
Astrocyte	Pentose Phosphate Pathway	Ribulose-5-phosphate_A <-> Ribose-5-phosphate_A	R21	RPIA	0	0.00152899	0		0.000768
Astrocyte	Pentose Phosphate Pathway	Ribose-5-phosphate_A + Xylulose-5-phosphate_A <-> Sedoheptulose-7-phosphate_A + Glyceraldehyde-3-phosphate_A	R22	TKT; TKTL1; TKTL2	1.13687e-13	0.00153127	0		0.000768
Astrocyte	Pentose Phosphate Pathway	Sedoheptulose-7-phosphate_A + Glyceraldehyde-3-phosphate_A <-> Fructose-6-phosphate_A + Erythrose-4-phosphate_A	R23	TALDO1	0	0.00153127	0		0.000768
Astrocyte	Pentose Phosphate Pathway	Xylulose-5-phosphate_A + Erythrose-4-phosphate_A <-> Fructose-6-phosphate_A + Glyceraldehyde-3-phosphate_A	R24	TKT; TKTL1; TKTL2	0	0.00153127	0		0.000768
Astrocyte	TCA Cycle	Oxoloacetate_A + Acetyl-CoA_A -> Citrate_A	R25	CS; SLC35G3	2.38919e-11	Removed by GIMME	8.16058e-14		0.0389872
Astrocyte	TCA Cycle	Citrate_A <-> Cis_aconitate_A	R26	ACO1; ACO2	1.17097e-11	-1.13687e-13	0		0.0389872
Astrocyte	TCA Cycle	Cis_aconitate_A <-> Isocitrate_A	R27	ACO1; ACO2	1.19371e-11	-1.13687e-13	0		0.0389872
Astrocyte	TCA Cycle	ATP_A + Citrate_A -> Oxoloacetate_A + Acetyl-CoA_A + ADP_A	R28	ACLY	1.24515e-11	2.75859e-15	6.06876e-14		3.07644e-10
Astrocyte	TCA Cycle	Citrate_A <-> Oxoloacetate_A + Acetate_A	R29	CLYBL	0	0	0		0
Astrocyte	TCA Cycle	Isocitrate_A + NAD_AM -> alpha-ketoglutarate_A + NADH_AM + CO2_A	R30	IDH3A; IDH3B; IDH3G	2.26784e-13	2.45196e-15	5.64438e-15		1.2956e-11
Astrocyte	TCA Cycle	Isocitrate_A + NADP_A -> alpha-ketoglutarate_A + NADPH_A + CO2_A	R31	IDH1; IDH2	1.16546e-11	2.63675e-15	9.23119e-15		0.0389872
Astrocyte	TCA Cycle	Isocitrate_A + NADP_AM -> alpha-ketoglutarate_A + NADPH_AM + CO2_A	R32	IDH1; IDH2	2.26642e-13	2.45212e-15	5.6797e-15		1.33229e-11
Astrocyte	TCA Cycle	alpha-ketoglutarate_A + NAD_AM -> Succinyl-CoA_A + NADH_AM + CO2_A	R33	OGDHL; DHTKD1; OGDH; DLST; DLD	8.67183e-12	2.47901e-14	0.000822013		0.0153592
Astrocyte	TCA Cycle	Succinyl-CoA_A + ADP_A <-> Succinate_A + ATP_A	R34	SUCLA2; SUCLG1	9.09495e-12	4.54747e-13	0.000822013		0.0132712
Astrocyte	TCA Cycle	Succinate_A + FAD_AM <-> Fumarate_A + FADH2_AM	R35	SDHC; HSSUCCDH; SDHB; SDHA; PGL2	2.28511e-11	1.13687e-13	0.0037665		0.0167512
Astrocyte	TCA Cycle	Fumarate_A <-> Malate_A	R36	FH	2.36469e-11	1.13687e-13	0.0037665		0.0167512
Astrocyte	TCA Cycle	Malate_A + NAD_AM -> Oxoloacetate_A + NADH_AM	R37	MDH1; MDH2	2.34057e-13	Removed by GIMME	0.000987006		1.385e-11
Astrocyte	TCA Cycle	Malate_A + NAD_A -> Oxoloacetate_A + NADH_A	R38	MDH1; MDH2	2.49099e-13	Removed by GIMME	0.00277949		2.08673e-11
Astrocyte	TCA Cycle	Malate_A + NADP_A -> Pyruvate_A + NADPH_A + CO2_A	R39	ME1; ME2; ME3	2.38641e-11	5.4924e-14	1.70075e-11		0.0167512
Astrocyte	TCA Cycle	NADP_AM + NADH_AM -> NADPH_AM + NAD_AM	R40	NNT	3.71807e-10	0.00737128	0.00707684		0.00718593
Astrocyte	Oxidative Phosphorylation and ATPase	NADH_AM + Ubiquinone_A -> NAD_AM + Ubiquinol_A + 4 Hc_A	R41	MT-ND1; MT-ND2; MT-ND3; MT-ND4; MT-ND4L; MT-ND5; MT-ND6; NDUFA1; NDUFA10; NDUFA11; NDUFA12; NDUFA13; NDUFA2; NDUFA3; NDUFA4; NDUFA5; NDUFA6; NDUFA7; NDUFA8; NDUFA9; NDUFAF1; NDUFAF2; NDUFAF3; NDUFAF4; NDUFB1; NDUFB10; NDUFB11; NDUFB2; NDUFB3; NDUFB4; NDUFB5; NDUFB6; NDUFB7; NDUFB8; NDUFB9; NDUFC1; NDUFC2; NDUFS1; NDUFS2; NDUFS3; NDUFS7; NDUFS8; NDUFV1; NDUFV2; NDUFV3	0.00852	2.14298e-06	0.0047535		0.0621118
Astrocyte	Oxidative Phosphorylation and ATPase	Ubiquinol_A + CytCox_A -> Ubiquinone_A + CytCred_A + 4 Hc_A	R42	CYC1; MT-CYB; UQCR; UQCR10; UQCRB; UQCRC1; UQCRC2; UQCRFS1; UQCRFS1P1; UQCRH; UQCRQ	0.00852	2.14297e-06	0.00852		0.213735
Astrocyte	Oxidative Phosphorylation and ATPase	CytCred_A + 0.5 O2_A -> CytCox_A + 2 Hc_A	R43	COX4I1; COX4I2; COX5A; COX5B; COX6A1; COX6A2; COX6B1; COX6B2; COX6C; COX7A1; COX7A2; COX7A2L; COX7AP2; COX7B; COX7B2; COX7C; COX8A;MT-CO1; MT-CO2; MT-CO3	0.00852	2.14297e-06	0.00852		0.213735
Astrocyte	Oxidative Phosphorylation and ATPase	FADH2_AM + Ubiquinone_A -> FAD_AM + Ubiquinol_A	R44	ETFDH	2.3653e-11	1.93896e-13	0.0037665		0.151624
Astrocyte	Oxidative Phosphorylation and ATPase	ADP_A + 4 Hc_A -> ATP_A	R45	ATP5A1; ATP5B; ATP5C1; ATP5D; ATP5E; ATP5EP2; ATP5F1; ATP5H; ATP5I; ATP5J2; ATP5L; ATP5L2; ATP5S; MTATP6; MTATP8	0.0213	5.35744e-06	0.0175335		0.382715
Neuron	Glycolysis	Glucose_N + ATP_N -> Glucose-6-phosphate_N + ADP_N	R46	GCK; HK1; HK2; HK3; HKDC1	0	0.82644	0		0.0384
Neuron	Glycolysis	Glucose-6-phosphate_N <-> Fructose-6-phosphate_N	R47	GPI	-3.41061e-13	0.821899	1.13687e-13		0.03648
Neuron	Glycolysis	Fructose-6-phosphate_N + ATP_N -> Fructose-1-6-biphosphate_N + ADP_N	R48	PFKL; PFKM; PFKP	2.22729e-14	0.824975	2.55884e-16		0.03776
Neuron	Glycolysis	Fructose-1-6-biphosphate_N <-> Glyceraldehyde-3-phosphate_N + Dihydroxyacetone-phosphate_N	R49	ALDOA; ALDOB	0	0.824975	0		0.03776
Neuron	Glycolysis	Dihydroxyacetone-phosphate_N <-> Glyceraldehyde-3-phosphate_N	R50	TPI1	-7.95808e-13	0.824586	0		0.0361688
Neuron	Glycolysis	Glyceraldehyde-3-phosphate_N + NAD_N <-> 1-3-biphosphoglycerate_N + NADH_N	R51	GAPDH; GAPDHS	-7.95808e-13	1.6511	0		0.0745688
Neuron	Glycolysis	1-3-biphosphoglycerate_N + ADP_N <-> 3-phosphoglycerate_N + ATP_N	R52	PGK1; PGK2	-0.0110362	1.05731	-0.00913758		0.0268387
Neuron	Glycolysis	3-phosphoglycerate_N <-> 2-phosphoglycerate_N	R53	BPGM; PGAM1; PGAM2; VCAN	-6.82121e-13	1.6511	0		0.0745688
Neuron	Glycolysis	2-phosphoglycerate_N <-> Phosphoenol-pyruvate_N	R54	ENO1; ENO2; ENO3	-6.82121e-13	1.6511	0		0.0745688
Neuron	Glycolysis	Phosphoenol-pyruvate_N + ADP_N -> Pyruvate_N + ATP_N	R55	PKLR; PKM2	8.8787e-13	1.6511	1.15357e-13		0.0745688
Neuron	Glycolysis	Pyruvate_N + NADH_N <-> Lactate_N + NAD_N	R56	LDHA; LDHAL6A; LDHAL6B; LDHB; LDHC	1.00063e-12	1.63428	0.0101126		2.82419e-13
Neuron	Glycolysis	Pyruvate_N + NAD_NM -> Acetyl-CoA_N + CO2_N + NADH_NM	R57	DLAT; DLD; PDHA1; PDHB; PDHX	4.5775e-13	0.00961705	1.41567e-14		0.0838498
Neuron	Glycolysis	Oxoloacetate_N + GTP_N -> Phosphoenol-pyruvate_N + CO2_N + GDP_N	R58	PCK1; PCK2	1.47171e-12	3.53622e-14	1.24015e-13		1.04684e-11
Neuron	Glycolysis	2-3-Disphospho-D-glycerate_N -> 3-phosphoglycerate_N	R59	BPGM; PGAM1; PGAM2	0.0110362	0.593787	0.00913758		0.0477301
Neuron	Glycolysis	1-3-biphosphoglycerate_N <-> 2-3-Disphospho-D-glycerate_N	R60	BPGM; PGAM1; PGAM2	0.0110362	0.593787	0.00913758		0.0477301
Neuron	Pentose Phosphate Pathway	Glucose-6-phosphate_N + NADP_N <-> 6-phosphoglucone_N + NADPH_N	R61	G6PD	2.27374e-13	0.00454123	0		0.00192
Neuron	Pentose Phosphate Pathway	6-phosphoglucone_N -> 6-phosphogluconate_N	R62	H6PD; PGLS	1.62586e-13	0.00454123	2.86248e-15		0.00192
Neuron	Pentose Phosphate Pathway	6-phosphogluconate_N + NADP_N -> Ribulose-5-phosphate_N + NADPH_N + CO2_N	R63		1.62431e-13	0.00454123	2.79281e-15		0.00192
Neuron	Pentose Phosphate Pathway	Ribulose-5-phosphate_N <-> Xylulose-5-phosphate_N	R64	RPE	1.13687e-13	0.00307655	-1.13687e-13		0.00128
Neuron	Pentose Phosphate Pathway	Ribulose-5-phosphate_N <-> Ribose-5-phosphate_N	R65	RPIA	0	0.00146468	1.13687e-13		0.00064
Neuron	Pentose Phosphate Pathway	Ribose-5-phosphate_N + Xylulose-5-phosphate_N <-> Sedoheptulose-7-phosphate_N + Glyceraldehyde-3-phosphate_N	R66	TKT; TKTL1; TKTL2	0	0.00153827	0		0.00064
Neuron	Pentose Phosphate Pathway	Sedoheptulose-7-phosphate_N + Glyceraldehyde-3-phosphate_N <-> Fructose-6-phosphate_N + Erythrose-4-phosphate_N	R67	TALDO1	2.27374e-13	0.00153827	-1.13687e-13		0.00064
Neuron	Pentose Phosphate Pathway	Xylulose-5-phosphate_N + Erythrose-4-phosphate_N <-> Fructose-6-phosphate_N + Glyceraldehyde-3-phosphate_N	R68	TKT; TKTL1; TKTL2	2.27374e-13	0.00153827	-1.13687e-13		0.00064
Neuron	TCA Cycle	Oxoloacetate_N + Acetyl-CoA_N -> Citrate_N	R69	CS; SLC35G3	0.0303786	0.093122	0.04802		0.0682538
Neuron	TCA Cycle	Citrate_N <-> Cis_aconitate_N	R70	ACO1; ACO2	0.0276487	0.055981	0.04802		0.0678852
Neuron	TCA Cycle	Cis_aconitate_N <-> Isocitrate_N	R71	ACO1; ACO2	0.0276487	0.055981	0.04802		0.0678852
Neuron	TCA Cycle	ATP_N + Citrate_N -> Oxoloacetate_N + Acetyl-CoA_N + ADP_N	R72	ACLY	0.00272992	0.0371411	2.94436e-13		0.000368571
Neuron	TCA Cycle	Isocitrate_N + NAD_NM -> alpha-ketoglutarate_N + NADH_NM + CO2_N	R73	IDH3A; IDH3B; IDH3G	4.47432e-13	0.040125	2.75769e-15		5.6053e-11
Neuron	TCA Cycle	Isocitrate_N + NADP_NM -> alpha-ketoglutarate_N + NADPH_NM + CO2_N	R74	IDH1; IDH2	4.48714e-13	0.015856	2.75824e-15		3.58642e-07
Neuron	TCA Cycle	Isocitrate_N + NADP_N -> alpha-ketoglutarate_N + NADPH_N + CO2_N	R75	IDH1; IDH2	0.0276487	1.65168e-13	0.04802		0.0678849
Neuron	TCA Cycle	alpha-ketoglutarate_N + NAD_NM -> Succinyl-CoA_N + NADH_NM + CO2_N	R76	OGDHL; DHTKD1; OGDH; DLST; DLD	0.0320614	5.66886e-12	0.0149877		0.039326
Neuron	TCA Cycle	Succinyl-CoA_N + ADP_N <-> Succinate_N + ATP_N	R77	SUCLA2; SUCLG1	0.0320614	7.27596e-12	0.0149877		0.039326
Neuron	TCA Cycle	Succinate_N + FAD_NM <-> Fumarate_N + FADH2_NM	R78	SDHC; HSSUCCDH; SDHB; SDHA; PGL2	0.0644719	0.0269178	0.0331355		0.0884172
Neuron	TCA Cycle	Fumarate_N <-> Malate_N	R79	FH	0.0829043	0.0269178	0.0651489		0.0940438
Neuron	TCA Cycle	Malate_N + NAD_NM -> Oxoloacetate_N + NADH_NM	R80	MDH1; MDH2	0.110553	0.0269178	0.0929438		0.150575
Neuron	TCA Cycle	Oxoloacetate_N + NADH_N -> Malate_N + NAD_N	R81	MDH1; MDH2	0.0276487	Removed by GIMME	0.0379075		0.0702248
Neuron	TCA Cycle	Malate_N + NADP_NM -> Pyruvate_N + NADPH_NM + CO2_N	R82	ME1; ME2; ME3	5.77811e-13	4.54455e-14	0.0101126		0.0136933
Neuron	TCA Cycle	NADP_NM + NADH_NM -> NADPH_NM + NAD_NM	R83	NNT	0.0125822	1.14822e-11	0.000558562		0.0599807
Neuron	Oxidative Phosphorylation and ATPase	NADH_NM + Ubiquinone_N -> NAD_NM + Ubiquinol_N + 4 Hc_N	R84	MT-ND1; MT-ND2; MT-ND3; MT-ND4; MT-ND4L; MT-ND5; MT-ND6; NDUFA1; NDUFA10; NDUFA11; NDUFA12; NDUFA13; NDUFA2; NDUFA3; NDUFA4; NDUFA5; NDUFA6; NDUFA7; NDUFA8; NDUFA9; NDUFAF1; NDUFAF2; NDUFAF3; NDUFAF4; NDUFB1; NDUFB10; NDUFB11; NDUFB2; NDUFB3; NDUFB4; NDUFB5; NDUFB6; NDUFB7; NDUFB8; NDUFB9; NDUFC1; NDUFC2; NDUFS1; NDUFS2; NDUFS3; NDUFS7; NDUFS8; NDUFV1; NDUFV2; NDUFV3	0.137278	0.111991	0.114291		0.226469
Neuron	Oxidative Phosphorylation and ATPase	Ubiquinol_N + CytCox_N -> Ubiquinone_N + CytCred_N + 4 Hc_N	R85	CYC1; MT-CYB; UQCR; UQCR10; UQCRB; UQCRC1; UQCRC2; UQCRFS1; UQCRFS1P1; UQCRH; UQCRQ	0.20175	0.138519	0.147427		0.315767
Neuron	Oxidative Phosphorylation and ATPase	CytCred_N + 0.5 O2_N -> CytCox_N + 2 Hc_N	R86	COX4I1; COX4I2; COX5A; COX5B; COX6A1; COX6A2; COX6B1; COX6B2; COX6C; COX7A1; COX7A2; COX7A2L; COX7AP2; COX7B; COX7B2; COX7C; COX8A; MT-CO1; MT-CO2; MT-CO3	0.20175	0.138519	0.147427		0.315767
Neuron	Oxidative Phosphorylation and ATPase	FADH2_NM + Ubiquinone_N -> FAD_NM + Ubiquinol_N	R87	ETFDH	0.0644719	0.026528	0.0331355		0.089298
Neuron	Oxidative Phosphorylation and ATPase	ADP_N + 4 Hc_N -> ATP_N	R88	ATP5A1; ATP5B; ATP5C1; ATP5D; ATP5E; ATP5EP2; ATP5F1; ATP5H; ATP5I; ATP5J2; ATP5L; ATP5L2; ATP5S; MTATP6; MTATP8	0.439903	0.319768	0.335431		0.70012
Neuron	Glutamate - Glutamine Cycle	alpha-ketoglutarate_N + NH3_N + NADPH_NM <-> Glutamate_N + NADP_NM	R89	GLUD1; GLUD2	0.0125822	0.015856	0.0106711		-0.0186444
Astrocyte	Glutamate - Glutamine Cycle	alpha-ketoglutarate_A + NH3_A + NADH_AM <-> Glutamate_A + NAD_AM	R90	GLUD1; GLUD2	-0.00548986	0.0147426	0.0141537		0.0143719
Intercellular	Glutamate - Glutamine Cycle	Glutamate_N + ATP_A -> Glutamate_A + ADP_A	R91		0.0191884	0.0216806	0.0282818		1.26838e-11
Astrocyte	Glutamate - Glutamine Cycle	alpha-ketoglutarate_A + NH3_A + NADPH_AM <-> Glutamate_A + NADP_AM	R92	GLUD1; GLUD2	3.72097e-10	0.00737128	0.00707684		0.00718593
Neuron	Glutamate - Glutamine Cycle	alpha-ketoglutarate_N + NH3_N + NADH_NM <-> Glutamate_N + NAD_NM	R93	GLUD1; GLUD2	0.0251644	-0.00841296	0.0112297		0.0413363
Astrocyte	Glutamate - Glutamine Cycle	Glutamate_A + NH3_A + ATP_A -> Glutamine_A + ADP_A	R94	GLUL	0.0191884	0.0216376	0.0274598		0.0264151
Intercellular	Glutamate - Glutamine Cycle	Glutamine_A -> Glutamine_N	R95		5.76459e-13	0.00846936	0.0219008		0.022692
Neuron	Glutamate - Glutamine Cycle	Glutamine_N -> Glutamate_N + NH3_N	R96	ASNS; GLS; GLS2	0.0377467	0.00744306	0.0219008		0.022692
Neuron	GABA Cycle	Glutamate_N -> GABA_N + CO2_N	R97	GAD1; GAD2	0.0324105	0.0272681	0.0210924		0.0490912
Intercellular	GABA Cycle	GABA_N <-> GABA_A	R98		1.10276e-11	1.0511e-05	0.00294448		1.36424e-12
Astrocyte	GABA Cycle	GABA_A + alpha-ketoglutarate_A -> Glutamate_A + SuccinateSAL_A	R99	ABAT	1.33888e-11	2.40092e-14	0.00294448		1.47125e-11
Astrocyte	GABA Cycle	SuccinateSAL_A + NAD_AM -> NADH_AM + Succinate_A	R100	ALDH5A1	1.33526e-11	5.04432e-14	0.00294448		1.48274e-11
Neuron	GABA Cycle	GABA_N + alpha-ketoglutarate_N -> Glutamate_N + SuccinateSAL_N	R101	ABAT	0.0324105	0.0269178	0.0181479		0.0490912
Neuron	GABA Cycle	SuccinateSAL_N + NAD_NM -> NADH_NM + Succinate_N	R102	ALDH5A1	0.0324105	0.0269178	0.0181479		0.0490912
Neuron	Aspartate Metabolism	Oxoloacetate_N + Glutamate_N <-> Aspartate_N + alpha-ketoglutarate_N	R103	GOT1; GOT1L1; GOT2	0.0552557	-0.0290632	0.00701633		0.0124653
Intercellular	Aspartate Metabolism	Aspartate_N <-> Aspartate_A	R104		-0.00303015	-0.0293017	-0.024997		0.00683869
Astrocyte	Aspartate Metabolism	Aspartate_A + alpha-ketoglutarate_A <-> Oxoloacetate_A + Glutamate_A	R105	GOT1; GOT1L1; GOT2	-0.00303015	-0.0293074	-0.024997		0.00683869
Neuron	Asparagine Metabolism	Glutamine_N + Aspartate_N + ATP_N <-> Glutamate_N + Asparagine_N + AMP_N	R106	ASNS	0.0398533	5.30857e-05	0		1.52427e-13
Neuron	Histamine Metabolism	Histidine_N <-> Histamine_N + CO2_N	R107	HDC	Removed by GIMME	Removed by GIMME	Removed by GIMME		0.0006
Neuron	Histamine Metabolism	Histamine_N + S-adenosyl-L-methionine_N -> S-adenosyl-L-homocysteine_N + methylhistamine_N	R108	HNMT	Removed by GIMME	0	Removed by GIMME		0.0006
Neuron	Alanine Metabolism	Pyruvate_N + Glutamate_N <-> alpha-ketoglutarate_N + Alanine_N	R109	GPT; GPT2	Removed by GIMME	0.00720104	Removed by GIMME		0.00441222
Intercellular	Alanine Metabolism	Alanine_N <-> Alanine_A	R110		-5.68434e-13	0.00695902	0		0.00441222
Astrocyte	Alanine Metabolism	Alanine_A + alpha-ketoglutarate_A <-> Pyruvate_A + Glutamate_A	R111	GPT; GPT2	-5.68434e-13	0.00695154	0		0.00441222
Astrocyte	Glycine-Serine Metabolism	3-phosphoglycerate_A + NAD_A <-> 3-phosphohydroxypyruvate_A + NADH_A	R112	PHGDH; PHGDHL1	0.0107942	0	0		0.0465672
Astrocyte	Glycine-Serine Metabolism	3_phospho_serine_A + alpha-ketoglutarate_A <-> 3-phosphohydroxypyruvate_A + Glutamate_A	R113	PSAT1	-0.0107942	0	-1.13687e-13		-0.0465672
Astrocyte	Glycine-Serine Metabolism	3_phospho_serine_A -> Serine_A	R114	PSPH; PSPHL	0.0107942	Removed by GIMME	3.96899e-14		0.0465672
Astrocyte	Glycine-Serine Metabolism	Serine_A -> Pyruvate_A + NH3_A	R115	SDS; SDSL	0.0138243	0.021641	0.0212305		0.0434498
Intercellular	Glycine-Serine Metabolism	Serine_A -> Serine_N	R116		1.63422e-12	0.000461569	2.86756e-14		0.00292742
Neuron	Glycine-Serine Metabolism	Serine_N + tetrahydrofolate_N -> Glycine_N	R117	SHMT1; SHMT2	4.89701e-13	4.40143e-14	1.32141e-14		0.001968
Intercellular	Glycine-Serine Metabolism	Glycine_N -> Glycine_A	R118		0.0276487	0.0509086	0.04802		0.001968
Astrocyte	Glycine-Serine Metabolism	Glycine_A + NAD_AM + tetrahydrofolate_A -> CO2_A + NH3_A + NADH_AM	R119		0.00303014	0.022116	0.0212305		3.01154e-12
Astrocyte	Glycine-Serine Metabolism	Glycine_A -> tetrahydrofolate_A + Serine_A	R120	SHMT1; SHMT2	0.00303014	0.022116	0.0212305		4.93261e-13
Astrocyte	Leucine Metabolism	Leucine_A + alpha-ketoglutarate_A <-> KIC_A + Glutamate_A	R121	BCAT1; BCAT2	0.00643807	0.000118434	1.13687e-13		0.0134461
Astrocyte	Leucine Metabolism	KIC_A + NAD_AM -> Isovaleryl-CoA_A + CO2_A + NADH_AM	R122		8.51259e-13	0	8.02645e-15		0.00348
Astrocyte	Leucine Metabolism	Isovaleryl-CoA_A + FAD_AM <-> 3_methylcrotonyl-Coa_A + FADH2_AM	R123	IVD	-3.41061e-13	0	0		0.00348
Astrocyte	Leucine Metabolism	Bicarbonate_A + 3_methylcrotonyl-Coa_A + ATP_A <-> ADP_A + 3_methylglutaconyl-Coa_A	R124	MCCC1; MCCC2	-4.54747e-13	0	0		0.00348
Astrocyte	Leucine Metabolism	3_methylglutaconyl-Coa_A <-> 3_hydroxy_3_methylglutaryl-Coa_A	R125	AUH	-3.41061e-13	Removed by GIMME	0		0.00348
Astrocyte	Leucine Metabolism	3_hydroxy_3_methylglutaryl-Coa_A <-> Acetoacetate_A + Acetyl-CoA_A	R126	HMGCL; HMGCLL1	-1.13687e-13	0	0		0.00348
Astrocyte	Leucine Metabolism; Ketone Body Metabolism	Acetoacetate_A + Succinyl-CoA_A -> Acetoacetyl-CoA_A + Succinate_A	R127	OXCT1	8.47081e-13	0	7.50151e-15		0.00348
Astrocyte	Leucine Metabolism; Ketone Body Metabolism	Acetoacetyl-CoA_A <-> 2 Acetyl-CoA_A	R128	ACAA1; ACAT1; ACAT2; HADHB	-7.04858e-12	-0.00198531	-3.52429e-12		-0.00593958
Intercellular	Leucine Metabolism	KIC_A -> KIC_N	R129		0.00643807	0.000118434	3.33169e-14		0.00996614
Neuron	Leucine Metabolism	KIC_N + Glutamate_N <-> Leucine_N + alpha-ketoglutarate_N	R130	BCAT1; BCAT2	0.00643807	0.000118434	0		0.00996614
Intercellular	Leucine Metabolism	Leucine_N -> Leucine_A	R131		0.00643807	2.62645e-14	2.97152e-14		0.00996614
Astrocyte	Valine Metabolism	Valine_A + alpha-ketoglutarate_A <-> KIV_A + Glutamate_A	R132	BCAT1; BCAT2	0.00643807	8.23889e-05	1.13687e-13		0.0111601
Astrocyte	Valine Metabolism	KIV_A + NAD_AM -> Isobutyryl-CoA_A + CO2_A + NADH_AM	R133	BCKDHA; BCKDHB; DBT; DLD	1.56921e-12	0	3.58681e-14		0.000432
Astrocyte	Valine Metabolism	Isobutyryl-CoA_A + FAD_AM -> FADH2_AM + methylacrylyl-CoA_A	R134	ACAD8; ACADSB	1.56626e-12	Removed by GIMME	3.64378e-14		0.000432
Astrocyte	Valine Metabolism	methylacrylyl-CoA_A -> S-3-hydroxy-isobutyryl-CoA_A	R135	ECHS1; EHHADH; HADHA	1.56663e-12	0	3.63103e-14		0.000432
Astrocyte	Valine Metabolism	S-3-hydroxy-isobutyryl-CoA_A -> S-3-hydroxy-isobutyrate_A	R136	HIBCH	1.56586e-12	0	3.62735e-14		0.000432
Astrocyte	Valine Metabolism	S-3-hydroxy-isobutyrate_A + NAD_AM -> S-methylmalonate-semialdehyde + NADH_AM	R137	HIBADH	1.56561e-12	0	3.63346e-14		0.000432
Astrocyte	Valine Metabolism	S-methylmalonate-semialdehyde + NAD_AM -> NADH_AM + Propionyl-CoA_A + Bicarbonate_A	R138	ALDH6A1	1.56466e-12	0	3.65062e-14		0.000432
Astrocyte	Valine Metabolism; Isoleucine Metabolism	Propionyl-CoA_A + Bicarbonate_A + ATP_A -> S-methylmalonyl-CoA_A + ADP_A	R139	PCCA; PCCB	1.56237e-12	0	3.72624e-14		0.001392
Astrocyte	Valine Metabolism; Isoleucine Metabolism	S-methylmalonyl-CoA_A -> R-methylmalonyl-CoA_A	R140	MCEE	1.56064e-12	0	3.72093e-14		0.001392
Astrocyte	Valine Metabolism; Isoleucine Metabolism	R-methylmalonyl-CoA_A -> Succinyl-CoA_A	R141	MUT	1.55812e-12	0	3.73907e-14		0.001392
Intercellular	Valine Metabolism	KIV_A -> KIV_N	R142		0.00643807	8.23889e-05	3.28422e-14		0.0107281
Neuron	Valine Metabolism	KIV_N + Glutamate_N <-> Valine_N + alpha-ketoglutarate_N	R143	BCAT1; BCAT2	0.00643807	8.23889e-05	0		0.0107281
Intercellular	Valine Metabolism	Valine_N -> Valine_A	R144		0.00643807	2.62648e-14	3.01046e-14		0.0107281
Astrocyte	Isoleucine Metabolism	Isoleucine_A + alpha-ketoglutarate_A <-> KMV_A + Glutamate_A	R145	BCAT1; BCAT2	0.00643807	4.11944e-05	1.13687e-13		0.0115561
Astrocyte	Isoleucine Metabolism	KMV_A + NAD_AM -> Methylbutyryl-CoA_A + CO2_A + NADH_AM	R146	DLD; DBT; BCKDHA; BCKDHB	0	0	0		0.00096
Astrocyte	Isoleucine Metabolism	Methylbutyryl-CoA_A + FAD_AM -> FADH2_AM + E-2-methylcrotonoyl-CoA_A	R147	ACADSB	Removed by GIMME	Removed by GIMME	Removed by GIMME		0.00096
Astrocyte	Isoleucine Metabolism	E-2-methylcrotonoyl-CoA_A -> 2-methyl-3-hydroxybutyryl-CoA_A	R148	ECHS1; EHHADH; HADHA	0	0	0		0.00096
Astrocyte	Isoleucine Metabolism	2-methyl-3-hydroxybutyryl-CoA_A + NAD_AM -> NADH_AM + 2-methylacetoacetyl-CoA_A	R149	HSD17B10	0	0	0		0.00096
Astrocyte	Isoleucine Metabolism	2-methylacetoacetyl-CoA_A <-> Propionyl-CoA_A + Acetyl-CoA_A	R150	ACAT1; ACAT2; HADHB	0	0	0		0.00096
Intercellular	Isoleucine Metabolism	KMV_A -> KMV_N	R151		0.00643807	4.11944e-05	3.20909e-14		0.0105961
Neuron	Isoleucine Metabolism	KMV_N + Glutamate_N <-> Isoleucine_N + alpha-ketoglutarate_N	R152	BCAT1; BCAT2	0.00643807	4.11944e-05	0		0.0105961
Intercellular	Isoleucine Metabolism	Isoleucine_N -> Isoleucine_A	R153		0.00643807	2.62653e-14	3.07672e-14		0.0105961
Neuron	Lysine Metabolism	Lysine_N + alpha-ketoglutarate_N + NADPH_N -> Saccharopine_N + NADP_N	R154	AASS	Removed by GIMME	1.67955e-12	Removed by GIMME		0.002472
Neuron	Lysine Metabolism	Saccharopine_N + NAD_N -> Glutamate_N + NADH_N + 2-aminoadipate_semialdehyde_N	R155	AASS; SCCPDH	0	1.58014e-12	0		0.002472
Neuron	Lysine Metabolism	2-aminoadipate_semialdehyde_N <-> S-2,3,4,5-tetrahydropiperidine-2-carboxylate_N	R156	ALDH7A1	0	1.59162e-12	0		0.002472
Neuron	Lysine Metabolism	S-2,3,4,5-tetrahydropiperidine-2-carboxylate_N + NAD_N -> 2-aminoadipate_N + NADH_N	R157	ALDH7A1	0	1.54232e-12	0		0.002472
Neuron	Lysine Metabolism	2-aminoadipate_N + alpha-ketoglutarate_N -> alpha-ketoadipate_N + Glutamate_N	R158		0	1.51711e-12	0		0.002472
Neuron	Lysine Metabolism	alpha-ketoadipate_N + NAD_NM -> CO2_N + NADH_NM + glutaryl-CoA_N	R159		0	1.53237e-12	0		0.002472
Neuron	Lysine Metabolism	FAD_NM + glutaryl-CoA_N -> glutaconyl-CoA_N + FADH2_NM	R160	GCDH	0	1.58242e-12	0		0.002472
Neuron	Lysine Metabolism	glutaconyl-CoA_N -> CO2_N + crotonyl-CoA_N	R161	GCDH	0	1.58699e-12	0		0.002472
Neuron	Lysine Metabolism	crotonyl-CoA_N -> S-3-hydroxybutanoyl-CoA_N	R162		0	1.5191e-12	0		0.002472
Neuron	Lysine Metabolism	S-3-hydroxybutanoyl-CoA_N + NAD_NM -> Acetoacetyl-CoA_N + NADH_NM	R163		0	1.43021e-12	0		0.002472
Neuron	Lysine Metabolism; Ketone Body Metabolism	Acetoacetyl-CoA_N <-> 2 Acetyl-CoA_N	R164	ACAA1; ACAT1; ACAT2; HADHB	0	3.41061e-12	0		0.002472
Neuron	Phenylalanine-Tyrosine Metabolism	Phenylalanine_N + Tetrahydrobiopterin_N + O2_N -> Tyrosine_N + 4-alpha-hydroxy-tetrahydrobiopterin_N	R165	PAH	Removed by GIMME	0.0342127	Removed by GIMME		0.003168
Neuron	Phenylalanine-Tyrosine Metabolism	4-alpha-hydroxy-tetrahydrobiopterin_N -> Dihydrobiopterin_N	R166	PCBD1; PCBD2	0	0.0683034	0		0.009288
Neuron	Phenylalanine-Tyrosine Metabolism	Dihydrobiopterin_N + NADH_N -> Tetrahydrobiopterin_N + NAD_N	R167	QDPR	0	0.0683034	0		0.009288
Neuron	Phenylalanine-Tyrosine Metabolism	Tyrosine_N + Tetrahydrobiopterin_N + O2_N -> L-DOPA_N + 4-alpha-hydroxy-tetrahydrobiopterin_N	R168	TH	Removed by GIMME	0.0340906	Removed by GIMME		0.004152
Neuron	Phenylalanine-Tyrosine Metabolism	L-DOPA_N -> Dopamine_N + CO2_N	R169	DDC	Removed by GIMME	0.0340906	Removed by GIMME		0.004152
Neuron	Phenylalanine-Tyrosine Metabolism	Dopamine_N + O2_N -> Norepinephrine_N	R170	DBH	Removed by GIMME	Removed by GIMME	Removed by GIMME		1.95956e-12
Neuron	Phenylalanine-Tyrosine Metabolism	Norepinephrine_N + S-adenosyl-L-methionine_N -> S-adenosyl-L-homocysteine_N + Epinephrine_N	R171	PNMT	0	Removed by GIMME	0		1.10291e-12
Intercellular	Phenylalanine-Tyrosine Metabolism	Dopamine_N -> Dopamine_A	R172		0	0	0		8.80897e-13
Astrocyte	Phenylalanine-Tyrosine Metabolism	Dopamine_A + O2_A -> Norepinephrine_A	R173	DBH	Removed by GIMME	Removed by GIMME	Removed by GIMME		8.79931e-13
Neuron	Tryptophan Metabolism	Tryptophan_N + Tetrahydrobiopterin_N + O2_N -> 5-hydroxytryptophan_N + 4-alpha-hydroxy-tetrahydrobiopterin_N	R174	TPH1; TPH2	0	Removed by GIMME	0		0.001968
Neuron	Tryptophan Metabolism	5-hydroxytryptophan_N -> Seratonin_N + CO2_N	R175	DDC	Removed by GIMME	0	Removed by GIMME		0.001968
Neuron	Tryptophan Metabolism	choline_N + Acetyl-CoA_N <-> Acetylcholine_N	R176	AANAT	Removed by GIMME	Removed by GIMME	Removed by GIMME		8.16714e-13
Neuron	Tryptophan Metabolism	N-acetyl-serotonin_N + S-adenosyl-L-methionine_N -> S-adenosyl-L-homocysteine_N + Melatonin_N	R177	ASMT	Removed by GIMME	0	Removed by GIMME		8.17238e-13
Neuron	Acetylcholine Metabolism	Choline_N + Acetyl-CoA_N <-> Acetylcholine_N	R178	CHAT	1.03321e-10	Removed by GIMME	2.17016e-14		4.08422e-13
Astrocyte	Proline metabolism	S-1-pyrroline-5-carboxylate_A + NADPH_A -> proline_A + NADP_A	R179	P5CR2; PYCR1; PYCRL	0	0	0		0.0106151
Astrocyte	Proline metabolism	proline_A + FAD_AM -> S-1-pyrroline-5-carboxylate_A + FADH2_AM	R180	LOC440792; PRODH	Removed by GIMME	Removed by GIMME	Removed by GIMME		0.0106151
Astrocyte	Methionine Metabolism	methionine -> methionine_A	R181		1.10199e-14	7.96285e-07	5.26186e-17		1.89558e-13
Astrocyte	Methionine Metabolism	ATP_A + methionine_A -> S-adenosyl-L-methionine_A	R182	MAT1A; MAT2A; MAT2B	0	0	0		2.18086e-12
Astrocyte	Methionine Metabolism	S-adenosyl-L-methionine_A -> S-adenosyl-L-homocysteine_A	R183		0	0	0		1.63485e-12
Astrocyte	Methionine Metabolism	S-adenosyl-L-homocysteine_A -> L-homocysteine_A + adenosine_A	R184	AHCY; AHCYL1; AHCYL2	0	0	0		2.17784e-12
Astrocyte	Methionine Metabolism	L-homocysteine_A + Serine_A -> L-cystathionine_A	R185	CBS	Removed by GIMME	Removed by GIMME	Removed by GIMME		1.86905e-13
Astrocyte	Methionine Metabolism	L-cystathionine_A -> NH3_A + 2-oxobutanoate_A + Cysteine_A	R186	CTH	Removed by GIMME	Removed by GIMME	Removed by GIMME		1.85531e-13
Astrocyte	Methionine Metabolism	L-homocysteine_A -> methionine_A + tetrahydrofolate_A	R187	MTR	Removed by GIMME	Removed by GIMME	Removed by GIMME		1.96472e-12
Astrocyte	Methionine Metabolism	2-oxobutanoate_A + NAD_A -> Propionyl-CoA_A + CO2_A + NADH_A	R188	BCKDHA; BCKDHB; DBT; DLD	0	0	0		1.84222e-13
Neuron	Methionine Metabolism	methionine -> methionine_N	R189		0.0025343	2.57465e-05	0.00302664		0.000408
Neuron	Methionine Metabolism	ATP_N + methionine_N -> S-adenosyl-L-methionine_N	R190	MAT1A; MAT2A; MAT2B	0.0025343	4.83727e-15	0.00302664		0.002376
Neuron	Methionine Metabolism	S-adenosyl-L-methionine_N -> S-adenosyl-L-homocysteine_N	R191		0	0	0		0.001368
Neuron	Methionine Metabolism	S-adenosyl-L-homocysteine_N -> L-homocysteine_N + adenosine_N	R192	AHCY; AHCYL1; AHCYL2	0	0	0		0.001968
Neuron	Methionine Metabolism	L-homocysteine_N + Serine_N -> L-cystathionine_N	R193	CBS	Removed by GIMME	Removed by GIMME	Removed by GIMME		9.59206e-14
Neuron	Methionine Metabolism	L-cystathionine_N -> NH3_N + 2-oxobutanoate_N + Cysteine_N	R194	CTH	Removed by GIMME	Removed by GIMME	Removed by GIMME		9.49721e-14
Neuron	Methionine Metabolism	L-homocysteine_N -> methionine_N + tetrahydrofolate_N	R195	MTR	Removed by GIMME	Removed by GIMME	Removed by GIMME		0.001968
Astrocyte	Threonine Metabolism	threonine -> threonine_A	R196		4.47134e-11	0.00648528	1.26753e-11		0.000192
Astrocyte	Threonine Metabolism	threonine_A + NAD_A -> 2-amino-3-oxobutanoate_A + NADH_A	R197		4.46025e-11	0.00647939	1.2675e-11		0.000192
Astrocyte	Threonine Metabolism	2-amino-3-oxobutanoate_A -> Glycine_A + Acetyl-CoA_A	R198	GCAT	4.43066e-11	0.00647939	1.26743e-11		0.000192
Neuron	Threonine Metabolism	threonine -> threonine_N	R199		0.0276487	0.0516758	0.04802		1.25296e-10
Neuron	Threonine Metabolism	threonine_N + NAD_N -> 2-amino-3-oxobutanoate_N + NADH_N	R200		0.0276487	0.0514853	0.04802		1.26715e-10
Neuron	Threonine Metabolism	2-amino-3-oxobutanoate_N -> Glycine_N + Acetyl-CoA_N	R201	GCAT	0.0276487	0.0514853	0.04802		1.28561e-10
Astrocyte	Cholesterol Synthesis	Acetyl-CoA_A + Acetoacetyl-CoA_A -> s3_hydroxy_3_methylglutaryl-Coa_A	R202	HMGCS1; HMGCS2	6.11785e-12	0.00198531	3.48904e-12		0.00941958
Astrocyte	Cholesterol Synthesis	s3_hydroxy_3_methylglutaryl-Coa_A + 2 NADPH_A -> R-mevalonate_A + 2 NADP_A	R203	HMGCR	6.0632e-12	0.00198531	3.47992e-12		0.00941958
Astrocyte	Cholesterol Synthesis	R-mevalonate_A + ATP_A -> mevalonate-5-phosphate_A + ADP_A	R204	MVK	6.04637e-12	0.00198531	3.46668e-12		0.00941958
Astrocyte	Cholesterol Synthesis	mevalonate-5-phosphate_A + ATP_A <-> mevalonate-diphosphate_A + ADP_A	R205	PMVK	6.0254e-12	0.00198531	3.52429e-12		0.00941958
Astrocyte	Cholesterol Synthesis	mevalonate-diphosphate_A + ATP_A -> isopentenyl_diphosphate_A + CO2_A + ADP_A	R206	MVD	6.04886e-12	0.00198531	3.49169e-12		0.00941958
Astrocyte	Cholesterol Synthesis	isopentenyl_diphosphate_A -> dimethylallyl_diphosphate_A	R207	IDI1; IDI2	2.06555e-12	0.00066177	1.16442e-12		0.00313986
Astrocyte	Cholesterol Synthesis	dimethylallyl_diphosphate_A + isopentenyl_diphosphate_A -> geranyl_diphosphate_A	R208	FDPS; GGPS1	2.06508e-12	0.00066177	1.16089e-12		0.00313986
Astrocyte	Cholesterol Synthesis	isopentenyl_diphosphate_A + geranyl_diphosphate_A -> 2E_6E_farnesyl_diphosphate_A	R209	FDPS; GGPS1	2.06425e-12	0.000661771	1.15337e-12		0.00313986
Astrocyte	Cholesterol Synthesis	2 2E_6E_farnesyl_diphosphate_A -> presqualene_diphosphate_A	R210	FDFT1	1.05097e-12	0.000330885	5.70395e-13		0.00156993
Astrocyte	Cholesterol Synthesis	presqualene_diphosphate_A + NADPH_A -> squalene_A + NADP_A	R211	FDFT1	1.0471e-12	0.000330886	5.57206e-13		0.00156993
Astrocyte	Cholesterol Synthesis	squalene_A + NADPH_A + O2_A -> S_2_3_epoxysqualene_A + NADP_A	R212	SQLE	1.04452e-12	0.000330886	5.49733e-13		0.00156993
Astrocyte	Cholesterol Synthesis	S_2_3_epoxysqualene_A -> lanosterol_A	R213	LSS	1.04035e-12	0.000330887	5.35412e-13		0.00156993
Astrocyte	Cholesterol Synthesis	lanosterol_A + NADPH_A + O2_A -> 4-4-dimethyl-14alpha-hydroxymethyl-5alpha-cholesta-8-24-dien-3beta-ol_A + NADP_A	R214	CYP51A1	0	0.000330887	5.29614e-13		0.000805515
Astrocyte	Cholesterol Synthesis	4-4-dimethyl-14alpha-hydroxymethyl-5alpha-cholesta-8-24-dien-3beta-ol_A + NADPH_A + O2_A -> 4-4-dimethyl-14alpha-formyl-5alpha-cholesta-8-24-dien-3beta-ol_A + NADP_A	R215	CYP51A1	0	0.000330888	5.18993e-13		0.000805515
Astrocyte	Cholesterol Synthesis	4-4-dimethyl-14alpha-formyl-5alpha-cholesta-8-24-dien-3beta-ol_A + NADPH_A + O2_A -> 4-4-dimethyl-5-alpha-cholesta-8-14-24-trien-3-beta-ol_A + NADP_A + formate_A	R216	CYP51A1	0	0.000330888	5.04899e-13		0.000805515
Astrocyte	Cholesterol Synthesis	4-4-dimethyl-5-alpha-cholesta-8-14-24-trien-3-beta-ol_A + NADPH_A -> 4_4-dimethylzymosterol_A + NADP_A	R217	LBR; TM7SF2	0	0.000330889	4.87483e-13		0.000805515
Astrocyte	Cholesterol Synthesis	4_4-dimethylzymosterol_A + NADPH_A + O2_A -> 4alpha-hydroxymethyl-4beta-methyl-5alpha-cholesta-8-24-dien-3beta-ol_A + NADP_A	R218	SC4MOL	0	0.000330889	4.76741e-13		0.000805515
Astrocyte	Cholesterol Synthesis	4alpha-hydroxymethyl-4beta-methyl-5alpha-cholesta-8-24-dien-3beta-ol_A + NADPH_A + O2_A -> 4alpha-formyl-4beta-methyl-5alpha-cholesta-8-24-dien-3beta-ol_A + NADP_A	R219	SC4MOL	0	0.00033089	4.6156e-13		0.000805515
Astrocyte	Cholesterol Synthesis	4alpha-formyl-4beta-methyl-5alpha-cholesta-8-24-dien-3beta-ol_A + NADPH_A + O2_A -> 4alpha-carboxy-4beta-methyl-5alpha-cholesta-8-24-dien-3beta-ol_A + NADP_A	R220	SC4MOL	0	0.000330891	4.42796e-13		0.000805515
Astrocyte	Cholesterol Synthesis	4alpha-carboxy-4beta-methyl-5alpha-cholesta-8-24-dien-3beta-ol_A + NADP_A -> 3-keto-4-methylzymosterol_A + NADPH_A + CO2_A	R221	NSDHL	Removed by GIMME	0.000330891	4.18246e-13		0.000805515
Astrocyte	Cholesterol Synthesis	3-keto-4-methylzymosterol_A + NADPH_A -> 4alpha-methyl-zymosterol_A + NADP_A	R222	HSD17B7	0	0.000330892	4.02501e-13		0.000805515
Astrocyte	Cholesterol Synthesis	4alpha-methyl-zymosterol_A + NADPH_A + O2_A -> 4alpha-hydroxymethyl-5alpha-cholesta-8-24-dien-3beta-ol_A + NADP_A	R223	SC4MOL	0	0.000330893	3.8982e-13		0.000805515
Astrocyte	Cholesterol Synthesis	4alpha-hydroxymethyl-5alpha-cholesta-8-24-dien-3beta-ol_A + NADPH_A + O2_A -> 4alpha-formyl-5alpha-cholesta-8-24-dien-3beta-ol_A + NADP_A	R224	SC4MOL	0	0.000330893	3.71879e-13		0.000805515
Astrocyte	Cholesterol Synthesis	4alpha-formyl-5alpha-cholesta-8-24-dien-3beta-ol_A + NADPH_A + O2_A -> 4alpha-carboxy-5alpha-cholesta-8-24-dien-3beta-ol_A + NADP_A	R225	SC4MOL	0	0.000330894	3.50262e-13		0.000805515
Astrocyte	Cholesterol Synthesis	4alpha-carboxy-5alpha-cholesta-8-24-dien-3beta-ol_A + NADP_A -> 5alpha-cholesta-8-24-dien-3-one_A + NADPH_A + CO2_A	R226	NSDHL	Removed by GIMME	0.000330895	3.22938e-13		0.000805515
Astrocyte	Cholesterol Synthesis	5alpha-cholesta-8-24-dien-3-one_A + NADPH_A -> zymosterol_A + NADP_A	R227	HSD17B7	0	0.000330896	3.02959e-13		0.000805515
Astrocyte	Cholesterol Synthesis	zymosterol_A -> 5alpha-cholesta-7-24-dien-3beta-ol_A	R228	EBP	0	0.000330896	2.82959e-13		0.000805515
Astrocyte	Cholesterol Synthesis	5alpha-cholesta-7-24-dien-3beta-ol_A + NADPH_A + O2_A -> 7-dehydrodesmosterol_A + NADP_A	R229	SC5DL	0	0.000165449	1.33468e-13		0.000657552
Astrocyte	Cholesterol Synthesis	7-dehydrodesmosterol_A + NADPH_A -> desmosterol_A + NADP_A	R230	DHCR7	0	0.000165449	1.13201e-13		0.000657552
Astrocyte	Cholesterol Synthesis	desmosterol_A + NADPH_A -> Cholesterol_A + NADP_A	R231	DHCR24	0	0.00016545	9.30581e-14		0.000657552
Astrocyte	Cholesterol Synthesis	5alpha-cholesta-7-24-dien-3beta-ol_A + NADPH_A -> lathosterol_A + NADP_A	R232	DHCR24	0	0.000165449	1.32024e-13		0.000147964
Astrocyte	Cholesterol Synthesis	lathosterol_A + NADPH_A + O2_A -> 7-dehydro-cholesterol_A + NADP_A	R233	SC5DL	9.72437e-13	0.000165449	1.14305e-13		0.000912378
Astrocyte	Cholesterol Synthesis	7-dehydro-cholesterol_A + NADPH_A -> Cholesterol_A + NADP_A	R234	DHCR7	9.65169e-13	0.00016545	9.3686e-14		0.000912378
Astrocyte	Cholesterol Synthesis	lanosterol_A + NADPH_A -> 24-25-dihydrolanosterol_A + NADP_A	R235	DHCR24	1.03929e-12	0	0		0.000764414
Astrocyte	Cholesterol Synthesis	24-25-dihydrolanosterol_A + NADPH_A + O2_A -> 4-4-dimethyl-14alpha-hydroxymethyl-5alpha-cholesta-8-en-3beta-ol_A + NADP_A	R236	CYP51A1	1.03942e-12	Removed by GIMME	0		0.000764414
Astrocyte	Cholesterol Synthesis	4-4-dimethyl-14alpha-hydroxymethyl-5alpha-cholesta-8-en-3beta-ol_A + NADPH_A + O2_A -> 4-4-dimethyl-14alpha-formyl-5alpha-cholesta-8-en-3beta-ol_A + NADP_A	R237	CYP51A1	1.03816e-12	Removed by GIMME	0		0.000764414
Astrocyte	Cholesterol Synthesis	4-4-dimethyl-14alpha-formyl-5alpha-cholesta-8-en-3beta-ol_A + NADPH_A + O2_A -> 4-4-dimethyl-5-alpha-cholesta-8-14-dien-3-beta-ol_A + NADP_A + formate_A	R238	CYP51A1	1.03568e-12	Removed by GIMME	0		0.000764414
Astrocyte	Cholesterol Synthesis	4-4-dimethyl-5-alpha-cholesta-8-14-dien-3-beta-ol_A + NADPH_A -> 4-4-dimethyl-5alpha-cholesta-8-en-3-beta-ol_A + NADP_A	R239	LBR; TM7SF2	1.03176e-12	0	0		0.000764414
Astrocyte	Cholesterol Synthesis	4-4-dimethyl-5alpha-cholesta-8-en-3-beta-ol_A + NADPH_A + O2_A -> 4alpha-hydroxymethyl-4beta-methyl-5alpha-cholesta-8-en-3beta-ol_A + NADP_A	R240	SC4MOL	1.02938e-12	0	0		0.000764414
Astrocyte	Cholesterol Synthesis	4alpha-hydroxymethyl-4beta-methyl-5alpha-cholesta-8-en-3beta-ol_A + NADPH_A + O2_A -> 4alpha-formyl-4beta-methyl-5alpha-cholesta-8-en-3beta-ol_A + NADP_A	R241	SC4MOL	1.02554e-12	0	0		0.000764414
Astrocyte	Cholesterol Synthesis	4alpha-formyl-4beta-methyl-5alpha-cholesta-8-en-3beta-ol_A + NADPH_A + O2_A -> 4alpha-carboxy-4beta-methyl-5alpha-cholesta-8-en-3beta-ol_A + NADP_A	R242	SC4MOL	1.02017e-12	0	0		0.000764414
Astrocyte	Cholesterol Synthesis	4alpha-carboxy-4beta-methyl-5alpha-cholesta-8-en-3beta-ol_A + NADP_A -> 4alpha-methyl-5alpha-cholesta-8-en-3-one_A + NADPH_A + CO2_A	R243	NSDHL	1.01272e-12	0	Removed by GIMME		0.000764414
Astrocyte	Cholesterol Synthesis	4alpha-methyl-5alpha-cholesta-8-en-3-one_A + NADPH_A -> 4alpha-methyl-cholesta-8-enol_A + NADP_A	R244	HSD17B7	1.00968e-12	Removed by GIMME	0		0.000764414
Astrocyte	Cholesterol Synthesis	4alpha-methyl-cholesta-8-enol_A + NADPH_A + O2_A -> 4alpha-hydroxymethyl-5alpha-cholesta-8-en-3beta-ol_A + NADP_A	R245	SC4MOL	1.00728e-12	0	0		0.000764414
Astrocyte	Cholesterol Synthesis	4alpha-hydroxymethyl-5alpha-cholesta-8-en-3beta-ol_A + NADPH_A + O2_A -> 4alpha-formyl-5alpha-cholesta-8-en-3beta-ol_A + NADP_A	R246	SC4MOL	1.00286e-12	0	0		0.000764414
Astrocyte	Cholesterol Synthesis	4alpha-formyl-5alpha-cholesta-8-en-3beta-ol_A + NADPH_A + O2_A -> 4alpha-carboxy-5alpha-cholesta-8-en-3beta-ol_A + NADP_A	R247	SC4MOL	9.96376e-13	0	0		0.000764414
Astrocyte	Cholesterol Synthesis	4alpha-carboxy-5alpha-cholesta-8-en-3beta-ol_A + NADP_A -> 5alpha-cholesta-8-en-3-one_A + CO2_A + NADPH_A	R248	NSDHL	9.87188e-13	0	Removed by GIMME		0.000764414
Astrocyte	Cholesterol Synthesis	5alpha-cholesta-8-en-3-one_A + NADPH_A -> zymostenol_A + NADP_A	R249	HSD17B7	9.81888e-13	Removed by GIMME	0		0.000764414
Astrocyte	Cholesterol Synthesis	zymostenol_A -> lathosterol_A	R250	EBP	9.76215e-13	0	0		0.000764414
Astrocyte	Cholesterol Synthesis	formate_A <-> CO2_A	R251		1.25056e-12	0.000330888	4.54747e-13		0.00156993
Intercellular	Cholesterol Synthesis	Cholesterol_A -> Cholesterol_N	R252		6.80778e-13	0.000320974	1.73166e-14		0.00131042
Astrocyte	Fatty Acid Synthesis	Acetoacetyl-acp_A + NADPH_A -> R-3-hydroxybutanoyl-acp_A + NADP_A	R253	FASN	5.03995e-13	1.62434e-05	2.6081e-13		0.000479727
Astrocyte	Fatty Acid Synthesis	R-3-hydroxybutanoyl-acp_A -> Crotonyl-acp_A	R254	FASN; RPP14	5.01891e-13	1.62434e-05	2.56662e-13		0.000479727
Astrocyte	Fatty Acid Synthesis	Crotonyl-acp_A + NADPH_A -> Butyryl-acp_A + NADP_A	R255	FASN	5.01716e-13	1.62434e-05	2.55382e-13		0.000479727
Astrocyte	Fatty Acid Synthesis	Butyryl-acp_A + Malonyl-CoA_A -> 3-oxo-hexanoyl-acp_A + CO2_A	R256	FASN; SLC35G3; OXSM	5.01311e-13	1.62436e-05	2.54031e-13		0.000479727
Astrocyte	Fatty Acid Synthesis	3-oxo-hexanoyl-acp_A + NADPH_A -> R-3-hydroxyhexanoyl-acp_A + NADP_A	R257		5.00894e-13	1.62438e-05	2.51566e-13		0.000479727
Astrocyte	Fatty Acid Synthesis	R-3-hydroxyhexanoyl-acp_A -> trans_hex-2-enoyl-acp_A	R258	FASN; RPP14	5.00078e-13	1.6244e-05	2.48804e-13		0.000479727
Astrocyte	Fatty Acid Synthesis	trans_hex-2-enoyl-acp_A + NADPH_A -> Hexanoyl-acp_A + NADP_A	R259	FASN	5.00406e-13	1.62442e-05	2.47691e-13		0.000479727
Astrocyte	Fatty Acid Synthesis	Hexanoyl-acp_A + Malonyl-CoA_A -> 3-oxo-octanoyl-acp_A + CO2_A	R260	FASN; SLC35G3; OXSM	5.00297e-13	1.62443e-05	2.46293e-13		0.000479727
Astrocyte	Fatty Acid Synthesis	3-oxo-octanoyl-acp_A + NADPH_A -> R-3-hydroxyoctanoyl-acp_A + NADP_A	R261		5.00084e-13	1.62446e-05	2.43787e-13		0.000479727
Astrocyte	Fatty Acid Synthesis	R-3-hydroxyoctanoyl-acp_A -> trans_oct-2-enoyl-acp_A	R262	FASN; RPP14	4.99417e-13	1.62448e-05	2.41004e-13		0.000479727
Astrocyte	Fatty Acid Synthesis	trans_oct-2-enoyl-acp_A + NADPH_A -> Octanoyl-acp_A + NADP_A	R263	FASN	4.99862e-13	1.6245e-05	2.3986e-13		0.000479727
Astrocyte	Fatty Acid Synthesis	Octanoyl-acp_A + Malonyl-CoA_A -> 3-oxo-decanoyl-acp_A + CO2_A	R264	FASN; SLC35G3; OXSM	4.99843e-13	1.62452e-05	2.38431e-13		0.000479727
Astrocyte	Fatty Acid Synthesis	3-oxo-decanoyl-acp_A + NADPH_A -> R-3-hydroxydecanoyl-acp_A + NADP_A	R265		4.99699e-13	1.62454e-05	2.35903e-13		0.000479727
Astrocyte	Fatty Acid Synthesis	R-3-hydroxydecanoyl-acp_A -> trans-delta2-decenoyl-acp_A	R266	FASN; RPP14	4.99082e-13	1.62457e-05	2.33091e-13		0.000479727
Astrocyte	Fatty Acid Synthesis	trans-delta2-decenoyl-acp_A + NADPH_A -> Decanoyl-acp_A + NADP_A	R267	FASN	4.99561e-13	1.62459e-05	2.31888e-13		0.000479727
Astrocyte	Fatty Acid Synthesis	Decanoyl-acp_A + Malonyl-CoA_A -> 3-oxo-dodecanoyl-acp_A + CO2_A	R268	FASN; SLC35G3; OXSM	4.9956e-13	1.62461e-05	2.30392e-13		0.000479727
Astrocyte	Fatty Acid Synthesis	3-oxo-dodecanoyl-acp_A + NADPH_A -> R-3-hydroxydodecanoyl-acp_A + NADP_A	R269		4.9942e-13	1.62464e-05	2.27803e-13		0.000479727
Astrocyte	Fatty Acid Synthesis	R-3-hydroxydodecanoyl-acp_A -> trans_dodec-2-enoyl-acp_A	R270	FASN; RPP14	4.98793e-13	1.62466e-05	2.24924e-13		0.000479727
Astrocyte	Fatty Acid Synthesis	trans_dodec-2-enoyl-acp_A + NADPH_A -> Dodecanoyl-acp_A + NADP_A	R271	FASN	4.99247e-13	1.62469e-05	2.23627e-13		0.000479727
Astrocyte	Fatty Acid Synthesis	Dodecanoyl-acp_A -> Laurate_A	R272		0	0	0		0
Astrocyte	Fatty Acid Synthesis	Dodecanoyl-acp_A + Malonyl-CoA_A -> 3-oxo-myristoyl-acp_A + CO2_A	R273	FASN; SLC35G3; OXSM	4.99206e-13	1.62471e-05	2.22039e-13		0.000479727
Astrocyte	Fatty Acid Synthesis	3-oxo-myristoyl-acp_A + NADPH_A -> 3R-3-hydroxymyristoyl-acp_A + NADP_A	R274		4.99011e-13	1.62474e-05	2.1939e-13		0.000479727
Astrocyte	Fatty Acid Synthesis	3R-3-hydroxymyristoyl-acp_A -> trans_tetradec-2-enoyl-acp_A	R275	FASN; RPP14	4.98308e-13	1.62477e-05	2.16504e-13		0.000479727
Astrocyte	Fatty Acid Synthesis	trans_tetradec-2-enoyl-acp_A + NADPH_A -> Myristoyl-acp_A + NADP_A	R276	FASN	4.98668e-13	1.6248e-05	2.15292e-13		0.000479727
Astrocyte	Fatty Acid Synthesis	Myristoyl-acp_A + Malonyl-CoA_A -> 3-oxo-palmitoyl-acp_A + CO2_A	R277	FASN; SLC35G3; OXSM	4.98506e-13	1.62483e-05	2.13993e-13		0.000479727
Astrocyte	Fatty Acid Synthesis	3-oxo-palmitoyl-acp_A + NADPH_A -> R-3-hydroxypalmitoyl-acp_A + NADP_A	R278		4.98157e-13	1.62486e-05	2.11753e-13		0.000479727
Astrocyte	Fatty Acid Synthesis	R-3-hydroxypalmitoyl-acp_A -> trans_hexadecenoyl-acp_A	R279	FASN; RPP14	4.97244e-13	1.62489e-05	2.07927e-13		0.000479727
Astrocyte	Fatty Acid Synthesis	trans_hexadecenoyl-acp_A + NADPH_A -> Palmitoyl-acp_A + NADP_A	R280	FASN	4.97295e-13	1.62492e-05	1.96218e-13		0.000479727
Astrocyte	Fatty Acid Synthesis	Palmitoyl-acp_A <-> Palmitate_A	R281	FASN	4.54747e-13	1.62495e-05	1.13687e-13		0.000479727
Astrocyte	Fatty Acid Synthesis	Acetyl-CoA_A + CO2_A <-> Malonyl-CoA_A	R282	MLYCD	0.0848722	0.0568495	0.0697345		0.00531065
Astrocyte	Fatty Acid Synthesis	Acetyl-CoA_A <-> Acetyl-acp_A	R283	FASN	2.95586e-12	1.62433e-05	3.41061e-13		0.000479727
Astrocyte	Fatty Acid Synthesis	Malonyl-CoA_A <-> Malonyl-acp_A	R284	FASN; MCAT	2.72848e-12	1.62433e-05	3.41061e-13		0.000479727
Astrocyte	Fatty Acid Synthesis	Malonyl-acp_A + Acetyl-acp_A <-> Acetoacetyl-acp_A + CO2_A	R285	FASN; SLC35G3; OXSM	2.16005e-12	1.62433e-05	3.41061e-13		0.000479727
Astrocyte	Fatty Acid Synthesis	Acetyl-CoA_A + ATP_A + Bicarbonate_A <-> Malonyl-CoA_A + ADP_A	R286	ACACA; ACACB; PCCA; PCCB	-0.0848722	-0.056725	-0.0697345		-0.0016498
Astrocyte	Fatty Acid Synthesis	Bicarbonate_A <-> CO2_A	R287	CA1; CA10; CA11; CA13; CA3; CA4; CA5A; CA5B; CA6; CA7; CA8; CA9	0.0710478	0.0274176	0.048504		-0.0349387
Astrocyte	Fatty Acid Synthesis	Palmitate_A + ATP_A -> Palmitoyl-CoA_A + AMP_A	R288	ACSBG1; ACSBG2; ACSL1; ACSL3; ACSL4; ACSL5; SLC27A2	3.26809e-13	1.07339e-05	1.29553e-13		0.000324188
Astrocyte	Fatty Acid Synthesis	Palmitoyl-CoA_A + Malonyl-CoA_A -> 3-oxo-stearoyl-CoA_A + CO2_A	R289	ELOVL1; ELOVL6	3.25609e-13	1.07342e-05	1.30902e-13		0.000302756
Astrocyte	Fatty Acid Synthesis	3-oxo-stearoyl-CoA_A + NADPH_A -> 3-hydroxy-stearoyl-CoA_A + NADP_A	R290		3.25602e-13	1.07346e-05	1.295e-13		0.000302756
Astrocyte	Fatty Acid Synthesis	3-hydroxy-stearoyl-CoA_A -> trans-2-3-stearoyl-CoA_A	R291		3.25095e-13	1.07349e-05	1.27707e-13		0.000302756
Astrocyte	Fatty Acid Synthesis	trans-2-3-stearoyl-CoA_A + NADPH_A -> Stearoyl-CoA_A + NADP_A	R292		3.25483e-13	1.07353e-05	1.27368e-13		0.000302756
Astrocyte	Fatty Acid Synthesis	Stearoyl-CoA_A -> Stearate_A	R293	ACOT2; ACOT4; ACOT7	1.79402e-13	5.65175e-06	6.58194e-14		0.000159379
Astrocyte	Fatty Acid Synthesis	Stearoyl-CoA_A + O2_A -> Oleoyl-CoA_A	R294	FADS1; FADS2; FADS6; SCD; SCD5	1.5408e-13	5.08385e-06	6.13386e-14		0.000143377
Astrocyte	Fatty Acid Synthesis	Oleoyl-CoA_A -> Oleate_A	R295	ACOT2; ACOT4	1.5352e-13	5.08424e-06	6.01039e-14		0.000143377
Astrocyte	Fatty Acid Synthesis	Linoleate_A + 2 O2_A + 2 NADH_A + ATP_A + CO2_A + Acetyl-CoA_A -> Arachidonate_A + ADP_A + 2 NAD_A	R296		2.37382e-13	7.98099e-05	3.4988e-14		0.000379481
Astrocyte	Fatty Acid Synthesis	Linolenate_A + 3 O2_A + 3 NADH_A + 2 ATP_A + 2 CO2_A + 2 Acetyl-CoA_A -> Decosahexenoate_A + 2 ADP_A + 3 NAD_A	R297		4.41571e-13	0.000151476	7.14861e-14		0.00072024
Neuron	Fatty Acid Synthesis	Acetoacetyl-acp_N + NADPH_N -> R-3-hydroxybutanoyl-acp_N + NADP_N	R298	FASN	1.14217e-12	0.000593358	1.76277e-14		0.00242247
Neuron	Fatty Acid Synthesis	R-3-hydroxybutanoyl-acp_N -> Crotonyl-acp_N	R299	FASN; RPP14	1.14258e-12	0.000593358	1.69709e-14		0.00242247
Neuron	Fatty Acid Synthesis	Crotonyl-acp_N + NADPH_N -> Butyryl-acp_N + NADP_N	R300	FASN	1.1428e-12	0.000593358	1.69089e-14		0.00242247
Neuron	Fatty Acid Synthesis	Butyryl-acp_N + Malonyl-CoA_N -> 3-oxo-hexanoyl-acp_N + CO2_N	R301	FASN; SLC35G3; OXSM	1.14289e-12	0.000593358	1.68203e-14		0.00242247
Neuron	Fatty Acid Synthesis	3-oxo-hexanoyl-acp_N + NADPH_N -> R-3-hydroxyhexanoyl-acp_N + NADP_N	R302		1.14316e-12	0.000593358	1.67539e-14		0.00242247
Neuron	Fatty Acid Synthesis	R-3-hydroxyhexanoyl-acp_N -> trans_hex-2-enoyl-acp_N	R303	FASN; RPP14	1.14334e-12	0.000593358	1.65634e-14		0.00242247
Neuron	Fatty Acid Synthesis	trans_hex-2-enoyl-acp_N + NADPH_N -> Hexanoyl-acp_N + NADP_N	R304	FASN	1.14338e-12	0.000593358	1.67366e-14		0.00242247
Neuron	Fatty Acid Synthesis	Hexanoyl-acp_N + Malonyl-CoA_N -> 3-oxo-octanoyl-acp_N + CO2_N	R305	FASN; SLC35G3; OXSM	1.14337e-12	0.000593358	1.67593e-14		0.00242247
Neuron	Fatty Acid Synthesis	3-oxo-octanoyl-acp_N + NADPH_N -> R-3-hydroxyoctanoyl-acp_N + NADP_N	R306		1.14358e-12	0.000593358	1.67399e-14		0.00242247
Neuron	Fatty Acid Synthesis	R-3-hydroxyoctanoyl-acp_N -> trans_oct-2-enoyl-acp_N	R307	FASN; RPP14	1.14374e-12	0.000593358	1.65648e-14		0.00242247
Neuron	Fatty Acid Synthesis	trans_oct-2-enoyl-acp_N + NADPH_N -> Octanoyl-acp_N + NADP_N	R308	FASN	1.14378e-12	0.000593358	1.67393e-14		0.00242247
Neuron	Fatty Acid Synthesis	Octanoyl-acp_N + Malonyl-CoA_N -> 3-oxo-decanoyl-acp_N + CO2_N	R309	FASN; SLC35G3; OXSM	1.14377e-12	0.000593358	1.67586e-14		0.00242247
Neuron	Fatty Acid Synthesis	3-oxo-decanoyl-acp_N + NADPH_N -> R-3-hydroxydecanoyl-acp_N + NADP_N	R310		1.14399e-12	0.000593358	1.67352e-14		0.00242247
Neuron	Fatty Acid Synthesis	R-3-hydroxydecanoyl-acp_N -> trans-delta2-decenoyl-acp_N	R311	FASN; RPP14	1.14418e-12	0.000593358	1.65578e-14		0.00242247
Neuron	Fatty Acid Synthesis	trans-delta2-decenoyl-acp_N + NADPH_N -> Decanoyl-acp_N + NADP_N	R312	FASN	1.14425e-12	0.000593358	1.67322e-14		0.00242247
Neuron	Fatty Acid Synthesis	Decanoyl-acp_N + Malonyl-CoA_N -> 3-oxo-dodecanoyl-acp_N + CO2_N	R313	FASN; SLC35G3; OXSM	1.14427e-12	0.000593358	1.67537e-14		0.00242247
Neuron	Fatty Acid Synthesis	3-oxo-dodecanoyl-acp_N + NADPH_N -> R-3-hydroxydodecanoyl-acp_N + NADP_N	R314		1.14454e-12	0.000593358	1.67351e-14		0.00242247
Neuron	Fatty Acid Synthesis	R-3-hydroxydodecanoyl-acp_N -> trans_dodec-2-enoyl-acp_N	R315	FASN; RPP14	1.14477e-12	0.000593358	1.65648e-14		0.00242247
Neuron	Fatty Acid Synthesis	trans_dodec-2-enoyl-acp_N + NADPH_N -> Dodecanoyl-acp_N + NADP_N	R316	FASN	1.14489e-12	0.000593358	1.67483e-14		0.00242247
Neuron	Fatty Acid Synthesis	Dodecanoyl-acp_N -> Laurate_N	R317		0	0	0		0
Neuron	Fatty Acid Synthesis	Dodecanoyl-acp_N + Malonyl-CoA_N -> 3-oxo-myristoyl-acp_N + CO2_N	R318	FASN; SLC35G3; OXSM	1.14498e-12	0.000593358	1.67808e-14		0.00242247
Neuron	Fatty Acid Synthesis	3-oxo-myristoyl-acp_N + NADPH_N -> 3R-3-hydroxymyristoyl-acp_N + NADP_N	R319		1.14531e-12	0.000593358	1.67745e-14		0.00242247
Neuron	Fatty Acid Synthesis	3R-3-hydroxymyristoyl-acp_N -> trans_tetradec-2-enoyl-acp_N	R320	FASN; RPP14	1.14562e-12	0.000593358	1.66165e-14		0.00242247
Neuron	Fatty Acid Synthesis	trans_tetradec-2-enoyl-acp_N + NADPH_N -> Myristoyl-acp_N + NADP_N	R321	FASN	1.14584e-12	0.000593358	1.68103e-14		0.00242247
Neuron	Fatty Acid Synthesis	Myristoyl-acp_N + Malonyl-CoA_N -> 3-oxo-palmitoyl-acp_N + CO2_N	R322	FASN; SLC35G3; OXSM	1.14604e-12	0.000593358	1.68461e-14		0.00242247
Neuron	Fatty Acid Synthesis	3-oxo-palmitoyl-acp_N + NADPH_N -> R-3-hydroxypalmitoyl-acp_N + NADP_N	R323		1.14651e-12	0.000593358	1.68268e-14		0.00242247
Neuron	Fatty Acid Synthesis	R-3-hydroxypalmitoyl-acp_N -> trans_hexadecenoyl-acp_N	R324	FASN; RPP14	1.147e-12	0.000593358	1.66232e-14		0.00242247
Neuron	Fatty Acid Synthesis	trans_hexadecenoyl-acp_N + NADPH_N -> Palmitoyl-acp_N + NADP_N	R325	FASN	1.14746e-12	0.000593358	1.6708e-14		0.00242247
Neuron	Fatty Acid Synthesis	Palmitoyl-acp_N <-> Palmitate_N	R326	FASN	1.13687e-12	0.000593358	0		0.00242247
Neuron	Fatty Acid Synthesis	Acetyl-CoA_N + CO2_N <-> Malonyl-CoA_N	R327	MLYCD	-0.0110362	-0.0404024	-0.00913758		-0.0105497
Neuron	Fatty Acid Synthesis	Acetyl-CoA_N <-> Acetyl-acp_N	R328	FASN	1.25056e-12	0.000593358	0		0.00242247
Neuron	Fatty Acid Synthesis	Malonyl-CoA_N <-> Malonyl-acp_N	R329	FASN; MCAT	1.25056e-12	0.000593358	0		0.00242247
Neuron	Fatty Acid Synthesis	Malonyl-acp_N + Acetyl-acp_N <-> Acetoacetyl-acp_N + CO2_N	R330	FASN; SLC35G3; OXSM	1.13687e-12	0.000593358	0		0.00242247
Neuron	Fatty Acid Synthesis	Acetyl-CoA_N + ATP_N + Bicarbonate_N <-> Malonyl-CoA_N + ADP_N	R331	ACACA; ACACB; PCCA; PCCB	0.0110362	0.0449304	0.00913758		0.0290359
Neuron	Fatty Acid Synthesis	Bicarbonate_N <-> CO2_N	R332	CA1; CA10; CA11; CA13; CA3; CA4; CA5A; CA5B; CA6; CA7; CA8; CA9	-0.0110362	-0.0449304	-0.00913758		-0.0290359
Neuron	Fatty Acid Synthesis	Palmitate_N + ATP_N -> Palmitoyl-CoA_N + AMP_N	R333	ACSBG1; ACSBG2; ACSL1; ACSL3; ACSL4; ACSL5; SLC27A2	7.77841e-13	0.000400977	1.09604e-14		0.00163705
Neuron	Fatty Acid Synthesis	Palmitoyl-CoA_N + Malonyl-CoA_N -> 3-oxo-stearoyl-CoA_N + CO2_N	R334	ELOVL1; ELOVL6	7.5182e-13	0.000374469	1.03773e-14		0.00152882
Neuron	Fatty Acid Synthesis	3-oxo-stearoyl-CoA_N + NADPH_N -> 3-hydroxy-stearoyl-CoA_N + NADP_N	R335		7.52527e-13	0.000374469	1.04604e-14		0.00152882
Neuron	Fatty Acid Synthesis	3-hydroxy-stearoyl-CoA_N -> trans-2-3-stearoyl-CoA_N	R336		7.53127e-13	0.000374469	1.03913e-14		0.00152882
Neuron	Fatty Acid Synthesis	trans-2-3-stearoyl-CoA_N + NADPH_N -> Stearoyl-CoA_N + NADP_N	R337		7.53853e-13	0.000374469	1.05532e-14		0.00152882
Neuron	Fatty Acid Synthesis	Stearoyl-CoA_N -> Stearate_N	R338	ACOT2; ACOT4; ACOT7	4.09042e-13	0.00019713	5.60086e-15		0.000804814
Neuron	Fatty Acid Synthesis	Stearoyl-CoA_N + O2_N -> Oleoyl-CoA_N	R339	FADS1; FADS2; FADS6; SCD; SCD5	3.68956e-13	0.000177338	4.80259e-15		0.000724009
Neuron	Fatty Acid Synthesis	Oleoyl-CoA_N -> Oleate_N	R340	ACOT2; ACOT4	3.69706e-13	0.000177338	4.97063e-15		0.000724009
Intercellular	Fatty Acid Synthesis	Arachidonate_A -> Arachidonate_N	R341		1.70853e-13	7.75854e-05	2.4611e-15		0.000316754
Intercellular	Fatty Acid Synthesis	Decosahexenoate_A -> Decosahexenoate_N	R342		3.12995e-13	0.000147254	5.91794e-15		0.000601186
Astrocyte	Fatty Acid Synthesis	0.243 Palmitate_A + 0.249 Stearate_A + 0.224 Oleate_A + 0.098 Arachidonate_A + 0.186 Decosahexenoate_A -> 1 FattyAcid_A	R343		7.02652e-13	2.26992e-05	2.79372e-13		0.000640076
Neuron	Fatty Acid Synthesis	0.243 Palmitate_N + 0.249 Stearate_N + 0.224 Oleate_N + 0.098 Arachidonate_N + 0.186 Decosahexenoate_N -> 1 FattyAcid_N	R344		1.55566e-12	0.000791689	2.28057e-14		0.00323218
Astrocyte	Glycerol-3-phosphate Shuttle	Dihydroxyacetone-phosphate_A + NADH_A -> Glycerol-3-phosphate_A + NAD_A	R345	GPD1	3.75885e-13	1.11855e-05	1.3431e-13		0.1197
Astrocyte	Glycerol-3-phosphate Shuttle	Glycerol-3-phosphate_A + FAD_AM -> Dihydroxyacetone-phosphate_A + FADH2_AM	R346	GPD2	Removed by GIMME	1.33363e-13	Removed by GIMME		0.119385
Neuron	Glycerol-3-phosphate Shuttle	Dihydroxyacetone-phosphate_N + FADH2_NM -> Glycerol-3-phosphate_N + FAD_NM	R347	GPD2	7.96085e-13	0.000389754	1.07589e-14		0.00159123
Astrocyte	Phosphatidylethanolamine Metabolism	ATP_A + Ethanolamine_A -> Phosphoryl-ethanolamine_A + ADP_A	R348	CHKB; ETNK1; ETNK2	2.84889e-13	6.4471e-06	6.74396e-14		0.000168563
Astrocyte	Phosphatidylethanolamine Metabolism	Phosphoryl-ethanolamine_A + CTP_A -> CDP-ethanolamine_A	R349	PCYT2	2.85335e-13	6.44712e-06	7.42721e-14		0.000168563
Astrocyte	Phosphatidylethanolamine Metabolism	1_2-diacylglycerol_A + CDP-ethanolamine_A -> Phosphatidyl-ethanolamine_A + CMP_A	R350	CEPT1; SELI	2.85727e-13	6.44707e-06	8.23987e-14		0.000168563
Astrocyte	Phosphatidylethanolamine Metabolism; Phosphatidylcholine Metabolism	Phosphatidyl-ethanolamine_A -> Phosphatidyl-choline_A	R351	PEMT	1.09627e-13	Removed by GIMME	7.22518e-15		4.47859e-12
Astrocyte	Phosphatidylethanolamine Metabolism	Phosphatidyl-ethanolamine_A + Serine_A -> Ethanolamine_A + Phosphatidyl-serine_A	R352	PTDSS2	2.85027e-13	6.44707e-06	6.14883e-14		0.000168563
Astrocyte	Phosphatidylethanolamine Metabolism	Phosphatidyl-serine_A -> Phosphatidyl-ethanolamine_A + CO2_A	R353	PISD	2.36682e-13	4.65277e-06	4.56408e-14		0.000121643
Neuron	Phosphatidylethanolamine Metabolism	ATP_N + Ethanolamine_N -> Phosphoryl-ethanolamine_N + ADP_N	R354	CHKB; ETNK1; ETNK2	6.79533e-13	0.00020849	9.86648e-15		0.00085119
Neuron	Phosphatidylethanolamine Metabolism	Phosphoryl-ethanolamine_N + CTP_N -> CDP-ethanolamine_N	R355	PCYT2	6.79439e-13	0.00020849	9.83074e-15		0.00085119
Neuron	Phosphatidylethanolamine Metabolism	1_2-diacylglycerol_N + CDP-ethanolamine_N -> Phosphatidyl-ethanolamine_N + CMP_N	R356	CEPT1; SELI	6.79754e-13	0.00020849	9.76409e-15		0.00085119
Neuron	Phosphatidylethanolamine Metabolism; Phosphatidylcholine Metabolism	Phosphatidyl-ethanolamine_N -> Phosphatidyl-choline_N	R357	PEMT	2.46018e-13	Removed by GIMME	3.61541e-15		3.65342e-12
Neuron	Phosphatidylethanolamine Metabolism	Phosphatidyl-ethanolamine_N + Serine_N -> Ethanolamine_N + Phosphatidyl-serine_N	R358	PTDSS2	6.80083e-13	0.00020849	9.59518e-15		0.00085119
Neuron	Phosphatidylethanolamine Metabolism	Phosphatidyl-serine_N -> Phosphatidyl-ethanolamine_N + CO2_N	R359	PISD	5.60798e-13	0.000150457	8.159e-15		0.000614261
Astrocyte	Phosphatidylcholine Metabolism	Choline_A + ATP_A -> Phosphoryl-choline_A + ADP_A	R360	CHKA; CHKB	4.17488e-14	5.13107e-06	4.81116e-14		0.000138442
Astrocyte	Phosphatidylcholine Metabolism	Phosphoryl-choline_A + CTP_A -> CDP-choline_A	R361	PCYT1A; PCYT1B	1.52967e-11	5.13107e-06	8.94518e-14		0.00200874
Astrocyte	Phosphatidylcholine Metabolism	1_2-diacylglycerol_A + CDP-choline_A -> Phosphatidyl-choline_A + CMP_A	R362	CEPT1; CHPT1	1.53035e-11	5.13099e-06	9.60037e-14		0.00200874
Neuron	Phosphatidylcholine Metabolism	Choline_N + ATP_N -> Phosphoryl-choline_N + ADP_N	R363	CHKA; CHKB	1.10823e-13	0.000171234	1.50243e-15		0.000699088
Neuron	Phosphatidylcholine Metabolism	Phosphoryl-choline_N + CTP_N -> CDP-choline_N	R364	PCYT1A; PCYT1B	0.00233707	0.00923685	0.00193502		0.00501455
Neuron	Phosphatidylcholine Metabolism	1_2-diacylglycerol_N + CDP-choline_N -> Phosphatidyl-choline_N + CMP_N	R365	CEPT1; CHPT1	0.00233707	0.00923685	0.00193502		0.00501455
Astrocyte	Cardiolipin Metabolism	CDP-diacylglycerol_A + Glycerol-3-phosphate_A -> CMP_A + phosphatidylglycerol-phosphate_A	R366	PGS1	5.04677e-15	4.26105e-16	1.57065e-17		5.79253e-06
Astrocyte	Cardiolipin Metabolism	phosphatidylglycerol-phosphate_A -> phosphatidyl-glycerol_A	R367		9.08471e-15	2.46949e-15	2.69676e-17		5.79254e-06
Astrocyte	Cardiolipin Metabolism	phosphatidyl-glycerol_A + CDP-diacylglycerol_A -> cardiolipin_A + CMP_A	R368	CRLS1	6.82626e-15	8.47729e-16	1.42431e-17		5.79254e-06
Neuron	Cardiolipin Metabolism	CDP-diacylglycerol_N + Glycerol-3-phosphate_N -> CMP_N + phosphatidylglycerol-phosphate_N	R369	PGS1	8.12831e-15	7.16443e-06	2.22084e-17		2.92505e-05
Neuron	Cardiolipin Metabolism	phosphatidylglycerol-phosphate_N -> phosphatidyl-glycerol_N	R370		1.17446e-14	7.16448e-06	4.22221e-17		2.92505e-05
Neuron	Cardiolipin Metabolism	phosphatidyl-glycerol_N + CDP-diacylglycerol_N -> cardiolipin_N + CMP_N	R371	CRLS1	1.14393e-14	7.16452e-06	4.16841e-17		2.92505e-05
Astrocyte	Sphingomyelin Metabolism	Serine_A + Palmitoyl-CoA_A -> CO2_A + 3-dehydrosphinganine_A	R372	SPTLC1; SPTLC2; SPTLC3	9.71406e-15	1.09704e-15	2.70666e-15		2.14324e-05
Astrocyte	Sphingomyelin Metabolism	3-dehydrosphinganine_A + NADPH_A <-> sphinganine_A + NADP_A	R373	KDSR	1.13687e-13	1.6403e-07	0		2.14324e-05
Astrocyte	Sphingomyelin Metabolism	sphinganine_A + FattyAcid_A <-> dihydroceramide_A	R374		0	3.2806e-07	0		2.14324e-05
Astrocyte	Sphingomyelin Metabolism	dihydroceramide_A <-> ceramide_A	R375	DEGS2	0	4.9104e-07	0		2.14324e-05
Astrocyte	Sphingomyelin Metabolism	ceramide_A + Phosphatidyl-choline_A <-> 1_2-diacylglycerol_A + sphingomyelin_A	R376	SAMD8; SGMS1; SGMS2	1.53477e-11	6.55454e-07	0		0.00189173
Astrocyte	Sphingomyelin Metabolism	sphingomyelin_A -> ceramide_A + Phosphoryl-choline_A	R377	ENPP7; LOC51190; SMPD1; SMPD2; SMPD3; SMPD4	1.5348e-11	1.02643e-12	3.67445e-14		0.00187029
Neuron	Sphingomyelin Metabolism	Serine_N + Palmitoyl-CoA_N -> CO2_N + 3-dehydrosphinganine_N	R378	SPTLC1; SPTLC2; SPTLC3	3.77186e-14	2.65089e-05	7.01239e-16		0.000108227
Neuron	Sphingomyelin Metabolism	3-dehydrosphinganine_N + NADPH_N <-> sphinganine_N + NADP_N	R379	KDSR	-1.13687e-13	2.65089e-05	0		0.000108227
Neuron	Sphingomyelin Metabolism	sphinganine_N + FattyAcid_N <-> dihydroceramide_N	R380		0	2.65089e-05	0		0.000108227
Neuron	Sphingomyelin Metabolism	dihydroceramide_N <-> ceramide_N	R381	DEGS2	0	2.6509e-05	0		0.000108227
Neuron	Sphingomyelin Metabolism	ceramide_N + Phosphatidyl-choline_N <-> 1_2-diacylglycerol_N + sphingomyelin_N	R382	SAMD8; SGMS1; SGMS2	0.00233707	0.00909212	0.00193502		0.00442369
Neuron	Sphingomyelin Metabolism	sphingomyelin_N -> ceramide_N + Phosphoryl-choline_N	R383	ENPP7; LOC51190; SMPD1; SMPD2; SMPD3; SMPD4	0.00233707	0.00906562	0.00193502		0.00431546
Astrocyte	CDP-Diacylglycerol Biosynthesis	Glycerol-3-phosphate_A + FattyAcid_A -> 1-acyl-sn-glycerol-3-phosphate_A	R384	AGPAT6; AGPAT9; GPAM; GPAT2; GPAT	3.52461e-13	1.11854e-05	1.36018e-13		0.000309322
Astrocyte	CDP-Diacylglycerol Biosynthesis	1-acyl-sn-glycerol-3-phosphate_A + FattyAcid_A -> Phosphatidate_A	R385	ABHD5; AGPAT1; AGPAT2; AGPAT3; AGPAT4; AGPAT5; LCLAT1; LPCAT3; LPCAT4; MBOAT1; MBOAT2; MBOAT7	3.53336e-13	1.11857e-05	1.3697e-13		0.000309322
Neuron	CDP-Diacylglycerol Biosynthesis	Glycerol-3-phosphate_N + FattyAcid_N -> 1-acyl-sn-glycerol-3-phosphate_N	R386	AGPAT6; AGPAT9; GPAM; GPAT2; GPAT	7.85863e-13	0.00038259	1.09753e-14		0.00156198
Neuron	CDP-Diacylglycerol Biosynthesis	1-acyl-sn-glycerol-3-phosphate_N + FattyAcid_N -> Phosphatidate_N	R387	ABHD5; AGPAT1; AGPAT2; AGPAT3; AGPAT4; AGPAT5; LCLAT1; LPCAT3; LPCAT4; MBOAT1; MBOAT2; MBOAT7	7.85933e-13	0.00038259	1.12052e-14		0.00156198
Astrocyte	Inositol Metabolism	myo-inositol -> myo-inositol_A	R388		1.48201e-14	2.08548e-15	2.38419e-15		1.21643e-05
Astrocyte	Inositol Metabolism	myo-inositol_A + CDP-diacylglycerol_A -> phosphatidyl-inositol_A + CMP_A	R389	CDIPT	1.06987e-11	1.11866e-05	1.52133e-13		0.0102304
Astrocyte	Inositol Metabolism; CDP-Diacylglycerol Biosynthesis	CTP_A + Phosphatidate_A -> CDP-diacylglycerol_A	R390	CDS1; CDS2	1.07075e-11	1.11862e-05	1.51366e-13		0.0102419
Astrocyte	Inositol Metabolism	phosphatidyl-inositol_A + ATP_A -> phosphatidyl-1D-myo-inositol-4-phosphate_A + ADP_A	R391	PI4K2B; PI4KB; PI4KII; PIK4CA	1.07093e-11	1.07883e-05	1.46743e-13		0.0102182
Astrocyte	Inositol Metabolism	phosphatidyl-1D-myo-inositol-4-phosphate_A + ATP_A <-> phosphatidyl-1D-myo-inositol-4-5-bisphosphate_A + ADP_A	R392	MGC26597; PIK4CA; PIP4K2B; PIP5K1A; PIP5K1B; PIP5K1C; PIP5KL1	1.06866e-11	1.0855e-05	1.13687e-13		0.0102182
Astrocyte	Inositol Metabolism	phosphatidyl-1D-myo-inositol-4-5-bisphosphate_A -> 1_2-diacylglycerol_A + myo-inositol-(1-4-5)-trisphosphate_A	R393	PLCB1; PLCB2; PLCB3; PLCB4; PLCD1; PLCD3; PLCD4; PLCE1; PLCG1; PLCG2; PLCH1; PLCH2; PLCZ1	1.07151e-11	1.09221e-05	1.38591e-13		0.0102182
Astrocyte	Inositol Metabolism	myo-inositol-(1-4-5)-trisphosphate_A -> myo-inositol-(1-4)-bisphosphate_A	R394	INPP5A; INPP5B; INPP5F; INPP5J; INPP5K; INPPL1; OCRL; SYNJ1; SYNJ2	1.07176e-11	1.09884e-05	1.44519e-13		0.0102182
Astrocyte	Inositol Metabolism	myo-inositol-(1-4)-bisphosphate_A <-> myo-inositol-(4)-monophosphate_A	R395	INPP1	1.06866e-11	1.10542e-05	1.13687e-13		0.0102182
Astrocyte	Inositol Metabolism	myo-inositol-(4)-monophosphate_A <-> myo-inositol_A	R396	IMPA1; IMPA2; IMPAD1	1.06866e-11	1.11208e-05	1.13687e-13		0.0102182
Astrocyte	Inositol Metabolism	ATP_A + 1_2-diacylglycerol_A -> Phosphatidate_A + ADP_A	R397	AGK; DGKA; DGKB; DGKD; DGKE; DGKG; DGKH; DGKI; DGKK; DGKQ; DGKZ	1.04522e-11	4.04088e-13	1.43053e-14		0.00993263
Astrocyte	Inositol Metabolism	myo-inositol-(1-4-5)-trisphosphate_A + ATP_A -> myo-inositol-(1-3-4-5)-tetrakisphosphate_A + ADP_A	R398	IPMK; ITPKA; ITPKB; ITPKC	0	0	0		0
Astrocyte	Inositol Metabolism	myo-inositol-(1-3-4-5)-tetrakisphosphate_A <-> myo-inositol-(1-3-4)-trisphosphate_A	R399	INPP5A; INPP5B; INPP5D; INPP5J; INPP5K; INPPL1; OCRL; SYNJ1; SYNJ2	0	0	0		0
Astrocyte	Inositol Metabolism	myo-inositol-(1-3-4)-trisphosphate_A -> myo-inositol-(3-4)-bisphosphate_A	R400	INPP1	0	0	0		0
Astrocyte	Inositol Metabolism	myo-inositol-(3-4)-bisphosphate_A -> myo-inositol-3-monophosphate_A	R401	INPP4A; INPP4B	0	0	0		0
Neuron	Inositol Metabolism	myo-inositol -> myo-inositol_N	R402		3.34087e-14	1.50456e-05	3.96522e-16		6.14261e-05
Neuron	Inositol Metabolism	myo-inositol_N + CDP-diacylglycerol_N -> phosphatidyl-inositol_N + CMP_N	R403	CDIPT	0.0120749	0.0475406	0.00999759		0.0251607
Neuron	Inositol Metabolism; CDP-Diacylglycerol Biosynthesis	CTP_N + Phosphatidate_N -> CDP-diacylglycerol_N	R404	CDS1; CDS2	0.0120749	0.0475549	0.00999759		0.0252192
Neuron	Inositol Metabolism	phosphatidyl-inositol_N + ATP_N -> phosphatidyl-1D-myo-inositol-4-phosphate_N + ADP_N	R405	PI4K2B; PI4KB; PI4KII; PIK4CA	0.0120749	0.0475255	0.00999759		0.0250993
Neuron	Inositol Metabolism	phosphatidyl-1D-myo-inositol-4-phosphate_N + ATP_N <-> phosphatidyl-1D-myo-inositol-4-5-bisphosphate_N + ADP_N	R406	MGC26597; PIK4CA; PIP4K2B; PIP5K1A; PIP5K1B; PIP5K1C; PIP5KL1	0.0120749	0.0475255	0.00999759		0.0250993
Neuron	Inositol Metabolism	phosphatidyl-1D-myo-inositol-4-5-bisphosphate_N -> 1_2-diacylglycerol_N + myo-inositol-(1-4-5)-trisphosphate_N	R407	PLCB1; PLCB2; PLCB3; PLCB4; PLCD1; PLCD3; PLCD4; PLCE1; PLCG1; PLCG2; PLCH1; PLCH2; PLCZ1	0.0120749	0.0475255	0.00999759		0.0250993
Neuron	Inositol Metabolism	myo-inositol-(1-4-5)-trisphosphate_N -> myo-inositol-(1-4)-bisphosphate_N	R408	INPP5A; INPP5B; INPP5F; INPP5J; INPP5K; INPPL1; OCRL; SYNJ1; SYNJ2	0.0120749	0.0475255	0.00999759		0.0250993
Neuron	Inositol Metabolism	myo-inositol-(1-4)-bisphosphate_N <-> myo-inositol-(4)-monophosphate_N	R409	INPP1	0.0120749	0.0475255	0.00999759		0.0250993
Neuron	Inositol Metabolism	myo-inositol-(4)-monophosphate_N <-> myo-inositol_N	R410	IMPA1; IMPA2; IMPAD1	0.0120749	0.0475255	0.00999759		0.0250993
Neuron	Inositol Metabolism	ATP_N + 1_2-diacylglycerol_N -> Phosphatidate_N + ADP_N	R411	AGK; DGKA; DGKB; DGKD; DGKE; DGKG; DGKH; DGKI; DGKK; DGKQ; DGKZ	0.0120749	0.0471723	0.00999759		0.0236572
Neuron	Inositol Metabolism	myo-inositol-(1-4-5)-trisphosphate_N + ATP_N -> myo-inositol-(1-3-4-5)-tetrakisphosphate_N + ADP_N	R412	IPMK; ITPKA; ITPKB; ITPKC	0	0	0		0
Neuron	Inositol Metabolism	myo-inositol-(1-3-4-5)-tetrakisphosphate_N <-> myo-inositol-(1-3-4)-trisphosphate_N	R413	INPP5A; INPP5B; INPP5D; INPP5J; INPP5K; INPPL1; OCRL; SYNJ1; SYNJ2	0	0	0		0
Neuron	Inositol Metabolism	myo-inositol-(1-3-4)-trisphosphate_N -> myo-inositol-(3-4)-bisphosphate_N	R414	INPP1	0	0	0		0
Neuron	Inositol Metabolism	myo-inositol-(3-4)-bisphosphate_N -> myo-inositol-3-monophosphate_N	R415	INPP4A; INPP4B	0	0	0		0
Neuron	Lipid Synthesis	0.448 Cholesterol_A + 0.210 Phosphatidyl-ethanolamine_A + 0.202 Phosphatidyl-choline_A + 0.081 Phosphatidyl-serine_A + 0.037 sphingomyelin_A + 0.021 phosphatidyl-inositol_A + 0.010 cardiolipin_A -> Lipid_A	R416		6.27646e-13	2.21586e-05	3.39854e-13		0.000579254
Neuron	Lipid Synthesis	0.448 Cholesterol_N + 0.210 Phosphatidyl-ethanolamine_N + 0.202 Phosphatidyl-choline_N + 0.081 Phosphatidyl-serine_N + 0.037 sphingomyelin_N + 0.021 phosphatidyl-inositol_N + 0.010 cardiolipin_N -> Lipid_N	R417		1.45581e-12	0.000716462	2.38091e-14		0.00292505
Astrocyte	Reactive Oxygen Species Pathway	Cystine_A + NADH_A -> 2 Cysteine_A + NAD_A	R418		0.0107942	0.00656905	0.00277949		0.00108
Astrocyte	Reactive Oxygen Species Pathway	Cysteine_A + Glutamate_A + ATP_A -> L-gamma-glutamylcysteine_A + ADP_A	R419	GCLC; GCLM	0.0215884	0.0131381	0.00555898		0.00216
Astrocyte	Reactive Oxygen Species Pathway	L-gamma-glutamylcysteine_A + Glycine_A + ATP_A -> ReducedGlutathione_A + ADP_A	R420	GSS	0.0215884	0.0131381	0.00555898		0.00216
Astrocyte	Reactive Oxygen Species Pathway	O2_A -> H2O2_A	R421		9.0153e-05	1.16774e-05	4.08348e-05		8.21733e-05
Astrocyte	Reactive Oxygen Species Pathway	2 ReducedGlutathione_A + H2O2_A -> OxidizedGlutathione_A	R422	GPX1; GPX2; GPX3; GPX5; GPX6; GPX7; GPX8	0	0	0		4.54191e-12
Astrocyte	Reactive Oxygen Species Pathway	OxidizedGlutathione_A + NADPH_A -> 2 ReducedGlutathione_A + NADP_A	R423	GSR	Removed by GIMME	Removed by GIMME	Removed by GIMME		1.79865e-12
Astrocyte	Reactive Oxygen Species Pathway	OxidizedGlutathione_A + NADPH_AM -> 2 ReducedGlutathione_A + NADP_AM	R424	GSR	Removed by GIMME	Removed by GIMME	Removed by GIMME		2.13044e-12
Astrocyte	Reactive Oxygen Species Pathway	H2O2_A -> O2_A	R425	CAT; TYRP1	9.0153e-05	1.16774e-05	4.08348e-05		8.21733e-05
Astrocyte	Reactive Oxygen Species Pathway	ReducedGlutathione_A + Glutamine_A -> Glutamate_A + NH3_A + CysteinylGlycine_A	R426		0.0215884	0.0131381	0.00555898		0.00216
Intercellular	Reactive Oxygen Species Pathway	CysteinylGlycine_A -> CysteinylGlycine_N	R427		0.0215884	0.0131381	0.00555898		0.00216
Neuron	Reactive Oxygen Species Pathway	CysteinylGlycine_N -> Cysteine_N + Glycine_N	R428	ANPEP; CNDP2; DPP8	0.0215884	0.0131381	0.00555898		0.00216
Neuron	Reactive Oxygen Species Pathway	Cysteine_N + Glutamate_N + ATP_N -> L-gamma-glutamylcysteine_N + ADP_N	R429	GCLC; GCLM	0.0215884	0.0131381	0.00555898		0.00216
Neuron	Reactive Oxygen Species Pathway	L-gamma-glutamylcysteine_N + Glycine_N + ATP_N -> ReducedGlutathione_N + ADP_N	R430	GSS	0.0215884	0.0131381	0.00555898		0.00216
Neuron	Reactive Oxygen Species Pathway	O2_N -> H2O2_N	R431		9.65746e-10	1.16774e-05	3.08924e-12		0.115643
Neuron	Reactive Oxygen Species Pathway	2 ReducedGlutathione_N + H2O2_N -> OxidizedGlutathione_N	R432	GPX1; GPX2; GPX3; GPX5; GPX6; GPX7; GPX8	0	0	0		0.116051
Neuron	Reactive Oxygen Species Pathway	OxidizedGlutathione_N + NADPH_N -> 2 ReducedGlutathione_N + NADP_N	R433	GSR	Removed by GIMME	Removed by GIMME	Removed by GIMME		0.0237325
Neuron	Reactive Oxygen Species Pathway	OxidizedGlutathione_N + NADPH_NM -> 2 ReducedGlutathione_N + NADP_NM	R434	GSR	Removed by GIMME	Removed by GIMME	Removed by GIMME		0.0923186
Neuron	Reactive Oxygen Species Pathway	H2O2_N -> O2_N	R435	CAT; TYRP1	0.00253431	1.16774e-05	0.00302664		2.92342e-11
Astrocyte	Glycogen Degradation Metabolism	Glycogen -> Glucose-1-phosphate_A	R436	PYGB; PYGL; PYGM	0	0	0		0
Astrocyte	Glycogen Degradation Metabolism	Glucose-1-phosphate_A <-> Glucose-6-phosphate_A	R437	PGM1; PGM2; PGM5	0	0	0		0
Astrocyte	Ketone Body Metabolism	BHB -> BHB_A	R438		0	0	0		0
Neuron	Ketone Body Metabolism	BHB -> BHB_N	R439		0	0	0		0
Astrocyte	Ketone Body Metabolism	Acetoacetate -> Acetoacetate_A	R440		0	0	0		0
Neuron	Ketone Body Metabolism	Acetoacetate -> Acetoacetate_N	R441		0	0	0		0
Astrocyte	Ketone Body Metabolism	BHB_A + NAD_AM <-> Acetoacetate_A + NADH_AM	R442	BDH1; BDH2	0	0	0		0
Neuron	Ketone Body Metabolism	BHB_N + NAD_NM <-> Acetoacetate_N + NADH_NM	R443	BDH1; BDH2	0	0	0		0
Neuron	Ketone Body Metabolism	Acetoacetate_N + Succinyl-CoA_N -> Acetoacetyl-CoA_N + Succinate_N	R444	OXCT1	0	0	0		0
Astrocyte	Arginine Metabolism	Ornithine -> Ornithine_A	R445		5.84161e-13	4.8925e-07	1.83969e-14		0.000744
Astrocyte	Arginine Metabolism	Arginine_A <-> Agmatine_A + CO2_A	R446	ADC	0	0	0		0
Astrocyte	Arginine Metabolism	Arginine_A -> Ornithine_A + Urea_A	R447	ARG1; ARG2	Removed by GIMME	4.66246e-07	Removed by GIMME		0.00048
Astrocyte	Arginine Metabolism	Ornithine_A + alpha-ketoglutarate_A <-> Glutamate_A + Glutamate_semialdehyde_A	R448	OAT	5.68434e-13	-4.45652e-11	0		0.001224
Astrocyte	Arginine Metabolism	Glutamate_semialdehyde_A <-> S-1-pyrroline-5-carboxylate_A	R449		5.68434e-13	-2.19416e-11	0		0.001224
Astrocyte	Arginine Metabolism	S-1-pyrroline-5-carboxylate_A + NAD_A -> Glutamate_A + NADH_A	R450	ALDH4A1	5.82623e-13	1.61907e-14	1.83291e-14		0.001224
Neuron	Arginine Metabolism	Ornithine -> Ornithine_N	R451		2.40652e-12	3.0884e-05	7.98534e-14		3.40782e-12
Neuron	Arginine Metabolism	Arginine_A -> Arginine_N	R452		1.8534e-13	8.75501e-05	2.32053e-15		8.52828e-12
Neuron	Arginine Metabolism	Arginine_N <-> Agmatine_N + CO2_N	R453	ADC	0	-5.71038e-06	0		-4.08294e-05
Neuron	Arginine Metabolism	Agmatine_N <-> Putrescine_N + Urea_N	R454	AGMAT	Removed by GIMME	-5.71038e-06	Removed by GIMME		-4.08294e-05
Neuron	Arginine Metabolism	2 Arginine_N + 3 NADPH_N + 4 O2_N <-> 2 Citrulline_N + 3 NADP_N	R455	NOS1; NOS2; NOS2B; NOS3	0.00921623	0	0.0160067		0.00281329
Neuron	Arginine Metabolism	Aspartate_N + Citrulline_N + ATP_N -> L_Arginino_Succinate_N + AMP_N	R456	ASS1	0.0184325	Removed by GIMME	0.0320133		0.00562659
Neuron	Arginine Metabolism	L_Arginino_Succinate_N -> Arginine_N + Fumarate_N	R457	ASL	0.0184325	0	0.0320133		0.00562659
Neuron	Arginine Metabolism	Arginine_N -> Ornithine_N + Urea_N	R458	ARG1; ARG2	Removed by GIMME	5.72225e-06	Removed by GIMME		4.08294e-05
Neuron	Arginine Metabolism	Ornithine_N <-> CO2_N + Putrescine_N	R459	ADC; ODC1	2.38742e-12	5.71038e-06	1.13687e-13		4.08294e-05
Intercellular	Arginine Metabolism	Putrescine_N -> Putrescine_A	R460		2.35037e-12	1.10206e-13	7.84638e-14		1.08918e-11
Astrocyte	Polyamine Metabolism	Putrescine_A + Acetyl-CoA_A -> N-acetylputrescine_A	R461	SAT1; SAT2	2.35448e-12	1.02695e-13	7.97288e-14		1.08582e-11
Astrocyte	Polyamine Metabolism	N-acetylputrescine_A + O2_A -> Acetamidobutanal_A + NH3_A + H2O2_A	R462	MAOA; MAOB	2.3515e-12	1.122e-13	7.94139e-14		1.08739e-11
Astrocyte	Polyamine Metabolism	Acetamidobutanal_A + NAD_A -> Acetamidobutanoate_A + NADH_A	R463	ALDH1B1; ALDH2; ALDH3A1; ALDH3A2; ALDH3B1; ALDH3B2	2.35206e-12	1.03956e-13	7.95395e-14		1.08744e-11
Astrocyte	Polyamine Metabolism	Acetamidobutanoate_A -> GABA_A	R464		2.35137e-12	1.16346e-13	7.97776e-14		1.09391e-11
Astrocyte	Polyamine Metabolism	S-adenosyl-L-methionine_A -> S-adenosyl-L-methioninamine_A + CO2_A	R465	AMD1	0	0	0		0
Neuron	Polyamine Metabolism	S-adenosyl-L-methionine_N -> S-adenosyl-L-methioninamine_N + CO2_N	R466	AMD1	0.0025343	5.40379e-15	0.00302664		0.000408
Neuron	Polyamine Metabolism	Putrescine_N + S-adenosyl-L-methioninamine_N -> Spermidine_N + S-methyl-5-thioadenosine_N	R467	SRM	1.01447e-14	Removed by GIMME	4.36743e-17		1.22737e-12
Neuron	Polyamine Metabolism	Spermidine_N + S-adenosyl-L-methioninamine_N -> Spermine_N + S-methyl-5-thioadenosine_N	R468	SMS	0.0025343	5.71081e-15	0.00302664		0.000408
Neuron	Polyamine Metabolism	Spermine_N + Acetyl-CoA_N -> N_1_Acetylspermine_N	R469	SAT1; SAT2	0	5.79851e-15	0		8.17078e-13
Neuron	Polyamine Metabolism	N_1_Acetylspermine_N + O2_N -> H2O2_N + Spermidine_N	R470	AOC3; PAOX	Removed by GIMME	6.17508e-15	Removed by GIMME		8.16683e-13
Neuron	Polyamine Metabolism	Spermine_N + O2_N -> H2O2_N + Spermidine_N	R471	SMOX	0.0025343	2.9126e-15	0.00302664		0.000408
Neuron	Polyamine Metabolism	Spermidine_N + Acetyl-CoA_N -> N_1_Acetylspermidine_N	R472	SAT1; SAT2	0	3.85912e-15	0		1.22425e-12
Neuron	Polyamine Metabolism	N_1_Acetylspermidine_N + O2_N -> H2O2_N + Putrescine_N	R473	AOC3; PAOX	Removed by GIMME	4.31258e-15	Removed by GIMME		1.22451e-12
Neuron	Creatine Metabolism	Glycine_A + Arginine_A -> Ornithine_A + Guanidinoacetate_A	R474	GATM	0	Removed by GIMME	0		5.88417e-13
Neuron	Creatine Metabolism	Guanidinoacetate_A + S-adenosyl-L-methionine_A -> S-adenosyl-L-homocysteine_A + Creatine_A	R475	GAMT	Removed by GIMME	Removed by GIMME	Removed by GIMME		5.88261e-13
Neuron	Creatine Metabolism	Creatine_A + ATP_A <-> CreatinePhosphate_A + ADP_A	R476	CKB; CKM; CKMT1A; CKMT1B; CKMT2	0	0	0		5.88051e-13
Neuron	Creatine Metabolism	Glycine_N + Arginine_N -> Ornithine_N + Guanidinoacetate_N	R477	GATM	0	Removed by GIMME	0		6.45376e-13
Neuron	Creatine Metabolism	Guanidinoacetate_N + S-adenosyl-L-methionine_N -> S-adenosyl-L-homocysteine_N + Creatine_N	R478	GAMT	Removed by GIMME	Removed by GIMME	Removed by GIMME		6.4487e-13
Neuron	Creatine Metabolism	Creatine_N + ATP_N <-> CreatinePhosphate_N + ADP_N	R479	CKB; CKM; CKMT1A; CKMT1B; CKMT2	0	0	0		6.44669e-13
Astrocyte	Heme Metabolism	Glycine_A + Succinyl-CoA_A -> CO2_A + 5-amino-levulinate_A	R480	ALAS1; ALAS2	0	0	0		2.05636e-12
Astrocyte	Heme Metabolism	2 5-amino-levulinate_A -> porphobilinogen_A	R481	ALAD	0	0	0		1.03159e-12
Astrocyte	Heme Metabolism	4 porphobilinogen_A -> 4 NH3_A + hydroxymethylbilane_A	R482	HMBS	0	Removed by GIMME	0		2.90671e-13
Astrocyte	Heme Metabolism	hydroxymethylbilane_A -> uroporphyrinogen_A	R483	UROS	0	0	0		2.88802e-13
Astrocyte	Heme Metabolism	uroporphyrinogen_A -> 4 CO2_A + coproporphyrinogen_A	R484	UROD	0	0	0		2.88076e-13
Astrocyte	Heme Metabolism	coproporphyrinogen_A + O2_A -> protoporphyrinogen_A + 2 CO2_A	R485	CPOX	Removed by GIMME	0	Removed by GIMME		2.86821e-13
Astrocyte	Heme Metabolism	protoporphyrinogen_A + 3 O2_A -> protoporphyrin_A + 3 H2O2_A	R486	PPOX	0	Removed by GIMME	0		2.86218e-13
Astrocyte	Heme Metabolism	protoporphyrin_A -> protoheme_A	R487	FECH	0	Removed by GIMME	0		2.85943e-13
Astrocyte	Heme Metabolism	protoheme_A + 3 O2_A + FADH2_AM -> biliverdin_A + FAD_AM	R488	HMOX1; HMOX2	0	0	0		2.85471e-13
Astrocyte	Heme Metabolism	biliverdin_A + NADPH_A -> bilirubin_A + NADP_A	R489	BLVRA; BLVRB	0	0	0		2.86043e-13
Neuron	Heme Metabolism	Glycine_N + Succinyl-CoA_N -> CO2_N + 5-amino-levulinate_N	R490	ALAS1; ALAS2	0	0	0		3.30603e-12
Neuron	Heme Metabolism	2 5-amino-levulinate_N -> porphobilinogen_N	R491	ALAD	0	0	0		1.38126e-12
Neuron	Heme Metabolism	4 porphobilinogen_N -> 4 NH3_N + hydroxymethylbilane_N	R492	HMBS	0	Removed by GIMME	0		2.80034e-13
Neuron	Heme Metabolism	hydroxymethylbilane_N -> uroporphyrinogen_N	R493	UROS	0	0	0		2.78359e-13
Neuron	Heme Metabolism	uroporphyrinogen_N -> 4 CO2_N + coproporphyrinogen_N	R494	UROD	0	0	0		2.77043e-13
Neuron	Heme Metabolism	coproporphyrinogen_N + O2_N -> protoporphyrinogen_N + 2 CO2_N	R495	CPOX	Removed by GIMME	0	Removed by GIMME		2.76675e-13
Neuron	Heme Metabolism	protoporphyrinogen_N + 3 O2_N -> protoporphyrin_N + 3 H2O2_N	R496	PPOX	0	Removed by GIMME	0		2.76668e-13
Neuron	Heme Metabolism	protoporphyrin_N -> protoheme_N	R497	FECH	0	Removed by GIMME	0		2.76725e-13
Neuron	Heme Metabolism	protoheme_N + 3 O2_N + FADH2_NM -> biliverdin_N + FAD_NM	R498	HMOX1; HMOX2	0	0	0		2.76846e-13
Neuron	Heme Metabolism	biliverdin_N + NADPH_N -> bilirubin_N + NADP_N	R499	BLVRA; BLVRB	0	0	0		2.766e-13
Astrocyte	Purine Nucleoside Metabolism	adenosine -> adenosine_A	R500		0.000127404	1.82012e-05	5.77095e-05		0.000120474
Astrocyte	Purine Nucleoside Metabolism	adenosine_A + ATP_A -> AMP_A + ADP_A	R501	ADK	1.64e-11	Removed by GIMME	8.45893e-14		0.0139891
Astrocyte	Purine Nucleoside Metabolism	AMP_A + ATP_A -> 2 ADP_A	R502	AK1; AK2; AK3; AK5; AK7; C9orf98	3.39951e-11	1.07339e-05	3.18859e-13		0.0306691
Astrocyte	Purine Nucleoside Metabolism	ATP_A -> AMP_A	R503	CANT1; ENTPD1; ENTPD3; ENTPD8	4.65063e-12	9.96474e-13	1.85523e-14		0.0252874
Astrocyte	Purine Nucleoside Metabolism	ADP_A -> AMP_A	R504	ENTPD1; ENTPD3; ENTPD8	1.07757e-11	2.03122e-12	3.97296e-14		1.53697e-09
Astrocyte	Purine Nucleoside Metabolism	AMP_A -> adenosine_A	R505	NT5C1A; NT5C1B; NT5C2; NT5C3; NT5E	1.6328e-11	3.37822e-15	5.54286e-14		0.0139891
Astrocyte	Purine Nucleoside Metabolism	ATP_A -> ADP_A	R506	ATP12A; ATP1A1; ATP1A2; ATP1A3; ATP1A4; ATP1B1; ATP1B2; ATP1B3; ATP1B4; ATP2B1; ATP2B2; ATP2B3; ATP2B4; ATP4A; ATP4B; ATP6AP1; ATP6V0D1; ATP6V0D2; ATP6V0E1; ATP6V0E2; ATP6V1A; ATP6V1B1; ATP6V1B2; ATP6V1C1; ATP6V1C2; ATP6V1D; ATP6V1E1; ATP6V1E2; ATP6V1F; ATP6V1G2; ATP6V1G3; ATP6V1H; FXYD2; NKAIN1; NKAIN2; NKAIN3; NKAIN4	8.18178e-12	1.96099e-12	3.48583e-14		0.0279782
Astrocyte	Purine Nucleoside Metabolism	guanosine -> guanosine_A	R507		1.04622e-14	1.48823e-06	5.10013e-17		1.01276e-14
Astrocyte	Purine Nucleoside Metabolism	guanosine_A <-> ribose-1-phosphate_A + guanine_A	R508	PNP	1.86446e-11	1.48824e-06	1.13687e-13		0.00505748
Astrocyte	Purine Nucleoside Metabolism	5-phospho-D-ribose-1-diphosphate_A + guanine_A -> GMP_A	R509	HPRT1	1.86062e-11	3.14023e-12	7.48931e-14		0.00505748
Astrocyte	Purine Nucleoside Metabolism	Ribose-5-phosphate_A + ATP_A -> AMP_A + 5-phospho-D-ribose-1-diphosphate_A	R510	PRPS1; PRPS1L1; PRPS2	1.85436e-11	2.92346e-12	7.1924e-14		0.00505748
Astrocyte	Purine Nucleoside Metabolism	ribose-1-phosphate_A -> Ribose-5-phosphate_A	R511		1.86226e-11	2.27613e-06	7.51364e-14		0.00505748
Astrocyte	Purine Nucleoside Metabolism	GMP_A + ATP_A -> GDP_A + ADP_A	R512	GUK1	1.91928e-11	4.91522e-12	8.39596e-14		0.0209837
Astrocyte	Purine Nucleoside Metabolism	GDP_A + ATP_A -> GTP_A + ADP_A	R513	NME1; NME2; NME2P1; NME3; NME4; NME5; NME6; NME7	0.0107942	6.21041e-12	3.0008e-13		0.0209837
Astrocyte	Purine Nucleoside Metabolism	GTP_A -> GDP_A	R514	LSG1; MTG1	7.83078e-12	2.86726e-12	3.9577e-14		0.00699455
Astrocyte	Purine Nucleoside Metabolism	GMP_A -> guanosine_A	R515	NT5C2	1.86376e-11	2.73483e-12	7.47431e-14		0.00505748
Astrocyte	Purine Nucleoside Metabolism	GTP_A -> GMP_A	R516		5.05509e-12	1.5287e-12	2.3774e-14		0.0139891
Astrocyte	Purine Nucleoside Metabolism	GDP_A -> GMP_A	R517		1.42615e-11	3.2751e-12	5.95827e-14		0.00699455
Astrocyte	Pirimidine Nucleoside Metabolism	uridine -> uridine_A	R518		1.19509e-14	7.87887e-07	4.9703e-17		5.88105e-15
Astrocyte	Pirimidine Nucleoside Metabolism	UTP_A -> UDP_A	R519		1.36753e-11	3.30785e-12	5.79509e-14		0.00699455
Astrocyte	Pirimidine Nucleoside Metabolism	UDP_A + ATP_A -> UTP_A + ADP_A	R520	NME1; NME2; NME2P1; NME3; NME4; NME5; NME6; NME7	2.03675e-11	4.81284e-12	8.7429e-14		0.0209837
Astrocyte	Pirimidine Nucleoside Metabolism	UDP_A -> UMP_A	R521		1.3677e-11	3.31035e-12	5.79067e-14		0.00699455
Astrocyte	Pirimidine Nucleoside Metabolism	UMP_A + ATP_A -> UDP_A + ADP_A	R522		2.03638e-11	4.80759e-12	8.75281e-14		0.0209837
Astrocyte	Pirimidine Nucleoside Metabolism	UTP_A -> UMP_A	R523	CANT1	6.83809e-12	1.65455e-12	2.89682e-14		0.0139891
Astrocyte	Pirimidine Nucleoside Metabolism	uridine_A + ATP_A -> UMP_A + ADP_A	R524	UCK1; UCK2; UCKL1	1.63486e-11	Removed by GIMME	6.99358e-14		0.0139891
Astrocyte	Pirimidine Nucleoside Metabolism	uridine_A -> ribose-1-phosphate_A + uracil_A	R525	UPP1; UPP2	1.14783e-14	7.87888e-07	4.95661e-17		0
Astrocyte	Pirimidine Nucleoside Metabolism	UMP_A -> uridine_A	R526		1.63785e-11	2.29558e-14	6.94708e-14		0.0139891
Astrocyte	Pirimidine Nucleoside Metabolism	cytidine -> cytidine_A	R527		1.01802e-14	1.31313e-06	4.88922e-17		1.53152e-14
Astrocyte	Pirimidine Nucleoside Metabolism	cytidine_A -> NH3_A + uridine_A	R528	AICDA; CDA	Removed by GIMME	Removed by GIMME	Removed by GIMME		1.06918e-14
Astrocyte	Pirimidine Nucleoside Metabolism	CMP_A + ATP_A -> CDP_A + ADP_A	R529	CMPK1; CMPK2	4.11715e-11	2.27646e-05	3.81258e-13		0.0240885
Astrocyte	Pirimidine Nucleoside Metabolism	CDP_A -> CMP_A	R530		1.02112e-11	1.97571e-12	3.89694e-14		0.00388974
Astrocyte	Pirimidine Nucleoside Metabolism	CDP_A + ATP_A -> CTP_A + ADP_A	R531	NME1; NME2; NME2P1; NME3; NME4; NME5; NME6; NME7	4.11897e-11	2.27645e-05	3.77228e-13		0.0240885
Astrocyte	Pirimidine Nucleoside Metabolism	CTP_A -> CMP_A	R532	CANT1	5.10534e-12	9.87861e-13	1.94932e-14		0.00777948
Astrocyte	Pirimidine Nucleoside Metabolism	CTP_A -> CDP_A	R533		1.02101e-11	1.97572e-12	3.89965e-14		0.00388974
Astrocyte	Pirimidine Nucleoside Metabolism	CMP_A -> cytidine_A	R534		1.64064e-11	2.07108e-11	7.04904e-14		0.0139891
Astrocyte	Pirimidine Nucleoside Metabolism	cytidine_A + ATP_A -> ADP_A + CMP_A	R535		1.63207e-11	2.55775e-13	6.89156e-14		0.0139891
Neuron	Purine Nucleoside Metabolism	adenosine -> adenosine_N	R536		0.00253431	2.71708e-05	0.00302664		0.00040801
Neuron	Purine Nucleoside Metabolism	adenosine_N + ATP_N -> AMP_N + ADP_N	R537	ADK	0.0178214	Removed by GIMME	0.0152197		0.0354987
Neuron	Purine Nucleoside Metabolism	AMP_N + ATP_N -> 2 ADP_N	R538	AK1; AK2; AK3; AK5; AK7; C9orf98	0.0637642	0.142301	0.0458321		0.0792414
Neuron	Purine Nucleoside Metabolism	ATP_N -> AMP_N	R539	CANT1; ENTPD1; ENTPD3; ENTPD8	0.0024529	0.118226	0.00899341		0.0580015
Neuron	Purine Nucleoside Metabolism	ADP_N -> AMP_N	R540	ENTPD1; ENTPD3; ENTPD8	6.45957e-11	2.31979e-11	3.36347e-13		3.18336e-10
Neuron	Purine Nucleoside Metabolism	AMP_N -> adenosine_N	R541	NT5C1A; NT5C1B; NT5C2; NT5C3; NT5E	0.0152871	1.09812e-15	0.012193		0.0331227
Neuron	Purine Nucleoside Metabolism	ATP_N -> ADP_N	R542	ATP12A; ATP1A1; ATP1A2; ATP1A3; ATP1A4; ATP1B1; ATP1B2; ATP1B3; ATP1B4; ATP2B1; ATP2B2; ATP2B3; ATP2B4; ATP4A; ATP4B; ATP6AP1; ATP6V0D1; ATP6V0D2; ATP6V0E1; ATP6V0E2; ATP6V1A; ATP6V1B1; ATP6V1B2; ATP6V1C1; ATP6V1C2; ATP6V1D; ATP6V1E1; ATP6V1E2; ATP6V1F; ATP6V1G2; ATP6V1G3; ATP6V1H; FXYD2; NKAIN1; NKAIN2; NKAIN3; NKAIN4	0.0331085	0.130263	0.0274127		0.0686214
Neuron	Purine Nucleoside Metabolism	guanosine -> guanosine_N	R543		8.03483e-14	4.81196e-05	1.26093e-15		1.01265e-14
Neuron	Purine Nucleoside Metabolism	guanosine_N <-> ribose-1-phosphate_N + guanine_N	R544	PNP	0.000491158	0.0236689	0.00179868		0.0116003
Neuron	Purine Nucleoside Metabolism	5-phospho-D-ribose-1-diphosphate_N + guanine_N -> GMP_N	R545	HPRT1	0.000491158	0.0236208	0.00179868		0.0116003
Neuron	Purine Nucleoside Metabolism	Ribose-5-phosphate_N + ATP_N -> AMP_N + 5-phospho-D-ribose-1-diphosphate_N	R546	PRPS1; PRPS1L1; PRPS2	0.000491158	0.0236208	0.00179868		0.0116003
Neuron	Purine Nucleoside Metabolism	ribose-1-phosphate_N -> Ribose-5-phosphate_N	R547		0.000491158	0.0236944	0.00179868		0.0116003
Neuron	Purine Nucleoside Metabolism	GMP_N + ATP_N -> GDP_N + ADP_N	R548	GUK1	0.0248314	0.0976973	0.0205596		0.0514661
Neuron	Purine Nucleoside Metabolism	GDP_N + ATP_N -> GTP_N + ADP_N	R549	NME1; NME2; NME2P1; NME3; NME4; NME5; NME6; NME7	0.0248314	0.0976973	0.0205596		0.0514661
Neuron	Purine Nucleoside Metabolism	GTP_N -> GDP_N	R550	LSG1; MTG1	0.00827713	0.0325658	0.00685318		0.0171554
Neuron	Purine Nucleoside Metabolism	GMP_N -> guanosine_N	R551	NT5C2	0.000491158	0.0236208	0.00179868		0.0116003
Neuron	Purine Nucleoside Metabolism	GTP_N -> GMP_N	R552		0.0165543	0.0651316	0.0137064		0.0343107
Neuron	Purine Nucleoside Metabolism	GDP_N -> GMP_N	R553		0.00827713	0.0325658	0.00685318		0.0171554
Neuron	Pirimidine Nucleoside Metabolism	uridine -> uridine_N	R554		2.98606e-14	2.54751e-05	5.70327e-16		5.94963e-15
Neuron	Pirimidine Nucleoside Metabolism	UTP_N -> UDP_N	R555		0.00827713	0.0325658	0.00685318		0.0171554
Neuron	Pirimidine Nucleoside Metabolism	UDP_N + ATP_N -> UTP_N + ADP_N	R556	NME1; NME2; NME2P1; NME3; NME4; NME5; NME6; NME7	0.0248314	0.0976973	0.0205596		0.0514661
Neuron	Pirimidine Nucleoside Metabolism	UDP_N -> UMP_N	R557		0.00827713	0.0325658	0.00685318		0.0171554
Neuron	Pirimidine Nucleoside Metabolism	UMP_N + ATP_N -> UDP_N + ADP_N	R558		0.0248314	0.0976973	0.0205596		0.0514661
Neuron	Pirimidine Nucleoside Metabolism	UTP_N -> UMP_N	R559	CANT1	0.0165543	0.0651316	0.0137064		0.0343107
Neuron	Pirimidine Nucleoside Metabolism	uridine_N + ATP_N -> UMP_N + ADP_N	R560	UCK1; UCK2; UCKL1	0.0165543	Removed by GIMME	0.0137064		0.0343107
Neuron	Pirimidine Nucleoside Metabolism	uridine_N -> ribose-1-phosphate_N + uracil_N	R561	UPP1; UPP2	3.23777e-14	2.54751e-05	5.93632e-16		0
Neuron	Pirimidine Nucleoside Metabolism	UMP_N -> uridine_N	R562		0.0165543	4.70687e-15	0.0137064		0.0343107
Neuron	Pirimidine Nucleoside Metabolism	cytidine -> cytidine_N	R563		8.03557e-14	4.24584e-05	1.12767e-15		1.56862e-14
Neuron	Pirimidine Nucleoside Metabolism	cytidine_N -> NH3_N + uridine_N	R564	AICDA; CDA	0.0284344	Removed by GIMME	0.0235427		1.07312e-14
Neuron	Pirimidine Nucleoside Metabolism	CMP_N + ATP_N -> CDP_N + ADP_N	R565	CMPK1; CMPK2	Removed by GIMME	0.111947	Removed by GIMME		0.0592373
Neuron	Pirimidine Nucleoside Metabolism	CDP_N -> CMP_N	R566		0.00467415	0.0183157	0.00387003		0.00938413
Neuron	Pirimidine Nucleoside Metabolism	CDP_N + ATP_N -> CTP_N + ADP_N	R567	NME1; NME2; NME2P1; NME3; NME4; NME5; NME6; NME7	0.0284344	0.111947	0.0235427		0.0592373
Neuron	Pirimidine Nucleoside Metabolism	CTP_N -> CMP_N	R568	CANT1	0.00934829	0.0366314	0.00774007		0.0187683
Neuron	Pirimidine Nucleoside Metabolism	CTP_N -> CDP_N	R569		0.00467415	0.0183157	0.00387003		0.00938413
Neuron	Pirimidine Nucleoside Metabolism	CMP_N -> cytidine_N	R570		0.0165543	0.0651316	0.0137064		0.0343107
Neuron	Pirimidine Nucleoside Metabolism	cytidine_N + ATP_N -> ADP_N + CMP_N	R571		0.0165543	0.0651316	0.0137064		0.0343107
Exchange	Exchange	EXT -> Glycogen	R572		0	0	0		0
Exchange	Exchange	Lactate_A -> EXT	R573		6.29411e-13	0.0488672	7.98864e-15		2.80257e-13
Exchange	Exchange	Lactate_N -> EXT	R574		1.00063e-12	1.63428	0.0101126		2.82419e-13
Exchange	Exchange	CO2_A -> EXT	R575		3.62924e-11	4.73804e-14	0.000822013		0.115752
Exchange	Exchange	CO2_N -> EXT	R576		0.0946549	0.131675	0.0972392		0.26856
Exchange	Exchange	Glutamine_A -> EXT	R577		1.20747e-11	1.99349e-13	2.10016e-11		1.57613e-13
Exchange	Exchange	Dopamine_N -> EXT	R578		0	0.0340906	0		0.004152
Exchange	Exchange	Norepinephrine_N -> EXT	R579		0	0	0		1.10242e-12
Exchange	Exchange	Epinephrine_N -> EXT	R580		0	0	0		1.10291e-12
Exchange	Exchange	Norepinephrine_A -> EXT	R581		0	0	0		8.79931e-13
Exchange	Exchange	Seratonin_N -> EXT	R582		0	0	0		0.001968
Exchange	Exchange	Melatonin_N -> EXT	R583		0	0	0		8.17238e-13
Exchange	Exchange	Acetylcholine_N -> EXT	R584		1.03321e-10	0	2.17016e-14		4.08422e-13
Exchange	Exchange	Lipid_N -> EXT			3.13845e-14	3.99865e-15	4.02714e-16		0.00292505
Exchange	Exchange	Lipid_A -> EXT	R586		5.78331e-13	3.27705e-15	3.40439e-13		0.000579254
Exchange	Exchange	EXT -> Linoleate_A	R587		2.37382e-13	7.98099e-05	3.4988e-14		0.000379481
Exchange	Exchange	EXT -> Linolenate_A	R588		4.41571e-13	0.000151476	7.14861e-14		0.00072024
Exchange	Exchange	EXT -> Choline_N	R589		1.03433e-10	0.000171234	2.30088e-14		0.000699088
Exchange	Exchange	EXT -> Choline_A	R590		4.17488e-14	5.13107e-06	4.81116e-14		0.000138442
Exchange	Exchange	EXT -> Cystine_A	R591		0.0107942	0.00656905	0.00277949		0.00108
Exchange	Exchange	ReducedGlutathione_N -> EXT	R592		0.0215884	0.0131381	0.00555898		0.00216
Exchange	Exchange	EXT -> Glucose_A	R593		0	0.02556	0		0.0384
Exchange	Exchange	EXT -> Glucose_N	R594		0	0.82644	0		0.0384
Exchange	Exchange	EXT -> O2_A	R595		0.00426	0.00426	0.00426		0.1272
Exchange	Exchange	EXT -> O2_N	R596		0.13774	0.13774	0.13774		0.2952
Exchange	Exchange	EXT -> Leucine_A	R597		1.08422e-12	0.000122097	1.17954e-14		0.00348
Exchange	Exchange	EXT -> Isoleucine_A	R598		8.35078e-14	4.24685e-05	1.11412e-15		0.00096
Exchange	Exchange	EXT -> Valine_A	R599		1.74732e-12	8.4937e-05	3.85007e-14		0.000432
Exchange	Exchange	EXT -> Tyrosine_N	R600		2.95923e-13	1.64041e-11	3.67761e-15		0.000984
Exchange	Exchange	EXT -> Tryptophan_N	R601		0	0	0		0.001968
Exchange	Exchange	EXT -> Lysine_N	R602		1.15796e-13	4.77771e-05	1.43907e-15		0.002472
Exchange	Exchange	EXT -> Phenylalanine_N	R603		1.0293e-13	0.0342552	1.27917e-15		0.003168
Exchange	Exchange	EXT -> NH3_A	R604		-0.0247443	-0.0131437	0.000670274		0.0008
Exchange	Exchange	EXT -> BHB	R605		0	0	0		0
Exchange	Exchange	EXT -> Acetoacetate	R606		0	0	0		0
Exchange	Exchange	EXT -> Arginine_A	R607		1.90497e-13	9.07237e-05	2.33413e-15		0.00048
Exchange	Exchange	EXT -> Ornithine	R608		2.88836e-12	3.13732e-05	9.73809e-14		0.000744
Exchange	Exchange	CreatinePhosphate_N -> EXT	R609		0	0	0		6.44669e-13
Exchange	Exchange	CreatinePhosphate_A -> EXT	R610		0	0	0		5.88051e-13
Exchange	Exchange	EXT -> Histidine_N	R611		9.00634e-14	3.716e-05	1.11927e-15		0.0006
Exchange	Exchange	EXT -> methionine	R612		0.0025343	2.65428e-05	0.00302664		0.000408
Exchange	Exchange	adenosine_A -> EXT	R613		0.000127404	1.74133e-05	5.77095e-05		0.000120474
Exchange	Exchange	adenosine_N -> EXT	R614		7.80436e-10	1.69573e-06	1.13078e-12		9.99467e-09
Exchange	Exchange	2-oxobutanoate_N -> EXT	R615		0	0	0		9.49721e-14
Exchange	Exchange	EXT -> tetrahydrofolate_N	R616		4.89701e-13	4.40143e-14	1.32141e-14		4.05027e-11
Exchange	Exchange	EXT -> tetrahydrofolate_A	R617		3.79019e-13	4.4533e-14	1.00671e-14		4.87808e-13
Exchange	Exchange	EXT -> myo-inositol	R618		3.81432e-14	1.50456e-05	2.28293e-15		7.35904e-05
Exchange	Exchange	bilirubin_A -> EXT	R619		0	0	0		2.86043e-13
Exchange	Exchange	bilirubin_N -> EXT	R620		0	0	0		2.766e-13
Exchange	Exchange	EXT -> threonine	R621		0.0276487	0.0581611	0.04802		0.000192
Exchange	Exchange	EXT -> adenosine	R622		0.00266171	4.5372e-05	0.00308435		0.000528484
Exchange	Exchange	EXT -> guanosine	R623		8.37928e-14	4.96078e-05	1.30755e-15		4.54174e-14
Exchange	Exchange	EXT -> uridine	R624		3.43173e-14	2.62629e-05	6.07453e-16		2.17459e-13
Exchange	Exchange	EXT -> cytidine	R625		8.39991e-14	4.37715e-05	1.19993e-15		6.09288e-14
Exchange	Exchange	Urea_N -> EXT	R626		0	1.18704e-08	0		5.67991e-12
Exchange	Exchange	Urea_A -> EXT	R627		0	4.66246e-07	0		0.00048
Exchange	Exchange	S-methyl-5-thioadenosine_N -> EXT	R628		0.0025343	5.71081e-15	0.00302664		0.000408
Exchange	Exchange	Asparagine_N -> EXT	R629		0.0398533	9.77655e-14	5.57746e-15		1.52427e-13
Exchange	Exchange	methylhistamine_N -> EXT	R630		0	0	0		0.0006
Astrocyte	Taurine Synthesis	m_Cysteine_A[cytosol] + m_O2_A[cytosol] -> m_Cysteinesulfinic_acid_A[cytosol]	RA_tau1_c	CDO1	7.90831e-13	Removed by GIMME	1.64225e-14		X
Astrocyte	Taurine Synthesis	m_Cysteinesulfinic_acid_A[cytosol] -> m_Hypotaurine_A[cytosol] + m_CO2_A[cytosol]	RA_tau2_c	CSAD	7.89773e-13	0	1.4258e-14		X
Astrocyte	Taurine Synthesis	m_Cysteine_A[cytosol] + m_CoenzymeA_A[cytosol] -> m_Cyteamine_A[cytosol]	RA_tau3_c	ADO	0	0	0		X
Astrocyte	Taurine Synthesis	m_Cyteamine_A[cytosol] + m_O2_A[cytosol] -> m_Hypotaurine_A[cytosol]	RA_tau4_c	ADO	0	0	0		X
Astrocyte	Taurine Synthesis	m_Hypotaurine_A[cytosol] + m_NAD_A[cytosol] -> m_Taurine_A[cytosol] + m_NADH_A[cytosol]	RA_tau5_c		3.54334e-13	2.8088e-15	8.20506e-15		X
Astrocyte	Taurine Synthesis	m_Hypotaurine_A[cytosol] <-> m_Hypotaurine_N[cytosol]	RAN_t16_c		4.54747e-13	0	0		X
Neuron	Taurine Synthesis	m_Cysteine_N[cytosol] + m_O2_N[cytosol] -> m_Cysteinesulfinic_acid_N[cytosol]	RN_tau1_c	CDO1	0	Removed by GIMME	0		X
Neuron	Taurine Synthesis	m_Cysteinesulfinic_acid_N[c] -> m_Hypotaurine_N[cytosol] + m_CO2_N[cytosol]	RN_tau2_c	CSAD	0	0	0		X
Neuron	Taurine Synthesis	m_Cysteine_N[cytosol] + m_CoenzymeA_N[cytosol] -> m_Cyteamine_N[cytosol]	RN_tau3_c	ADO	0	0	0		X
Neuron	Taurine Synthesis	m_Cyteamine_N[cytosol] + m_O2_N[cytosol] -> m_Hypotaurine_N[cytosol]	RN_tau4_c	ADO	0	0	0		X
Neuron	Taurine Synthesis	m_Hypotaurine_N[cytosol] + m_NAD_N[cytosol] -> m_Taurine_N[cytosol] + m_NADH_N[cytosol]	RN_tau5_c		5.78958e-13	3.09071e-15	5.23785e-15		X
Exchange	Exchange	EXT -> Taurine	Ex_Tau		4.54747e-13	-0.000355674	-3.41061e-13		X
Exchange	Exchange	Taurine <-> m_Taurine_A[cytosol]	Ex_A_Tau		-3.41061e-13	1.06702e-05	1.13687e-13		X
Exchange	Exchange	Taurine <-> m_Taurine_N[cytosol]	Ex_N_Tau		1.13687e-13	0.000345004	0		X
Exchange	Exchange	0.03 m_Alanine_A[cytosol] + 0.97 m_Alanine_N[cytosol] -> m_Alanine_C	E1		5.27465e-13	0.000249503	6.97106e-15		X
Exchange	Exchange	0.03 m_Aspartate_A[cytosol] + 0.97 m_Aspartate_N[cytosol] -> m_Aspartate_C	E2		4.12882e-13	0.000191108	5.68857e-15		X
Exchange	Exchange	0.03 m_Glutamine_A[cytosol] + 0.97 m_Glutamine_N[cytosol] -> m_Glutamine_C	E3		1.78278e-12	0.00100332	3.06957e-14		X
Exchange	Exchange	0.03 m_Glutamate_A[cytosol] + 0.97 m_Glutamate_N[cytosol] -> m_Glutamate_C	E4		2.52073e-12	0.00143331	4.27548e-14		X
Exchange	Exchange	0.03 m_Glycine_A[cytosol] + 0.97 m_Glycine_N[cytosol] -> m_Glycine_C	E5		1.06539e-12	0.000594559	1.71566e-14		X
Exchange	Exchange	0.03 m_Serine_A[cytosol] + 0.97 m_Serine_N[cytosol] -> m_Serine_C	E6		4.98001e-13	0.000233577	6.68004e-15		X
Exchange	Exchange	0.03 m_methionine_A[cytosol] + 0.97 m_methionine_N[cytosol] -> m_Methionine_C	E7		5.73909e-14	2.65428e-05	7.00419e-16		X
Exchange	Exchange	0.03 m_Valine_A[cytosol] + 0.97 m_Valine_N[cytosol] -> m_Valine_C	E8		1.84264e-13	8.4937e-05	2.54051e-15		X
Exchange	Exchange	0.03 m_Leucine_A[cytosol] + 0.97 m_Leucine_N[cytosol] -> m_Leucine_C	E9		2.65074e-13	0.000122097	3.63002e-15		X
Exchange	Exchange	0.03 m_Isoleucine_A[cytosol] + 0.97 m_Isoleucine_N[cytosol] -> m_Isoleucine_C	E10		8.59913e-14	4.24685e-05	1.15453e-15		X
Exchange	Exchange	0.03 m_GABA_A[cytosol] + 0.97 m_GABA_N[cytosol] -> m_GABA_C	E11		7.0149e-13	0.000350365	1.01681e-14		X
Exchange	Exchange	0.03 m_threonine_A[cytosol] + 0.97 m_threonine_N[cytosol] -> m_threonine_C	E12		4.23178e-13	0.000196417	5.88207e-15		X
Exchange	Exchange	0.03 m_Arginine_A[cytosol] + 0.97 m_Arginine_N[cytosol] -> m_Arginine_C	E13		1.9089e-13	9.02456e-05	2.5762e-15		X
Exchange	Exchange	0.03 m_Ornithine_A[cytosol] + 0.97 m_Ornithine_N[cytosol] -> m_Ornithine_C	E14		6.76932e-14	3.18514e-05	8.49282e-16		X
Exchange	Exchange	0.03 m_Taurine_A[cytosol] + 0.97 m_Taurine_N[cytosol] -> m_Taurine_C	ET		7.09786e-13	0.000355674	1.05273e-14		X
Exchange	Exchange	0.047 m_Alanine_C + 0.005 m_Methionine_C + 0.016 m_Valine_C + 0.023 m_Leucine_C + 0.008 m_Isoleucine_C + 0.189 m_Glutamine_C + 0.270 m_Glutamate_C + 0.066 m_GABA_C + 0.112 m_Glycine_C + 0.044 m_Serine_C + 0.037 m_threonine_C + 0.008 m_Phenylalanine_N[cytosol] + 0.023 m_Tyrosine_N[cytosol] + 0.036 m_Aspartate_C + 0.010 m_Asparagine_N[cytosol] + 0.009 m_Lysine_N[cytosol] + 0.017 m_Arginine_C + 0.00…	E15		1.28662e-11	0.00530857	1.59896e-13		X
Exchange	Exchange	0.03 m_cytidine_A[cytosol] + 0.97 m_cytidine_N[cytosol] -> m_Cmp_C	E16		8.5962e-14	4.37716e-05	1.21922e-15		X
Exchange	Exchange	0.03 m_guanine_A[cytosol] + 0.97 m_guanine_N[cytosol] -> m_Gmp_C	E17		9.00626e-14	4.96078e-05	1.33702e-15		X
Exchange	Exchange	0.03 m_uracil_A[cytosol] + 0.97 m_uracil_N[cytosol] -> m_Ump_C	E18		4.53799e-14	2.62629e-05	6.51111e-16		X
Exchange	Exchange	0.03 m_adenosine_A[cytosol] + 0.97 m_adenosine_N[cytosol] -> m_Amp_C	E19		5.5663e-14	2.62629e-05	6.90739e-16		X
Exchange	Exchange	0.3 m_Cmp_C + 0.34 m_Gmp_C + 0.18 m_Ump_C + 0.18 m_Amp_C -> RNA	E20		3.09603e-13	0.000145905	4.29727e-15		X
Exchange	Exchange	0.03 m_Lipid_A[cytosol] + 0.97 m_Lipid_N[cytosol] -> Lipid_C	E21		1.31797e-12	0.00073862	2.283e-14		X
Exchange	Exchange	0.03 m_ATP_A[cytosol] + 0.97 m_ATP_N[cytosol] -> ATP	E22		5.77129e-11	0.0320965	9.64266e-13		X
Exchange	Exchange	m_ADP_A[cytosol] + m_ADP_N[cytosol] <-> ADP	E23		-5.75255e-11	-0.0320965	-1.02318e-12		X
Exchange	Exchange	3.265 Protein + 0.262 Lipid_C + 0.1091 RNA + 24 ATP -> Biomass + 24 ADP	E24		2.40312e-12	0.00133735	4.04131e-14		X
Exchange	Exchange	Biomass ->	E25		2.36193e-12	0.00133735	4.0161e-14		X
Astrocyte	Glutamate - Glutamine Cycle	m_Glutamine_A[cytosol] -> m_Glutamate_A[cytosol] + m_NH3_A[cytosol]	n_RA_ggc4_c		7.57794e-12	1.70125e-12	2.98868e-14		0.00156313
Exchange	Exchange	-> m_Glutamine[cytosol]	n_Ex_Gly		0.08	0	0		0
Exchange	Glutamate - Glutamine Cycle	m_Glutamine[cytosol] -> m_Glutamine_A[cytosol]	n_Ex_A_Gly		0.0024	0	0		0
Exchange	Glutamate - Glutamine Cycle	m_Glutamine[cytosol] -> m_Glutamine_N[cytosol]	n_Ex_N_Gly		0.0776	0	0		0

## Sheet: Metastasis-Warburg effect
Localization	Associated metabolic pathway	Reaction	Reaction name	Controlling gene	MB-M0 (GSE10327)	MB-M2 (GSE10327)	MB-M4 (GSE10327)
Astrocyte	Glycolysis	Glucose_A + ATP_A -> Glucose-6-phosphate_A + ADP_A	R1	GCK; HK1; HK2; HK3; HKDC1	0.02556	0.02556	0.02556
Astrocyte	Glycolysis	Glucose-6-phosphate_A <-> Fructose-6-phosphate_A	R2	GPI	0.0255596	0.02556	0.024896
Astrocyte	Glycolysis	Fructose-6-phosphate_A + ATP_A -> Fructose-1-6-biphosphate_A + ADP_A	R3	PFKL; PFKM; PFKP	0.0255599	0.02556	0.025339
Astrocyte	Glycolysis	Fructose-1-6-biphosphate_A <-> Glyceraldehyde-3-phosphate_A + Dihydroxyacetone-phosphate_A	R4	ALDOA; ALDOB	0.0255599	0.02556	0.025339
Astrocyte	Glycolysis	Dihydroxyacetone-phosphate_A <-> Glyceraldehyde-3-phosphate_A	R5	TPI1	0.0255599	0.02556	0.0253374
Astrocyte	Glycolysis	Glyceraldehyde-3-phosphate_A + NAD_A <-> 1-3-biphosphoglycerate_A + NADH_A	R6	GAPDH; GAPDHS	0.0511199	0.05112	0.0508979
Astrocyte	Glycolysis	1-3-biphosphoglycerate_A + ADP_A <-> 3-phosphoglycerate_A + ATP_A	R7	PGK1; PGK2	0.0511199	0.05112	0.0508979
Astrocyte	Glycolysis	3-phosphoglycerate_A <-> 2-phosphoglycerate_A	R8	BPGM; PGAM1; PGAM2; VCAN	1.2767e-10	5.91172e-12	2.04204e-09
Astrocyte	Glycolysis	2-phosphoglycerate_A <-> Phosphoenol-pyruvate_A	R9	ENO1; ENO2; ENO3	1.2767e-10	5.91172e-12	2.04204e-09
Astrocyte	Glycolysis	Phosphoenol-pyruvate_A + ADP_A -> Pyruvate_A + ATP_A	R10	PKLR; PKM2	1.62004e-10	1.30778e-12	2.04206e-09
Astrocyte	Glycolysis	Pyruvate_A + NADH_A <-> Lactate_A + NAD_A	R11	LDHA; LDHAL6A; LDHAL6B; LDHB; LDHC	0.0958703	0.093858	0.0972851
Astrocyte	Glycolysis	Pyruvate_A + ATP_A + Bicarbonate_A -> Oxoloacetate_A + ADP_A	R12	PC	6.03634e-07	Removed by GIMME	0.00104184
Astrocyte	Glycolysis	Pyruvate_A + NAD_AM -> Acetyl-CoA_A + CO2_A + NADH_AM	R13	DLAT; DLD; PDHA1; PDHB; PDHX	1.337e-11	4.86932e-13	7.56566e-10
Astrocyte	Glycolysis	Oxoloacetate_A + GTP_A -> Phosphoenol-pyruvate_A + CO2_A + GDP_A	R14	PCK1; PCK2	3.44088e-11	3.45737e-12	Removed by GIMME
Astrocyte	Glycolysis	2-3-Disphospho-D-glycerate_A -> 3-phosphoglycerate_A	R15	BPGM; PGAM1; PGAM2	1.40948e-11	8.6402e-12	3.27628e-09
Astrocyte	Glycolysis	1-3-biphosphoglycerate_A <-> 2-3-Disphospho-D-glycerate_A	R16	BPGM; PGAM1; PGAM2	1.40972e-11	2.21054e-08	3.27623e-09
Astrocyte	Pentose Phosphate Pathway	Glucose-6-phosphate_A + NADP_A <-> 6-phosphoglucone_A + NADPH_A	R17	G6PD	3.97852e-07	2.21063e-08	0.00066399
Astrocyte	Pentose Phosphate Pathway	6-phosphoglucone_A -> 6-phosphogluconate_A	R18	H6PD; PGLS	3.97852e-07	2.21073e-08	0.00066399
Astrocyte	Pentose Phosphate Pathway	6-phosphogluconate_A + NADP_A -> Ribulose-5-phosphate_A + NADPH_A + CO2_A	R19		3.97838e-07	1.47411e-08	0.00066399
Astrocyte	Pentose Phosphate Pathway	Ribulose-5-phosphate_A <-> Xylulose-5-phosphate_A	R20	RPE	2.6521e-07	7.36622e-09	0.000442962
Astrocyte	Pentose Phosphate Pathway	Ribulose-5-phosphate_A <-> Ribose-5-phosphate_A	R21	RPIA	1.32628e-07	Removed by GIMME	0.000221028
Astrocyte	Pentose Phosphate Pathway	Ribose-5-phosphate_A + Xylulose-5-phosphate_A <-> Sedoheptulose-7-phosphate_A + Glyceraldehyde-3-phosphate_A	R22	TKT; TKTL1; TKTL2	1.32614e-07	7.36941e-09	0.000221481
Astrocyte	Pentose Phosphate Pathway	Sedoheptulose-7-phosphate_A + Glyceraldehyde-3-phosphate_A <-> Fructose-6-phosphate_A + Erythrose-4-phosphate_A	R23	TALDO1	1.32614e-07	7.371e-09	0.000221481
Astrocyte	Pentose Phosphate Pathway	Xylulose-5-phosphate_A + Erythrose-4-phosphate_A <-> Fructose-6-phosphate_A + Glyceraldehyde-3-phosphate_A	R24	TKT; TKTL1; TKTL2	1.32596e-07	7.3718e-09	0.000221481
Astrocyte	TCA Cycle	Oxoloacetate_A + Acetyl-CoA_A -> Citrate_A	R25	CS; SLC35G3	2.90672e-11	8.8779e-12	2.19806e-08
Astrocyte	TCA Cycle	Citrate_A <-> Cis_aconitate_A	R26	ACO1; ACO2	9.20863e-12	4.77485e-12	1.87824e-08
Astrocyte	TCA Cycle	Cis_aconitate_A <-> Isocitrate_A	R27	ACO1; ACO2	9.20863e-12	4.77485e-12	1.87824e-08
Astrocyte	TCA Cycle	ATP_A + Citrate_A -> Oxoloacetate_A + Acetyl-CoA_A + ADP_A	R28	ACLY	1.98234e-11	4.07257e-12	3.19815e-09
Astrocyte	TCA Cycle	Citrate_A <-> Oxoloacetate_A + Acetate_A	R29	CLYBL	0	Removed by GIMME	0
Astrocyte	TCA Cycle	Isocitrate_A + NAD_AM -> alpha-ketoglutarate_A + NADH_AM + CO2_A	R30	IDH3A; IDH3B; IDH3G	2.68924e-12	4.09971e-13	6.87035e-10
Astrocyte	TCA Cycle	Isocitrate_A + NADP_A -> alpha-ketoglutarate_A + NADPH_A + CO2_A	R31	IDH1; IDH2	4.8012e-12	1.96528e-12	1.73554e-08
Astrocyte	TCA Cycle	Isocitrate_A + NADP_AM -> alpha-ketoglutarate_A + NADPH_AM + CO2_A	R32	IDH1; IDH2	2.67065e-12	4.08004e-13	6.83492e-10
Astrocyte	TCA Cycle	alpha-ketoglutarate_A + NAD_AM -> Succinyl-CoA_A + NADH_AM + CO2_A	R33	OGDHL; DHTKD1; OGDH; DLST; DLD	3.19008e-10	7.09537e-13	3.7439e-09
Astrocyte	TCA Cycle	Succinyl-CoA_A + ADP_A <-> Succinate_A + ATP_A	R34	SUCLA2; SUCLG1	5.95719e-11	-3.41061e-13	-5.67752e-10
Astrocyte	TCA Cycle	Succinate_A + FAD_AM <-> Fumarate_A + FADH2_AM	R35	SDHC; HSSUCCDH; SDHB; SDHA; PGL2	6.62794e-11	1.47793e-12	1.36447e-09
Astrocyte	TCA Cycle	Fumarate_A <-> Malate_A	R36	FH	6.62794e-11	1.47793e-12	1.36447e-09
Astrocyte	TCA Cycle	Malate_A + NAD_AM -> Oxoloacetate_A + NADH_AM	R37	MDH1; MDH2	6.1027e-12	3.20506e-13	3.10944e-10
Astrocyte	TCA Cycle	Malate_A + NAD_A -> Oxoloacetate_A + NADH_A	R38	MDH1; MDH2	2.35419e-11	5.71161e-13	4.59897e-10
Astrocyte	TCA Cycle	Malate_A + NADP_A -> Pyruvate_A + NADPH_A + CO2_A	R39	ME1; ME2; ME3	1.2582e-11	3.43958e-13	4.85607e-10
Astrocyte	TCA Cycle	NADP_AM + NADH_AM -> NADPH_AM + NAD_AM	R40	NNT	4.54321e-10	8.13589e-11	1.32732e-07
Astrocyte	Oxidative Phosphorylation and ATPase	NADH_AM + Ubiquinone_A -> NAD_AM + Ubiquinol_A + 4 Hc_A	R41	MT-ND1; MT-ND2; MT-ND3; MT-ND4; MT-ND4L; MT-ND5; MT-ND6; NDUFA1; NDUFA10; NDUFA11; NDUFA12; NDUFA13; NDUFA2; NDUFA3; NDUFA4; NDUFA5; NDUFA6; NDUFA7; NDUFA8; NDUFA9; NDUFAF1; NDUFAF2; NDUFAF3; NDUFAF4; NDUFB1; NDUFB10; NDUFB11; NDUFB2; NDUFB3; NDUFB4; NDUFB5; NDUFB6; NDUFB7; NDUFB8; NDUFB9; NDUFC1; NDUFC2; NDUFS1; NDUFS2; NDUFS3; NDUFS7; NDUFS8; NDUFV1; NDUFV2; NDUFV3	0.00851953	0.00851996	0.00729378
Astrocyte	Oxidative Phosphorylation and ATPase	Ubiquinol_A + CytCox_A -> Ubiquinone_A + CytCred_A + 4 Hc_A	R42	CYC1; MT-CYB; UQCR; UQCR10; UQCRB; UQCRC1; UQCRC2; UQCRFS1; UQCRFS1P1; UQCRH; UQCRQ	0.00851953	0.00851996	0.00729378
Astrocyte	Oxidative Phosphorylation and ATPase	CytCred_A + 0.5 O2_A -> CytCox_A + 2 Hc_A	R43	COX4I1; COX4I2; COX5A; COX5B; COX6A1; COX6A2; COX6B1; COX6B2; COX6C; COX7A1; COX7A2; COX7A2L; COX7AP2; COX7B; COX7B2; COX7C; COX8A;MT-CO1; MT-CO2; MT-CO3	0.00851953	0.00851996	0.00729378
Astrocyte	Oxidative Phosphorylation and ATPase	FADH2_AM + Ubiquinone_A -> FAD_AM + Ubiquinol_A	R44	ETFDH	4.53462e-11	5.11544e-12	2.40036e-09
Astrocyte	Oxidative Phosphorylation and ATPase	ADP_A + 4 Hc_A -> ATP_A	R45	ATP5A1; ATP5B; ATP5C1; ATP5D; ATP5E; ATP5EP2; ATP5F1; ATP5H; ATP5I; ATP5J2; ATP5L; ATP5L2; ATP5S; MTATP6; MTATP8	0.0212988	0.0212999	0.0182345
Neuron	Glycolysis	Glucose_N + ATP_N -> Glucose-6-phosphate_N + ADP_N	R46	GCK; HK1; HK2; HK3; HKDC1	0.82644	0.82644	0.82644
Neuron	Glycolysis	Glucose-6-phosphate_N <-> Fructose-6-phosphate_N	R47	GPI	0.82644	0.82644	0.82644
Neuron	Glycolysis	Fructose-6-phosphate_N + ATP_N -> Fructose-1-6-biphosphate_N + ADP_N	R48	PFKL; PFKM; PFKP	0.82644	0.82644	0.826455
Neuron	Glycolysis	Fructose-1-6-biphosphate_N <-> Glyceraldehyde-3-phosphate_N + Dihydroxyacetone-phosphate_N	R49	ALDOA; ALDOB	0.82644	0.82644	0.826455
Neuron	Glycolysis	Dihydroxyacetone-phosphate_N <-> Glyceraldehyde-3-phosphate_N	R50	TPI1	0.82644	0.82644	0.826401
Neuron	Glycolysis	Glyceraldehyde-3-phosphate_N + NAD_N <-> 1-3-biphosphoglycerate_N + NADH_N	R51	GAPDH; GAPDHS	1.65288	1.65288	1.65286
Neuron	Glycolysis	1-3-biphosphoglycerate_N + ADP_N <-> 3-phosphoglycerate_N + ATP_N	R52	PGK1; PGK2	1.05884	1.07038	1.07046
Neuron	Glycolysis	3-phosphoglycerate_N <-> 2-phosphoglycerate_N	R53	BPGM; PGAM1; PGAM2; VCAN	1.65288	1.65288	1.65286
Neuron	Glycolysis	2-phosphoglycerate_N <-> Phosphoenol-pyruvate_N	R54	ENO1; ENO2; ENO3	1.65288	1.65288	1.65286
Neuron	Glycolysis	Phosphoenol-pyruvate_N + ADP_N -> Pyruvate_N + ATP_N	R55	PKLR; PKM2	1.65288	1.65288	1.65286
Neuron	Glycolysis	Pyruvate_N + NADH_N <-> Lactate_N + NAD_N	R56	LDHA; LDHAL6A; LDHAL6B; LDHB; LDHC	1.5595	1.57142	1.56894
Neuron	Glycolysis	Pyruvate_N + NAD_NM -> Acetyl-CoA_N + CO2_N + NADH_NM	R57	DLAT; DLD; PDHA1; PDHB; PDHX	0.0337397	0.0218189	0.0246913
Neuron	Glycolysis	Oxoloacetate_N + GTP_N -> Phosphoenol-pyruvate_N + CO2_N + GDP_N	R58	PCK1; PCK2	1.05965e-12	Removed by GIMME	Removed by GIMME
Neuron	Glycolysis	2-3-Disphospho-D-glycerate_N -> 3-phosphoglycerate_N	R59	BPGM; PGAM1; PGAM2	0.594043	0.582504	0.582402
Neuron	Glycolysis	1-3-biphosphoglycerate_N <-> 2-3-Disphospho-D-glycerate_N	R60	BPGM; PGAM1; PGAM2	0.594043	0.582504	0.582402
Neuron	Pentose Phosphate Pathway	Glucose-6-phosphate_N + NADP_N <-> 6-phosphoglucone_N + NADPH_N	R61	G6PD	Removed by GIMME	Removed by GIMME	Removed by GIMME
Neuron	Pentose Phosphate Pathway	6-phosphoglucone_N -> 6-phosphogluconate_N	R62	H6PD; PGLS	0	0	0
Neuron	Pentose Phosphate Pathway	6-phosphogluconate_N + NADP_N -> Ribulose-5-phosphate_N + NADPH_N + CO2_N	R63		0	0	0
Neuron	Pentose Phosphate Pathway	Ribulose-5-phosphate_N <-> Xylulose-5-phosphate_N	R64	RPE	2.27374e-12	3.49132e-10	1.49348e-05
Neuron	Pentose Phosphate Pathway	Ribulose-5-phosphate_N <-> Ribose-5-phosphate_N	R65	RPIA	-2.27374e-12	-3.49132e-10	-1.49348e-05
Neuron	Pentose Phosphate Pathway	Ribose-5-phosphate_N + Xylulose-5-phosphate_N <-> Sedoheptulose-7-phosphate_N + Glyceraldehyde-3-phosphate_N	R66	TKT; TKTL1; TKTL2	1.13687e-12	1.74509e-10	7.46739e-06
Neuron	Pentose Phosphate Pathway	Sedoheptulose-7-phosphate_N + Glyceraldehyde-3-phosphate_N <-> Fructose-6-phosphate_N + Erythrose-4-phosphate_N	R67	TALDO1	1.13687e-12	1.74623e-10	7.46739e-06
Neuron	Pentose Phosphate Pathway	Xylulose-5-phosphate_N + Erythrose-4-phosphate_N <-> Fructose-6-phosphate_N + Glyceraldehyde-3-phosphate_N	R68	TKT; TKTL1; TKTL2	1.13687e-12	1.74623e-10	7.46739e-06
Neuron	TCA Cycle	Oxoloacetate_N + Acetyl-CoA_N -> Citrate_N	R69	CS; SLC35G3	0.0821106	0.0542254	0.0551594
Neuron	TCA Cycle	Citrate_N <-> Cis_aconitate_N	R70	ACO1; ACO2	0.034972	0.0138189	0.0159751
Neuron	TCA Cycle	Cis_aconitate_N <-> Isocitrate_N	R71	ACO1; ACO2	0.034972	0.0138189	0.0159751
Neuron	TCA Cycle	ATP_N + Citrate_N -> Oxoloacetate_N + Acetyl-CoA_N + ADP_N	R72	ACLY	0.0471386	0.0404065	0.0391843
Neuron	TCA Cycle	Isocitrate_N + NAD_NM -> alpha-ketoglutarate_N + NADH_NM + CO2_N	R73	IDH3A; IDH3B; IDH3G	1.23813e-12	4.9954e-12	3.21568e-09
Neuron	TCA Cycle	Isocitrate_N + NADP_NM -> alpha-ketoglutarate_N + NADPH_NM + CO2_N	R74	IDH1; IDH2	1.24826e-12	1.10982e-11	4.65975e-09
Neuron	TCA Cycle	Isocitrate_N + NADP_N -> alpha-ketoglutarate_N + NADPH_N + CO2_N	R75	IDH1; IDH2	0.034972	0.0138189	0.0159751
Neuron	TCA Cycle	alpha-ketoglutarate_N + NAD_NM -> Succinyl-CoA_N + NADH_NM + CO2_N	R76	OGDHL; DHTKD1; OGDH; DLST; DLD	6.30913e-10	0.000375433	1.0109e-07
Neuron	TCA Cycle	Succinyl-CoA_N + ADP_N <-> Succinate_N + ATP_N	R77	SUCLA2; SUCLG1	-0.00338187	0.000237527	-0.00171982
Neuron	TCA Cycle	Succinate_N + FAD_NM <-> Fumarate_N + FADH2_NM	R78	SDHC; HSSUCCDH; SDHB; SDHA; PGL2	0.0349714	0.0319858	0.0259692
Neuron	TCA Cycle	Fumarate_N <-> Malate_N	R79	FH	0.0580042	0.0319858	0.0356215
Neuron	TCA Cycle	Malate_N + NAD_NM -> Oxoloacetate_N + NADH_NM	R80	MDH1; MDH2	0.152616	0.113445	0.119517
Neuron	TCA Cycle	Oxoloacetate_N + NADH_N -> Malate_N + NAD_N	R81	MDH1; MDH2	0.094612	0.0814588	0.0838959
Neuron	TCA Cycle	Malate_N + NADP_NM -> Pyruvate_N + NADPH_NM + CO2_N	R82	ME1; ME2; ME3	2.1548e-12	6.08286e-13	8.22886e-10
Neuron	TCA Cycle	NADP_NM + NADH_NM -> NADPH_NM + NAD_NM	R83	NNT	0.0264303	0.0917575	0.0921892
Neuron	Oxidative Phosphorylation and ATPase	NADH_NM + Ubiquinone_N -> NAD_NM + Ubiquinol_N + 4 Hc_N	R84	MT-ND1; MT-ND2; MT-ND3; MT-ND4; MT-ND4L; MT-ND5; MT-ND6; NDUFA1; NDUFA10; NDUFA11; NDUFA12; NDUFA13; NDUFA2; NDUFA3; NDUFA4; NDUFA5; NDUFA6; NDUFA7; NDUFA8; NDUFA9; NDUFAF1; NDUFAF2; NDUFAF3; NDUFAF4; NDUFB1; NDUFB10; NDUFB11; NDUFB2; NDUFB3; NDUFB4; NDUFB5; NDUFB6; NDUFB7; NDUFB8; NDUFB9; NDUFC1; NDUFC2; NDUFS1; NDUFS2; NDUFS3; NDUFS7; NDUFS8; NDUFV1; NDUFV2; NDUFV3	0.145418	8.28252e-12	1.28116e-08
Neuron	Oxidative Phosphorylation and ATPase	Ubiquinol_N + CytCox_N -> Ubiquinone_N + CytCred_N + 4 Hc_N	R85	CYC1; MT-CYB; UQCR; UQCR10; UQCRB; UQCRC1; UQCRC2; UQCRFS1; UQCRFS1P1; UQCRH; UQCRQ	0.179967	0.0319685	0.0257003
Neuron	Oxidative Phosphorylation and ATPase	CytCred_N + 0.5 O2_N -> CytCox_N + 2 Hc_N	R86	COX4I1; COX4I2; COX5A; COX5B; COX6A1; COX6A2; COX6B1; COX6B2; COX6C; COX7A1; COX7A2; COX7A2L; COX7AP2; COX7B; COX7B2; COX7C; COX8A; MT-CO1; MT-CO2; MT-CO3	0.179967	0.0319685	0.0257003
Neuron	Oxidative Phosphorylation and ATPase	FADH2_NM + Ubiquinone_N -> FAD_NM + Ubiquinol_N	R87	ETFDH	0.0345486	0.0319685	0.0257003
Neuron	Oxidative Phosphorylation and ATPase	ADP_N + 4 Hc_N -> ATP_N	R88	ATP5A1; ATP5B; ATP5C1; ATP5D; ATP5E; ATP5EP2; ATP5F1; ATP5H; ATP5I; ATP5J2; ATP5L; ATP5L2; ATP5S; MTATP6; MTATP8	0.415368	0.0479528	0.0385505
Neuron	Glutamate - Glutamine Cycle	alpha-ketoglutarate_N + NH3_N + NADPH_NM <-> Glutamate_N + NADP_NM	R89	GLUD1; GLUD2	0.0264303	-0.0161277	-0.0124805
Astrocyte	Glutamate - Glutamine Cycle	alpha-ketoglutarate_A + NH3_A + NADH_AM <-> Glutamate_A + NAD_AM	R90	GLUD1; GLUD2	-0.00851953	-0.00851996	-0.00729375
Intercellular	Glutamate - Glutamine Cycle	Glutamate_N + ATP_A -> Glutamate_A + ADP_A	R91		0.0614789	0.0425311	0.0544903
Astrocyte	Glutamate - Glutamine Cycle	alpha-ketoglutarate_A + NH3_A + NADPH_AM <-> Glutamate_A + NADP_AM	R92	GLUD1; GLUD2	4.57021e-10	8.12861e-11	1.32958e-07
Neuron	Glutamate - Glutamine Cycle	alpha-ketoglutarate_N + NH3_N + NADH_NM <-> Glutamate_N + NAD_NM	R93	GLUD1; GLUD2	0.0528606	0.0756297	0.0797087
Astrocyte	Glutamate - Glutamine Cycle	Glutamate_A + NH3_A + ATP_A -> Glutamine_A + ADP_A	R94	GLUL	0.0614789	0.0425311	0.0544795
Intercellular	Glutamate - Glutamine Cycle	Glutamine_A -> Glutamine_N	R95		1.04019e-11	1.01586e-12	1.11998e-09
Neuron	Glutamate - Glutamine Cycle	Glutamine_N -> Glutamate_N + NH3_N	R96	ASNS; GLS; GLS2	0.0776	0.0594331	0.0663682
Neuron	GABA Cycle	Glutamate_N -> GABA_N + CO2_N	R97	GAD1; GAD2	0.0383532	0.0317483	0.0277768
Intercellular	GABA Cycle	GABA_N <-> GABA_A	R98		-2.00089e-11	7.5147e-11	2.63135e-06
Astrocyte	GABA Cycle	GABA_A + alpha-ketoglutarate_A -> Glutamate_A + SuccinateSAL_A	R99	ABAT	4.85886e-12	1.40919e-12	1.57721e-09
Astrocyte	GABA Cycle	SuccinateSAL_A + NAD_AM -> NADH_AM + Succinate_A	R100	ALDH5A1	4.76553e-12	1.46049e-12	1.57556e-09
Neuron	GABA Cycle	GABA_N + alpha-ketoglutarate_N -> Glutamate_N + SuccinateSAL_N	R101	ABAT	0.0383532	0.0317483	0.027689
Neuron	GABA Cycle	SuccinateSAL_N + NAD_NM -> NADH_NM + Succinate_N	R102	ALDH5A1	0.0383532	0.0317483	0.027689
Neuron	Aspartate Metabolism	Oxoloacetate_N + Glutamate_N <-> Aspartate_N + alpha-ketoglutarate_N	R103	GOT1; GOT1L1; GOT2	0.0230322	0.0181669	0.0196464
Intercellular	Aspartate Metabolism	Aspartate_N <-> Aspartate_A	R104		-6.0362e-07	4.61569e-11	-0.00104038
Astrocyte	Aspartate Metabolism	Aspartate_A + alpha-ketoglutarate_A <-> Oxoloacetate_A + Glutamate_A	R105	GOT1; GOT1L1; GOT2	-6.0362e-07	3.86535e-12	-0.00104182
Neuron	Asparagine Metabolism	Glutamine_N + Aspartate_N + ATP_N <-> Glutamate_N + Asparagine_N + AMP_N	R106	ASNS	4.3201e-12	0.0181669	0.010988
Neuron	Histamine Metabolism	Histidine_N <-> Histamine_N + CO2_N	R107	HDC	Removed by GIMME	0	Removed by GIMME
Neuron	Histamine Metabolism	Histamine_N + S-adenosyl-L-methionine_N -> S-adenosyl-L-homocysteine_N + methylhistamine_N	R108	HNMT	0	Removed by GIMME	0
Neuron	Alanine Metabolism	Pyruvate_N + Glutamate_N <-> alpha-ketoglutarate_N + Alanine_N	R109	GPT; GPT2	0.05964	0.05964	0.0592352
Intercellular	Alanine Metabolism	Alanine_N <-> Alanine_A	R110		0.05964	0.05964	0.0591746
Astrocyte	Alanine Metabolism	Alanine_A + alpha-ketoglutarate_A <-> Pyruvate_A + Glutamate_A	R111	GPT; GPT2	0.05964	0.05964	0.0591727
Astrocyte	Glycine-Serine Metabolism	3-phosphoglycerate_A + NAD_A <-> 3-phosphohydroxypyruvate_A + NADH_A	R112	PHGDH; PHGDHL1	0.0511199	0.05112	0.0508979
Astrocyte	Glycine-Serine Metabolism	3_phospho_serine_A + alpha-ketoglutarate_A <-> 3-phosphohydroxypyruvate_A + Glutamate_A	R113	PSAT1	-0.0511199	-0.05112	-0.0508979
Astrocyte	Glycine-Serine Metabolism	3_phospho_serine_A -> Serine_A	R114	PSPH; PSPHL	0.0511199	0.05112	0.0508979
Astrocyte	Glycine-Serine Metabolism	Serine_A -> Pyruvate_A + NH3_A	R115	SDS; SDSL	0.036231	0.034218	0.0391542
Intercellular	Glycine-Serine Metabolism	Serine_A -> Serine_N	R116		0.0148889	0.016902	0.0117402
Neuron	Glycine-Serine Metabolism	Serine_N + tetrahydrofolate_N -> Glycine_N	R117	SHMT1; SHMT2	0.0148889	0.016902	0.0116495
Intercellular	Glycine-Serine Metabolism	Glycine_N -> Glycine_A	R118		0.0127393	0.0167641	0.00978513
Astrocyte	Glycine-Serine Metabolism	Glycine_A + NAD_AM + tetrahydrofolate_A -> CO2_A + NH3_A + NADH_AM	R119		5.48909e-11	4.03873e-12	1.50737e-07
Astrocyte	Glycine-Serine Metabolism	Glycine_A -> tetrahydrofolate_A + Serine_A	R120	SHMT1; SHMT2	1.36044e-11	5.0061e-13	7.32344e-10
Astrocyte	Leucine Metabolism	Leucine_A + alpha-ketoglutarate_A <-> KIC_A + Glutamate_A	R121	BCAT1; BCAT2	1.15961e-11	8.82437e-10	2.96649e-05
Astrocyte	Leucine Metabolism	KIC_A + NAD_AM -> Isovaleryl-CoA_A + CO2_A + NADH_AM	R122		2.06377e-12	3.5228e-13	3.69172e-10
Astrocyte	Leucine Metabolism	Isovaleryl-CoA_A + FAD_AM <-> 3_methylcrotonyl-Coa_A + FADH2_AM	R123	IVD	-3.63798e-12	9.09495e-13	3.4288e-10
Astrocyte	Leucine Metabolism	Bicarbonate_A + 3_methylcrotonyl-Coa_A + ATP_A <-> ADP_A + 3_methylglutaconyl-Coa_A	R124	MCCC1; MCCC2	-3.63798e-12	4.54747e-13	3.4288e-10
Astrocyte	Leucine Metabolism	3_methylglutaconyl-Coa_A <-> 3_hydroxy_3_methylglutaryl-Coa_A	R125	AUH	-3.63798e-12	4.54747e-13	3.4288e-10
Astrocyte	Leucine Metabolism	3_hydroxy_3_methylglutaryl-Coa_A <-> Acetoacetate_A + Acetyl-CoA_A	R126	HMGCL; HMGCLL1	-3.63798e-12	4.54747e-13	3.4288e-10
Astrocyte	Leucine Metabolism; Ketone Body Metabolism	Acetoacetate_A + Succinyl-CoA_A -> Acetoacetyl-CoA_A + Succinate_A	R127	OXCT1	1.84987e-12	3.15236e-13	3.56642e-10
Astrocyte	Leucine Metabolism; Ketone Body Metabolism	Acetoacetyl-CoA_A <-> 2 Acetyl-CoA_A	R128	ACAA1; ACAT1; ACAT2; HADHB	-1.50398e-07	-1.0138e-08	-0.000286797
Intercellular	Leucine Metabolism	KIC_A -> KIC_N	R129		8.39214e-12	8.82963e-10	2.96645e-05
Neuron	Leucine Metabolism	KIC_N + Glutamate_N <-> Leucine_N + alpha-ketoglutarate_N	R130	BCAT1; BCAT2	8.41283e-12	8.83006e-10	2.96645e-05
Intercellular	Leucine Metabolism	Leucine_N -> Leucine_A	R131		5.56373e-12	5.94548e-13	5.88899e-10
Astrocyte	Valine Metabolism	Valine_A + alpha-ketoglutarate_A <-> KIV_A + Glutamate_A	R132	BCAT1; BCAT2	8.98126e-12	5.97424e-10	2.06364e-05
Astrocyte	Valine Metabolism	KIV_A + NAD_AM -> Isobutyryl-CoA_A + CO2_A + NADH_AM	R133	BCKDHA; BCKDHB; DBT; DLD	2.61872e-14	1.02241e-12	1.60369e-12
Astrocyte	Valine Metabolism	Isobutyryl-CoA_A + FAD_AM -> FADH2_AM + methylacrylyl-CoA_A	R134	ACAD8; ACADSB	2.66887e-14	9.81402e-13	1.70523e-12
Astrocyte	Valine Metabolism	methylacrylyl-CoA_A -> S-3-hydroxy-isobutyryl-CoA_A	R135	ECHS1; EHHADH; HADHA	2.59391e-14	9.07288e-13	1.608e-12
Astrocyte	Valine Metabolism	S-3-hydroxy-isobutyryl-CoA_A -> S-3-hydroxy-isobutyrate_A	R136	HIBCH	2.52852e-14	9.04961e-13	1.60608e-12
Astrocyte	Valine Metabolism	S-3-hydroxy-isobutyrate_A + NAD_AM -> S-methylmalonate-semialdehyde + NADH_AM	R137	HIBADH	2.40247e-14	1.00004e-12	1.64389e-12
Astrocyte	Valine Metabolism	S-methylmalonate-semialdehyde + NAD_AM -> NADH_AM + Propionyl-CoA_A + Bicarbonate_A	R138	ALDH6A1	1.9742e-14	1.00081e-12	1.53743e-12
Astrocyte	Valine Metabolism; Isoleucine Metabolism	Propionyl-CoA_A + Bicarbonate_A + ATP_A -> S-methylmalonyl-CoA_A + ADP_A	R139	PCCA; PCCB	0	1.77443e-12	0
Astrocyte	Valine Metabolism; Isoleucine Metabolism	S-methylmalonyl-CoA_A -> R-methylmalonyl-CoA_A	R140	MCEE	Removed by GIMME	1.76868e-12	Removed by GIMME
Astrocyte	Valine Metabolism; Isoleucine Metabolism	R-methylmalonyl-CoA_A -> Succinyl-CoA_A	R141	MUT	0	1.80029e-12	0
Intercellular	Valine Metabolism	KIV_A -> KIV_N	R142		7.87175e-12	5.98916e-10	2.06364e-05
Neuron	Valine Metabolism	KIV_N + Glutamate_N <-> Valine_N + alpha-ketoglutarate_N	R143	BCAT1; BCAT2	7.95808e-12	5.98902e-10	2.06364e-05
Intercellular	Valine Metabolism	Valine_N -> Valine_A	R144		5.87924e-12	5.84435e-13	5.88948e-10
Astrocyte	Isoleucine Metabolism	Isoleucine_A + alpha-ketoglutarate_A <-> KMV_A + Glutamate_A	R145	BCAT1; BCAT2	7.95808e-12	2.37492e-10	1.03185e-05
Astrocyte	Isoleucine Metabolism	KMV_A + NAD_AM -> Methylbutyryl-CoA_A + CO2_A + NADH_AM	R146	DLD; DBT; BCKDHA; BCKDHB	1.72346e-14	9.22621e-13	1.05129e-12
Astrocyte	Isoleucine Metabolism	Methylbutyryl-CoA_A + FAD_AM -> FADH2_AM + E-2-methylcrotonoyl-CoA_A	R147	ACADSB	1.77112e-14	9.62698e-13	1.13059e-12
Astrocyte	Isoleucine Metabolism	E-2-methylcrotonoyl-CoA_A -> 2-methyl-3-hydroxybutyryl-CoA_A	R148	ECHS1; EHHADH; HADHA	1.67442e-14	9.06213e-13	1.08417e-12
Astrocyte	Isoleucine Metabolism	2-methyl-3-hydroxybutyryl-CoA_A + NAD_AM -> NADH_AM + 2-methylacetoacetyl-CoA_A	R149	HSD17B10	1.39935e-14	9.65622e-13	1.0481e-12
Astrocyte	Isoleucine Metabolism	2-methylacetoacetyl-CoA_A <-> Propionyl-CoA_A + Acetyl-CoA_A	R150	ACAT1; ACAT2; HADHB	0	1.13687e-13	-1.47793e-12
Intercellular	Isoleucine Metabolism	KMV_A -> KMV_N	R151		7.11688e-12	2.43093e-10	1.03185e-05
Neuron	Isoleucine Metabolism	KMV_N + Glutamate_N <-> Isoleucine_N + alpha-ketoglutarate_N	R152	BCAT1; BCAT2	7.04858e-12	2.60684e-10	1.03185e-05
Intercellular	Isoleucine Metabolism	Isoleucine_N -> Isoleucine_A	R153		6.41906e-12	5.70907e-13	5.89089e-10
Neuron	Lysine Metabolism	Lysine_N + alpha-ketoglutarate_N + NADPH_N -> Saccharopine_N + NADP_N	R154	AASS	Removed by GIMME	1.36029e-12	2.33388e-09
Neuron	Lysine Metabolism	Saccharopine_N + NAD_N -> Glutamate_N + NADH_N + 2-aminoadipate_semialdehyde_N	R155	AASS; SCCPDH	0	1.88229e-12	2.36792e-09
Neuron	Lysine Metabolism	2-aminoadipate_semialdehyde_N <-> S-2,3,4,5-tetrahydropiperidine-2-carboxylate_N	R156	ALDH7A1	0	1.81899e-12	2.36787e-09
Neuron	Lysine Metabolism	S-2,3,4,5-tetrahydropiperidine-2-carboxylate_N + NAD_N -> 2-aminoadipate_N + NADH_N	R157	ALDH7A1	0	1.98713e-12	2.36837e-09
Neuron	Lysine Metabolism	2-aminoadipate_N + alpha-ketoglutarate_N -> alpha-ketoadipate_N + Glutamate_N	R158		0	2.01942e-12	2.36114e-09
Neuron	Lysine Metabolism	alpha-ketoadipate_N + NAD_NM -> CO2_N + NADH_NM + glutaryl-CoA_N	R159		0	2.04915e-12	2.37224e-09
Neuron	Lysine Metabolism	FAD_NM + glutaryl-CoA_N -> glutaconyl-CoA_N + FADH2_NM	R160	GCDH	0	2.05731e-12	2.37685e-09
Neuron	Lysine Metabolism	glutaconyl-CoA_N -> CO2_N + crotonyl-CoA_N	R161	GCDH	0	2.05444e-12	2.38048e-09
Neuron	Lysine Metabolism	crotonyl-CoA_N -> S-3-hydroxybutanoyl-CoA_N	R162		0	2.05578e-12	2.38246e-09
Neuron	Lysine Metabolism	S-3-hydroxybutanoyl-CoA_N + NAD_NM -> Acetoacetyl-CoA_N + NADH_NM	R163		0	2.06157e-12	2.38424e-09
Neuron	Lysine Metabolism; Ketone Body Metabolism	Acetoacetyl-CoA_N <-> 2 Acetyl-CoA_N	R164	ACAA1; ACAT1; ACAT2; HADHB	0	2.16005e-12	2.38424e-09
Neuron	Phenylalanine-Tyrosine Metabolism	Phenylalanine_N + Tetrahydrobiopterin_N + O2_N -> Tyrosine_N + 4-alpha-hydroxy-tetrahydrobiopterin_N	R165	PAH	3.46566e-12	0	3.05797e-05
Neuron	Phenylalanine-Tyrosine Metabolism	4-alpha-hydroxy-tetrahydrobiopterin_N -> Dihydrobiopterin_N	R166	PCBD1; PCBD2	3.45553e-12	Removed by GIMME	3.05797e-05
Neuron	Phenylalanine-Tyrosine Metabolism	Dihydrobiopterin_N + NADH_N -> Tetrahydrobiopterin_N + NAD_N	R167	QDPR	3.47795e-12	0	3.05797e-05
Neuron	Phenylalanine-Tyrosine Metabolism	Tyrosine_N + Tetrahydrobiopterin_N + O2_N -> L-DOPA_N + 4-alpha-hydroxy-tetrahydrobiopterin_N	R168	TH	Removed by GIMME	Removed by GIMME	Removed by GIMME
Neuron	Phenylalanine-Tyrosine Metabolism	L-DOPA_N -> Dopamine_N + CO2_N	R169	DDC	Removed by GIMME	Removed by GIMME	Removed by GIMME
Neuron	Phenylalanine-Tyrosine Metabolism	Dopamine_N + O2_N -> Norepinephrine_N	R170	DBH	0	0	0
Neuron	Phenylalanine-Tyrosine Metabolism	Norepinephrine_N + S-adenosyl-L-methionine_N -> S-adenosyl-L-homocysteine_N + Epinephrine_N	R171	PNMT	Removed by GIMME	Removed by GIMME	Removed by GIMME
Intercellular	Phenylalanine-Tyrosine Metabolism	Dopamine_N -> Dopamine_A	R172		0	0	0
Astrocyte	Phenylalanine-Tyrosine Metabolism	Dopamine_A + O2_A -> Norepinephrine_A	R173	DBH	0	0	0
Neuron	Tryptophan Metabolism	Tryptophan_N + Tetrahydrobiopterin_N + O2_N -> 5-hydroxytryptophan_N + 4-alpha-hydroxy-tetrahydrobiopterin_N	R174	TPH1; TPH2	0	Removed by GIMME	Removed by GIMME
Neuron	Tryptophan Metabolism	5-hydroxytryptophan_N -> Seratonin_N + CO2_N	R175	DDC	Removed by GIMME	Removed by GIMME	Removed by GIMME
Neuron	Tryptophan Metabolism	choline_N + Acetyl-CoA_N <-> Acetylcholine_N	R176	AANAT	Removed by GIMME	Removed by GIMME	Removed by GIMME
Neuron	Tryptophan Metabolism	N-acetyl-serotonin_N + S-adenosyl-L-methionine_N -> S-adenosyl-L-homocysteine_N + Melatonin_N	R177	ASMT	Removed by GIMME	Removed by GIMME	Removed by GIMME
Neuron	Acetylcholine Metabolism	Choline_N + Acetyl-CoA_N <-> Acetylcholine_N	R178	CHAT	Removed by GIMME	Removed by GIMME	Removed by GIMME
Astrocyte	Proline metabolism	S-1-pyrroline-5-carboxylate_A + NADPH_A -> proline_A + NADP_A	R179	P5CR2; PYCR1; PYCRL	0	0	0
Astrocyte	Proline metabolism	proline_A + FAD_AM -> S-1-pyrroline-5-carboxylate_A + FADH2_AM	R180	LOC440792; PRODH	Removed by GIMME	Removed by GIMME	Removed by GIMME
Astrocyte	Methionine Metabolism	methionine -> methionine_A	R181		1.9731e-14	3.81021e-15	3.68747e-12
Astrocyte	Methionine Metabolism	ATP_A + methionine_A -> S-adenosyl-L-methionine_A	R182	MAT1A; MAT2A; MAT2B	1.21834e-11	1.39223e-12	5.30243e-10
Astrocyte	Methionine Metabolism	S-adenosyl-L-methionine_A -> S-adenosyl-L-homocysteine_A	R183		1.13237e-11	9.49156e-13	4.92362e-08
Astrocyte	Methionine Metabolism	S-adenosyl-L-homocysteine_A -> L-homocysteine_A + adenosine_A	R184	AHCY; AHCYL1; AHCYL2	1.13569e-11	1.7304e-12	9.90693e-08
Astrocyte	Methionine Metabolism	L-homocysteine_A + Serine_A -> L-cystathionine_A	R185	CBS	0	Removed by GIMME	0
Astrocyte	Methionine Metabolism	L-cystathionine_A -> NH3_A + 2-oxobutanoate_A + Cysteine_A	R186	CTH	Removed by GIMME	Removed by GIMME	Removed by GIMME
Astrocyte	Methionine Metabolism	L-homocysteine_A -> methionine_A + tetrahydrofolate_A	R187	MTR	1.28039e-11	2.40185e-12	1.49341e-07
Astrocyte	Methionine Metabolism	2-oxobutanoate_A + NAD_A -> Propionyl-CoA_A + CO2_A + NADH_A	R188	BCKDHA; BCKDHB; DBT; DLD	0	0	0
Neuron	Methionine Metabolism	methionine -> methionine_N	R189		3.00465e-10	0.008	0.008
Neuron	Methionine Metabolism	ATP_N + methionine_N -> S-adenosyl-L-methionine_N	R190	MAT1A; MAT2A; MAT2B	0.0148889	0.024902	0.019643
Neuron	Methionine Metabolism	S-adenosyl-L-methionine_N -> S-adenosyl-L-homocysteine_N	R191		0.0148889	0.016902	0.0116495
Neuron	Methionine Metabolism	S-adenosyl-L-homocysteine_N -> L-homocysteine_N + adenosine_N	R192	AHCY; AHCYL1; AHCYL2	0.0148889	0.016902	0.0116495
Neuron	Methionine Metabolism	L-homocysteine_N + Serine_N -> L-cystathionine_N	R193	CBS	0	Removed by GIMME	0
Neuron	Methionine Metabolism	L-cystathionine_N -> NH3_N + 2-oxobutanoate_N + Cysteine_N	R194	CTH	Removed by GIMME	Removed by GIMME	Removed by GIMME
Neuron	Methionine Metabolism	L-homocysteine_N -> methionine_N + tetrahydrofolate_N	R195	MTR	0.0148889	0.016902	0.0116495
Astrocyte	Threonine Metabolism	threonine -> threonine_A	R196		5.76892e-07	3.17977e-08	0.000936953
Astrocyte	Threonine Metabolism	threonine_A + NAD_A -> 2-amino-3-oxobutanoate_A + NADH_A	R197		5.76893e-07	3.17535e-08	0.000935477
Astrocyte	Threonine Metabolism	2-amino-3-oxobutanoate_A -> Glycine_A + Acetyl-CoA_A	R198	GCAT	5.76886e-07	3.17483e-08	0.000935477
Neuron	Threonine Metabolism	threonine -> threonine_N	R199		0.00123225	1.43134e-09	4.77227e-05
Neuron	Threonine Metabolism	threonine_N + NAD_N -> 2-amino-3-oxobutanoate_N + NADH_N	R200		0.00123225	1.40963e-12	2.62159e-09
Neuron	Threonine Metabolism	2-amino-3-oxobutanoate_N -> Glycine_N + Acetyl-CoA_N	R201	GCAT	0.00123225	1.47814e-12	2.59272e-09
Astrocyte	Cholesterol Synthesis	Acetyl-CoA_A + Acetoacetyl-CoA_A -> s3_hydroxy_3_methylglutaryl-Coa_A	R202	HMGCS1; HMGCS2	1.504e-07	1.01359e-08	0.000286797
Astrocyte	Cholesterol Synthesis	s3_hydroxy_3_methylglutaryl-Coa_A + 2 NADPH_A -> R-mevalonate_A + 2 NADP_A	R203	HMGCR	1.50392e-07	1.01323e-08	0.000286797
Astrocyte	Cholesterol Synthesis	R-mevalonate_A + ATP_A -> mevalonate-5-phosphate_A + ADP_A	R204	MVK	1.50369e-07	1.01304e-08	0.000286797
Astrocyte	Cholesterol Synthesis	mevalonate-5-phosphate_A + ATP_A <-> mevalonate-diphosphate_A + ADP_A	R205	PMVK	1.50369e-07	1.01305e-08	0.000286797
Astrocyte	Cholesterol Synthesis	mevalonate-diphosphate_A + ATP_A -> isopentenyl_diphosphate_A + CO2_A + ADP_A	R206	MVD	1.50336e-07	1.0128e-08	0.000286797
Astrocyte	Cholesterol Synthesis	isopentenyl_diphosphate_A -> dimethylallyl_diphosphate_A	R207	IDI1; IDI2	5.0152e-08	3.37521e-09	9.5599e-05
Astrocyte	Cholesterol Synthesis	dimethylallyl_diphosphate_A + isopentenyl_diphosphate_A -> geranyl_diphosphate_A	R208	FDPS; GGPS1	5.01073e-08	3.37528e-09	9.5599e-05
Astrocyte	Cholesterol Synthesis	isopentenyl_diphosphate_A + geranyl_diphosphate_A -> 2E_6E_farnesyl_diphosphate_A	R209	FDPS; GGPS1	5.00178e-08	3.37541e-09	9.5599e-05
Astrocyte	Cholesterol Synthesis	2 2E_6E_farnesyl_diphosphate_A -> presqualene_diphosphate_A	R210	FDFT1	2.49418e-08	1.6878e-09	4.77995e-05
Astrocyte	Cholesterol Synthesis	presqualene_diphosphate_A + NADPH_A -> squalene_A + NADP_A	R211	FDFT1	2.47013e-08	1.69258e-09	4.77995e-05
Astrocyte	Cholesterol Synthesis	squalene_A + NADPH_A + O2_A -> S_2_3_epoxysqualene_A + NADP_A	R212	SQLE	2.44779e-08	1.70223e-09	4.77995e-05
Astrocyte	Cholesterol Synthesis	S_2_3_epoxysqualene_A -> lanosterol_A	R213	LSS	2.41903e-08	1.70098e-09	4.77995e-05
Astrocyte	Cholesterol Synthesis	lanosterol_A + NADPH_A + O2_A -> 4-4-dimethyl-14alpha-hydroxymethyl-5alpha-cholesta-8-24-dien-3beta-ol_A + NADP_A	R214	CYP51A1	1.2192e-08	9.61382e-10	4.77995e-05
Astrocyte	Cholesterol Synthesis	4-4-dimethyl-14alpha-hydroxymethyl-5alpha-cholesta-8-24-dien-3beta-ol_A + NADPH_A + O2_A -> 4-4-dimethyl-14alpha-formyl-5alpha-cholesta-8-24-dien-3beta-ol_A + NADP_A	R215	CYP51A1	1.1895e-08	9.58005e-10	4.77995e-05
Astrocyte	Cholesterol Synthesis	4-4-dimethyl-14alpha-formyl-5alpha-cholesta-8-24-dien-3beta-ol_A + NADPH_A + O2_A -> 4-4-dimethyl-5-alpha-cholesta-8-14-24-trien-3-beta-ol_A + NADP_A + formate_A	R216	CYP51A1	1.15603e-08	9.48048e-10	4.77995e-05
Astrocyte	Cholesterol Synthesis	4-4-dimethyl-5-alpha-cholesta-8-14-24-trien-3-beta-ol_A + NADPH_A -> 4_4-dimethylzymosterol_A + NADP_A	R217	LBR; TM7SF2	1.11694e-08	9.31644e-10	4.77995e-05
Astrocyte	Cholesterol Synthesis	4_4-dimethylzymosterol_A + NADPH_A + O2_A -> 4alpha-hydroxymethyl-4beta-methyl-5alpha-cholesta-8-24-dien-3beta-ol_A + NADP_A	R218	SC4MOL	1.08207e-08	9.24292e-10	4.77995e-05
Astrocyte	Cholesterol Synthesis	4alpha-hydroxymethyl-4beta-methyl-5alpha-cholesta-8-24-dien-3beta-ol_A + NADPH_A + O2_A -> 4alpha-formyl-4beta-methyl-5alpha-cholesta-8-24-dien-3beta-ol_A + NADP_A	R219	SC4MOL	1.04322e-08	9.10168e-10	4.77995e-05
Astrocyte	Cholesterol Synthesis	4alpha-formyl-4beta-methyl-5alpha-cholesta-8-24-dien-3beta-ol_A + NADPH_A + O2_A -> 4alpha-carboxy-4beta-methyl-5alpha-cholesta-8-24-dien-3beta-ol_A + NADP_A	R220	SC4MOL	1.00033e-08	8.89193e-10	4.77995e-05
Astrocyte	Cholesterol Synthesis	4alpha-carboxy-4beta-methyl-5alpha-cholesta-8-24-dien-3beta-ol_A + NADP_A -> 3-keto-4-methylzymosterol_A + NADPH_A + CO2_A	R221	NSDHL	9.53293e-09	8.61243e-10	4.77995e-05
Astrocyte	Cholesterol Synthesis	3-keto-4-methylzymosterol_A + NADPH_A -> 4alpha-methyl-zymosterol_A + NADP_A	R222	HSD17B7	9.1044e-09	8.41228e-10	4.77995e-05
Astrocyte	Cholesterol Synthesis	4alpha-methyl-zymosterol_A + NADPH_A + O2_A -> 4alpha-hydroxymethyl-5alpha-cholesta-8-24-dien-3beta-ol_A + NADP_A	R223	SC4MOL	8.71366e-09	8.29738e-10	4.77995e-05
Astrocyte	Cholesterol Synthesis	4alpha-hydroxymethyl-5alpha-cholesta-8-24-dien-3beta-ol_A + NADPH_A + O2_A -> 4alpha-formyl-5alpha-cholesta-8-24-dien-3beta-ol_A + NADP_A	R224	SC4MOL	8.27861e-09	8.10923e-10	4.77995e-05
Astrocyte	Cholesterol Synthesis	4alpha-formyl-5alpha-cholesta-8-24-dien-3beta-ol_A + NADPH_A + O2_A -> 4alpha-carboxy-5alpha-cholesta-8-24-dien-3beta-ol_A + NADP_A	R225	SC4MOL	7.79821e-09	7.84672e-10	4.77995e-05
Astrocyte	Cholesterol Synthesis	4alpha-carboxy-5alpha-cholesta-8-24-dien-3beta-ol_A + NADP_A -> 5alpha-cholesta-8-24-dien-3-one_A + NADPH_A + CO2_A	R226	NSDHL	7.27127e-09	7.50821e-10	4.77995e-05
Astrocyte	Cholesterol Synthesis	5alpha-cholesta-8-24-dien-3-one_A + NADPH_A -> zymosterol_A + NADP_A	R227	HSD17B7	6.78068e-09	7.2423e-10	4.77995e-05
Astrocyte	Cholesterol Synthesis	zymosterol_A -> 5alpha-cholesta-7-24-dien-3beta-ol_A	R228	EBP	6.322e-09	7.05432e-10	4.77995e-05
Astrocyte	Cholesterol Synthesis	5alpha-cholesta-7-24-dien-3beta-ol_A + NADPH_A + O2_A -> 7-dehydrodesmosterol_A + NADP_A	R229	SC5DL	0	4.70847e-10	4.77995e-05
Astrocyte	Cholesterol Synthesis	7-dehydrodesmosterol_A + NADPH_A -> desmosterol_A + NADP_A	R230	DHCR7	Removed by GIMME	4.54988e-10	4.77995e-05
Astrocyte	Cholesterol Synthesis	desmosterol_A + NADPH_A -> Cholesterol_A + NADP_A	R231	DHCR24	0	4.50401e-10	4.77995e-05
Astrocyte	Cholesterol Synthesis	5alpha-cholesta-7-24-dien-3beta-ol_A + NADPH_A -> lathosterol_A + NADP_A	R232	DHCR24	5.90446e-09	2.2301e-10	Removed by GIMME
Astrocyte	Cholesterol Synthesis	lathosterol_A + NADPH_A + O2_A -> 7-dehydro-cholesterol_A + NADP_A	R233	SC5DL	1.1658e-08	9.20356e-10	0
Astrocyte	Cholesterol Synthesis	7-dehydro-cholesterol_A + NADPH_A -> Cholesterol_A + NADP_A	R234	DHCR7	1.11982e-08	9.20401e-10	Removed by GIMME
Astrocyte	Cholesterol Synthesis	lanosterol_A + NADPH_A -> 24-25-dihydrolanosterol_A + NADP_A	R235	DHCR24	1.17382e-08	7.42776e-10	Removed by GIMME
Astrocyte	Cholesterol Synthesis	24-25-dihydrolanosterol_A + NADPH_A + O2_A -> 4-4-dimethyl-14alpha-hydroxymethyl-5alpha-cholesta-8-en-3beta-ol_A + NADP_A	R236	CYP51A1	1.15211e-08	7.55339e-10	0
Astrocyte	Cholesterol Synthesis	4-4-dimethyl-14alpha-hydroxymethyl-5alpha-cholesta-8-en-3beta-ol_A + NADPH_A + O2_A -> 4-4-dimethyl-14alpha-formyl-5alpha-cholesta-8-en-3beta-ol_A + NADP_A	R237	CYP51A1	1.12657e-08	7.61594e-10	0
Astrocyte	Cholesterol Synthesis	4-4-dimethyl-14alpha-formyl-5alpha-cholesta-8-en-3beta-ol_A + NADPH_A + O2_A -> 4-4-dimethyl-5-alpha-cholesta-8-14-dien-3-beta-ol_A + NADP_A + formate_A	R238	CYP51A1	1.09714e-08	7.61592e-10	0
Astrocyte	Cholesterol Synthesis	4-4-dimethyl-5-alpha-cholesta-8-14-dien-3-beta-ol_A + NADPH_A -> 4-4-dimethyl-5alpha-cholesta-8-en-3-beta-ol_A + NADP_A	R239	LBR; TM7SF2	1.06197e-08	7.55528e-10	0
Astrocyte	Cholesterol Synthesis	4-4-dimethyl-5alpha-cholesta-8-en-3-beta-ol_A + NADPH_A + O2_A -> 4alpha-hydroxymethyl-4beta-methyl-5alpha-cholesta-8-en-3beta-ol_A + NADP_A	R240	SC4MOL	1.03091e-08	7.58955e-10	0
Astrocyte	Cholesterol Synthesis	4alpha-hydroxymethyl-4beta-methyl-5alpha-cholesta-8-en-3beta-ol_A + NADPH_A + O2_A -> 4alpha-formyl-4beta-methyl-5alpha-cholesta-8-en-3beta-ol_A + NADP_A	R241	SC4MOL	9.95765e-09	7.56123e-10	0
Astrocyte	Cholesterol Synthesis	4alpha-formyl-4beta-methyl-5alpha-cholesta-8-en-3beta-ol_A + NADPH_A + O2_A -> 4alpha-carboxy-4beta-methyl-5alpha-cholesta-8-en-3beta-ol_A + NADP_A	R242	SC4MOL	9.56469e-09	7.4702e-10	0
Astrocyte	Cholesterol Synthesis	4alpha-carboxy-4beta-methyl-5alpha-cholesta-8-en-3beta-ol_A + NADP_A -> 4alpha-methyl-5alpha-cholesta-8-en-3-one_A + NADPH_A + CO2_A	R243	NSDHL	9.12936e-09	7.31587e-10	0
Astrocyte	Cholesterol Synthesis	4alpha-methyl-5alpha-cholesta-8-en-3-one_A + NADPH_A -> 4alpha-methyl-cholesta-8-enol_A + NADP_A	R244	HSD17B7	8.73497e-09	7.24788e-10	0
Astrocyte	Cholesterol Synthesis	4alpha-methyl-cholesta-8-enol_A + NADPH_A + O2_A -> 4alpha-hydroxymethyl-5alpha-cholesta-8-en-3beta-ol_A + NADP_A	R245	SC4MOL	8.3775e-09	7.27289e-10	0
Astrocyte	Cholesterol Synthesis	4alpha-hydroxymethyl-5alpha-cholesta-8-en-3beta-ol_A + NADPH_A + O2_A -> 4alpha-formyl-5alpha-cholesta-8-en-3beta-ol_A + NADP_A	R246	SC4MOL	7.97494e-09	7.23346e-10	0
Astrocyte	Cholesterol Synthesis	4alpha-formyl-5alpha-cholesta-8-en-3beta-ol_A + NADPH_A + O2_A -> 4alpha-carboxy-5alpha-cholesta-8-en-3beta-ol_A + NADP_A	R247	SC4MOL	7.5263e-09	7.12943e-10	0
Astrocyte	Cholesterol Synthesis	4alpha-carboxy-5alpha-cholesta-8-en-3beta-ol_A + NADP_A -> 5alpha-cholesta-8-en-3-one_A + CO2_A + NADPH_A	R248	NSDHL	7.03044e-09	6.96015e-10	0
Astrocyte	Cholesterol Synthesis	5alpha-cholesta-8-en-3-one_A + NADPH_A -> zymostenol_A + NADP_A	R249	HSD17B7	6.5703e-09	6.87515e-10	0
Astrocyte	Cholesterol Synthesis	zymostenol_A -> lathosterol_A	R250	EBP	6.14152e-09	6.88099e-10	0
Astrocyte	Cholesterol Synthesis	formate_A <-> CO2_A	R251		2.25317e-08	1.7094e-09	4.77995e-05
Intercellular	Cholesterol Synthesis	Cholesterol_A -> Cholesterol_N	R252		1.08887e-10	1.34856e-09	4.63646e-05
Astrocyte	Fatty Acid Synthesis	Acetoacetyl-acp_A + NADPH_A -> R-3-hydroxybutanoyl-acp_A + NADP_A	R253	FASN	1.30865e-08	1.97571e-12	2.44669e-06
Astrocyte	Fatty Acid Synthesis	R-3-hydroxybutanoyl-acp_A -> Crotonyl-acp_A	R254	FASN; RPP14	1.30744e-08	1.86896e-12	2.44659e-06
Astrocyte	Fatty Acid Synthesis	Crotonyl-acp_A + NADPH_A -> Butyryl-acp_A + NADP_A	R255	FASN	1.3073e-08	1.83839e-12	2.44652e-06
Astrocyte	Fatty Acid Synthesis	Butyryl-acp_A + Malonyl-CoA_A -> 3-oxo-hexanoyl-acp_A + CO2_A	R256	FASN; SLC35G3; OXSM	1.30718e-08	1.88135e-12	2.44642e-06
Astrocyte	Fatty Acid Synthesis	3-oxo-hexanoyl-acp_A + NADPH_A -> R-3-hydroxyhexanoyl-acp_A + NADP_A	R257		1.30738e-08	1.8184e-12	2.44631e-06
Astrocyte	Fatty Acid Synthesis	R-3-hydroxyhexanoyl-acp_A -> trans_hex-2-enoyl-acp_A	R258	FASN; RPP14	1.30761e-08	1.81237e-12	2.44617e-06
Astrocyte	Fatty Acid Synthesis	trans_hex-2-enoyl-acp_A + NADPH_A -> Hexanoyl-acp_A + NADP_A	R259	FASN	1.30891e-08	1.80492e-12	2.44606e-06
Astrocyte	Fatty Acid Synthesis	Hexanoyl-acp_A + Malonyl-CoA_A -> 3-oxo-octanoyl-acp_A + CO2_A	R260	FASN; SLC35G3; OXSM	1.31024e-08	1.85212e-12	2.44592e-06
Astrocyte	Fatty Acid Synthesis	3-oxo-octanoyl-acp_A + NADPH_A -> R-3-hydroxyoctanoyl-acp_A + NADP_A	R261		1.31189e-08	1.7883e-12	2.44577e-06
Astrocyte	Fatty Acid Synthesis	R-3-hydroxyoctanoyl-acp_A -> trans_oct-2-enoyl-acp_A	R262	FASN; RPP14	1.31356e-08	1.77887e-12	2.44559e-06
Astrocyte	Fatty Acid Synthesis	trans_oct-2-enoyl-acp_A + NADPH_A -> Octanoyl-acp_A + NADP_A	R263	FASN	1.31631e-08	1.76744e-12	2.44544e-06
Astrocyte	Fatty Acid Synthesis	Octanoyl-acp_A + Malonyl-CoA_A -> 3-oxo-decanoyl-acp_A + CO2_A	R264	FASN; SLC35G3; OXSM	1.3191e-08	1.80974e-12	2.44526e-06
Astrocyte	Fatty Acid Synthesis	3-oxo-decanoyl-acp_A + NADPH_A -> R-3-hydroxydecanoyl-acp_A + NADP_A	R265		1.3222e-08	1.74235e-12	2.44507e-06
Astrocyte	Fatty Acid Synthesis	R-3-hydroxydecanoyl-acp_A -> trans-delta2-decenoyl-acp_A	R266	FASN; RPP14	1.32533e-08	1.72866e-12	2.44485e-06
Astrocyte	Fatty Acid Synthesis	trans-delta2-decenoyl-acp_A + NADPH_A -> Decanoyl-acp_A + NADP_A	R267	FASN	1.32955e-08	1.71322e-12	2.44465e-06
Astrocyte	Fatty Acid Synthesis	Decanoyl-acp_A + Malonyl-CoA_A -> 3-oxo-dodecanoyl-acp_A + CO2_A	R268	FASN; SLC35G3; OXSM	1.3338e-08	1.75133e-12	2.44444e-06
Astrocyte	Fatty Acid Synthesis	3-oxo-dodecanoyl-acp_A + NADPH_A -> R-3-hydroxydodecanoyl-acp_A + NADP_A	R269		1.33838e-08	1.68277e-12	2.44421e-06
Astrocyte	Fatty Acid Synthesis	R-3-hydroxydodecanoyl-acp_A -> trans_dodec-2-enoyl-acp_A	R270	FASN; RPP14	1.34299e-08	1.66873e-12	2.44395e-06
Astrocyte	Fatty Acid Synthesis	trans_dodec-2-enoyl-acp_A + NADPH_A -> Dodecanoyl-acp_A + NADP_A	R271	FASN	1.3487e-08	1.65498e-12	2.44372e-06
Astrocyte	Fatty Acid Synthesis	Dodecanoyl-acp_A -> Laurate_A	R272		0	0	0
Astrocyte	Fatty Acid Synthesis	Dodecanoyl-acp_A + Malonyl-CoA_A -> 3-oxo-myristoyl-acp_A + CO2_A	R273	FASN; SLC35G3; OXSM	1.35445e-08	1.69642e-12	2.44346e-06
Astrocyte	Fatty Acid Synthesis	3-oxo-myristoyl-acp_A + NADPH_A -> 3R-3-hydroxymyristoyl-acp_A + NADP_A	R274		1.36053e-08	1.63399e-12	2.44319e-06
Astrocyte	Fatty Acid Synthesis	3R-3-hydroxymyristoyl-acp_A -> trans_tetradec-2-enoyl-acp_A	R275	FASN; RPP14	1.36666e-08	1.62551e-12	2.4429e-06
Astrocyte	Fatty Acid Synthesis	trans_tetradec-2-enoyl-acp_A + NADPH_A -> Myristoyl-acp_A + NADP_A	R276	FASN	1.37388e-08	1.61371e-12	2.44262e-06
Astrocyte	Fatty Acid Synthesis	Myristoyl-acp_A + Malonyl-CoA_A -> 3-oxo-palmitoyl-acp_A + CO2_A	R277	FASN; SLC35G3; OXSM	1.38116e-08	1.64921e-12	2.44233e-06
Astrocyte	Fatty Acid Synthesis	3-oxo-palmitoyl-acp_A + NADPH_A -> R-3-hydroxypalmitoyl-acp_A + NADP_A	R278		1.38879e-08	1.56756e-12	2.44202e-06
Astrocyte	Fatty Acid Synthesis	R-3-hydroxypalmitoyl-acp_A -> trans_hexadecenoyl-acp_A	R279	FASN; RPP14	1.39647e-08	1.54419e-12	2.44169e-06
Astrocyte	Fatty Acid Synthesis	trans_hexadecenoyl-acp_A + NADPH_A -> Palmitoyl-acp_A + NADP_A	R280	FASN	1.40526e-08	1.58961e-12	2.44138e-06
Astrocyte	Fatty Acid Synthesis	Palmitoyl-acp_A <-> Palmitate_A	R281	FASN	1.40525e-08	1.59162e-12	2.44138e-06
Astrocyte	Fatty Acid Synthesis	Acetyl-CoA_A + CO2_A <-> Malonyl-CoA_A	R282	MLYCD	0.12714	0.0972905	0.114451
Astrocyte	Fatty Acid Synthesis	Acetyl-CoA_A <-> Acetyl-acp_A	R283	FASN	1.30907e-08	5.91172e-12	2.44669e-06
Astrocyte	Fatty Acid Synthesis	Malonyl-CoA_A <-> Malonyl-acp_A	R284	FASN; MCAT	1.30773e-08	6.48015e-12	2.44669e-06
Astrocyte	Fatty Acid Synthesis	Malonyl-acp_A + Acetyl-acp_A <-> Acetoacetyl-acp_A + CO2_A	R285	FASN; SLC35G3; OXSM	1.30865e-08	4.66116e-12	2.44669e-06
Astrocyte	Fatty Acid Synthesis	Acetyl-CoA_A + ATP_A + Bicarbonate_A <-> Malonyl-CoA_A + ADP_A	R286	ACACA; ACACB; PCCA; PCCB	-0.12714	-0.0972905	-0.114432
Astrocyte	Fatty Acid Synthesis	Bicarbonate_A <-> CO2_A	R287	CA1; CA10; CA11; CA13; CA3; CA4; CA5A; CA5B; CA6; CA7; CA8; CA9	0.127139	0.0972905	0.11339
Astrocyte	Fatty Acid Synthesis	Palmitate_A + ATP_A -> Palmitoyl-CoA_A + AMP_A	R288	ACSBG1; ACSBG2; ACSL1; ACSL3; ACSL4; ACSL5; SLC27A2	9.00341e-09	9.68015e-13	1.65481e-06
Astrocyte	Fatty Acid Synthesis	Palmitoyl-CoA_A + Malonyl-CoA_A -> 3-oxo-stearoyl-CoA_A + CO2_A	R289	ELOVL1; ELOVL6	9.08543e-09	9.60847e-13	1.53276e-06
Astrocyte	Fatty Acid Synthesis	3-oxo-stearoyl-CoA_A + NADPH_A -> 3-hydroxy-stearoyl-CoA_A + NADP_A	R290		9.19398e-09	9.72289e-13	1.53245e-06
Astrocyte	Fatty Acid Synthesis	3-hydroxy-stearoyl-CoA_A -> trans-2-3-stearoyl-CoA_A	R291		9.31002e-09	1.03572e-12	1.53213e-06
Astrocyte	Fatty Acid Synthesis	trans-2-3-stearoyl-CoA_A + NADPH_A -> Stearoyl-CoA_A + NADP_A	R292		9.44416e-09	1.12385e-12	1.53184e-06
Astrocyte	Fatty Acid Synthesis	Stearoyl-CoA_A -> Stearate_A	R293	ACOT2; ACOT4; ACOT7	5.08764e-09	7.4405e-13	8.05892e-07
Astrocyte	Fatty Acid Synthesis	Stearoyl-CoA_A + O2_A -> Oleoyl-CoA_A	R294	FADS1; FADS2; FADS6; SCD; SCD5	4.49837e-09	6.30311e-13	7.25654e-07
Astrocyte	Fatty Acid Synthesis	Oleoyl-CoA_A -> Oleate_A	R295	ACOT2; ACOT4	4.59764e-09	6.55891e-13	7.25178e-07
Astrocyte	Fatty Acid Synthesis	Linoleate_A + 2 O2_A + 2 NADH_A + ATP_A + CO2_A + Acetyl-CoA_A -> Arachidonate_A + ADP_A + 2 NAD_A	R296		2.13988e-09	2.53993e-10	1.12539e-05
Astrocyte	Fatty Acid Synthesis	Linolenate_A + 3 O2_A + 3 NADH_A + 2 ATP_A + 2 CO2_A + 2 Acetyl-CoA_A -> Decosahexenoate_A + 2 ADP_A + 3 NAD_A	R297		4.108e-09	5.25516e-10	2.13593e-05
Neuron	Fatty Acid Synthesis	Acetoacetyl-acp_N + NADPH_N -> R-3-hydroxybutanoyl-acp_N + NADP_N	R298	FASN	1.01708e-11	1.05479e-09	8.37331e-05
Neuron	Fatty Acid Synthesis	R-3-hydroxybutanoyl-acp_N -> Crotonyl-acp_N	R299	FASN; RPP14	1.08297e-11	1.05583e-09	8.37331e-05
Neuron	Fatty Acid Synthesis	Crotonyl-acp_N + NADPH_N -> Butyryl-acp_N + NADP_N	R300	FASN	1.05002e-11	1.05805e-09	8.37331e-05
Neuron	Fatty Acid Synthesis	Butyryl-acp_N + Malonyl-CoA_N -> 3-oxo-hexanoyl-acp_N + CO2_N	R301	FASN; SLC35G3; OXSM	1.06277e-11	1.06136e-09	8.37331e-05
Neuron	Fatty Acid Synthesis	3-oxo-hexanoyl-acp_N + NADPH_N -> R-3-hydroxyhexanoyl-acp_N + NADP_N	R302		1.04783e-11	1.06583e-09	8.37331e-05
Neuron	Fatty Acid Synthesis	R-3-hydroxyhexanoyl-acp_N -> trans_hex-2-enoyl-acp_N	R303	FASN; RPP14	1.08007e-11	1.07136e-09	8.37331e-05
Neuron	Fatty Acid Synthesis	trans_hex-2-enoyl-acp_N + NADPH_N -> Hexanoyl-acp_N + NADP_N	R304	FASN	1.04737e-11	1.07809e-09	8.37331e-05
Neuron	Fatty Acid Synthesis	Hexanoyl-acp_N + Malonyl-CoA_N -> 3-oxo-octanoyl-acp_N + CO2_N	R305	FASN; SLC35G3; OXSM	1.06183e-11	1.0859e-09	8.37331e-05
Neuron	Fatty Acid Synthesis	3-oxo-octanoyl-acp_N + NADPH_N -> R-3-hydroxyoctanoyl-acp_N + NADP_N	R306		1.04815e-11	1.0949e-09	8.37331e-05
Neuron	Fatty Acid Synthesis	R-3-hydroxyoctanoyl-acp_N -> trans_oct-2-enoyl-acp_N	R307	FASN; RPP14	1.08197e-11	1.10499e-09	8.37331e-05
Neuron	Fatty Acid Synthesis	trans_oct-2-enoyl-acp_N + NADPH_N -> Octanoyl-acp_N + NADP_N	R308	FASN	1.04931e-11	1.11632e-09	8.37331e-05
Neuron	Fatty Acid Synthesis	Octanoyl-acp_N + Malonyl-CoA_N -> 3-oxo-decanoyl-acp_N + CO2_N	R309	FASN; SLC35G3; OXSM	1.06433e-11	1.12875e-09	8.37331e-05
Neuron	Fatty Acid Synthesis	3-oxo-decanoyl-acp_N + NADPH_N -> R-3-hydroxydecanoyl-acp_N + NADP_N	R310		1.05098e-11	1.14242e-09	8.37331e-05
Neuron	Fatty Acid Synthesis	R-3-hydroxydecanoyl-acp_N -> trans-delta2-decenoyl-acp_N	R311	FASN; RPP14	1.08587e-11	1.15722e-09	8.37331e-05
Neuron	Fatty Acid Synthesis	trans-delta2-decenoyl-acp_N + NADPH_N -> Decanoyl-acp_N + NADP_N	R312	FASN	1.0526e-11	1.17331e-09	8.37331e-05
Neuron	Fatty Acid Synthesis	Decanoyl-acp_N + Malonyl-CoA_N -> 3-oxo-dodecanoyl-acp_N + CO2_N	R313	FASN; SLC35G3; OXSM	1.06778e-11	1.19056e-09	8.37331e-05
Neuron	Fatty Acid Synthesis	3-oxo-dodecanoyl-acp_N + NADPH_N -> R-3-hydroxydodecanoyl-acp_N + NADP_N	R314		1.05424e-11	1.2091e-09	8.37331e-05
Neuron	Fatty Acid Synthesis	R-3-hydroxydodecanoyl-acp_N -> trans_dodec-2-enoyl-acp_N	R315	FASN; RPP14	1.08955e-11	1.22884e-09	8.37331e-05
Neuron	Fatty Acid Synthesis	trans_dodec-2-enoyl-acp_N + NADPH_N -> Dodecanoyl-acp_N + NADP_N	R316	FASN	1.05431e-11	1.24993e-09	8.37331e-05
Neuron	Fatty Acid Synthesis	Dodecanoyl-acp_N -> Laurate_N	R317		0	0	0
Neuron	Fatty Acid Synthesis	Dodecanoyl-acp_N + Malonyl-CoA_N -> 3-oxo-myristoyl-acp_N + CO2_N	R318	FASN; SLC35G3; OXSM	1.06774e-11	1.27225e-09	8.37331e-05
Neuron	Fatty Acid Synthesis	3-oxo-myristoyl-acp_N + NADPH_N -> 3R-3-hydroxymyristoyl-acp_N + NADP_N	R319		1.05153e-11	1.29594e-09	8.37331e-05
Neuron	Fatty Acid Synthesis	3R-3-hydroxymyristoyl-acp_N -> trans_tetradec-2-enoyl-acp_N	R320	FASN; RPP14	1.08398e-11	1.3209e-09	8.37331e-05
Neuron	Fatty Acid Synthesis	trans_tetradec-2-enoyl-acp_N + NADPH_N -> Myristoyl-acp_N + NADP_N	R321	FASN	1.04359e-11	1.3473e-09	8.37331e-05
Neuron	Fatty Acid Synthesis	Myristoyl-acp_N + Malonyl-CoA_N -> 3-oxo-palmitoyl-acp_N + CO2_N	R322	FASN; SLC35G3; OXSM	1.05265e-11	1.37502e-09	8.37331e-05
Neuron	Fatty Acid Synthesis	3-oxo-palmitoyl-acp_N + NADPH_N -> R-3-hydroxypalmitoyl-acp_N + NADP_N	R323		1.03471e-11	1.4042e-09	8.37331e-05
Neuron	Fatty Acid Synthesis	R-3-hydroxypalmitoyl-acp_N -> trans_hexadecenoyl-acp_N	R324	FASN; RPP14	1.0729e-11	1.43475e-09	8.37331e-05
Neuron	Fatty Acid Synthesis	trans_hexadecenoyl-acp_N + NADPH_N -> Palmitoyl-acp_N + NADP_N	R325	FASN	1.05222e-11	1.46684e-09	8.37331e-05
Neuron	Fatty Acid Synthesis	Palmitoyl-acp_N <-> Palmitate_N	R326	FASN	1.04592e-11	1.4669e-09	8.37331e-05
Neuron	Fatty Acid Synthesis	Acetyl-CoA_N + CO2_N <-> Malonyl-CoA_N	R327	MLYCD	Removed by GIMME	Removed by GIMME	Removed by GIMME
Neuron	Fatty Acid Synthesis	Acetyl-CoA_N <-> Acetyl-acp_N	R328	FASN	1.02318e-11	1.05479e-09	8.37331e-05
Neuron	Fatty Acid Synthesis	Malonyl-CoA_N <-> Malonyl-acp_N	R329	FASN; MCAT	1.02318e-11	1.0549e-09	8.37331e-05
Neuron	Fatty Acid Synthesis	Malonyl-acp_N + Acetyl-acp_N <-> Acetoacetyl-acp_N + CO2_N	R330	FASN; SLC35G3; OXSM	1.02318e-11	1.05479e-09	8.37331e-05
Neuron	Fatty Acid Synthesis	Acetyl-CoA_N + ATP_N + Bicarbonate_N <-> Malonyl-CoA_N + ADP_N	R331	ACACA; ACACB; PCCA; PCCB	8.0945e-11	9.06971e-09	0.000638917
Neuron	Fatty Acid Synthesis	Bicarbonate_N <-> CO2_N	R332	CA1; CA10; CA11; CA13; CA3; CA4; CA5A; CA5B; CA6; CA7; CA8; CA9	-8.08313e-11	-9.06959e-09	-0.000638917
Neuron	Fatty Acid Synthesis	Palmitate_N + ATP_N -> Palmitoyl-CoA_N + AMP_N	R333	ACSBG1; ACSBG2; ACSL1; ACSL3; ACSL4; ACSL5; SLC27A2	7.52068e-12	8.69152e-10	5.66148e-05
Neuron	Fatty Acid Synthesis	Palmitoyl-CoA_N + Malonyl-CoA_N -> 3-oxo-stearoyl-CoA_N + CO2_N	R334	ELOVL1; ELOVL6	6.97672e-12	9.01015e-10	5.27857e-05
Neuron	Fatty Acid Synthesis	3-oxo-stearoyl-CoA_N + NADPH_N -> 3-hydroxy-stearoyl-CoA_N + NADP_N	R335		6.80825e-12	9.39112e-10	5.27857e-05
Neuron	Fatty Acid Synthesis	3-hydroxy-stearoyl-CoA_N -> trans-2-3-stearoyl-CoA_N	R336		6.89782e-12	9.79612e-10	5.27857e-05
Neuron	Fatty Acid Synthesis	trans-2-3-stearoyl-CoA_N + NADPH_N -> Stearoyl-CoA_N + NADP_N	R337		6.63596e-12	1.02274e-09	5.27857e-05
Neuron	Fatty Acid Synthesis	Stearoyl-CoA_N -> Stearate_N	R338	ACOT2; ACOT4; ACOT7	3.45768e-12	5.95539e-10	2.77878e-05
Neuron	Fatty Acid Synthesis	Stearoyl-CoA_N + O2_N -> Oleoyl-CoA_N	R339	FADS1; FADS2; FADS6; SCD; SCD5	3.44962e-12	4.72911e-10	2.49979e-05
Neuron	Fatty Acid Synthesis	Oleoyl-CoA_N -> Oleate_N	R340	ACOT2; ACOT4	3.20877e-12	5.24345e-10	2.49979e-05
Intercellular	Fatty Acid Synthesis	Arachidonate_A -> Arachidonate_N	R341		1.72665e-12	2.46684e-10	1.09368e-05
Intercellular	Fatty Acid Synthesis	Decosahexenoate_A -> Decosahexenoate_N	R342		6.80461e-12	4.99907e-10	2.07575e-05
Astrocyte	Fatty Acid Synthesis	0.243 Palmitate_A + 0.249 Stearate_A + 0.224 Oleate_A + 0.098 Arachidonate_A + 0.186 Decosahexenoate_A -> 1 FattyAcid_A	R343		2.11425e-08	3.70482e-12	3.23555e-06
Neuron	Fatty Acid Synthesis	0.243 Palmitate_N + 0.249 Stearate_N + 0.224 Oleate_N + 0.098 Arachidonate_N + 0.186 Decosahexenoate_N -> 1 FattyAcid_N	R344		1.54536e-11	2.59777e-09	0.000111598
Astrocyte	Glycerol-3-phosphate Shuttle	Dihydroxyacetone-phosphate_A + NADH_A -> Glycerol-3-phosphate_A + NAD_A	R345	GPD1	1.037e-08	2.29314e-12	1.55827e-06
Astrocyte	Glycerol-3-phosphate Shuttle	Glycerol-3-phosphate_A + FAD_AM -> Dihydroxyacetone-phosphate_A + FADH2_AM	R346	GPD2	5.12636e-12	1.16948e-12	1.05122e-09
Neuron	Glycerol-3-phosphate Shuttle	Dihydroxyacetone-phosphate_N + FADH2_NM -> Glycerol-3-phosphate_N + FAD_NM	R347	GPD2	6.85296e-12	1.2676e-09	5.38843e-05
Astrocyte	Phosphatidylethanolamine Metabolism	ATP_A + Ethanolamine_A -> Phosphoryl-ethanolamine_A + ADP_A	R348	CHKB; ETNK1; ETNK2	1.11427e-08	1.28037e-12	1.58173e-06
Astrocyte	Phosphatidylethanolamine Metabolism	Phosphoryl-ethanolamine_A + CTP_A -> CDP-ethanolamine_A	R349	PCYT2	1.11732e-08	1.34213e-12	1.58161e-06
Astrocyte	Phosphatidylethanolamine Metabolism	1_2-diacylglycerol_A + CDP-ethanolamine_A -> Phosphatidyl-ethanolamine_A + CMP_A	R350	CEPT1; SELI	1.11735e-08	2.4633e-12	1.63878e-06
Astrocyte	Phosphatidylethanolamine Metabolism; Phosphatidylcholine Metabolism	Phosphatidyl-ethanolamine_A -> Phosphatidyl-choline_A	R351	PEMT	4.87149e-09	2.79802e-13	7.06145e-07
Astrocyte	Phosphatidylethanolamine Metabolism	Phosphatidyl-ethanolamine_A + Serine_A -> Ethanolamine_A + Phosphatidyl-serine_A	R352	PTDSS2	1.11244e-08	1.06431e-12	1.58186e-06
Astrocyte	Phosphatidylethanolamine Metabolism	Phosphatidyl-serine_A -> Phosphatidyl-ethanolamine_A + CO2_A	R353	PISD	9.50208e-09	1.5697e-12	1.32216e-06
Neuron	Phosphatidylethanolamine Metabolism	ATP_N + Ethanolamine_N -> Phosphoryl-ethanolamine_N + ADP_N	R354	CHKB; ETNK1; ETNK2	5.58346e-12	6.52037e-10	3.01178e-05
Neuron	Phosphatidylethanolamine Metabolism	Phosphoryl-ethanolamine_N + CTP_N -> CDP-ethanolamine_N	R355	PCYT2	5.69403e-12	6.61907e-10	3.01178e-05
Neuron	Phosphatidylethanolamine Metabolism	1_2-diacylglycerol_N + CDP-ethanolamine_N -> Phosphatidyl-ethanolamine_N + CMP_N	R356	CEPT1; SELI	5.962e-12	7.00479e-10	3.01178e-05
Neuron	Phosphatidylethanolamine Metabolism; Phosphatidylcholine Metabolism	Phosphatidyl-ethanolamine_N -> Phosphatidyl-choline_N	R357	PEMT	2.67769e-12	9.00224e-13	1.55619e-09
Neuron	Phosphatidylethanolamine Metabolism	Phosphatidyl-ethanolamine_N + Serine_N -> Ethanolamine_N + Phosphatidyl-serine_N	R358	PTDSS2	5.66156e-12	6.4682e-10	3.01178e-05
Neuron	Phosphatidylethanolamine Metabolism	Phosphatidyl-serine_N -> Phosphatidyl-ethanolamine_N + CO2_N	R359	PISD	5.47308e-12	4.89561e-10	2.1735e-05
Astrocyte	Phosphatidylcholine Metabolism	Choline_A + ATP_A -> Phosphoryl-choline_A + ADP_A	R360	CHKA; CHKB	4.97081e-11	1.90241e-13	4.66064e-09
Astrocyte	Phosphatidylcholine Metabolism	Phosphoryl-choline_A + CTP_A -> CDP-choline_A	R361	PCYT1A; PCYT1B	9.23569e-11	5.30315e-12	6.09492e-09
Astrocyte	Phosphatidylcholine Metabolism	1_2-diacylglycerol_A + CDP-choline_A -> Phosphatidyl-choline_A + CMP_A	R362	CEPT1; CHPT1	1.12298e-10	6.42441e-12	6.26671e-08
Neuron	Phosphatidylcholine Metabolism	Choline_N + ATP_N -> Phosphoryl-choline_N + ADP_N	R363	CHKA; CHKB	9.45546e-13	6.72505e-10	2.4733e-05
Neuron	Phosphatidylcholine Metabolism	Phosphoryl-choline_N + CTP_N -> CDP-choline_N	R364	PCYT1A; PCYT1B	0.00912347	0.00667989	0.00666581
Neuron	Phosphatidylcholine Metabolism	1_2-diacylglycerol_N + CDP-choline_N -> Phosphatidyl-choline_N + CMP_N	R365	CEPT1; CHPT1	0.00912347	0.00667989	0.00666581
Astrocyte	Cardiolipin Metabolism	CDP-diacylglycerol_A + Glycerol-3-phosphate_A -> CMP_A + phosphatidylglycerol-phosphate_A	R366	PGS1	7.90211e-15	1.25843e-15	1.02326e-12
Astrocyte	Cardiolipin Metabolism	phosphatidylglycerol-phosphate_A -> phosphatidyl-glycerol_A	R367		1.02642e-14	2.50465e-15	2.04731e-12
Astrocyte	Cardiolipin Metabolism	phosphatidyl-glycerol_A + CDP-diacylglycerol_A -> cardiolipin_A + CMP_A	R368	CRLS1	6.97294e-14	1.93583e-15	1.58198e-12
Neuron	Cardiolipin Metabolism	CDP-diacylglycerol_N + Glycerol-3-phosphate_N -> CMP_N + phosphatidylglycerol-phosphate_N	R369	PGS1	3.69411e-14	1.82126e-15	1.92548e-12
Neuron	Cardiolipin Metabolism	phosphatidylglycerol-phosphate_N -> phosphatidyl-glycerol_N	R370		5.38032e-14	4.75284e-15	3.44096e-07
Neuron	Cardiolipin Metabolism	phosphatidyl-glycerol_N + CDP-diacylglycerol_N -> cardiolipin_N + CMP_N	R371	CRLS1	7.8331e-14	4.54439e-14	6.89403e-07
Astrocyte	Sphingomyelin Metabolism	Serine_A + Palmitoyl-CoA_A -> CO2_A + 3-dehydrosphinganine_A	R372	SPTLC1; SPTLC2; SPTLC3	1.62858e-11	2.51167e-14	1.21754e-07
Astrocyte	Sphingomyelin Metabolism	3-dehydrosphinganine_A + NADPH_A <-> sphinganine_A + NADP_A	R373	KDSR	1.4154e-10	0	1.21754e-07
Astrocyte	Sphingomyelin Metabolism	sphinganine_A + FattyAcid_A <-> dihydroceramide_A	R374		3.03658e-10	2.27374e-13	1.2087e-07
Astrocyte	Sphingomyelin Metabolism	dihydroceramide_A <-> ceramide_A	R375	DEGS2	3.03658e-10	2.27374e-13	1.2087e-07
Astrocyte	Sphingomyelin Metabolism	ceramide_A + Phosphatidyl-choline_A <-> 1_2-diacylglycerol_A + sphingomyelin_A	R376	SAMD8; SGMS1; SGMS2	5.40808e-10	3.75167e-12	1.21568e-07
Astrocyte	Sphingomyelin Metabolism	sphingomyelin_A -> ceramide_A + Phosphoryl-choline_A	R377	ENPP7; LOC51190; SMPD1; SMPD2; SMPD3; SMPD4	7.33672e-12	4.0724e-12	1.87888e-09
Neuron	Sphingomyelin Metabolism	Serine_N + Palmitoyl-CoA_N -> CO2_N + 3-dehydrosphinganine_N	R378	SPTLC1; SPTLC2; SPTLC3	4.85597e-13	3.79933e-12	3.82908e-06
Neuron	Sphingomyelin Metabolism	3-dehydrosphinganine_N + NADPH_N <-> sphinganine_N + NADP_N	R379	KDSR	4.54747e-13	6.13909e-12	3.82908e-06
Neuron	Sphingomyelin Metabolism	sphinganine_N + FattyAcid_N <-> dihydroceramide_N	R380		3.41061e-13	1.68257e-11	3.82908e-06
Neuron	Sphingomyelin Metabolism	dihydroceramide_N <-> ceramide_N	R381	DEGS2	3.41061e-13	1.68257e-11	3.82908e-06
Neuron	Sphingomyelin Metabolism	ceramide_N + Phosphatidyl-choline_N <-> 1_2-diacylglycerol_N + sphingomyelin_N	R382	SAMD8; SGMS1; SGMS2	0.00912347	0.00667989	0.00664491
Neuron	Sphingomyelin Metabolism	sphingomyelin_N -> ceramide_N + Phosphoryl-choline_N	R383	ENPP7; LOC51190; SMPD1; SMPD2; SMPD3; SMPD4	0.00912347	0.00667989	0.00664108
Astrocyte	CDP-Diacylglycerol Biosynthesis	Glycerol-3-phosphate_A + FattyAcid_A -> 1-acyl-sn-glycerol-3-phosphate_A	R384	AGPAT6; AGPAT9; GPAM; GPAT2; GPAT	1.03726e-08	1.59134e-12	1.55739e-06
Astrocyte	CDP-Diacylglycerol Biosynthesis	1-acyl-sn-glycerol-3-phosphate_A + FattyAcid_A -> Phosphatidate_A	R385	ABHD5; AGPAT1; AGPAT2; AGPAT3; AGPAT4; AGPAT5; LCLAT1; LPCAT3; LPCAT4; MBOAT1; MBOAT2; MBOAT7	1.04663e-08	1.92201e-12	1.55729e-06
Neuron	CDP-Diacylglycerol Biosynthesis	Glycerol-3-phosphate_N + FattyAcid_N -> 1-acyl-sn-glycerol-3-phosphate_N	R386	AGPAT6; AGPAT9; GPAM; GPAT2; GPAT	7.26323e-12	1.27082e-09	5.38843e-05
Neuron	CDP-Diacylglycerol Biosynthesis	1-acyl-sn-glycerol-3-phosphate_N + FattyAcid_N -> Phosphatidate_N	R387	ABHD5; AGPAT1; AGPAT2; AGPAT3; AGPAT4; AGPAT5; LCLAT1; LPCAT3; LPCAT4; MBOAT1; MBOAT2; MBOAT7	7.83322e-12	1.31011e-09	5.38843e-05
Astrocyte	Inositol Metabolism	myo-inositol -> myo-inositol_A	R388		2.17067e-11	1.5303e-14	8.02526e-11
Astrocyte	Inositol Metabolism	myo-inositol_A + CDP-diacylglycerol_A -> phosphatidyl-inositol_A + CMP_A	R389	CDIPT	1.07923e-08	7.14425e-12	1.61441e-06
Astrocyte	Inositol Metabolism; CDP-Diacylglycerol Biosynthesis	CTP_A + Phosphatidate_A -> CDP-diacylglycerol_A	R390	CDS1; CDS2	1.06481e-08	6.13847e-12	1.5575e-06
Astrocyte	Inositol Metabolism	phosphatidyl-inositol_A + ATP_A -> phosphatidyl-1D-myo-inositol-4-phosphate_A + ADP_A	R391	PI4K2B; PI4KB; PI4KII; PIK4CA	1.05204e-08	7.28953e-12	1.56379e-06
Astrocyte	Inositol Metabolism	phosphatidyl-1D-myo-inositol-4-phosphate_A + ATP_A <-> phosphatidyl-1D-myo-inositol-4-5-bisphosphate_A + ADP_A	R392	MGC26597; PIK4CA; PIP4K2B; PIP5K1A; PIP5K1B; PIP5K1C; PIP5KL1	1.05205e-08	7.27596e-12	1.56379e-06
Astrocyte	Inositol Metabolism	phosphatidyl-1D-myo-inositol-4-5-bisphosphate_A -> 1_2-diacylglycerol_A + myo-inositol-(1-4-5)-trisphosphate_A	R393	PLCB1; PLCB2; PLCB3; PLCB4; PLCD1; PLCD3; PLCD4; PLCE1; PLCG1; PLCG2; PLCH1; PLCH2; PLCZ1	1.07472e-08	8.54811e-12	1.58044e-06
Astrocyte	Inositol Metabolism	myo-inositol-(1-4-5)-trisphosphate_A -> myo-inositol-(1-4)-bisphosphate_A	R394	INPP5A; INPP5B; INPP5F; INPP5J; INPP5K; INPPL1; OCRL; SYNJ1; SYNJ2	1.0751e-08	7.38006e-12	1.59737e-06
Astrocyte	Inositol Metabolism	myo-inositol-(1-4)-bisphosphate_A <-> myo-inositol-(4)-monophosphate_A	R395	INPP1	1.0751e-08	7.38964e-12	1.59737e-06
Astrocyte	Inositol Metabolism	myo-inositol-(4)-monophosphate_A <-> myo-inositol_A	R396	IMPA1; IMPA2; IMPAD1	1.07706e-08	7.16227e-12	1.61433e-06
Astrocyte	Inositol Metabolism	ATP_A + 1_2-diacylglycerol_A -> Phosphatidate_A + ADP_A	R397	AGK; DGKA; DGKB; DGKD; DGKE; DGKG; DGKH; DGKI; DGKK; DGKQ; DGKZ	2.24328e-12	3.34938e-12	5.67724e-10
Astrocyte	Inositol Metabolism	myo-inositol-(1-4-5)-trisphosphate_A + ATP_A -> myo-inositol-(1-3-4-5)-tetrakisphosphate_A + ADP_A	R398	IPMK; ITPKA; ITPKB; ITPKC	Removed by GIMME	0	0
Astrocyte	Inositol Metabolism	myo-inositol-(1-3-4-5)-tetrakisphosphate_A <-> myo-inositol-(1-3-4)-trisphosphate_A	R399	INPP5A; INPP5B; INPP5D; INPP5J; INPP5K; INPPL1; OCRL; SYNJ1; SYNJ2	0	0	0
Astrocyte	Inositol Metabolism	myo-inositol-(1-3-4)-trisphosphate_A -> myo-inositol-(3-4)-bisphosphate_A	R400	INPP1	0	0	0
Astrocyte	Inositol Metabolism	myo-inositol-(3-4)-bisphosphate_A -> myo-inositol-3-monophosphate_A	R401	INPP4A; INPP4B	0	Removed by GIMME	0
Neuron	Inositol Metabolism	myo-inositol -> myo-inositol_N	R402		2.53574e-13	6.86406e-12	2.17314e-06
Neuron	Inositol Metabolism	myo-inositol_N + CDP-diacylglycerol_N -> phosphatidyl-inositol_N + CMP_N	R403	CDIPT	0.0471379	0.0345128	0.0344127
Neuron	Inositol Metabolism; CDP-Diacylglycerol Biosynthesis	CTP_N + Phosphatidate_N -> CDP-diacylglycerol_N	R404	CDS1; CDS2	0.0471379	0.0345128	0.0344134
Neuron	Inositol Metabolism	phosphatidyl-inositol_N + ATP_N -> phosphatidyl-1D-myo-inositol-4-phosphate_N + ADP_N	R405	PI4K2B; PI4KB; PI4KII; PIK4CA	0.0471379	0.0345128	0.0344105
Neuron	Inositol Metabolism	phosphatidyl-1D-myo-inositol-4-phosphate_N + ATP_N <-> phosphatidyl-1D-myo-inositol-4-5-bisphosphate_N + ADP_N	R406	MGC26597; PIK4CA; PIP4K2B; PIP5K1A; PIP5K1B; PIP5K1C; PIP5KL1	0.0471379	0.0345128	0.0344105
Neuron	Inositol Metabolism	phosphatidyl-1D-myo-inositol-4-5-bisphosphate_N -> 1_2-diacylglycerol_N + myo-inositol-(1-4-5)-trisphosphate_N	R407	PLCB1; PLCB2; PLCB3; PLCB4; PLCD1; PLCD3; PLCD4; PLCE1; PLCG1; PLCG2; PLCH1; PLCH2; PLCZ1	0.0471379	0.0345128	0.0344105
Neuron	Inositol Metabolism	myo-inositol-(1-4-5)-trisphosphate_N -> myo-inositol-(1-4)-bisphosphate_N	R408	INPP5A; INPP5B; INPP5F; INPP5J; INPP5K; INPPL1; OCRL; SYNJ1; SYNJ2	0.0471379	0.0345128	0.0344105
Neuron	Inositol Metabolism	myo-inositol-(1-4)-bisphosphate_N <-> myo-inositol-(4)-monophosphate_N	R409	INPP1	0.0471379	0.0345128	0.0344105
Neuron	Inositol Metabolism	myo-inositol-(4)-monophosphate_N <-> myo-inositol_N	R410	IMPA1; IMPA2; IMPAD1	0.0471379	0.0345128	0.0344105
Neuron	Inositol Metabolism	ATP_N + 1_2-diacylglycerol_N -> Phosphatidate_N + ADP_N	R411	AGK; DGKA; DGKB; DGKD; DGKE; DGKG; DGKH; DGKI; DGKK; DGKQ; DGKZ	0.0471379	0.0345128	0.0343595
Neuron	Inositol Metabolism	myo-inositol-(1-4-5)-trisphosphate_N + ATP_N -> myo-inositol-(1-3-4-5)-tetrakisphosphate_N + ADP_N	R412	IPMK; ITPKA; ITPKB; ITPKC	Removed by GIMME	0	0
Neuron	Inositol Metabolism	myo-inositol-(1-3-4-5)-tetrakisphosphate_N <-> myo-inositol-(1-3-4)-trisphosphate_N	R413	INPP5A; INPP5B; INPP5D; INPP5J; INPP5K; INPPL1; OCRL; SYNJ1; SYNJ2	0	0	0
Neuron	Inositol Metabolism	myo-inositol-(1-3-4)-trisphosphate_N -> myo-inositol-(3-4)-bisphosphate_N	R414	INPP1	0	0	0
Neuron	Inositol Metabolism	myo-inositol-(3-4)-bisphosphate_N -> myo-inositol-3-monophosphate_N	R415	INPP4A; INPP4B	0	0	0
Neuron	Lipid Synthesis	0.448 Cholesterol_A + 0.210 Phosphatidyl-ethanolamine_A + 0.202 Phosphatidyl-choline_A + 0.081 Phosphatidyl-serine_A + 0.037 sphingomyelin_A + 0.021 phosphatidyl-inositol_A + 0.010 cardiolipin_A -> Lipid_A	R416		2.3747e-08	6.44665e-11	3.20294e-06
Neuron	Lipid Synthesis	0.448 Cholesterol_N + 0.210 Phosphatidyl-ethanolamine_N + 0.202 Phosphatidyl-choline_N + 0.081 Phosphatidyl-serine_N + 0.037 sphingomyelin_N + 0.021 phosphatidyl-inositol_N + 0.010 cardiolipin_N -> Lipid_N	R417		2.32319e-11	3.03434e-09	0.000103492
Astrocyte	Reactive Oxygen Species Pathway	Cystine_A + NADH_A -> 2 Cysteine_A + NAD_A	R418		0.00636992	0.00838205	0.00535799
Astrocyte	Reactive Oxygen Species Pathway	Cysteine_A + Glutamate_A + ATP_A -> L-gamma-glutamylcysteine_A + ADP_A	R419	GCLC; GCLM	0.0127398	0.0167641	0.010716
Astrocyte	Reactive Oxygen Species Pathway	L-gamma-glutamylcysteine_A + Glycine_A + ATP_A -> ReducedGlutathione_A + ADP_A	R420	GSS	0.0127398	0.0167641	0.010716
Astrocyte	Reactive Oxygen Species Pathway	O2_A -> H2O2_A	R421		9.41677e-05	4.26705e-05	3.34228e-05
Astrocyte	Reactive Oxygen Species Pathway	2 ReducedGlutathione_A + H2O2_A -> OxidizedGlutathione_A	R422	GPX1; GPX2; GPX3; GPX5; GPX6; GPX7; GPX8	0	9.17583e-13	7.74359e-10
Astrocyte	Reactive Oxygen Species Pathway	OxidizedGlutathione_A + NADPH_A -> 2 ReducedGlutathione_A + NADP_A	R423	GSR	Removed by GIMME	2.36712e-13	2.78703e-10
Astrocyte	Reactive Oxygen Species Pathway	OxidizedGlutathione_A + NADPH_AM -> 2 ReducedGlutathione_A + NADP_AM	R424	GSR	Removed by GIMME	4.35705e-13	4.58151e-10
Astrocyte	Reactive Oxygen Species Pathway	H2O2_A -> O2_A	R425	CAT; TYRP1	9.41676e-05	4.26705e-05	3.34257e-05
Astrocyte	Reactive Oxygen Species Pathway	ReducedGlutathione_A + Glutamine_A -> Glutamate_A + NH3_A + CysteinylGlycine_A	R426		0.0127398	0.0167641	0.010716
Intercellular	Reactive Oxygen Species Pathway	CysteinylGlycine_A -> CysteinylGlycine_N	R427		0.0127398	0.0167641	0.010716
Neuron	Reactive Oxygen Species Pathway	CysteinylGlycine_N -> Cysteine_N + Glycine_N	R428	ANPEP; CNDP2; DPP8	0.0127398	0.0167641	0.010716
Neuron	Reactive Oxygen Species Pathway	Cysteine_N + Glutamate_N + ATP_N -> L-gamma-glutamylcysteine_N + ADP_N	R429	GCLC; GCLM	0.0127398	0.0167641	0.010716
Neuron	Reactive Oxygen Species Pathway	L-gamma-glutamylcysteine_N + Glycine_N + ATP_N -> ReducedGlutathione_N + ADP_N	R430	GSS	0.0127398	0.0167641	0.010716
Neuron	Reactive Oxygen Species Pathway	O2_N -> H2O2_N	R431		9.79113e-08	0.113635	0.0960312
Neuron	Reactive Oxygen Species Pathway	2 ReducedGlutathione_N + H2O2_N -> OxidizedGlutathione_N	R432	GPX1; GPX2; GPX3; GPX5; GPX6; GPX7; GPX8	0	0.121687	0.10467
Neuron	Reactive Oxygen Species Pathway	OxidizedGlutathione_N + NADPH_N -> 2 ReducedGlutathione_N + NADP_N	R433	GSR	Removed by GIMME	0.0138016	8.20964e-09
Neuron	Reactive Oxygen Species Pathway	OxidizedGlutathione_N + NADPH_NM -> 2 ReducedGlutathione_N + NADP_NM	R434	GSR	Removed by GIMME	0.107885	0.10467
Neuron	Reactive Oxygen Species Pathway	H2O2_N -> O2_N	R435	CAT; TYRP1	0.0012683	7.28114e-12	9.95584e-09
Astrocyte	Glycogen Degradation Metabolism	Glycogen -> Glucose-1-phosphate_A	R436	PYGB; PYGL; PYGM	0	0	0
Astrocyte	Glycogen Degradation Metabolism	Glucose-1-phosphate_A <-> Glucose-6-phosphate_A	R437	PGM1; PGM2; PGM5	0	0	0
Astrocyte	Ketone Body Metabolism	BHB -> BHB_A	R438		0	0	0
Neuron	Ketone Body Metabolism	BHB -> BHB_N	R439		0	0	0
Astrocyte	Ketone Body Metabolism	Acetoacetate -> Acetoacetate_A	R440		0	0	0
Neuron	Ketone Body Metabolism	Acetoacetate -> Acetoacetate_N	R441		0	0	0
Astrocyte	Ketone Body Metabolism	BHB_A + NAD_AM <-> Acetoacetate_A + NADH_AM	R442	BDH1; BDH2	0	0	0
Neuron	Ketone Body Metabolism	BHB_N + NAD_NM <-> Acetoacetate_N + NADH_NM	R443	BDH1; BDH2	0	0	0
Neuron	Ketone Body Metabolism	Acetoacetate_N + Succinyl-CoA_N -> Acetoacetyl-CoA_N + Succinate_N	R444	OXCT1	0	0	0
Astrocyte	Arginine Metabolism	Ornithine -> Ornithine_A	R445		1.47951e-14	5.89867e-13	1.20469e-07
Astrocyte	Arginine Metabolism	Arginine_A <-> Agmatine_A + CO2_A	R446	ADC	Removed by GIMME	Removed by GIMME	0
Astrocyte	Arginine Metabolism	Arginine_A -> Ornithine_A + Urea_A	R447	ARG1; ARG2	1.47853e-14	Removed by GIMME	1.18926e-07
Astrocyte	Arginine Metabolism	Ornithine_A + alpha-ketoglutarate_A <-> Glutamate_A + Glutamate_semialdehyde_A	R448	OAT	0	-1.59162e-12	6.45741e-11
Astrocyte	Arginine Metabolism	Glutamate_semialdehyde_A <-> S-1-pyrroline-5-carboxylate_A	R449		0	1.36424e-12	3.36513e-10
Astrocyte	Arginine Metabolism	S-1-pyrroline-5-carboxylate_A + NAD_A -> Glutamate_A + NADH_A	R450	ALDH4A1	Removed by GIMME	1.33009e-12	3.36579e-10
Neuron	Arginine Metabolism	Ornithine -> Ornithine_N	R451		8.29462e-12	1.0406e-10	4.83231e-06
Neuron	Arginine Metabolism	Arginine_A -> Arginine_N	R452		1.26974e-11	6.62537e-10	2.48343e-05
Neuron	Arginine Metabolism	Arginine_N <-> Agmatine_N + CO2_N	R453	ADC	Removed by GIMME	Removed by GIMME	0
Neuron	Arginine Metabolism	Agmatine_N <-> Putrescine_N + Urea_N	R454	AGMAT	Removed by GIMME	Removed by GIMME	Removed by GIMME
Neuron	Arginine Metabolism	2 Arginine_N + 3 NADPH_N + 4 O2_N <-> 2 Citrulline_N + 3 NADP_N	R455	NOS1; NOS2; NOS2B; NOS3	0.0115164	0	0.00482615
Neuron	Arginine Metabolism	Aspartate_N + Citrulline_N + ATP_N -> L_Arginino_Succinate_N + AMP_N	R456	ASS1	0.0230328	Removed by GIMME	0.0096523
Neuron	Arginine Metabolism	L_Arginino_Succinate_N -> Arginine_N + Fumarate_N	R457	ASL	0.0230328	Removed by GIMME	0.0096523
Neuron	Arginine Metabolism	Arginine_N -> Ornithine_N + Urea_N	R458	ARG1; ARG2	1.14008e-11	Removed by GIMME	2.90884e-06
Neuron	Arginine Metabolism	Ornithine_N <-> CO2_N + Putrescine_N	R459	ADC; ODC1	1.87583e-11	-5.95719e-11	2.78965e-09
Intercellular	Arginine Metabolism	Putrescine_N -> Putrescine_A	R460		1.96394e-11	1.54455e-12	2.80716e-09
Astrocyte	Polyamine Metabolism	Putrescine_A + Acetyl-CoA_A -> N-acetylputrescine_A	R461	SAT1; SAT2	2.09295e-11	3.19866e-12	2.83515e-09
Astrocyte	Polyamine Metabolism	N-acetylputrescine_A + O2_A -> Acetamidobutanal_A + NH3_A + H2O2_A	R462	MAOA; MAOB	2.09163e-11	3.92075e-12	2.85e-09
Astrocyte	Polyamine Metabolism	Acetamidobutanal_A + NAD_A -> Acetamidobutanoate_A + NADH_A	R463	ALDH1B1; ALDH2; ALDH3A1; ALDH3A2; ALDH3B1; ALDH3B2	2.3042e-11	4.90403e-12	2.89407e-09
Astrocyte	Polyamine Metabolism	Acetamidobutanoate_A -> GABA_A	R464		2.51613e-11	4.64069e-12	2.8769e-09
Astrocyte	Polyamine Metabolism	S-adenosyl-L-methionine_A -> S-adenosyl-L-methioninamine_A + CO2_A	R465	AMD1	0	0	0
Neuron	Polyamine Metabolism	S-adenosyl-L-methionine_N -> S-adenosyl-L-methioninamine_N + CO2_N	R466	AMD1	3.01708e-10	0.008	0.00799355
Neuron	Polyamine Metabolism	Putrescine_N + S-adenosyl-L-methioninamine_N -> Spermidine_N + S-methyl-5-thioadenosine_N	R467	SRM	1.50101e-10	0.004	0.00399678
Neuron	Polyamine Metabolism	Spermidine_N + S-adenosyl-L-methioninamine_N -> Spermine_N + S-methyl-5-thioadenosine_N	R468	SMS	1.50547e-10	0.004	0.00399678
Neuron	Polyamine Metabolism	Spermine_N + Acetyl-CoA_N -> N_1_Acetylspermine_N	R469	SAT1; SAT2	1.48198e-10	0.004	0.00399678
Neuron	Polyamine Metabolism	N_1_Acetylspermine_N + O2_N -> H2O2_N + Spermidine_N	R470	AOC3; PAOX	1.48438e-10	0.004	0.00399678
Neuron	Polyamine Metabolism	Spermine_N + O2_N -> H2O2_N + Spermidine_N	R471	SMOX	Removed by GIMME	8.70479e-13	1.07191e-09
Neuron	Polyamine Metabolism	Spermidine_N + Acetyl-CoA_N -> N_1_Acetylspermidine_N	R472	SAT1; SAT2	1.4751e-10	0.004	0.00399678
Neuron	Polyamine Metabolism	N_1_Acetylspermidine_N + O2_N -> H2O2_N + Putrescine_N	R473	AOC3; PAOX	1.4957e-10	0.004	0.00399678
Neuron	Creatine Metabolism	Glycine_A + Arginine_A -> Ornithine_A + Guanidinoacetate_A	R474	GATM	0	1.12485e-12	0
Neuron	Creatine Metabolism	Guanidinoacetate_A + S-adenosyl-L-methionine_A -> S-adenosyl-L-homocysteine_A + Creatine_A	R475	GAMT	Removed by GIMME	6.67508e-13	Removed by GIMME
Neuron	Creatine Metabolism	Creatine_A + ATP_A <-> CreatinePhosphate_A + ADP_A	R476	CKB; CKM; CKMT1A; CKMT1B; CKMT2	0	6.89915e-13	0
Neuron	Creatine Metabolism	Glycine_N + Arginine_N -> Ornithine_N + Guanidinoacetate_N	R477	GATM	0	2.82428e-11	0
Neuron	Creatine Metabolism	Guanidinoacetate_N + S-adenosyl-L-methionine_N -> S-adenosyl-L-homocysteine_N + Creatine_N	R478	GAMT	Removed by GIMME	2.20638e-11	Removed by GIMME
Neuron	Creatine Metabolism	Creatine_N + ATP_N <-> CreatinePhosphate_N + ADP_N	R479	CKB; CKM; CKMT1A; CKMT1B; CKMT2	0	1.99337e-11	0
Astrocyte	Heme Metabolism	Glycine_A + Succinyl-CoA_A -> CO2_A + 5-amino-levulinate_A	R480	ALAS1; ALAS2	2.57573e-10	2.5055e-12	3.95502e-09
Astrocyte	Heme Metabolism	2 5-amino-levulinate_A -> porphobilinogen_A	R481	ALAD	1.15254e-10	1.16928e-12	1.92725e-09
Astrocyte	Heme Metabolism	4 porphobilinogen_A -> 4 NH3_A + hydroxymethylbilane_A	R482	HMBS	2.32862e-11	2.81713e-13	4.59627e-10
Astrocyte	Heme Metabolism	hydroxymethylbilane_A -> uroporphyrinogen_A	R483	UROS	1.37732e-11	2.56597e-13	4.09918e-10
Astrocyte	Heme Metabolism	uroporphyrinogen_A -> 4 CO2_A + coproporphyrinogen_A	R484	UROD	1.39542e-11	2.49731e-13	3.92954e-10
Astrocyte	Heme Metabolism	coproporphyrinogen_A + O2_A -> protoporphyrinogen_A + 2 CO2_A	R485	CPOX	1.37266e-11	2.76144e-13	3.77493e-10
Astrocyte	Heme Metabolism	protoporphyrinogen_A + 3 O2_A -> protoporphyrin_A + 3 H2O2_A	R486	PPOX	7.16095e-12	2.48338e-13	3.5315e-10
Astrocyte	Heme Metabolism	protoporphyrin_A -> protoheme_A	R487	FECH	8.30149e-12	2.53584e-13	3.46808e-10
Astrocyte	Heme Metabolism	protoheme_A + 3 O2_A + FADH2_AM -> biliverdin_A + FAD_AM	R488	HMOX1; HMOX2	2.23847e-11	3.51707e-13	3.61142e-10
Astrocyte	Heme Metabolism	biliverdin_A + NADPH_A -> bilirubin_A + NADP_A	R489	BLVRA; BLVRB	1.03131e-11	2.56236e-13	3.43343e-10
Neuron	Heme Metabolism	Glycine_N + Succinyl-CoA_N -> CO2_N + 5-amino-levulinate_N	R490	ALAS1; ALAS2	0.00338187	0.000137907	0.00171992
Neuron	Heme Metabolism	2 5-amino-levulinate_N -> porphobilinogen_N	R491	ALAD	0.00169094	6.89533e-05	0.000859961
Neuron	Heme Metabolism	4 porphobilinogen_N -> 4 NH3_N + hydroxymethylbilane_N	R492	HMBS	0.000422734	1.72383e-05	0.00021499
Neuron	Heme Metabolism	hydroxymethylbilane_N -> uroporphyrinogen_N	R493	UROS	0.000422734	1.72383e-05	0.00021499
Neuron	Heme Metabolism	uroporphyrinogen_N -> 4 CO2_N + coproporphyrinogen_N	R494	UROD	0.000422734	1.72383e-05	0.00021499
Neuron	Heme Metabolism	coproporphyrinogen_N + O2_N -> protoporphyrinogen_N + 2 CO2_N	R495	CPOX	0.000422734	1.72383e-05	0.00021499
Neuron	Heme Metabolism	protoporphyrinogen_N + 3 O2_N -> protoporphyrin_N + 3 H2O2_N	R496	PPOX	0.000422734	1.72383e-05	0.00021499
Neuron	Heme Metabolism	protoporphyrin_N -> protoheme_N	R497	FECH	0.000422734	1.72383e-05	0.00021499
Neuron	Heme Metabolism	protoheme_N + 3 O2_N + FADH2_NM -> biliverdin_N + FAD_NM	R498	HMOX1; HMOX2	0.000422734	1.72383e-05	0.00021499
Neuron	Heme Metabolism	biliverdin_N + NADPH_N -> bilirubin_N + NADP_N	R499	BLVRA; BLVRB	0.000422734	1.72383e-05	0.00021499
Astrocyte	Purine Nucleoside Metabolism	adenosine -> adenosine_A	R500		0.000149122	6.03247e-05	4.73628e-05
Astrocyte	Purine Nucleoside Metabolism	adenosine_A + ATP_A -> AMP_A + ADP_A	R501	ADK	3.35509e-11	6.72357e-12	5.86504e-09
Astrocyte	Purine Nucleoside Metabolism	AMP_A + ATP_A -> 2 ADP_A	R502	AK1; AK2; AK3; AK5; AK7; C9orf98	9.06341e-09	1.3109e-11	1.66371e-06
Astrocyte	Purine Nucleoside Metabolism	ATP_A -> AMP_A	R503	CANT1; ENTPD1; ENTPD3; ENTPD8	5.55024e-12	1.59681e-12	1.40546e-09
Astrocyte	Purine Nucleoside Metabolism	ADP_A -> AMP_A	R504	ENTPD1; ENTPD3; ENTPD8	1.10904e-11	3.63465e-12	2.83255e-09
Astrocyte	Purine Nucleoside Metabolism	AMP_A -> adenosine_A	R505	NT5C1A; NT5C1B; NT5C2; NT5C3; NT5E	1.80534e-11	4.92946e-12	5.32602e-09
Astrocyte	Purine Nucleoside Metabolism	ATP_A -> ADP_A	R506	ATP12A; ATP1A1; ATP1A2; ATP1A3; ATP1A4; ATP1B1; ATP1B2; ATP1B3; ATP1B4; ATP2B1; ATP2B2; ATP2B3; ATP2B4; ATP4A; ATP4B; ATP6AP1; ATP6V0D1; ATP6V0D2; ATP6V0E1; ATP6V0E2; ATP6V1A; ATP6V1B1; ATP6V1B2; ATP6V1C1; ATP6V1C2; ATP6V1D; ATP6V1E1; ATP6V1E2; ATP6V1F; ATP6V1G2; ATP6V1G3; ATP6V1H; FXYD2; NKAIN1; NKAIN2; NKAIN3; NKAIN4	1.17739e-11	2.84784e-12	2.79026e-09
Astrocyte	Purine Nucleoside Metabolism	guanosine -> guanosine_A	R507		3.65219e-14	1.64921e-14	4.52509e-07
Astrocyte	Purine Nucleoside Metabolism	guanosine_A <-> ribose-1-phosphate_A + guanine_A	R508	PNP	2.05773e-11	9.20863e-12	4.57146e-07
Astrocyte	Purine Nucleoside Metabolism	5-phospho-D-ribose-1-diphosphate_A + guanine_A -> GMP_A	R509	HPRT1	2.3278e-11	4.81125e-12	4.15683e-09
Astrocyte	Purine Nucleoside Metabolism	Ribose-5-phosphate_A + ATP_A -> AMP_A + 5-phospho-D-ribose-1-diphosphate_A	R510	PRPS1; PRPS1L1; PRPS2	3.02213e-11	5.19828e-12	4.13295e-09
Astrocyte	Purine Nucleoside Metabolism	ribose-1-phosphate_A -> Ribose-5-phosphate_A	R511		1.61845e-11	8.36638e-12	4.57115e-07
Astrocyte	Purine Nucleoside Metabolism	GMP_A + ATP_A -> GDP_A + ADP_A	R512	GUK1	3.09044e-11	6.07629e-12	6.78121e-09
Astrocyte	Purine Nucleoside Metabolism	GDP_A + ATP_A -> GTP_A + ADP_A	R513	NME1; NME2; NME2P1; NME3; NME4; NME5; NME6; NME7	6.16354e-11	6.73102e-12	6.89134e-09
Astrocyte	Purine Nucleoside Metabolism	GTP_A -> GDP_A	R514	LSG1; MTG1	1.43792e-11	4.91659e-12	4.68792e-09
Astrocyte	Purine Nucleoside Metabolism	GMP_A -> guanosine_A	R515	NT5C2	2.05261e-11	9.23308e-12	4.63676e-09
Astrocyte	Purine Nucleoside Metabolism	GTP_A -> GMP_A	R516		8.18146e-12	2.53291e-12	2.3563e-09
Astrocyte	Purine Nucleoside Metabolism	GDP_A -> GMP_A	R517		1.88853e-11	5.202e-12	4.73733e-09
Astrocyte	Pirimidine Nucleoside Metabolism	uridine -> uridine_A	R518		2.13127e-14	2.31663e-15	1.99391e-12
Astrocyte	Pirimidine Nucleoside Metabolism	UTP_A -> UDP_A	R519		1.89733e-11	4.71656e-12	4.64848e-09
Astrocyte	Pirimidine Nucleoside Metabolism	UDP_A + ATP_A -> UTP_A + ADP_A	R520	NME1; NME2; NME2P1; NME3; NME4; NME5; NME6; NME7	3.09087e-11	7.18653e-12	6.98005e-09
Astrocyte	Pirimidine Nucleoside Metabolism	UDP_A -> UMP_A	R521		1.88359e-11	4.71339e-12	4.64799e-09
Astrocyte	Pirimidine Nucleoside Metabolism	UMP_A + ATP_A -> UDP_A + ADP_A	R522		3.12297e-11	7.19375e-12	6.98117e-09
Astrocyte	Pirimidine Nucleoside Metabolism	UTP_A -> UMP_A	R523	CANT1	9.4515e-12	2.35753e-12	2.32412e-09
Astrocyte	Pirimidine Nucleoside Metabolism	uridine_A + ATP_A -> UMP_A + ADP_A	R524	UCK1; UCK2; UCKL1	2.45578e-11	5.73486e-12	5.58302e-09
Astrocyte	Pirimidine Nucleoside Metabolism	uridine_A -> ribose-1-phosphate_A + uracil_A	R525	UPP1; UPP2	2.38084e-14	4.10707e-15	5.93346e-12
Astrocyte	Pirimidine Nucleoside Metabolism	UMP_A -> uridine_A	R526		2.25642e-11	5.65628e-12	5.57803e-09
Astrocyte	Pirimidine Nucleoside Metabolism	cytidine -> cytidine_A	R527		3.17606e-14	8.83461e-15	1.7364e-11
Astrocyte	Pirimidine Nucleoside Metabolism	cytidine_A -> NH3_A + uridine_A	R528	AICDA; CDA	Removed by GIMME	Removed by GIMME	Removed by GIMME
Astrocyte	Pirimidine Nucleoside Metabolism	CMP_A + ATP_A -> CDP_A + ADP_A	R529	CMPK1; CMPK2	2.20296e-08	1.77516e-11	3.03491e-06
Astrocyte	Pirimidine Nucleoside Metabolism	CDP_A -> CMP_A	R530		1.0913e-11	3.41848e-12	2.80974e-09
Astrocyte	Pirimidine Nucleoside Metabolism	CDP_A + ATP_A -> CTP_A + ADP_A	R531	NME1; NME2; NME2P1; NME3; NME4; NME5; NME6; NME7	2.19803e-08	1.81444e-11	3.09216e-06
Astrocyte	Pirimidine Nucleoside Metabolism	CTP_A -> CMP_A	R532	CANT1	5.45674e-12	1.70644e-12	1.40478e-09
Astrocyte	Pirimidine Nucleoside Metabolism	CTP_A -> CDP_A	R533		1.0914e-11	3.40719e-12	2.80938e-09
Astrocyte	Pirimidine Nucleoside Metabolism	CMP_A -> cytidine_A	R534		3.26516e-11	8.49862e-12	3.45369e-07
Astrocyte	Pirimidine Nucleoside Metabolism	cytidine_A + ATP_A -> ADP_A + CMP_A	R535		1.61182e-11	4.1514e-12	2.96162e-09
Neuron	Purine Nucleoside Metabolism	adenosine -> adenosine_N	R536		0.000148528	0.008	0.00800143
Neuron	Purine Nucleoside Metabolism	adenosine_N + ATP_N -> AMP_N + ADP_N	R537	ADK	0.072069	0.0597669	0.0569934
Neuron	Purine Nucleoside Metabolism	AMP_N + ATP_N -> 2 ADP_N	R538	AK1; AK2; AK3; AK5; AK7; C9orf98	0.158236	0.122811	0.121253
Neuron	Purine Nucleoside Metabolism	ATP_N -> AMP_N	R539	CANT1; ENTPD1; ENTPD3; ENTPD8	0.100262	0.0664522	0.067434
Neuron	Purine Nucleoside Metabolism	ADP_N -> AMP_N	R540	ENTPD1; ENTPD3; ENTPD8	1.37066e-10	2.8214e-11	3.5711e-08
Neuron	Purine Nucleoside Metabolism	AMP_N -> adenosine_N	R541	NT5C1A; NT5C1B; NT5C2; NT5C3; NT5E	0.0571801	0.0348649	0.0373504
Neuron	Purine Nucleoside Metabolism	ATP_N -> ADP_N	R542	ATP12A; ATP1A1; ATP1A2; ATP1A3; ATP1A4; ATP1B1; ATP1B2; ATP1B3; ATP1B4; ATP2B1; ATP2B2; ATP2B3; ATP2B4; ATP4A; ATP4B; ATP6AP1; ATP6V0D1; ATP6V0D2; ATP6V0E1; ATP6V0E2; ATP6V1A; ATP6V1B1; ATP6V1B2; ATP6V1C1; ATP6V1C2; ATP6V1D; ATP6V1E1; ATP6V1E2; ATP6V1F; ATP6V1G2; ATP6V1G3; ATP6V1H; FXYD2; NKAIN1; NKAIN2; NKAIN3; NKAIN4	0.129249	0.0946318	0.0943437
Neuron	Purine Nucleoside Metabolism	guanosine -> guanosine_N	R543		1.97469e-12	3.72315e-10	1.46522e-05
Neuron	Purine Nucleoside Metabolism	guanosine_N <-> ribose-1-phosphate_N + guanine_N	R544	PNP	0.0200524	0.0132904	0.0134941
Neuron	Purine Nucleoside Metabolism	5-phospho-D-ribose-1-diphosphate_N + guanine_N -> GMP_N	R545	HPRT1	0.0200524	0.0132904	0.0134794
Neuron	Purine Nucleoside Metabolism	Ribose-5-phosphate_N + ATP_N -> AMP_N + 5-phospho-D-ribose-1-diphosphate_N	R546	PRPS1; PRPS1L1; PRPS2	0.0200524	0.0132904	0.0134794
Neuron	Purine Nucleoside Metabolism	ribose-1-phosphate_N -> Ribose-5-phosphate_N	R547		0.0200524	0.0132904	0.0135018
Neuron	Purine Nucleoside Metabolism	GMP_N + ATP_N -> GDP_N + ADP_N	R548	GUK1	0.0969369	0.0709739	0.0707578
Neuron	Purine Nucleoside Metabolism	GDP_N + ATP_N -> GTP_N + ADP_N	R549	NME1; NME2; NME2P1; NME3; NME4; NME5; NME6; NME7	0.0969369	0.0709739	0.0707578
Neuron	Purine Nucleoside Metabolism	GTP_N -> GDP_N	R550	LSG1; MTG1	0.0323123	0.023658	0.023586
Neuron	Purine Nucleoside Metabolism	GMP_N -> guanosine_N	R551	NT5C2	0.0200524	0.0132904	0.0134794
Neuron	Purine Nucleoside Metabolism	GTP_N -> GMP_N	R552		0.0646246	0.0473159	0.0471719
Neuron	Purine Nucleoside Metabolism	GDP_N -> GMP_N	R553		0.0323123	0.023658	0.023586
Neuron	Pirimidine Nucleoside Metabolism	uridine -> uridine_N	R554		1.01037e-12	1.0156e-10	7.75e-06
Neuron	Pirimidine Nucleoside Metabolism	UTP_N -> UDP_N	R555		0.0323123	0.023658	0.023586
Neuron	Pirimidine Nucleoside Metabolism	UDP_N + ATP_N -> UTP_N + ADP_N	R556	NME1; NME2; NME2P1; NME3; NME4; NME5; NME6; NME7	0.0969369	0.0709739	0.0707578
Neuron	Pirimidine Nucleoside Metabolism	UDP_N -> UMP_N	R557		0.0323123	0.023658	0.023586
Neuron	Pirimidine Nucleoside Metabolism	UMP_N + ATP_N -> UDP_N + ADP_N	R558		0.0969369	0.0709739	0.0707578
Neuron	Pirimidine Nucleoside Metabolism	UTP_N -> UMP_N	R559	CANT1	0.0646246	0.0473159	0.0471719
Neuron	Pirimidine Nucleoside Metabolism	uridine_N + ATP_N -> UMP_N + ADP_N	R560	UCK1; UCK2; UCKL1	0.0646246	0.0473159	0.0471719
Neuron	Pirimidine Nucleoside Metabolism	uridine_N -> ribose-1-phosphate_N + uracil_N	R561	UPP1; UPP2	1.0237e-12	1.27265e-10	7.75001e-06
Neuron	Pirimidine Nucleoside Metabolism	UMP_N -> uridine_N	R562		0.0646246	0.0473159	0.0471719
Neuron	Pirimidine Nucleoside Metabolism	cytidine -> cytidine_N	R563		1.77554e-12	2.81408e-10	1.29267e-05
Neuron	Pirimidine Nucleoside Metabolism	cytidine_N -> NH3_N + uridine_N	R564	AICDA; CDA	Removed by GIMME	Removed by GIMME	Removed by GIMME
Neuron	Pirimidine Nucleoside Metabolism	CMP_N + ATP_N -> CDP_N + ADP_N	R565	CMPK1; CMPK2	0.111002	0.081272	0.0810351
Neuron	Pirimidine Nucleoside Metabolism	CDP_N -> CMP_N	R566		0.0182469	0.0133598	0.0133087
Neuron	Pirimidine Nucleoside Metabolism	CDP_N + ATP_N -> CTP_N + ADP_N	R567	NME1; NME2; NME2P1; NME3; NME4; NME5; NME6; NME7	0.111002	0.081272	0.0810351
Neuron	Pirimidine Nucleoside Metabolism	CTP_N -> CMP_N	R568	CANT1	0.0364939	0.0267196	0.0266172
Neuron	Pirimidine Nucleoside Metabolism	CTP_N -> CDP_N	R569		0.0182469	0.0133598	0.0133087
Neuron	Pirimidine Nucleoside Metabolism	CMP_N -> cytidine_N	R570		0.0646246	0.0473159	0.0471719
Neuron	Pirimidine Nucleoside Metabolism	cytidine_N + ATP_N -> ADP_N + CMP_N	R571		0.0646246	0.0473159	0.0471719
Exchange	Exchange	EXT -> Glycogen	R572		0	0	0
Exchange	Exchange	Lactate_A -> EXT	R573		0.0958703	0.093858	0.0972851
Exchange	Exchange	Lactate_N -> EXT	R574		1.5595	1.57142	1.56894
Exchange	Exchange	CO2_A -> EXT	R575		2.44881e-12	3.56937e-08	9.72548e-10
Exchange	Exchange	CO2_N -> EXT	R576		0.112983	0.0760028	0.0794723
Exchange	Exchange	Glutamine_A -> EXT	R577		0.0511391	0.028167	0.046156
Exchange	Exchange	Dopamine_N -> EXT	R578		0	0	0
Exchange	Exchange	Norepinephrine_N -> EXT	R579		0	0	0
Exchange	Exchange	Epinephrine_N -> EXT	R580		0	0	0
Exchange	Exchange	Norepinephrine_A -> EXT	R581		0	0	0
Exchange	Exchange	Seratonin_N -> EXT	R582		0	0	0
Exchange	Exchange	Melatonin_N -> EXT	R583		0	0	0
Exchange	Exchange	Acetylcholine_N -> EXT	R584		0	0	0
Exchange	Exchange	Lipid_N -> EXT			1.56652e-13	7.6104e-14	1.18796e-10
Exchange	Exchange	Lipid_A -> EXT	R586		2.37356e-08	1.57993e-12	3.02966e-10
Exchange	Exchange	EXT -> Linoleate_A	R587		2.13988e-09	2.53993e-10	1.12539e-05
Exchange	Exchange	EXT -> Linolenate_A	R588		4.108e-09	5.25516e-10	2.13593e-05
Exchange	Exchange	EXT -> Choline_N	R589		9.45546e-13	6.72505e-10	2.4733e-05
Exchange	Exchange	EXT -> Choline_A	R590		4.97081e-11	1.90241e-13	4.66064e-09
Exchange	Exchange	EXT -> Cystine_A	R591		0.00636992	0.00838205	0.00535799
Exchange	Exchange	ReducedGlutathione_N -> EXT	R592		0.0127398	0.0167641	0.010716
Exchange	Exchange	EXT -> Glucose_A	R593		0.02556	0.02556	0.02556
Exchange	Exchange	EXT -> Glucose_N	R594		0.82644	0.82644	0.82644
Exchange	Exchange	EXT -> O2_A	R595		0.00426	0.00426	0.00426
Exchange	Exchange	EXT -> O2_N	R596		0.13774	0.13774	0.13774
Exchange	Exchange	EXT -> Leucine_A	R597		6.10197e-12	9.09224e-10	3.05817e-05
Exchange	Exchange	EXT -> Isoleucine_A	R598		1.54121e-12	2.34704e-10	1.06371e-05
Exchange	Exchange	EXT -> Valine_A	R599		3.09907e-12	6.08268e-10	2.1274e-05
Exchange	Exchange	EXT -> Tyrosine_N	R600		5.38502e-13	9.28448e-10	1.58951e-09
Exchange	Exchange	EXT -> Tryptophan_N	R601		0	0	0
Exchange	Exchange	EXT -> Lysine_N	R602		1.33992e-12	3.51067e-10	1.19689e-05
Exchange	Exchange	EXT -> Phenylalanine_N	R603		4.5797e-12	3.22938e-10	4.12166e-05
Exchange	Exchange	EXT -> NH3_A	R604		0.00398858	-0.016971	-0.00268444
Exchange	Exchange	EXT -> BHB	R605		0	0	0
Exchange	Exchange	EXT -> Acetoacetate	R606		0	0	0
Exchange	Exchange	EXT -> Arginine_A	R607		1.28578e-11	6.78013e-10	2.56313e-05
Exchange	Exchange	EXT -> Ornithine	R608		8.1411e-12	9.42397e-11	4.95277e-06
Exchange	Exchange	CreatinePhosphate_N -> EXT	R609		0	1.99337e-11	0
Exchange	Exchange	CreatinePhosphate_A -> EXT	R610		0	6.89915e-13	0
Exchange	Exchange	EXT -> Histidine_N	R611		1.04216e-12	2.82571e-10	9.30734e-06
Exchange	Exchange	EXT -> methionine	R612		3.00766e-10	0.008	0.008
Exchange	Exchange	adenosine_A -> EXT	R613		0.000149122	6.03246e-05	4.72214e-05
Exchange	Exchange	adenosine_N -> EXT	R614		0.000148528	1.03751e-10	1.19636e-07
Exchange	Exchange	2-oxobutanoate_N -> EXT	R615		0	0	0
Exchange	Exchange	EXT -> tetrahydrofolate_N	R616		5.33285e-11	1.89281e-10	1.86638e-08
Exchange	Exchange	EXT -> tetrahydrofolate_A	R617		1.17825e-11	5.16533e-13	7.21775e-10
Exchange	Exchange	EXT -> myo-inositol	R618		2.85942e-11	7.38412e-12	2.1732e-06
Exchange	Exchange	bilirubin_A -> EXT	R619		1.03131e-11	2.56236e-13	3.43343e-10
Exchange	Exchange	bilirubin_N -> EXT	R620		0.000422734	1.72383e-05	0.00021499
Exchange	Exchange	EXT -> threonine	R621		0.00123283	3.32289e-08	0.000984676
Exchange	Exchange	EXT -> adenosine	R622		0.00029765	0.00806032	0.00804879
Exchange	Exchange	EXT -> guanosine	R623		2.02835e-12	3.60561e-10	1.51047e-05
Exchange	Exchange	EXT -> uridine	R624		1.06721e-12	8.95063e-11	7.75e-06
Exchange	Exchange	EXT -> cytidine	R625		1.79105e-12	2.69657e-10	1.29267e-05
Exchange	Exchange	Urea_N -> EXT	R626		1.14008e-11	0	2.90884e-06
Exchange	Exchange	Urea_A -> EXT	R627		1.47853e-14	0	1.18926e-07
Exchange	Exchange	S-methyl-5-thioadenosine_N -> EXT	R628		3.00915e-10	0.008	0.00799355
Exchange	Exchange	Asparagine_N -> EXT	R629		2.87038e-12	0.0181669	0.0109747
Exchange	Exchange	methylhistamine_N -> EXT	R630		0	0	0
Astrocyte	Taurine Synthesis	m_Cysteine_A[cytosol] + m_O2_A[cytosol] -> m_Cysteinesulfinic_acid_A[cytosol]	RA_tau1_c	CDO1	7.39804e-12	8.41953e-13	9.01243e-10
Astrocyte	Taurine Synthesis	m_Cysteinesulfinic_acid_A[cytosol] -> m_Hypotaurine_A[cytosol] + m_CO2_A[cytosol]	RA_tau2_c	CSAD	4.93538e-12	7.04857e-13	8.89196e-10
Astrocyte	Taurine Synthesis	m_Cysteine_A[cytosol] + m_CoenzymeA_A[cytosol] -> m_Cyteamine_A[cytosol]	RA_tau3_c	ADO	0	0	0
Astrocyte	Taurine Synthesis	m_Cyteamine_A[cytosol] + m_O2_A[cytosol] -> m_Hypotaurine_A[cytosol]	RA_tau4_c	ADO	0	0	0
Astrocyte	Taurine Synthesis	m_Hypotaurine_A[cytosol] + m_NAD_A[cytosol] -> m_Taurine_A[cytosol] + m_NADH_A[cytosol]	RA_tau5_c		1.92133e-12	3.57673e-13	4.08763e-10
Astrocyte	Taurine Synthesis	m_Hypotaurine_A[cytosol] <-> m_Hypotaurine_N[cytosol]	RAN_t16_c		2.95586e-12	3.41061e-13	4.80441e-10
Neuron	Taurine Synthesis	m_Cysteine_N[cytosol] + m_O2_N[cytosol] -> m_Cysteinesulfinic_acid_N[cytosol]	RN_tau1_c	CDO1	0	0	0
Neuron	Taurine Synthesis	m_Cysteinesulfinic_acid_N[c] -> m_Hypotaurine_N[cytosol] + m_CO2_N[cytosol]	RN_tau2_c	CSAD	0	0	0
Neuron	Taurine Synthesis	m_Cysteine_N[cytosol] + m_CoenzymeA_N[cytosol] -> m_Cyteamine_N[cytosol]	RN_tau3_c	ADO	0	0	0
Neuron	Taurine Synthesis	m_Cyteamine_N[cytosol] + m_O2_N[cytosol] -> m_Hypotaurine_N[cytosol]	RN_tau4_c	ADO	0	0	0
Neuron	Taurine Synthesis	m_Hypotaurine_N[cytosol] + m_NAD_N[cytosol] -> m_Taurine_N[cytosol] + m_NADH_N[cytosol]	RN_tau5_c		1.85705e-12	3.55396e-13	4.76178e-10
Exchange	Exchange	EXT -> Taurine	Ex_Tau		-6.36646e-12	-2.70154e-09	-8.90837e-05
Exchange	Exchange	Taurine <-> m_Taurine_A[cytosol]	Ex_A_Tau		-1.59162e-12	8.07177e-11	2.67213e-06
Exchange	Exchange	Taurine <-> m_Taurine_N[cytosol]	Ex_N_Tau		7.95808e-12	2.62094e-09	8.64115e-05
Exchange	Exchange	0.03 m_Alanine_A[cytosol] + 0.97 m_Alanine_N[cytosol] -> m_Alanine_C	E1		6.25206e-12	1.89494e-09	6.24921e-05
Exchange	Exchange	0.03 m_Aspartate_A[cytosol] + 0.97 m_Aspartate_N[cytosol] -> m_Aspartate_C	E2		4.02561e-12	1.4479e-09	4.78663e-05
Exchange	Exchange	0.03 m_Glutamine_A[cytosol] + 0.97 m_Glutamine_N[cytosol] -> m_Glutamine_C	E3		1.98373e-11	7.62847e-09	0.000251298
Exchange	Exchange	0.03 m_Glutamate_A[cytosol] + 0.97 m_Glutamate_N[cytosol] -> m_Glutamate_C	E4		3.19515e-11	1.08973e-08	0.000358997
Exchange	Exchange	0.03 m_Glycine_A[cytosol] + 0.97 m_Glycine_N[cytosol] -> m_Glycine_C	E5		1.77599e-11	4.52424e-09	0.000148917
Exchange	Exchange	0.03 m_Serine_A[cytosol] + 0.97 m_Serine_N[cytosol] -> m_Serine_C	E6		7.02504e-12	1.77852e-09	5.85033e-05
Exchange	Exchange	0.03 m_methionine_A[cytosol] + 0.97 m_methionine_N[cytosol] -> m_Methionine_C	E7		8.99893e-13	1.74803e-10	6.64659e-06
Exchange	Exchange	0.03 m_Valine_A[cytosol] + 0.97 m_Valine_N[cytosol] -> m_Valine_C	E8		2.50941e-12	6.26844e-10	2.1274e-05
Exchange	Exchange	0.03 m_Leucine_A[cytosol] + 0.97 m_Leucine_N[cytosol] -> m_Leucine_C	E9		3.38899e-12	9.15869e-10	3.05814e-05
Exchange	Exchange	0.03 m_Isoleucine_A[cytosol] + 0.97 m_Isoleucine_N[cytosol] -> m_Isoleucine_C	E10		1.38867e-12	2.8721e-10	1.06371e-05
Exchange	Exchange	0.03 m_GABA_A[cytosol] + 0.97 m_GABA_N[cytosol] -> m_GABA_C	E11		8.25018e-12	2.66058e-09	8.77549e-05
Exchange	Exchange	0.03 m_threonine_A[cytosol] + 0.97 m_threonine_N[cytosol] -> m_threonine_C	E12		5.41895e-12	1.48207e-09	4.91959e-05
Exchange	Exchange	0.03 m_Arginine_A[cytosol] + 0.97 m_Arginine_N[cytosol] -> m_Arginine_C	E13		2.67107e-12	6.65987e-10	2.26035e-05
Exchange	Exchange	0.03 m_Ornithine_A[cytosol] + 0.97 m_Ornithine_N[cytosol] -> m_Ornithine_C	E14		1.07814e-12	1.97936e-10	7.97768e-06
Exchange	Exchange	0.03 m_Taurine_A[cytosol] + 0.97 m_Taurine_N[cytosol] -> m_Taurine_C	ET		1.01103e-11	2.70238e-09	8.90845e-05
Exchange	Exchange	0.047 m_Alanine_C + 0.005 m_Methionine_C + 0.016 m_Valine_C + 0.023 m_Leucine_C + 0.008 m_Isoleucine_C + 0.189 m_Glutamine_C + 0.270 m_Glutamate_C + 0.066 m_GABA_C + 0.112 m_Glycine_C + 0.044 m_Serine_C + 0.037 m_threonine_C + 0.008 m_Phenylalanine_N[cytosol] + 0.023 m_Tyrosine_N[cytosol] + 0.036 m_Aspartate_C + 0.010 m_Asparagine_N[cytosol] + 0.009 m_Lysine_N[cytosol] + 0.017 m_Arginine_C + 0.00…	E15		1.4888e-10	4.03673e-08	0.00132962
Exchange	Exchange	0.03 m_cytidine_A[cytosol] + 0.97 m_cytidine_N[cytosol] -> m_Cmp_C	E16		1.69966e-12	3.54631e-10	1.33265e-05
Exchange	Exchange	0.03 m_guanine_A[cytosol] + 0.97 m_guanine_N[cytosol] -> m_Gmp_C	E17		1.95755e-12	4.08472e-10	1.51053e-05
Exchange	Exchange	0.03 m_uracil_A[cytosol] + 0.97 m_uracil_N[cytosol] -> m_Ump_C	E18		1.06437e-12	1.74458e-10	7.98972e-06
Exchange	Exchange	0.03 m_adenosine_A[cytosol] + 0.97 m_adenosine_N[cytosol] -> m_Amp_C	E19		1.08127e-12	2.12209e-10	7.99693e-06
Exchange	Exchange	0.3 m_Cmp_C + 0.34 m_Gmp_C + 0.18 m_Ump_C + 0.18 m_Amp_C -> RNA	E20		5.10271e-12	1.30622e-09	4.44274e-05
Exchange	Exchange	0.03 m_Lipid_A[cytosol] + 0.97 m_Lipid_N[cytosol] -> Lipid_C	E21		1.57601e-11	3.18405e-09	0.000106694
Exchange	Exchange	0.03 m_ATP_A[cytosol] + 0.97 m_ATP_N[cytosol] -> ATP	E22		1.12208e-09	2.96749e-07	0.00977362
Exchange	Exchange	m_ADP_A[cytosol] + m_ADP_N[cytosol] <-> ADP	E23		-1.11993e-09	-2.9675e-07	-0.00977362
Exchange	Exchange	3.265 Protein + 0.262 Lipid_C + 0.1091 RNA + 24 ATP -> Biomass + 24 ADP	E24		4.67015e-11	1.23645e-08	0.000407234
Exchange	Exchange	Biomass ->	E25		4.73697e-11	1.23641e-08	0.000407234
Astrocyte	Glutamate - Glutamine Cycle	m_Glutamine_A[cytosol] -> m_Glutamate_A[cytosol] + m_NH3_A[cytosol]	n_RA_ggc4_c		9.93426e-12	2.49627e-12	Removed by GIMME
Exchange	Exchange	-> m_Glutamine[cytosol]	n_Ex_Gly		0.08	0.08	0.08
Exchange	Glutamate - Glutamine Cycle	m_Glutamine[cytosol] -> m_Glutamine_A[cytosol]	n_Ex_A_Gly		0.0024	0.0024	0.0024
Exchange	Glutamate - Glutamine Cycle	m_Glutamine[cytosol] -> m_Glutamine_N[cytosol]	n_Ex_N_Gly		0.0776	0.0776	0.0776

## Sheet: Flux sampling
Localization	Associated metabolic pathway	Reaction	Reaction name	Fold change	P Values
Astrocyte	Glycolysis	Glucose_A + ATP_A -> Glucose-6-phosphate_A + ADP_A	R1	0.665613	0
Astrocyte	Glycolysis	Glucose-6-phosphate_A <-> Fructose-6-phosphate_A	R2	0.579643	0
Astrocyte	Glycolysis	Fructose-6-phosphate_A + ATP_A -> Fructose-1-6-biphosphate_A + ADP_A	R3	0.638159	0
Astrocyte	Glycolysis	Fructose-1-6-biphosphate_A <-> Glyceraldehyde-3-phosphate_A + Dihydroxyacetone-phosphate_A	R4	0.638159	0
Astrocyte	Glycolysis	Dihydroxyacetone-phosphate_A <-> Glyceraldehyde-3-phosphate_A	R5	0.660995	0
Astrocyte	Glycolysis	Glyceraldehyde-3-phosphate_A + NAD_A <-> 1-3-biphosphoglycerate_A + NADH_A	R6	0.663393	0
Astrocyte	Glycolysis	1-3-biphosphoglycerate_A + ADP_A <-> 3-phosphoglycerate_A + ATP_A	R7	1.20431	0.000227609
Astrocyte	Glycolysis	3-phosphoglycerate_A <-> 2-phosphoglycerate_A	R8	2.17081	0
Astrocyte	Glycolysis	2-phosphoglycerate_A <-> Phosphoenol-pyruvate_A	R9	2.17081	0
Astrocyte	Glycolysis	Phosphoenol-pyruvate_A + ADP_A -> Pyruvate_A + ATP_A	R10	2.17081	0.00122072
Astrocyte	Glycolysis	Pyruvate_A + NADH_A <-> Lactate_A + NAD_A	R11	5.68748	0
Astrocyte	Glycolysis	Pyruvate_A + ATP_A + Bicarbonate_A -> Oxoloacetate_A + ADP_A	R12	2.15366e-13	0.00200278
Astrocyte	Glycolysis	Pyruvate_A + NAD_AM -> Acetyl-CoA_A + CO2_A + NADH_AM	R13	2.76511e-15	0
Astrocyte	Glycolysis	Oxoloacetate_A + GTP_A -> Phosphoenol-pyruvate_A + CO2_A + GDP_A	R14	0.000425327	0.00211494
Astrocyte	Glycolysis	2-3-Disphospho-D-glycerate_A -> 3-phosphoglycerate_A	R15	3.88327e-14	0.000207282
Astrocyte	Glycolysis	1-3-biphosphoglycerate_A <-> 2-3-Disphospho-D-glycerate_A	R16	1.79531e-10	0.000207282
Astrocyte	Pentose Phosphate Pathway	Glucose-6-phosphate_A + NADP_A <-> 6-phosphoglucone_A + NADPH_A	R17	2.01248	0
Astrocyte	Pentose Phosphate Pathway	6-phosphoglucone_A -> 6-phosphogluconate_A	R18	2.01248	0
Astrocyte	Pentose Phosphate Pathway	6-phosphogluconate_A + NADP_A -> Ribulose-5-phosphate_A + NADPH_A + CO2_A	R19	2.01248	0
Astrocyte	Pentose Phosphate Pathway	Ribulose-5-phosphate_A <-> Xylulose-5-phosphate_A	R20	2.0133	0
Astrocyte	Pentose Phosphate Pathway	Ribulose-5-phosphate_A <-> Ribose-5-phosphate_A	R21	2.01084	0
Astrocyte	Pentose Phosphate Pathway	Ribose-5-phosphate_A + Xylulose-5-phosphate_A <-> Sedoheptulose-7-phosphate_A + Glyceraldehyde-3-phosphate_A	R22	2.0133	0
Astrocyte	Pentose Phosphate Pathway	Sedoheptulose-7-phosphate_A + Glyceraldehyde-3-phosphate_A <-> Fructose-6-phosphate_A + Erythrose-4-phosphate_A	R23	2.0133	0
Astrocyte	Pentose Phosphate Pathway	Xylulose-5-phosphate_A + Erythrose-4-phosphate_A <-> Fructose-6-phosphate_A + Glyceraldehyde-3-phosphate_A	R24	2.0133	0
Astrocyte	TCA Cycle	Oxoloacetate_A + Acetyl-CoA_A -> Citrate_A	R25	7.60696e-14	0.233715
Astrocyte	TCA Cycle	Citrate_A <-> Cis_aconitate_A	R26	0	0
Astrocyte	TCA Cycle	Cis_aconitate_A <-> Isocitrate_A	R27	0	0
Astrocyte	TCA Cycle	ATP_A + Citrate_A -> Oxoloacetate_A + Acetyl-CoA_A + ADP_A	R28	5.02363e-05	0.254407
Astrocyte	TCA Cycle	Citrate_A <-> Oxoloacetate_A + Acetate_A	R29	0	0
Astrocyte	TCA Cycle	Isocitrate_A + NAD_AM -> alpha-ketoglutarate_A + NADH_AM + CO2_A	R30	21.1009	0
Astrocyte	TCA Cycle	Isocitrate_A + NADP_A -> alpha-ketoglutarate_A + NADPH_A + CO2_A	R31	2.22761e-14	0
Astrocyte	TCA Cycle	Isocitrate_A + NADP_AM -> alpha-ketoglutarate_A + NADPH_AM + CO2_A	R32	21.1012	0
Astrocyte	TCA Cycle	alpha-ketoglutarate_A + NAD_AM -> Succinyl-CoA_A + NADH_AM + CO2_A	R33	22.5927	0
Astrocyte	TCA Cycle	Succinyl-CoA_A + ADP_A <-> Succinate_A + ATP_A	R34	-5.44477e-11	0
Astrocyte	TCA Cycle	Succinate_A + FAD_AM <-> Fumarate_A + FADH2_AM	R35	2.21399e-11	0
Astrocyte	TCA Cycle	Fumarate_A <-> Malate_A	R36	7.37997e-12	0
Astrocyte	TCA Cycle	Malate_A + NAD_AM -> Oxoloacetate_A + NADH_AM	R37	18.0714	0
Astrocyte	TCA Cycle	Malate_A + NAD_A -> Oxoloacetate_A + NADH_A	R38	20.88	0
Astrocyte	TCA Cycle	Malate_A + NADP_A -> Pyruvate_A + NADPH_A + CO2_A	R39	2.87013e-14	0
Astrocyte	TCA Cycle	NADP_AM + NADH_AM -> NADPH_AM + NAD_AM	R40	0.00174284	5.26404e-140
Astrocyte	Oxidative Phosphorylation and ATPase	NADH_AM + Ubiquinone_A -> NAD_AM + Ubiquinol_A + 4 Hc_A	R41	3.09808e-15	0
Astrocyte	Oxidative Phosphorylation and ATPase	Ubiquinol_A + CytCox_A -> Ubiquinone_A + CytCred_A + 4 Hc_A	R42	2.30382e-16	0
Astrocyte	Oxidative Phosphorylation and ATPase	CytCred_A + 0.5 O2_A -> CytCox_A + 2 Hc_A	R43	4.21978e-10	0
Astrocyte	Oxidative Phosphorylation and ATPase	FADH2_AM + Ubiquinone_A -> FAD_AM + Ubiquinol_A	R44	1.13026e-14	0
Astrocyte	Oxidative Phosphorylation and ATPase	ADP_A + 4 Hc_A -> ATP_A	R45	1.08269e-12	0
Neuron	Glycolysis	Glucose_N + ATP_N -> Glucose-6-phosphate_N + ADP_N	R46	21.5207	0
Neuron	Glycolysis	Glucose-6-phosphate_N <-> Fructose-6-phosphate_N	R47	21.0701	0
Neuron	Glycolysis	Fructose-6-phosphate_N + ATP_N -> Fructose-1-6-biphosphate_N + ADP_N	R48	21.3768	0
Neuron	Glycolysis	Fructose-1-6-biphosphate_N <-> Glyceraldehyde-3-phosphate_N + Dihydroxyacetone-phosphate_N	R49	21.3768	0
Neuron	Glycolysis	Dihydroxyacetone-phosphate_N <-> Glyceraldehyde-3-phosphate_N	R50	21.3689	0
Neuron	Glycolysis	Glyceraldehyde-3-phosphate_N + NAD_N <-> 1-3-biphosphoglycerate_N + NADH_N	R51	21.4463	0
Neuron	Glycolysis	1-3-biphosphoglycerate_N + ADP_N <-> 3-phosphoglycerate_N + ATP_N	R52	43.9357	0.90804
Neuron	Glycolysis	3-phosphoglycerate_N <-> 2-phosphoglycerate_N	R53	21.4463	0
Neuron	Glycolysis	2-phosphoglycerate_N <-> Phosphoenol-pyruvate_N	R54	21.4463	0
Neuron	Glycolysis	Phosphoenol-pyruvate_N + ADP_N -> Pyruvate_N + ATP_N	R55	21.4463	0
Neuron	Glycolysis	Pyruvate_N + NADH_N <-> Lactate_N + NAD_N	R56	3.83302e+17	0
Neuron	Glycolysis	Pyruvate_N + NAD_NM -> Acetyl-CoA_N + CO2_N + NADH_NM	R57	0.011572	0
Neuron	Glycolysis	Oxoloacetate_N + GTP_N -> Phosphoenol-pyruvate_N + CO2_N + GDP_N	R58	66.8378	0
Neuron	Glycolysis	2-3-Disphospho-D-glycerate_N -> 3-phosphoglycerate_N	R59	11.0071	0.125426
Neuron	Glycolysis	1-3-biphosphoglycerate_N <-> 2-3-Disphospho-D-glycerate_N	R60	11.0071	0.125426
Neuron	Pentose Phosphate Pathway	Glucose-6-phosphate_N + NADP_N <-> 6-phosphoglucone_N + NADPH_N	R61	30.0834	0
Neuron	Pentose Phosphate Pathway	6-phosphoglucone_N -> 6-phosphogluconate_N	R62	30.0834	0
Neuron	Pentose Phosphate Pathway	6-phosphogluconate_N + NADP_N -> Ribulose-5-phosphate_N + NADPH_N + CO2_N	R63	30.0834	0
Neuron	Pentose Phosphate Pathway	Ribulose-5-phosphate_N <-> Xylulose-5-phosphate_N	R64	30.1175	0
Neuron	Pentose Phosphate Pathway	Ribulose-5-phosphate_N <-> Ribose-5-phosphate_N	R65	30.0151	0
Neuron	Pentose Phosphate Pathway	Ribose-5-phosphate_N + Xylulose-5-phosphate_N <-> Sedoheptulose-7-phosphate_N + Glyceraldehyde-3-phosphate_N	R66	30.1175	0
Neuron	Pentose Phosphate Pathway	Sedoheptulose-7-phosphate_N + Glyceraldehyde-3-phosphate_N <-> Fructose-6-phosphate_N + Erythrose-4-phosphate_N	R67	30.1175	0
Neuron	Pentose Phosphate Pathway	Xylulose-5-phosphate_N + Erythrose-4-phosphate_N <-> Fructose-6-phosphate_N + Glyceraldehyde-3-phosphate_N	R68	30.1175	0
Neuron	TCA Cycle	Oxoloacetate_N + Acetyl-CoA_N -> Citrate_N	R69	0.546219	0.0112803
Neuron	TCA Cycle	Citrate_N <-> Cis_aconitate_N	R70	-1.32944e-10	0
Neuron	TCA Cycle	Cis_aconitate_N <-> Isocitrate_N	R71	-6.7236e-11	0
Neuron	TCA Cycle	ATP_N + Citrate_N -> Oxoloacetate_N + Acetyl-CoA_N + ADP_N	R72	15.355	0.0131262
Neuron	TCA Cycle	Isocitrate_N + NAD_NM -> alpha-ketoglutarate_N + NADH_NM + CO2_N	R73	3.44497e-06	0
Neuron	TCA Cycle	Isocitrate_N + NADP_NM -> alpha-ketoglutarate_N + NADPH_NM + CO2_N	R74	1.0613e-14	0
Neuron	TCA Cycle	Isocitrate_N + NADP_N -> alpha-ketoglutarate_N + NADPH_N + CO2_N	R75	3.3789e-15	0
Neuron	TCA Cycle	alpha-ketoglutarate_N + NAD_NM -> Succinyl-CoA_N + NADH_NM + CO2_N	R76	1.20393e-13	0
Neuron	TCA Cycle	Succinyl-CoA_N + ADP_N <-> Succinate_N + ATP_N	R77	6.32121e-11	0
Neuron	TCA Cycle	Succinate_N + FAD_NM <-> Fumarate_N + FADH2_NM	R78	0.00307019	0
Neuron	TCA Cycle	Fumarate_N <-> Malate_N	R79	0.646966	0
Neuron	TCA Cycle	Malate_N + NAD_NM -> Oxoloacetate_N + NADH_NM	R80	0.513495	0
Neuron	TCA Cycle	Oxoloacetate_N + NADH_N -> Malate_N + NAD_N	R81	0.323835	0
Neuron	TCA Cycle	Malate_N + NADP_NM -> Pyruvate_N + NADPH_NM + CO2_N	R82	2.17221e+13	0
Neuron	TCA Cycle	NADP_NM + NADH_NM -> NADPH_NM + NAD_NM	R83	0.763434	1.77731e-05
Neuron	Oxidative Phosphorylation and ATPase	NADH_NM + Ubiquinone_N -> NAD_NM + Ubiquinol_N + 4 Hc_N	R84	0.0377523	0
Neuron	Oxidative Phosphorylation and ATPase	Ubiquinol_N + CytCox_N -> Ubiquinone_N + CytCred_N + 4 Hc_N	R85	0.0274585	0
Neuron	Oxidative Phosphorylation and ATPase	CytCred_N + 0.5 O2_N -> CytCox_N + 2 Hc_N	R86	0.0274585	0
Neuron	Oxidative Phosphorylation and ATPase	FADH2_NM + Ubiquinone_N -> FAD_NM + Ubiquinol_N	R87	2.47125e-15	0
Neuron	Oxidative Phosphorylation and ATPase	ADP_N + 4 Hc_N -> ATP_N	R88	0.0308199	0
Neuron	Glutamate - Glutamine Cycle	alpha-ketoglutarate_N + NH3_N + NADPH_NM <-> Glutamate_N + NADP_NM	R89	2.60425	1.8367e-05
Astrocyte	Glutamate - Glutamine Cycle	alpha-ketoglutarate_A + NH3_A + NADH_AM <-> Glutamate_A + NAD_AM	R90	-0.000871443	5.48523e-140
Intercellular	Glutamate - Glutamine Cycle	Glutamate_N + ATP_A -> Glutamate_A + ADP_A	R91	3.7511	0
Astrocyte	Glutamate - Glutamine Cycle	alpha-ketoglutarate_A + NH3_A + NADPH_AM <-> Glutamate_A + NADP_AM	R92	0.00174286	5.61963e-140
Neuron	Glutamate - Glutamine Cycle	alpha-ketoglutarate_N + NH3_N + NADH_NM <-> Glutamate_N + NAD_NM	R93	1.18169	1.54053e-05
Astrocyte	Glutamate - Glutamine Cycle	Glutamate_A + NH3_A + ATP_A -> Glutamine_A + ADP_A	R94	1.11937	0
Intercellular	Glutamate - Glutamine Cycle	Glutamine_A -> Glutamine_N	R95	0.0769289	0
Neuron	Glutamate - Glutamine Cycle	Glutamine_N -> Glutamate_N + NH3_N	R96	1.44507	0
Neuron	GABA Cycle	Glutamate_N -> GABA_N + CO2_N	R97	0.00924224	6.36998e-140
Intercellular	GABA Cycle	GABA_N <-> GABA_A	R98	0.000667957	5.25743e-08
Astrocyte	GABA Cycle	GABA_A + alpha-ketoglutarate_A -> Glutamate_A + SuccinateSAL_A	R99	2.03122e-14	0
Astrocyte	GABA Cycle	SuccinateSAL_A + NAD_AM -> NADH_AM + Succinate_A	R100	2.01021e-14	0
Neuron	GABA Cycle	GABA_N + alpha-ketoglutarate_N -> Glutamate_N + SuccinateSAL_N	R101	0.00572831	1.50377e-139
Neuron	GABA Cycle	SuccinateSAL_N + NAD_NM -> NADH_NM + Succinate_N	R102	0.00572831	1.50377e-139
Neuron	Aspartate Metabolism	Oxoloacetate_N + Glutamate_N <-> Aspartate_N + alpha-ketoglutarate_N	R103	2.33162	1.13728e-65
Intercellular	Aspartate Metabolism	Aspartate_N <-> Aspartate_A	R104	0.000226934	0
Astrocyte	Aspartate Metabolism	Aspartate_A + alpha-ketoglutarate_A <-> Oxoloacetate_A + Glutamate_A	R105	2.72881e-10	0
Neuron	Asparagine Metabolism	Glutamine_N + Aspartate_N + ATP_N <-> Glutamate_N + Asparagine_N + AMP_N	R106	2.7762e+13	0
Neuron	Alanine Metabolism	Pyruvate_N + Glutamate_N <-> alpha-ketoglutarate_N + Alanine_N	R109	2.11263	0
Intercellular	Alanine Metabolism	Alanine_N <-> Alanine_A	R110	2.08139	0
Astrocyte	Alanine Metabolism	Alanine_A + alpha-ketoglutarate_A <-> Pyruvate_A + Glutamate_A	R111	2.08042	0
Astrocyte	Glycine-Serine Metabolism	3-phosphoglycerate_A + NAD_A <-> 3-phosphohydroxypyruvate_A + NADH_A	R112	0.248582	0
Astrocyte	Glycine-Serine Metabolism	3_phospho_serine_A + alpha-ketoglutarate_A <-> 3-phosphohydroxypyruvate_A + Glutamate_A	R113	0.248582	0
Astrocyte	Glycine-Serine Metabolism	3_phospho_serine_A -> Serine_A	R114	0.248582	0
Astrocyte	Glycine-Serine Metabolism	Serine_A -> Pyruvate_A + NH3_A	R115	0.246056	0
Intercellular	Glycine-Serine Metabolism	Serine_A -> Serine_N	R116	0.413291	0
Neuron	Glycine-Serine Metabolism	Serine_N + tetrahydrofolate_N -> Glycine_N	R117	5.72119e-13	0
Intercellular	Glycine-Serine Metabolism	Glycine_N -> Glycine_A	R118	3.47716	1.86084e-230
Astrocyte	Glycine-Serine Metabolism	Glycine_A + NAD_AM + tetrahydrofolate_A -> CO2_A + NH3_A + NADH_AM	R119	9.60432	0
Astrocyte	Glycine-Serine Metabolism	Glycine_A -> tetrahydrofolate_A + Serine_A	R120	36.1365	1.60953e-162
Astrocyte	Leucine Metabolism	Leucine_A + alpha-ketoglutarate_A <-> KIC_A + Glutamate_A	R121	0.00553926	0
Astrocyte	Leucine Metabolism	KIC_A + NAD_AM -> Isovaleryl-CoA_A + CO2_A + NADH_AM	R122	4.63086e-14	0
Astrocyte	Leucine Metabolism	Isovaleryl-CoA_A + FAD_AM <-> 3_methylcrotonyl-Coa_A + FADH2_AM	R123	-1.30675e-10	0
Astrocyte	Leucine Metabolism	Bicarbonate_A + 3_methylcrotonyl-Coa_A + ATP_A <-> ADP_A + 3_methylglutaconyl-Coa_A	R124	-3.92024e-10	0
Astrocyte	Leucine Metabolism	3_methylglutaconyl-Coa_A <-> 3_hydroxy_3_methylglutaryl-Coa_A	R125	-6.20704e-10	0
Astrocyte	Leucine Metabolism	3_hydroxy_3_methylglutaryl-Coa_A <-> Acetoacetate_A + Acetyl-CoA_A	R126	-8.82053e-10	0
Astrocyte	Leucine Metabolism; Ketone Body Metabolism	Acetoacetate_A + Succinyl-CoA_A -> Acetoacetyl-CoA_A + Succinate_A	R127	4.65853e-14	0
Astrocyte	Leucine Metabolism; Ketone Body Metabolism	Acetoacetyl-CoA_A <-> 2 Acetyl-CoA_A	R128	0.678217	0
Intercellular	Leucine Metabolism	KIC_A -> KIC_N	R129	0.00677816	0
Neuron	Leucine Metabolism	KIC_N + Glutamate_N <-> Leucine_N + alpha-ketoglutarate_N	R130	0.00677816	0
Intercellular	Leucine Metabolism	Leucine_N -> Leucine_A	R131	1.48552e-14	0
Astrocyte	Valine Metabolism	Valine_A + alpha-ketoglutarate_A <-> KIV_A + Glutamate_A	R132	0.00437919	0
Astrocyte	Valine Metabolism	KIV_A + NAD_AM -> Isobutyryl-CoA_A + CO2_A + NADH_AM	R133	9.07307e-13	0
Astrocyte	Valine Metabolism	Isobutyryl-CoA_A + FAD_AM -> FADH2_AM + methylacrylyl-CoA_A	R134	8.85478e-13	0
Astrocyte	Valine Metabolism	methylacrylyl-CoA_A -> S-3-hydroxy-isobutyryl-CoA_A	R135	8.87934e-13	0
Astrocyte	Valine Metabolism	S-3-hydroxy-isobutyryl-CoA_A -> S-3-hydroxy-isobutyrate_A	R136	8.92244e-13	0
Astrocyte	Valine Metabolism	S-3-hydroxy-isobutyrate_A + NAD_AM -> S-methylmalonate-semialdehyde + NADH_AM	R137	8.97512e-13	0
Astrocyte	Valine Metabolism	S-methylmalonate-semialdehyde + NAD_AM -> NADH_AM + Propionyl-CoA_A + Bicarbonate_A	R138	8.98885e-13	0
Astrocyte	Valine Metabolism; Isoleucine Metabolism	Propionyl-CoA_A + Bicarbonate_A + ATP_A -> S-methylmalonyl-CoA_A + ADP_A	R139	2.77995e-13	0
Astrocyte	Valine Metabolism; Isoleucine Metabolism	S-methylmalonyl-CoA_A -> R-methylmalonyl-CoA_A	R140	2.76438e-13	0
Astrocyte	Valine Metabolism; Isoleucine Metabolism	R-methylmalonyl-CoA_A -> Succinyl-CoA_A	R141	2.70601e-13	0
Intercellular	Valine Metabolism	KIV_A -> KIV_N	R142	0.0044951	0
Neuron	Valine Metabolism	KIV_N + Glutamate_N <-> Valine_N + alpha-ketoglutarate_N	R143	0.0044951	0
Intercellular	Valine Metabolism	Valine_N -> Valine_A	R144	1.41624e-14	0
Astrocyte	Isoleucine Metabolism	Isoleucine_A + alpha-ketoglutarate_A <-> KMV_A + Glutamate_A	R145	0.00213904	0
Astrocyte	Isoleucine Metabolism	KMV_A + NAD_AM -> Methylbutyryl-CoA_A + CO2_A + NADH_AM	R146	0	0
Astrocyte	Isoleucine Metabolism	E-2-methylcrotonoyl-CoA_A -> 2-methyl-3-hydroxybutyryl-CoA_A	R148	0	0
Astrocyte	Isoleucine Metabolism	2-methyl-3-hydroxybutyryl-CoA_A + NAD_AM -> NADH_AM + 2-methylacetoacetyl-CoA_A	R149	0	0
Astrocyte	Isoleucine Metabolism	2-methylacetoacetyl-CoA_A <-> Propionyl-CoA_A + Acetyl-CoA_A	R150	0	0
Intercellular	Isoleucine Metabolism	KMV_A -> KMV_N	R151	0.00226588	0
Neuron	Isoleucine Metabolism	KMV_N + Glutamate_N <-> Isoleucine_N + alpha-ketoglutarate_N	R152	0.00226588	0
Intercellular	Isoleucine Metabolism	Isoleucine_N -> Isoleucine_A	R153	1.42788e-14	0
Neuron	Lysine Metabolism	Saccharopine_N + NAD_N -> Glutamate_N + NADH_N + 2-aminoadipate_semialdehyde_N	R155	0	0
Neuron	Lysine Metabolism	2-aminoadipate_semialdehyde_N <-> S-2,3,4,5-tetrahydropiperidine-2-carboxylate_N	R156	0	0
Neuron	Lysine Metabolism	S-2,3,4,5-tetrahydropiperidine-2-carboxylate_N + NAD_N -> 2-aminoadipate_N + NADH_N	R157	0	0
Neuron	Lysine Metabolism	2-aminoadipate_N + alpha-ketoglutarate_N -> alpha-ketoadipate_N + Glutamate_N	R158	0	0
Neuron	Lysine Metabolism	alpha-ketoadipate_N + NAD_NM -> CO2_N + NADH_NM + glutaryl-CoA_N	R159	0	0
Neuron	Lysine Metabolism	FAD_NM + glutaryl-CoA_N -> glutaconyl-CoA_N + FADH2_NM	R160	0	0
Neuron	Lysine Metabolism	glutaconyl-CoA_N -> CO2_N + crotonyl-CoA_N	R161	0	0
Neuron	Lysine Metabolism	crotonyl-CoA_N -> S-3-hydroxybutanoyl-CoA_N	R162	0	0
Neuron	Lysine Metabolism	S-3-hydroxybutanoyl-CoA_N + NAD_NM -> Acetoacetyl-CoA_N + NADH_NM	R163	0	0
Neuron	Lysine Metabolism; Ketone Body Metabolism	Acetoacetyl-CoA_N <-> 2 Acetyl-CoA_N	R164	0	0
Neuron	Phenylalanine-Tyrosine Metabolism	4-alpha-hydroxy-tetrahydrobiopterin_N -> Dihydrobiopterin_N	R166	0	0
Neuron	Phenylalanine-Tyrosine Metabolism	Dihydrobiopterin_N + NADH_N -> Tetrahydrobiopterin_N + NAD_N	R167	0	0
Neuron	Phenylalanine-Tyrosine Metabolism	Tyrosine_N + Tetrahydrobiopterin_N + O2_N -> L-DOPA_N + 4-alpha-hydroxy-tetrahydrobiopterin_N	R168	0	Removed by GIMME
Neuron	Phenylalanine-Tyrosine Metabolism	L-DOPA_N -> Dopamine_N + CO2_N	R169	0	Removed by GIMME
Neuron	Phenylalanine-Tyrosine Metabolism	Norepinephrine_N + S-adenosyl-L-methionine_N -> S-adenosyl-L-homocysteine_N + Epinephrine_N	R171	0	0
Intercellular	Phenylalanine-Tyrosine Metabolism	Dopamine_N -> Dopamine_A	R172	0	0
Neuron	Tryptophan Metabolism	Tryptophan_N + Tetrahydrobiopterin_N + O2_N -> 5-hydroxytryptophan_N + 4-alpha-hydroxy-tetrahydrobiopterin_N	R174	0	0
Astrocyte	Proline metabolism	S-1-pyrroline-5-carboxylate_A + NADPH_A -> proline_A + NADP_A	R179	0	0
Astrocyte	Methionine Metabolism	methionine -> methionine_A	R181	3.34998e+11	0
Astrocyte	Methionine Metabolism	ATP_A + methionine_A -> S-adenosyl-L-methionine_A	R182	0	0
Astrocyte	Methionine Metabolism	S-adenosyl-L-methionine_A -> S-adenosyl-L-homocysteine_A	R183	0	0
Astrocyte	Methionine Metabolism	S-adenosyl-L-homocysteine_A -> L-homocysteine_A + adenosine_A	R184	0	0
Astrocyte	Methionine Metabolism	2-oxobutanoate_A + NAD_A -> Propionyl-CoA_A + CO2_A + NADH_A	R188	0	0
Neuron	Methionine Metabolism	methionine -> methionine_N	R189	19.6061	8.26674e-174
Neuron	Methionine Metabolism	ATP_N + methionine_N -> S-adenosyl-L-methionine_N	R190	3.35706	0
Neuron	Methionine Metabolism	S-adenosyl-L-methionine_N -> S-adenosyl-L-homocysteine_N	R191	0	0
Neuron	Methionine Metabolism	S-adenosyl-L-homocysteine_N -> L-homocysteine_N + adenosine_N	R192	0	0
Astrocyte	Threonine Metabolism	threonine -> threonine_A	R196	5.88993e+14	0
Astrocyte	Threonine Metabolism	threonine_A + NAD_A -> 2-amino-3-oxobutanoate_A + NADH_A	R197	5.88518e+14	0
Astrocyte	Threonine Metabolism	2-amino-3-oxobutanoate_A -> Glycine_A + Acetyl-CoA_A	R198	5.88518e+14	0
Neuron	Threonine Metabolism	threonine -> threonine_N	R199	42.6765	0
Neuron	Threonine Metabolism	threonine_N + NAD_N -> 2-amino-3-oxobutanoate_N + NADH_N	R200	41.7929	0
Neuron	Threonine Metabolism	2-amino-3-oxobutanoate_N -> Glycine_N + Acetyl-CoA_N	R201	41.7929	0
Astrocyte	Cholesterol Synthesis	Acetyl-CoA_A + Acetoacetyl-CoA_A -> s3_hydroxy_3_methylglutaryl-Coa_A	R202	0.31337	0
Astrocyte	Cholesterol Synthesis	s3_hydroxy_3_methylglutaryl-Coa_A + 2 NADPH_A -> R-mevalonate_A + 2 NADP_A	R203	0.31337	0
Astrocyte	Cholesterol Synthesis	R-mevalonate_A + ATP_A -> mevalonate-5-phosphate_A + ADP_A	R204	0.31337	0
Astrocyte	Cholesterol Synthesis	mevalonate-5-phosphate_A + ATP_A <-> mevalonate-diphosphate_A + ADP_A	R205	0.31337	0
Astrocyte	Cholesterol Synthesis	mevalonate-diphosphate_A + ATP_A -> isopentenyl_diphosphate_A + CO2_A + ADP_A	R206	0.31337	0
Astrocyte	Cholesterol Synthesis	isopentenyl_diphosphate_A -> dimethylallyl_diphosphate_A	R207	0.31337	0
Astrocyte	Cholesterol Synthesis	dimethylallyl_diphosphate_A + isopentenyl_diphosphate_A -> geranyl_diphosphate_A	R208	0.31337	0
Astrocyte	Cholesterol Synthesis	isopentenyl_diphosphate_A + geranyl_diphosphate_A -> 2E_6E_farnesyl_diphosphate_A	R209	0.31337	0
Astrocyte	Cholesterol Synthesis	2 2E_6E_farnesyl_diphosphate_A -> presqualene_diphosphate_A	R210	0.31337	0
Astrocyte	Cholesterol Synthesis	presqualene_diphosphate_A + NADPH_A -> squalene_A + NADP_A	R211	0.31337	0
Astrocyte	Cholesterol Synthesis	squalene_A + NADPH_A + O2_A -> S_2_3_epoxysqualene_A + NADP_A	R212	0.31337	0
Astrocyte	Cholesterol Synthesis	S_2_3_epoxysqualene_A -> lanosterol_A	R213	0.313368	0
Astrocyte	Cholesterol Synthesis	lanosterol_A + NADPH_A + O2_A -> 4-4-dimethyl-14alpha-hydroxymethyl-5alpha-cholesta-8-24-dien-3beta-ol_A + NADP_A	R214	0.610744	0
Astrocyte	Cholesterol Synthesis	4-4-dimethyl-14alpha-hydroxymethyl-5alpha-cholesta-8-24-dien-3beta-ol_A + NADPH_A + O2_A -> 4-4-dimethyl-14alpha-formyl-5alpha-cholesta-8-24-dien-3beta-ol_A + NADP_A	R215	0.610736	0
Astrocyte	Cholesterol Synthesis	4-4-dimethyl-14alpha-formyl-5alpha-cholesta-8-24-dien-3beta-ol_A + NADPH_A + O2_A -> 4-4-dimethyl-5-alpha-cholesta-8-14-24-trien-3-beta-ol_A + NADP_A + formate_A	R216	0.610724	0
Astrocyte	Cholesterol Synthesis	4-4-dimethyl-5-alpha-cholesta-8-14-24-trien-3-beta-ol_A + NADPH_A -> 4_4-dimethylzymosterol_A + NADP_A	R217	0.610708	0
Astrocyte	Cholesterol Synthesis	4_4-dimethylzymosterol_A + NADPH_A + O2_A -> 4alpha-hydroxymethyl-4beta-methyl-5alpha-cholesta-8-24-dien-3beta-ol_A + NADP_A	R218	0.610692	0
Astrocyte	Cholesterol Synthesis	4alpha-hydroxymethyl-4beta-methyl-5alpha-cholesta-8-24-dien-3beta-ol_A + NADPH_A + O2_A -> 4alpha-formyl-4beta-methyl-5alpha-cholesta-8-24-dien-3beta-ol_A + NADP_A	R219	0.610673	0
Astrocyte	Cholesterol Synthesis	4alpha-formyl-4beta-methyl-5alpha-cholesta-8-24-dien-3beta-ol_A + NADPH_A + O2_A -> 4alpha-carboxy-4beta-methyl-5alpha-cholesta-8-24-dien-3beta-ol_A + NADP_A	R220	0.610649	0
Astrocyte	Cholesterol Synthesis	4alpha-carboxy-4beta-methyl-5alpha-cholesta-8-24-dien-3beta-ol_A + NADP_A -> 3-keto-4-methylzymosterol_A + NADPH_A + CO2_A	R221	0.610622	0
Astrocyte	Cholesterol Synthesis	3-keto-4-methylzymosterol_A + NADPH_A -> 4alpha-methyl-zymosterol_A + NADP_A	R222	0.610594	0
Astrocyte	Cholesterol Synthesis	4alpha-methyl-zymosterol_A + NADPH_A + O2_A -> 4alpha-hydroxymethyl-5alpha-cholesta-8-24-dien-3beta-ol_A + NADP_A	R223	0.610567	0
Astrocyte	Cholesterol Synthesis	4alpha-hydroxymethyl-5alpha-cholesta-8-24-dien-3beta-ol_A + NADPH_A + O2_A -> 4alpha-formyl-5alpha-cholesta-8-24-dien-3beta-ol_A + NADP_A	R224	0.610535	0
Astrocyte	Cholesterol Synthesis	4alpha-formyl-5alpha-cholesta-8-24-dien-3beta-ol_A + NADPH_A + O2_A -> 4alpha-carboxy-5alpha-cholesta-8-24-dien-3beta-ol_A + NADP_A	R225	0.6105	0
Astrocyte	Cholesterol Synthesis	4alpha-carboxy-5alpha-cholesta-8-24-dien-3beta-ol_A + NADP_A -> 5alpha-cholesta-8-24-dien-3-one_A + NADPH_A + CO2_A	R226	0.610461	0
Astrocyte	Cholesterol Synthesis	5alpha-cholesta-8-24-dien-3-one_A + NADPH_A -> zymosterol_A + NADP_A	R227	0.610421	0
Astrocyte	Cholesterol Synthesis	zymosterol_A -> 5alpha-cholesta-7-24-dien-3beta-ol_A	R228	0.610382	0
Astrocyte	Cholesterol Synthesis	5alpha-cholesta-7-24-dien-3beta-ol_A + NADPH_A + O2_A -> 7-dehydrodesmosterol_A + NADP_A	R229	0.373837	0
Astrocyte	Cholesterol Synthesis	7-dehydrodesmosterol_A + NADPH_A -> desmosterol_A + NADP_A	R230	0.373784	0
Astrocyte	Cholesterol Synthesis	desmosterol_A + NADPH_A -> Cholesterol_A + NADP_A	R231	0.373732	0
Astrocyte	Cholesterol Synthesis	5alpha-cholesta-7-24-dien-3beta-ol_A + NADPH_A -> lathosterol_A + NADP_A	R232	1.66147	0
Astrocyte	Cholesterol Synthesis	lathosterol_A + NADPH_A + O2_A -> 7-dehydro-cholesterol_A + NADP_A	R233	0.269395	0
Astrocyte	Cholesterol Synthesis	7-dehydro-cholesterol_A + NADPH_A -> Cholesterol_A + NADP_A	R234	0.269357	0
Astrocyte	Cholesterol Synthesis	lanosterol_A + NADPH_A -> 24-25-dihydrolanosterol_A + NADP_A	R235	0	0
Astrocyte	Cholesterol Synthesis	24-25-dihydrolanosterol_A + NADPH_A + O2_A -> 4-4-dimethyl-14alpha-hydroxymethyl-5alpha-cholesta-8-en-3beta-ol_A + NADP_A	R236	0	0
Astrocyte	Cholesterol Synthesis	4-4-dimethyl-14alpha-hydroxymethyl-5alpha-cholesta-8-en-3beta-ol_A + NADPH_A + O2_A -> 4-4-dimethyl-14alpha-formyl-5alpha-cholesta-8-en-3beta-ol_A + NADP_A	R237	0	0
Astrocyte	Cholesterol Synthesis	4-4-dimethyl-14alpha-formyl-5alpha-cholesta-8-en-3beta-ol_A + NADPH_A + O2_A -> 4-4-dimethyl-5-alpha-cholesta-8-14-dien-3-beta-ol_A + NADP_A + formate_A	R238	0	0
Astrocyte	Cholesterol Synthesis	4-4-dimethyl-5-alpha-cholesta-8-14-dien-3-beta-ol_A + NADPH_A -> 4-4-dimethyl-5alpha-cholesta-8-en-3-beta-ol_A + NADP_A	R239	0	0
Astrocyte	Cholesterol Synthesis	4-4-dimethyl-5alpha-cholesta-8-en-3-beta-ol_A + NADPH_A + O2_A -> 4alpha-hydroxymethyl-4beta-methyl-5alpha-cholesta-8-en-3beta-ol_A + NADP_A	R240	0	0
Astrocyte	Cholesterol Synthesis	4alpha-hydroxymethyl-4beta-methyl-5alpha-cholesta-8-en-3beta-ol_A + NADPH_A + O2_A -> 4alpha-formyl-4beta-methyl-5alpha-cholesta-8-en-3beta-ol_A + NADP_A	R241	0	0
Astrocyte	Cholesterol Synthesis	4alpha-formyl-4beta-methyl-5alpha-cholesta-8-en-3beta-ol_A + NADPH_A + O2_A -> 4alpha-carboxy-4beta-methyl-5alpha-cholesta-8-en-3beta-ol_A + NADP_A	R242	0	0
Astrocyte	Cholesterol Synthesis	4alpha-methyl-5alpha-cholesta-8-en-3-one_A + NADPH_A -> 4alpha-methyl-cholesta-8-enol_A + NADP_A	R244	0	0
Astrocyte	Cholesterol Synthesis	4alpha-methyl-cholesta-8-enol_A + NADPH_A + O2_A -> 4alpha-hydroxymethyl-5alpha-cholesta-8-en-3beta-ol_A + NADP_A	R245	0	0
Astrocyte	Cholesterol Synthesis	4alpha-hydroxymethyl-5alpha-cholesta-8-en-3beta-ol_A + NADPH_A + O2_A -> 4alpha-formyl-5alpha-cholesta-8-en-3beta-ol_A + NADP_A	R246	0	0
Astrocyte	Cholesterol Synthesis	4alpha-formyl-5alpha-cholesta-8-en-3beta-ol_A + NADPH_A + O2_A -> 4alpha-carboxy-5alpha-cholesta-8-en-3beta-ol_A + NADP_A	R247	0	0
Astrocyte	Cholesterol Synthesis	5alpha-cholesta-8-en-3-one_A + NADPH_A -> zymostenol_A + NADP_A	R249	0	0
Astrocyte	Cholesterol Synthesis	zymostenol_A -> lathosterol_A	R250	0	0
Astrocyte	Cholesterol Synthesis	formate_A <-> CO2_A	R251	0.313356	0
Intercellular	Cholesterol Synthesis	Cholesterol_A -> Cholesterol_N	R252	1.988e+13	0
Astrocyte	Fatty Acid Synthesis	Acetoacetyl-acp_A + NADPH_A -> R-3-hydroxybutanoyl-acp_A + NADP_A	R253	0.00499503	0
Astrocyte	Fatty Acid Synthesis	R-3-hydroxybutanoyl-acp_A -> Crotonyl-acp_A	R254	0.00499503	0
Astrocyte	Fatty Acid Synthesis	Crotonyl-acp_A + NADPH_A -> Butyryl-acp_A + NADP_A	R255	0.00499503	0
Astrocyte	Fatty Acid Synthesis	Butyryl-acp_A + Malonyl-CoA_A -> 3-oxo-hexanoyl-acp_A + CO2_A	R256	0.00499502	0
Astrocyte	Fatty Acid Synthesis	3-oxo-hexanoyl-acp_A + NADPH_A -> R-3-hydroxyhexanoyl-acp_A + NADP_A	R257	0.00499502	0
Astrocyte	Fatty Acid Synthesis	R-3-hydroxyhexanoyl-acp_A -> trans_hex-2-enoyl-acp_A	R258	0.00499501	0
Astrocyte	Fatty Acid Synthesis	trans_hex-2-enoyl-acp_A + NADPH_A -> Hexanoyl-acp_A + NADP_A	R259	0.004995	0
Astrocyte	Fatty Acid Synthesis	Hexanoyl-acp_A + Malonyl-CoA_A -> 3-oxo-octanoyl-acp_A + CO2_A	R260	0.004995	0
Astrocyte	Fatty Acid Synthesis	3-oxo-octanoyl-acp_A + NADPH_A -> R-3-hydroxyoctanoyl-acp_A + NADP_A	R261	0.00499499	0
Astrocyte	Fatty Acid Synthesis	R-3-hydroxyoctanoyl-acp_A -> trans_oct-2-enoyl-acp_A	R262	0.00499498	0
Astrocyte	Fatty Acid Synthesis	trans_oct-2-enoyl-acp_A + NADPH_A -> Octanoyl-acp_A + NADP_A	R263	0.00499498	0
Astrocyte	Fatty Acid Synthesis	Octanoyl-acp_A + Malonyl-CoA_A -> 3-oxo-decanoyl-acp_A + CO2_A	R264	0.00499497	0
Astrocyte	Fatty Acid Synthesis	3-oxo-decanoyl-acp_A + NADPH_A -> R-3-hydroxydecanoyl-acp_A + NADP_A	R265	0.00499496	0
Astrocyte	Fatty Acid Synthesis	R-3-hydroxydecanoyl-acp_A -> trans-delta2-decenoyl-acp_A	R266	0.00499495	0
Astrocyte	Fatty Acid Synthesis	trans-delta2-decenoyl-acp_A + NADPH_A -> Decanoyl-acp_A + NADP_A	R267	0.00499494	0
Astrocyte	Fatty Acid Synthesis	Decanoyl-acp_A + Malonyl-CoA_A -> 3-oxo-dodecanoyl-acp_A + CO2_A	R268	0.00499493	0
Astrocyte	Fatty Acid Synthesis	3-oxo-dodecanoyl-acp_A + NADPH_A -> R-3-hydroxydodecanoyl-acp_A + NADP_A	R269	0.00499492	0
Astrocyte	Fatty Acid Synthesis	R-3-hydroxydodecanoyl-acp_A -> trans_dodec-2-enoyl-acp_A	R270	0.0049949	0
Astrocyte	Fatty Acid Synthesis	trans_dodec-2-enoyl-acp_A + NADPH_A -> Dodecanoyl-acp_A + NADP_A	R271	0.00499489	0
Astrocyte	Fatty Acid Synthesis	Dodecanoyl-acp_A -> Laurate_A	R272	Removed by GIMME	7.69677e-05
Astrocyte	Fatty Acid Synthesis	Dodecanoyl-acp_A + Malonyl-CoA_A -> 3-oxo-myristoyl-acp_A + CO2_A	R273	0.00499488	0
Astrocyte	Fatty Acid Synthesis	3-oxo-myristoyl-acp_A + NADPH_A -> 3R-3-hydroxymyristoyl-acp_A + NADP_A	R274	0.00499487	0
Astrocyte	Fatty Acid Synthesis	3R-3-hydroxymyristoyl-acp_A -> trans_tetradec-2-enoyl-acp_A	R275	0.00499485	0
Astrocyte	Fatty Acid Synthesis	trans_tetradec-2-enoyl-acp_A + NADPH_A -> Myristoyl-acp_A + NADP_A	R276	0.00499484	0
Astrocyte	Fatty Acid Synthesis	Myristoyl-acp_A + Malonyl-CoA_A -> 3-oxo-palmitoyl-acp_A + CO2_A	R277	0.00499483	0
Astrocyte	Fatty Acid Synthesis	3-oxo-palmitoyl-acp_A + NADPH_A -> R-3-hydroxypalmitoyl-acp_A + NADP_A	R278	0.00499481	0
Astrocyte	Fatty Acid Synthesis	R-3-hydroxypalmitoyl-acp_A -> trans_hexadecenoyl-acp_A	R279	0.00499479	0
Astrocyte	Fatty Acid Synthesis	trans_hexadecenoyl-acp_A + NADPH_A -> Palmitoyl-acp_A + NADP_A	R280	0.00499478	0
Astrocyte	Fatty Acid Synthesis	Palmitoyl-acp_A <-> Palmitate_A	R281	0.00499476	0
Astrocyte	Fatty Acid Synthesis	Acetyl-CoA_A + CO2_A <-> Malonyl-CoA_A	R282	15.0859	0.175265
Astrocyte	Fatty Acid Synthesis	Acetyl-CoA_A <-> Acetyl-acp_A	R283	0.00499504	0
Astrocyte	Fatty Acid Synthesis	Malonyl-CoA_A <-> Malonyl-acp_A	R284	0.00499504	0
Astrocyte	Fatty Acid Synthesis	Malonyl-acp_A + Acetyl-acp_A <-> Acetoacetyl-acp_A + CO2_A	R285	0.00499504	0
Astrocyte	Fatty Acid Synthesis	Acetyl-CoA_A + ATP_A + Bicarbonate_A <-> Malonyl-CoA_A + ADP_A	R286	-19.9797	0.174395
Astrocyte	Fatty Acid Synthesis	Bicarbonate_A <-> CO2_A	R287	-4.65265	0.000807955
Astrocyte	Fatty Acid Synthesis	Palmitate_A + ATP_A -> Palmitoyl-CoA_A + AMP_A	R288	0.00488384	0
Astrocyte	Fatty Acid Synthesis	Palmitoyl-CoA_A + Malonyl-CoA_A -> 3-oxo-stearoyl-CoA_A + CO2_A	R289	0.00522955	0
Astrocyte	Fatty Acid Synthesis	3-oxo-stearoyl-CoA_A + NADPH_A -> 3-hydroxy-stearoyl-CoA_A + NADP_A	R290	0.00522952	0
Astrocyte	Fatty Acid Synthesis	3-hydroxy-stearoyl-CoA_A -> trans-2-3-stearoyl-CoA_A	R291	0.00522949	0
Astrocyte	Fatty Acid Synthesis	trans-2-3-stearoyl-CoA_A + NADPH_A -> Stearoyl-CoA_A + NADP_A	R292	0.00522946	0
Astrocyte	Fatty Acid Synthesis	Stearoyl-CoA_A -> Stearate_A	R293	0.00522596	0
Astrocyte	Fatty Acid Synthesis	Stearoyl-CoA_A + O2_A -> Oleoyl-CoA_A	R294	0.00523329	0
Astrocyte	Fatty Acid Synthesis	Oleoyl-CoA_A -> Oleate_A	R295	0.0052296	0
Astrocyte	Fatty Acid Synthesis	Linoleate_A + 2 O2_A + 2 NADH_A + ATP_A + CO2_A + Acetyl-CoA_A -> Arachidonate_A + ADP_A + 2 NAD_A	R296	0.269879	0
Astrocyte	Fatty Acid Synthesis	Linolenate_A + 3 O2_A + 3 NADH_A + 2 ATP_A + 2 CO2_A + 2 Acetyl-CoA_A -> Decosahexenoate_A + 2 ADP_A + 3 NAD_A	R297	0.269872	0
Neuron	Fatty Acid Synthesis	Acetoacetyl-acp_N + NADPH_N -> R-3-hydroxybutanoyl-acp_N + NADP_N	R298	6.29544e+13	0
Neuron	Fatty Acid Synthesis	R-3-hydroxybutanoyl-acp_N -> Crotonyl-acp_N	R299	6.29544e+13	0
Neuron	Fatty Acid Synthesis	Crotonyl-acp_N + NADPH_N -> Butyryl-acp_N + NADP_N	R300	6.29544e+13	0
Neuron	Fatty Acid Synthesis	Butyryl-acp_N + Malonyl-CoA_N -> 3-oxo-hexanoyl-acp_N + CO2_N	R301	6.29544e+13	0
Neuron	Fatty Acid Synthesis	3-oxo-hexanoyl-acp_N + NADPH_N -> R-3-hydroxyhexanoyl-acp_N + NADP_N	R302	6.29544e+13	0
Neuron	Fatty Acid Synthesis	R-3-hydroxyhexanoyl-acp_N -> trans_hex-2-enoyl-acp_N	R303	6.29544e+13	0
Neuron	Fatty Acid Synthesis	trans_hex-2-enoyl-acp_N + NADPH_N -> Hexanoyl-acp_N + NADP_N	R304	6.29544e+13	0
Neuron	Fatty Acid Synthesis	Hexanoyl-acp_N + Malonyl-CoA_N -> 3-oxo-octanoyl-acp_N + CO2_N	R305	6.29544e+13	0
Neuron	Fatty Acid Synthesis	3-oxo-octanoyl-acp_N + NADPH_N -> R-3-hydroxyoctanoyl-acp_N + NADP_N	R306	6.29544e+13	0
Neuron	Fatty Acid Synthesis	R-3-hydroxyoctanoyl-acp_N -> trans_oct-2-enoyl-acp_N	R307	6.29544e+13	0
Neuron	Fatty Acid Synthesis	trans_oct-2-enoyl-acp_N + NADPH_N -> Octanoyl-acp_N + NADP_N	R308	6.29544e+13	0
Neuron	Fatty Acid Synthesis	Octanoyl-acp_N + Malonyl-CoA_N -> 3-oxo-decanoyl-acp_N + CO2_N	R309	6.29544e+13	0
Neuron	Fatty Acid Synthesis	3-oxo-decanoyl-acp_N + NADPH_N -> R-3-hydroxydecanoyl-acp_N + NADP_N	R310	6.29544e+13	0
Neuron	Fatty Acid Synthesis	R-3-hydroxydecanoyl-acp_N -> trans-delta2-decenoyl-acp_N	R311	6.29545e+13	0
Neuron	Fatty Acid Synthesis	trans-delta2-decenoyl-acp_N + NADPH_N -> Decanoyl-acp_N + NADP_N	R312	6.29545e+13	0
Neuron	Fatty Acid Synthesis	Decanoyl-acp_N + Malonyl-CoA_N -> 3-oxo-dodecanoyl-acp_N + CO2_N	R313	6.29545e+13	0
Neuron	Fatty Acid Synthesis	3-oxo-dodecanoyl-acp_N + NADPH_N -> R-3-hydroxydodecanoyl-acp_N + NADP_N	R314	6.29545e+13	0
Neuron	Fatty Acid Synthesis	R-3-hydroxydodecanoyl-acp_N -> trans_dodec-2-enoyl-acp_N	R315	6.29545e+13	0
Neuron	Fatty Acid Synthesis	trans_dodec-2-enoyl-acp_N + NADPH_N -> Dodecanoyl-acp_N + NADP_N	R316	6.29545e+13	0
Neuron	Fatty Acid Synthesis	Dodecanoyl-acp_N -> Laurate_N	R317	Removed by GIMME	0
Neuron	Fatty Acid Synthesis	Dodecanoyl-acp_N + Malonyl-CoA_N -> 3-oxo-myristoyl-acp_N + CO2_N	R318	6.29545e+13	0
Neuron	Fatty Acid Synthesis	3-oxo-myristoyl-acp_N + NADPH_N -> 3R-3-hydroxymyristoyl-acp_N + NADP_N	R319	6.29545e+13	0
Neuron	Fatty Acid Synthesis	3R-3-hydroxymyristoyl-acp_N -> trans_tetradec-2-enoyl-acp_N	R320	6.29545e+13	0
Neuron	Fatty Acid Synthesis	trans_tetradec-2-enoyl-acp_N + NADPH_N -> Myristoyl-acp_N + NADP_N	R321	6.29545e+13	0
Neuron	Fatty Acid Synthesis	Myristoyl-acp_N + Malonyl-CoA_N -> 3-oxo-palmitoyl-acp_N + CO2_N	R322	6.29545e+13	0
Neuron	Fatty Acid Synthesis	3-oxo-palmitoyl-acp_N + NADPH_N -> R-3-hydroxypalmitoyl-acp_N + NADP_N	R323	6.29545e+13	0
Neuron	Fatty Acid Synthesis	R-3-hydroxypalmitoyl-acp_N -> trans_hexadecenoyl-acp_N	R324	6.29545e+13	0
Neuron	Fatty Acid Synthesis	trans_hexadecenoyl-acp_N + NADPH_N -> Palmitoyl-acp_N + NADP_N	R325	6.29545e+13	0
Neuron	Fatty Acid Synthesis	Palmitoyl-acp_N <-> Palmitate_N	R326	Removed by GIMME	0
Neuron	Fatty Acid Synthesis	Acetyl-CoA_N + CO2_N <-> Malonyl-CoA_N	R327	0.860533	0.00894535
Neuron	Fatty Acid Synthesis	Acetyl-CoA_N <-> Acetyl-acp_N	R328	Removed by GIMME	0
Neuron	Fatty Acid Synthesis	Malonyl-CoA_N <-> Malonyl-acp_N	R329	Removed by GIMME	0
Neuron	Fatty Acid Synthesis	Malonyl-acp_N + Acetyl-acp_N <-> Acetoacetyl-acp_N + CO2_N	R330	Removed by GIMME	0
Neuron	Fatty Acid Synthesis	Acetyl-CoA_N + ATP_N + Bicarbonate_N <-> Malonyl-CoA_N + ADP_N	R331	1.1521	0.00897292
Neuron	Fatty Acid Synthesis	Bicarbonate_N <-> CO2_N	R332	1.1521	0.00897292
Neuron	Fatty Acid Synthesis	Palmitate_N + ATP_N -> Palmitoyl-CoA_N + AMP_N	R333	4.23514e+13	0
Neuron	Fatty Acid Synthesis	Palmitoyl-CoA_N + Malonyl-CoA_N -> 3-oxo-stearoyl-CoA_N + CO2_N	R334	2.37628e+13	0
Neuron	Fatty Acid Synthesis	3-oxo-stearoyl-CoA_N + NADPH_N -> 3-hydroxy-stearoyl-CoA_N + NADP_N	R335	2.37628e+13	0
Neuron	Fatty Acid Synthesis	3-hydroxy-stearoyl-CoA_N -> trans-2-3-stearoyl-CoA_N	R336	2.37628e+13	0
Neuron	Fatty Acid Synthesis	trans-2-3-stearoyl-CoA_N + NADPH_N -> Stearoyl-CoA_N + NADP_N	R337	2.37628e+13	0
Neuron	Fatty Acid Synthesis	Stearoyl-CoA_N -> Stearate_N	R338	2.37628e+13	0
Neuron	Fatty Acid Synthesis	Stearoyl-CoA_N + O2_N -> Oleoyl-CoA_N	R339	2.37628e+13	0
Neuron	Fatty Acid Synthesis	Oleoyl-CoA_N -> Oleate_N	R340	2.37628e+13	0
Intercellular	Fatty Acid Synthesis	Arachidonate_A -> Arachidonate_N	R341	2.37643e+13	0
Intercellular	Fatty Acid Synthesis	Decosahexenoate_A -> Decosahexenoate_N	R342	2.3764e+13	0
Astrocyte	Fatty Acid Synthesis	0.243 Palmitate_A + 0.249 Stearate_A + 0.224 Oleate_A + 0.098 Arachidonate_A + 0.186 Decosahexenoate_A -> 1 FattyAcid_A	R343	0.00522591	0
Neuron	Fatty Acid Synthesis	0.243 Palmitate_N + 0.249 Stearate_N + 0.224 Oleate_N + 0.098 Arachidonate_N + 0.186 Decosahexenoate_N -> 1 FattyAcid_N	R344	2.37628e+13	0
Astrocyte	Glycerol-3-phosphate Shuttle	Dihydroxyacetone-phosphate_A + NADH_A -> Glycerol-3-phosphate_A + NAD_A	R345	5.00786e-05	0
Neuron	Glycerol-3-phosphate Shuttle	Dihydroxyacetone-phosphate_N + FADH2_NM -> Glycerol-3-phosphate_N + FAD_NM	R347	2.53364e+13	0
Astrocyte	Phosphatidylethanolamine Metabolism	ATP_A + Ethanolamine_A -> Phosphoryl-ethanolamine_A + ADP_A	R348	0.00982287	0
Astrocyte	Phosphatidylethanolamine Metabolism	Phosphoryl-ethanolamine_A + CTP_A -> CDP-ethanolamine_A	R349	0.00144267	0
Astrocyte	Phosphatidylethanolamine Metabolism	1_2-diacylglycerol_A + CDP-ethanolamine_A -> Phosphatidyl-ethanolamine_A + CMP_A	R350	0.00164707	0
Astrocyte	Phosphatidylethanolamine Metabolism; Phosphatidylcholine Metabolism	Phosphatidyl-ethanolamine_A -> Phosphatidyl-choline_A	R351	44.2364	0
Astrocyte	Phosphatidylethanolamine Metabolism	Phosphatidyl-ethanolamine_A + Serine_A -> Ethanolamine_A + Phosphatidyl-serine_A	R352	0.00982288	0
Astrocyte	Phosphatidylethanolamine Metabolism	Phosphatidyl-serine_A -> Phosphatidyl-ethanolamine_A + CO2_A	R353	0.0113378	0
Neuron	Phosphatidylethanolamine Metabolism	ATP_N + Ethanolamine_N -> Phosphoryl-ethanolamine_N + ADP_N	R354	3.51858e+12	0
Neuron	Phosphatidylethanolamine Metabolism	Phosphoryl-ethanolamine_N + CTP_N -> CDP-ethanolamine_N	R355	2.04861e+13	0
Neuron	Phosphatidylethanolamine Metabolism	1_2-diacylglycerol_N + CDP-ethanolamine_N -> Phosphatidyl-ethanolamine_N + CMP_N	R356	2.04861e+13	0
Neuron	Phosphatidylethanolamine Metabolism; Phosphatidylcholine Metabolism	Phosphatidyl-ethanolamine_N -> Phosphatidyl-choline_N	R357	5.76447e+13	0
Neuron	Phosphatidylethanolamine Metabolism	Phosphatidyl-ethanolamine_N + Serine_N -> Ethanolamine_N + Phosphatidyl-serine_N	R358	3.51858e+12	0
Neuron	Phosphatidylethanolamine Metabolism	Phosphatidyl-serine_N -> Phosphatidyl-ethanolamine_N + CO2_N	R359	1.10288	0
Astrocyte	Phosphatidylcholine Metabolism	Choline_A + ATP_A -> Phosphoryl-choline_A + ADP_A	R360	0.00936156	0
Astrocyte	Phosphatidylcholine Metabolism	Phosphoryl-choline_A + CTP_A -> CDP-choline_A	R361	0.00272898	0.000165029
Astrocyte	Phosphatidylcholine Metabolism	1_2-diacylglycerol_A + CDP-choline_A -> Phosphatidyl-choline_A + CMP_A	R362	0.00280153	0.000165029
Neuron	Phosphatidylcholine Metabolism	Choline_N + ATP_N -> Phosphoryl-choline_N + ADP_N	R363	2.45646	0
Neuron	Phosphatidylcholine Metabolism	Phosphoryl-choline_N + CTP_N -> CDP-choline_N	R364	1.04692	0.826044
Neuron	Phosphatidylcholine Metabolism	1_2-diacylglycerol_N + CDP-choline_N -> Phosphatidyl-choline_N + CMP_N	R365	1.04692	0.826044
Astrocyte	Cardiolipin Metabolism	CDP-diacylglycerol_A + Glycerol-3-phosphate_A -> CMP_A + phosphatidylglycerol-phosphate_A	R366	2.12509e-14	0
Astrocyte	Cardiolipin Metabolism	phosphatidylglycerol-phosphate_A -> phosphatidyl-glycerol_A	R367	4.82729e-14	0
Astrocyte	Cardiolipin Metabolism	phosphatidyl-glycerol_A + CDP-diacylglycerol_A -> cardiolipin_A + CMP_A	R368	3.5618e-14	0
Neuron	Cardiolipin Metabolism	CDP-diacylglycerol_N + Glycerol-3-phosphate_N -> CMP_N + phosphatidylglycerol-phosphate_N	R369	84.7911	0
Neuron	Cardiolipin Metabolism	phosphatidylglycerol-phosphate_N -> phosphatidyl-glycerol_N	R370	4.67249e+12	0
Neuron	Cardiolipin Metabolism	phosphatidyl-glycerol_N + CDP-diacylglycerol_N -> cardiolipin_N + CMP_N	R371	9.34499e+12	0
Astrocyte	Sphingomyelin Metabolism	Serine_A + Palmitoyl-CoA_A -> CO2_A + 3-dehydrosphinganine_A	R372	8.81961e-13	0
Astrocyte	Sphingomyelin Metabolism	3-dehydrosphinganine_A + NADPH_A <-> sphinganine_A + NADP_A	R373	-6.76669e-08	0
Astrocyte	Sphingomyelin Metabolism	sphinganine_A + FattyAcid_A <-> dihydroceramide_A	R374	0.00886813	1.38549e-49
Astrocyte	Sphingomyelin Metabolism	dihydroceramide_A <-> ceramide_A	R375	0.00884406	1.38549e-49
Astrocyte	Sphingomyelin Metabolism	ceramide_A + Phosphatidyl-choline_A <-> 1_2-diacylglycerol_A + sphingomyelin_A	R376	0.000462097	0.000165093
Astrocyte	Sphingomyelin Metabolism	sphingomyelin_A -> ceramide_A + Phosphoryl-choline_A	R377	4.07396e-13	0.000165122
Neuron	Sphingomyelin Metabolism	Serine_N + Palmitoyl-CoA_N -> CO2_N + 3-dehydrosphinganine_N	R378	7.94333e+13	0
Neuron	Sphingomyelin Metabolism	3-dehydrosphinganine_N + NADPH_N <-> sphinganine_N + NADP_N	R379	Removed by GIMME	0
Neuron	Sphingomyelin Metabolism	sphinganine_N + FattyAcid_N <-> dihydroceramide_N	R380	Removed by GIMME	8.57145e-74
Neuron	Sphingomyelin Metabolism	dihydroceramide_N <-> ceramide_N	R381	Removed by GIMME	8.57145e-74
Neuron	Sphingomyelin Metabolism	ceramide_N + Phosphatidyl-choline_N <-> 1_2-diacylglycerol_N + sphingomyelin_N	R382	1.05263	0.826079
Neuron	Sphingomyelin Metabolism	sphingomyelin_N -> ceramide_N + Phosphoryl-choline_N	R383	1.04692	0.826093
Astrocyte	CDP-Diacylglycerol Biosynthesis	Glycerol-3-phosphate_A + FattyAcid_A -> 1-acyl-sn-glycerol-3-phosphate_A	R384	0.00469036	0
Astrocyte	CDP-Diacylglycerol Biosynthesis	1-acyl-sn-glycerol-3-phosphate_A + FattyAcid_A -> Phosphatidate_A	R385	0.0046887	0
Neuron	CDP-Diacylglycerol Biosynthesis	Glycerol-3-phosphate_N + FattyAcid_N -> 1-acyl-sn-glycerol-3-phosphate_N	R386	2.61633e+13	0
Neuron	CDP-Diacylglycerol Biosynthesis	1-acyl-sn-glycerol-3-phosphate_N + FattyAcid_N -> Phosphatidate_N	R387	2.61631e+13	0
Astrocyte	Inositol Metabolism	myo-inositol -> myo-inositol_A	R388	7.85888e-14	0
Astrocyte	Inositol Metabolism	myo-inositol_A + CDP-diacylglycerol_A -> phosphatidyl-inositol_A + CMP_A	R389	0.000643088	3.96892e-34
Astrocyte	Inositol Metabolism; CDP-Diacylglycerol Biosynthesis	CTP_A + Phosphatidate_A -> CDP-diacylglycerol_A	R390	0.000625446	3.96089e-34
Astrocyte	Inositol Metabolism	phosphatidyl-inositol_A + ATP_A -> phosphatidyl-1D-myo-inositol-4-phosphate_A + ADP_A	R391	0.000621915	3.97737e-34
Astrocyte	Inositol Metabolism	phosphatidyl-1D-myo-inositol-4-phosphate_A + ATP_A <-> phosphatidyl-1D-myo-inositol-4-5-bisphosphate_A + ADP_A	R392	0.000625714	3.97737e-34
Astrocyte	Inositol Metabolism	phosphatidyl-1D-myo-inositol-4-5-bisphosphate_A -> 1_2-diacylglycerol_A + myo-inositol-(1-4-5)-trisphosphate_A	R393	0.000629512	3.97737e-34
Astrocyte	Inositol Metabolism	myo-inositol-(1-4-5)-trisphosphate_A -> myo-inositol-(1-4)-bisphosphate_A	R394	0.000633759	3.97737e-34
Astrocyte	Inositol Metabolism	myo-inositol-(1-4)-bisphosphate_A <-> myo-inositol-(4)-monophosphate_A	R395	0.000638005	3.97737e-34
Astrocyte	Inositol Metabolism	myo-inositol-(4)-monophosphate_A <-> myo-inositol_A	R396	0.000642252	3.97737e-34
Astrocyte	Inositol Metabolism	ATP_A + 1_2-diacylglycerol_A -> Phosphatidate_A + ADP_A	R397	2.73049e-14	4.18093e-34
Astrocyte	Inositol Metabolism	myo-inositol-(1-4-5)-trisphosphate_A + ATP_A -> myo-inositol-(1-3-4-5)-tetrakisphosphate_A + ADP_A	R398	Removed by GIMME	3.47577e-11
Astrocyte	Inositol Metabolism	myo-inositol-(1-3-4-5)-tetrakisphosphate_A <-> myo-inositol-(1-3-4)-trisphosphate_A	R399	Removed by GIMME	0
Astrocyte	Inositol Metabolism	myo-inositol-(1-3-4)-trisphosphate_A -> myo-inositol-(3-4)-bisphosphate_A	R400	Removed by GIMME	0
Astrocyte	Inositol Metabolism	myo-inositol-(3-4)-bisphosphate_A -> myo-inositol-3-monophosphate_A	R401	Removed by GIMME	0
Neuron	Inositol Metabolism	myo-inositol -> myo-inositol_N	R402	1.53297e+12	0
Neuron	Inositol Metabolism	myo-inositol_N + CDP-diacylglycerol_N -> phosphatidyl-inositol_N + CMP_N	R403	1.05575	8.46805e-23
Neuron	Inositol Metabolism; CDP-Diacylglycerol Biosynthesis	CTP_N + Phosphatidate_N -> CDP-diacylglycerol_N	R404	1.05587	8.46267e-23
Neuron	Inositol Metabolism	phosphatidyl-inositol_N + ATP_N -> phosphatidyl-1D-myo-inositol-4-phosphate_N + ADP_N	R405	1.05531	8.47349e-23
Neuron	Inositol Metabolism	phosphatidyl-1D-myo-inositol-4-phosphate_N + ATP_N <-> phosphatidyl-1D-myo-inositol-4-5-bisphosphate_N + ADP_N	R406	1.05531	8.47349e-23
Neuron	Inositol Metabolism	phosphatidyl-1D-myo-inositol-4-5-bisphosphate_N -> 1_2-diacylglycerol_N + myo-inositol-(1-4-5)-trisphosphate_N	R407	1.05531	8.47349e-23
Neuron	Inositol Metabolism	myo-inositol-(1-4-5)-trisphosphate_N -> myo-inositol-(1-4)-bisphosphate_N	R408	1.05531	8.47349e-23
Neuron	Inositol Metabolism	myo-inositol-(1-4)-bisphosphate_N <-> myo-inositol-(4)-monophosphate_N	R409	1.05531	8.47349e-23
Neuron	Inositol Metabolism	myo-inositol-(4)-monophosphate_N <-> myo-inositol_N	R410	1.05531	8.47349e-23
Neuron	Inositol Metabolism	ATP_N + 1_2-diacylglycerol_N -> Phosphatidate_N + ADP_N	R411	1.04566	8.60421e-23
Neuron	Inositol Metabolism	myo-inositol-(1-4-5)-trisphosphate_N + ATP_N -> myo-inositol-(1-3-4-5)-tetrakisphosphate_N + ADP_N	R412	Removed by GIMME	0
Neuron	Inositol Metabolism	myo-inositol-(1-3-4-5)-tetrakisphosphate_N <-> myo-inositol-(1-3-4)-trisphosphate_N	R413	Removed by GIMME	0
Neuron	Inositol Metabolism	myo-inositol-(1-3-4)-trisphosphate_N -> myo-inositol-(3-4)-bisphosphate_N	R414	Removed by GIMME	0
Neuron	Inositol Metabolism	myo-inositol-(3-4)-bisphosphate_N -> myo-inositol-3-monophosphate_N	R415	Removed by GIMME	0
Neuron	Lipid Synthesis	0.448 Cholesterol_A + 0.210 Phosphatidyl-ethanolamine_A + 0.202 Phosphatidyl-choline_A + 0.081 Phosphatidyl-serine_A + 0.037 sphingomyelin_A + 0.021 phosphatidyl-inositol_A + 0.010 cardiolipin_A -> Lipid_A	R416	0.385722	0
Neuron	Lipid Synthesis	0.448 Cholesterol_N + 0.210 Phosphatidyl-ethanolamine_N + 0.202 Phosphatidyl-choline_N + 0.081 Phosphatidyl-serine_N + 0.037 sphingomyelin_N + 0.021 phosphatidyl-inositol_N + 0.010 cardiolipin_N -> Lipid_N	R417	5.31966e+11	0
Astrocyte	Reactive Oxygen Species Pathway	Cystine_A + NADH_A -> 2 Cysteine_A + NAD_A	R418	6.48143	0
Astrocyte	Reactive Oxygen Species Pathway	Cysteine_A + Glutamate_A + ATP_A -> L-gamma-glutamylcysteine_A + ADP_A	R419	6.48143	0
Astrocyte	Reactive Oxygen Species Pathway	L-gamma-glutamylcysteine_A + Glycine_A + ATP_A -> ReducedGlutathione_A + ADP_A	R420	6.48143	0
Astrocyte	Reactive Oxygen Species Pathway	O2_A -> H2O2_A	R421	0.0168347	0.0218436
Astrocyte	Reactive Oxygen Species Pathway	2 ReducedGlutathione_A + H2O2_A -> OxidizedGlutathione_A	R422	0	0
Astrocyte	Reactive Oxygen Species Pathway	H2O2_A -> O2_A	R425	0.0167773	0.0217836
Astrocyte	Reactive Oxygen Species Pathway	ReducedGlutathione_A + Glutamine_A -> Glutamate_A + NH3_A + CysteinylGlycine_A	R426	6.48143	0
Intercellular	Reactive Oxygen Species Pathway	CysteinylGlycine_A -> CysteinylGlycine_N	R427	6.48143	0
Neuron	Reactive Oxygen Species Pathway	CysteinylGlycine_N -> Cysteine_N + Glycine_N	R428	6.48143	0
Neuron	Reactive Oxygen Species Pathway	Cysteine_N + Glutamate_N + ATP_N -> L-gamma-glutamylcysteine_N + ADP_N	R429	6.48143	0
Neuron	Reactive Oxygen Species Pathway	L-gamma-glutamylcysteine_N + Glycine_N + ATP_N -> ReducedGlutathione_N + ADP_N	R430	6.48143	0
Neuron	Reactive Oxygen Species Pathway	O2_N -> H2O2_N	R431	6.13843e-13	0.116277
Neuron	Reactive Oxygen Species Pathway	2 ReducedGlutathione_N + H2O2_N -> OxidizedGlutathione_N	R432	0	0
Neuron	Reactive Oxygen Species Pathway	H2O2_N -> O2_N	R435	1.32647e+09	0.119422
Astrocyte	Glycogen Degradation Metabolism	Glycogen -> Glucose-1-phosphate_A	R436	Removed by GIMME	0
Astrocyte	Glycogen Degradation Metabolism	Glucose-1-phosphate_A <-> Glucose-6-phosphate_A	R437	Removed by GIMME	5,27960000000000e-320
Astrocyte	Ketone Body Metabolism	BHB -> BHB_A	R438	Removed by GIMME	1.66625e-35
Neuron	Ketone Body Metabolism	BHB -> BHB_N	R439	Removed by GIMME	8.64639e-294
Astrocyte	Ketone Body Metabolism	Acetoacetate -> Acetoacetate_A	R440	Removed by GIMME	8.66889e-06
Neuron	Ketone Body Metabolism	Acetoacetate -> Acetoacetate_N	R441	Removed by GIMME	6.49506e-36
Astrocyte	Ketone Body Metabolism	BHB_A + NAD_AM <-> Acetoacetate_A + NADH_AM	R442	Removed by GIMME	4.05787e-73
Neuron	Ketone Body Metabolism	BHB_N + NAD_NM <-> Acetoacetate_N + NADH_NM	R443	Removed by GIMME	0
Neuron	Ketone Body Metabolism	Acetoacetate_N + Succinyl-CoA_N -> Acetoacetyl-CoA_N + Succinate_N	R444	Removed by GIMME	2.68251e-130
Astrocyte	Arginine Metabolism	Ornithine -> Ornithine_A	R445	0.0011437	0
Astrocyte	Arginine Metabolism	Arginine_A <-> Agmatine_A + CO2_A	R446	Removed by GIMME	0
Astrocyte	Arginine Metabolism	Ornithine_A + alpha-ketoglutarate_A <-> Glutamate_A + Glutamate_semialdehyde_A	R448	9.75255e-09	0
Astrocyte	Arginine Metabolism	Glutamate_semialdehyde_A <-> S-1-pyrroline-5-carboxylate_A	R449	4.92271e-09	0
Astrocyte	Arginine Metabolism	S-1-pyrroline-5-carboxylate_A + NAD_A -> Glutamate_A + NADH_A	R450	1.05789e-13	0
Neuron	Arginine Metabolism	Ornithine -> Ornithine_N	R451	3.71758e+12	4.31034e-61
Neuron	Arginine Metabolism	Arginine_A -> Arginine_N	R452	7.12891e+12	0
Neuron	Arginine Metabolism	Arginine_N <-> Agmatine_N + CO2_N	R453	0	0
Neuron	Arginine Metabolism	2 Arginine_N + 3 NADPH_N + 4 O2_N <-> 2 Citrulline_N + 3 NADP_N	R455	10.9994	0
Neuron	Arginine Metabolism	Aspartate_N + Citrulline_N + ATP_N -> L_Arginino_Succinate_N + AMP_N	R456	10.9994	0
Neuron	Arginine Metabolism	L_Arginino_Succinate_N -> Arginine_N + Fumarate_N	R457	10.9994	0
Neuron	Arginine Metabolism	Ornithine_N <-> CO2_N + Putrescine_N	R459	0	0
Intercellular	Arginine Metabolism	Putrescine_N -> Putrescine_A	R460	30.2268	3.93134e-196
Astrocyte	Polyamine Metabolism	Putrescine_A + Acetyl-CoA_A -> N-acetylputrescine_A	R461	30.3665	3.93135e-196
Astrocyte	Polyamine Metabolism	N-acetylputrescine_A + O2_A -> Acetamidobutanal_A + NH3_A + H2O2_A	R462	30.4972	3.93135e-196
Astrocyte	Polyamine Metabolism	Acetamidobutanal_A + NAD_A -> Acetamidobutanoate_A + NADH_A	R463	30.5899	3.93134e-196
Astrocyte	Polyamine Metabolism	Acetamidobutanoate_A -> GABA_A	R464	30.5763	3.93134e-196
Astrocyte	Polyamine Metabolism	S-adenosyl-L-methionine_A -> S-adenosyl-L-methioninamine_A + CO2_A	R465	Removed by GIMME	0
Neuron	Polyamine Metabolism	S-adenosyl-L-methionine_N -> S-adenosyl-L-methioninamine_N + CO2_N	R466	19.5499	0
Neuron	Polyamine Metabolism	Putrescine_N + S-adenosyl-L-methioninamine_N -> Spermidine_N + S-methyl-5-thioadenosine_N	R467	0.0500175	0
Neuron	Polyamine Metabolism	Spermidine_N + S-adenosyl-L-methioninamine_N -> Spermine_N + S-methyl-5-thioadenosine_N	R468	19.5499	0
Neuron	Polyamine Metabolism	Spermine_N + Acetyl-CoA_N -> N_1_Acetylspermine_N	R469	0	0
Neuron	Polyamine Metabolism	Spermine_N + O2_N -> H2O2_N + Spermidine_N	R471	19.5499	0
Neuron	Polyamine Metabolism	Spermidine_N + Acetyl-CoA_N -> N_1_Acetylspermidine_N	R472	0	0
Neuron	Creatine Metabolism	Glycine_A + Arginine_A -> Ornithine_A + Guanidinoacetate_A	R474	0	0
Neuron	Creatine Metabolism	Creatine_A + ATP_A <-> CreatinePhosphate_A + ADP_A	R476	0	0
Neuron	Creatine Metabolism	Glycine_N + Arginine_N -> Ornithine_N + Guanidinoacetate_N	R477	0	0
Neuron	Creatine Metabolism	Creatine_N + ATP_N <-> CreatinePhosphate_N + ADP_N	R479	0	0
Astrocyte	Heme Metabolism	Glycine_A + Succinyl-CoA_A -> CO2_A + 5-amino-levulinate_A	R480	0	0
Astrocyte	Heme Metabolism	2 5-amino-levulinate_A -> porphobilinogen_A	R481	0	0
Astrocyte	Heme Metabolism	4 porphobilinogen_A -> 4 NH3_A + hydroxymethylbilane_A	R482	0	0
Astrocyte	Heme Metabolism	hydroxymethylbilane_A -> uroporphyrinogen_A	R483	0	0
Astrocyte	Heme Metabolism	uroporphyrinogen_A -> 4 CO2_A + coproporphyrinogen_A	R484	0	0
Astrocyte	Heme Metabolism	protoporphyrinogen_A + 3 O2_A -> protoporphyrin_A + 3 H2O2_A	R486	0	0
Astrocyte	Heme Metabolism	protoporphyrin_A -> protoheme_A	R487	0	0
Astrocyte	Heme Metabolism	protoheme_A + 3 O2_A + FADH2_AM -> biliverdin_A + FAD_AM	R488	0	0
Astrocyte	Heme Metabolism	biliverdin_A + NADPH_A -> bilirubin_A + NADP_A	R489	0	0
Neuron	Heme Metabolism	Glycine_N + Succinyl-CoA_N -> CO2_N + 5-amino-levulinate_N	R490	0	0
Neuron	Heme Metabolism	2 5-amino-levulinate_N -> porphobilinogen_N	R491	0	0
Neuron	Heme Metabolism	4 porphobilinogen_N -> 4 NH3_N + hydroxymethylbilane_N	R492	0	0
Neuron	Heme Metabolism	hydroxymethylbilane_N -> uroporphyrinogen_N	R493	0	0
Neuron	Heme Metabolism	uroporphyrinogen_N -> 4 CO2_N + coproporphyrinogen_N	R494	0	0
Neuron	Heme Metabolism	protoporphyrinogen_N + 3 O2_N -> protoporphyrin_N + 3 H2O2_N	R496	0	0
Neuron	Heme Metabolism	protoporphyrin_N -> protoheme_N	R497	0	0
Neuron	Heme Metabolism	protoheme_N + 3 O2_N + FADH2_NM -> biliverdin_N + FAD_NM	R498	0	0
Neuron	Heme Metabolism	biliverdin_N + NADPH_N -> bilirubin_N + NADP_N	R499	0	0
Astrocyte	Purine Nucleoside Metabolism	adenosine -> adenosine_A	R500	0.022722	0.703982
Astrocyte	Purine Nucleoside Metabolism	adenosine_A + ATP_A -> AMP_A + ADP_A	R501	1.75253e-13	0.146506
Astrocyte	Purine Nucleoside Metabolism	AMP_A + ATP_A -> 2 ADP_A	R502	0.000227335	0.000236782
Astrocyte	Purine Nucleoside Metabolism	ATP_A -> AMP_A	R503	2.47649e-14	3.48949e-11
Astrocyte	Purine Nucleoside Metabolism	ADP_A -> AMP_A	R504	6.17051e-06	0.00413251
Astrocyte	Purine Nucleoside Metabolism	AMP_A -> adenosine_A	R505	1.75684e-13	0.146687
Astrocyte	Purine Nucleoside Metabolism	ATP_A -> ADP_A	R506	4.38534e-14	0.000608448
Astrocyte	Purine Nucleoside Metabolism	guanosine -> guanosine_A	R507	2.08916e+11	0
Astrocyte	Purine Nucleoside Metabolism	guanosine_A <-> ribose-1-phosphate_A + guanine_A	R508	0.000288214	0.585521
Astrocyte	Purine Nucleoside Metabolism	5-phospho-D-ribose-1-diphosphate_A + guanine_A -> GMP_A	R509	3.5356e-13	0.585521
Astrocyte	Purine Nucleoside Metabolism	Ribose-5-phosphate_A + ATP_A -> AMP_A + 5-phospho-D-ribose-1-diphosphate_A	R510	3.44893e-13	0.585521
Astrocyte	Purine Nucleoside Metabolism	ribose-1-phosphate_A -> Ribose-5-phosphate_A	R511	0.000410259	0.585521
Astrocyte	Purine Nucleoside Metabolism	GMP_A + ATP_A -> GDP_A + ADP_A	R512	1.3537e-13	0.000791593
Astrocyte	Purine Nucleoside Metabolism	GDP_A + ATP_A -> GTP_A + ADP_A	R513	3.27058e-13	1.83947e-10
Astrocyte	Purine Nucleoside Metabolism	GTP_A -> GDP_A	R514	2.13724e-13	1.68867e-05
Astrocyte	Purine Nucleoside Metabolism	GMP_A -> guanosine_A	R515	4.28379e-13	0.585521
Astrocyte	Purine Nucleoside Metabolism	GTP_A -> GMP_A	R516	6.31318e-14	1.14266e-18
Astrocyte	Purine Nucleoside Metabolism	GDP_A -> GMP_A	R517	3.08812e-13	0.102097
Astrocyte	Pirimidine Nucleoside Metabolism	uridine -> uridine_A	R518	0.596606	0
Astrocyte	Pirimidine Nucleoside Metabolism	UTP_A -> UDP_A	R519	4.67983e-06	1.25698e-13
Astrocyte	Pirimidine Nucleoside Metabolism	UDP_A + ATP_A -> UTP_A + ADP_A	R520	5.97495e-14	6.81907e-21
Astrocyte	Pirimidine Nucleoside Metabolism	UDP_A -> UMP_A	R521	2.62943e-05	0.00865177
Astrocyte	Pirimidine Nucleoside Metabolism	UMP_A + ATP_A -> UDP_A + ADP_A	R522	5.89085e-14	2.99156e-06
Astrocyte	Pirimidine Nucleoside Metabolism	UTP_A -> UMP_A	R523	8.4673e-06	9.10783e-27
Astrocyte	Pirimidine Nucleoside Metabolism	uridine_A + ATP_A -> UMP_A + ADP_A	R524	8.8058e-14	0.000656792
Astrocyte	Pirimidine Nucleoside Metabolism	uridine_A -> ribose-1-phosphate_A + uracil_A	R525	Removed by GIMME	0
Astrocyte	Pirimidine Nucleoside Metabolism	UMP_A -> uridine_A	R526	3.24217e-05	0.000656792
Astrocyte	Pirimidine Nucleoside Metabolism	cytidine -> cytidine_A	R527	0.0125177	0
Astrocyte	Pirimidine Nucleoside Metabolism	CMP_A + ATP_A -> CDP_A + ADP_A	R529	0.000537976	1.90323e-10
Astrocyte	Pirimidine Nucleoside Metabolism	CDP_A -> CMP_A	R530	3.33382e-13	0.00821103
Astrocyte	Pirimidine Nucleoside Metabolism	CDP_A + ATP_A -> CTP_A + ADP_A	R531	0.000544324	4.03233e-05
Astrocyte	Pirimidine Nucleoside Metabolism	CTP_A -> CMP_A	R532	8.33452e-14	4.85457e-25
Astrocyte	Pirimidine Nucleoside Metabolism	CTP_A -> CDP_A	R533	3.3338e-13	0.832359
Astrocyte	Pirimidine Nucleoside Metabolism	CMP_A -> cytidine_A	R534	7.9039e-05	0.0990862
Astrocyte	Pirimidine Nucleoside Metabolism	cytidine_A + ATP_A -> ADP_A + CMP_A	R535	8.78713e-14	0.0990862
Neuron	Purine Nucleoside Metabolism	adenosine -> adenosine_N	R536	19.6054	0.841876
Neuron	Purine Nucleoside Metabolism	adenosine_N + ATP_N -> AMP_N + ADP_N	R537	1.12141	0.0489274
Neuron	Purine Nucleoside Metabolism	AMP_N + ATP_N -> 2 ADP_N	R538	1.38629	0.00636783
Neuron	Purine Nucleoside Metabolism	ATP_N -> AMP_N	R539	0.616793	2.12263e-106
Neuron	Purine Nucleoside Metabolism	ADP_N -> AMP_N	R540	0.000215595	0.60374
Neuron	Purine Nucleoside Metabolism	AMP_N -> adenosine_N	R541	0.984342	0.0493213
Neuron	Purine Nucleoside Metabolism	ATP_N -> ADP_N	R542	1.05491	2.49407e-24
Neuron	Purine Nucleoside Metabolism	guanosine -> guanosine_N	R543	9.2005e+12	0
Neuron	Purine Nucleoside Metabolism	guanosine_N <-> ribose-1-phosphate_N + guanine_N	R544	0.618332	0.00038294
Neuron	Purine Nucleoside Metabolism	5-phospho-D-ribose-1-diphosphate_N + guanine_N -> GMP_N	R545	0.615218	0.000382955
Neuron	Purine Nucleoside Metabolism	Ribose-5-phosphate_N + ATP_N -> AMP_N + 5-phospho-D-ribose-1-diphosphate_N	R546	0.615218	0.000382955
Neuron	Purine Nucleoside Metabolism	ribose-1-phosphate_N -> Ribose-5-phosphate_N	R547	0.61998	0.000382932
Neuron	Purine Nucleoside Metabolism	GMP_N + ATP_N -> GDP_N + ADP_N	R548	1.05491	1.52307e-05
Neuron	Purine Nucleoside Metabolism	GDP_N + ATP_N -> GTP_N + ADP_N	R549	1.05491	0.00493896
Neuron	Purine Nucleoside Metabolism	GTP_N -> GDP_N	R550	1.05491	0.18103
Neuron	Purine Nucleoside Metabolism	GMP_N -> guanosine_N	R551	0.615218	0.000382955
Neuron	Purine Nucleoside Metabolism	GTP_N -> GMP_N	R552	1.05491	2.56626e-12
Neuron	Purine Nucleoside Metabolism	GDP_N -> GMP_N	R553	1.05491	0.00394313
Neuron	Pirimidine Nucleoside Metabolism	uridine -> uridine_N	R554	4.5234e+12	0
Neuron	Pirimidine Nucleoside Metabolism	UTP_N -> UDP_N	R555	1.05491	0.0163692
Neuron	Pirimidine Nucleoside Metabolism	UDP_N + ATP_N -> UTP_N + ADP_N	R556	1.05491	0.000549897
Neuron	Pirimidine Nucleoside Metabolism	UDP_N -> UMP_N	R557	1.05491	0.0758825
Neuron	Pirimidine Nucleoside Metabolism	UMP_N + ATP_N -> UDP_N + ADP_N	R558	1.05491	0.525522
Neuron	Pirimidine Nucleoside Metabolism	UTP_N -> UMP_N	R559	1.05491	7.5454e-07
Neuron	Pirimidine Nucleoside Metabolism	uridine_N + ATP_N -> UMP_N + ADP_N	R560	1.05491	0.00707852
Neuron	Pirimidine Nucleoside Metabolism	uridine_N -> ribose-1-phosphate_N + uracil_N	R561	Removed by GIMME	0
Neuron	Pirimidine Nucleoside Metabolism	UMP_N -> uridine_N	R562	1.05491	0.00707852
Neuron	Pirimidine Nucleoside Metabolism	cytidine -> cytidine_N	R563	1.49127e+12	0
Neuron	Pirimidine Nucleoside Metabolism	CMP_N + ATP_N -> CDP_N + ADP_N	R565	1.05599	0.0699086
Neuron	Pirimidine Nucleoside Metabolism	CDP_N -> CMP_N	R566	1.04835	0.00979239
Neuron	Pirimidine Nucleoside Metabolism	CDP_N + ATP_N -> CTP_N + ADP_N	R567	1.05599	0.15525
Neuron	Pirimidine Nucleoside Metabolism	CTP_N -> CMP_N	R568	1.04835	0.292033
Neuron	Pirimidine Nucleoside Metabolism	CTP_N -> CDP_N	R569	1.04835	0.356141
Neuron	Pirimidine Nucleoside Metabolism	CMP_N -> cytidine_N	R570	1.0552	2.21379e-05
Neuron	Pirimidine Nucleoside Metabolism	cytidine_N + ATP_N -> ADP_N + CMP_N	R571	1.05463	2.21381e-05
Exchange	Exchange	EXT -> Glycogen	R572	Removed by GIMME	Removed by GIMME
Exchange	Exchange	Lactate_A -> EXT	R573	5.68748	0
Exchange	Exchange	Lactate_N -> EXT	R574	3.83302e+17	0
Exchange	Exchange	CO2_A -> EXT	R575	0.0634608	0
Exchange	Exchange	CO2_N -> EXT	R576	0.252403	0
Exchange	Exchange	Glutamine_A -> EXT	R577	-7.21587e+12	0
Exchange	Exchange	Dopamine_N -> EXT	R578	0	0
Exchange	Exchange	Norepinephrine_N -> EXT	R579	0	0
Exchange	Exchange	Epinephrine_N -> EXT	R580	0	0
Exchange	Exchange	Norepinephrine_A -> EXT	R581	0	0
Exchange	Exchange	Seratonin_N -> EXT	R582	0	0
Exchange	Exchange	Melatonin_N -> EXT	R583	0	0
Exchange	Exchange	Acetylcholine_N -> EXT	R584	0	0
Exchange	Exchange	Lipid_N -> EXT	R585	7.82265e+12	0
Exchange	Exchange	Lipid_A -> EXT	R586	7.33889e-15	0
Exchange	Exchange	EXT -> Linoleate_A	R587	0.269879	0
Exchange	Exchange	EXT -> Linolenate_A	R588	0.269872	0
Exchange	Exchange	EXT -> Choline_N	R589	1.16763	0
Exchange	Exchange	EXT -> Choline_A	R590	0.00936156	0
Exchange	Exchange	EXT -> Cystine_A	R591	6.48143	0
Exchange	Exchange	ReducedGlutathione_N -> EXT	R592	6.48143	0
Exchange	Exchange	EXT -> Glucose_A	R593	0.665625	0
Exchange	Exchange	EXT -> Glucose_N	R594	21.5219	0
Exchange	Exchange	EXT -> O2_A	R595	0.0334906	0
Exchange	Exchange	EXT -> O2_N	R596	0.466599	0
Exchange	Exchange	EXT -> Leucine_A	R597	0.0312432	0
Exchange	Exchange	EXT -> Isoleucine_A	R598	0.0393937	0
Exchange	Exchange	EXT -> Valine_A	R599	0.175083	0
Exchange	Exchange	EXT -> Tyrosine_N	R600	0.110494	0
Exchange	Exchange	EXT -> Tryptophan_N	R601	0	0
Exchange	Exchange	EXT -> Lysine_N	R602	0.0172108	0
Exchange	Exchange	EXT -> Phenylalanine_N	R603	0.0119375	0
Exchange	Exchange	EXT -> NH3_A	R604	44.5474	0
Exchange	Exchange	EXT -> BHB	R605	Removed by GIMME	Removed by GIMME
Exchange	Exchange	EXT -> Acetoacetate	R606	Removed by GIMME	Removed by GIMME
Exchange	Exchange	EXT -> Arginine_A	R607	0.167423	0
Exchange	Exchange	EXT -> Ornithine	R608	0.0381229	1.02256e-46
Exchange	Exchange	CreatinePhosphate_N -> EXT	R609	0	0
Exchange	Exchange	CreatinePhosphate_A -> EXT	R610	0	0
Exchange	Exchange	EXT -> Histidine_N	R611	0.0551511	0
Exchange	Exchange	EXT -> methionine	R612	19.6078	1.66845e-135
Exchange	Exchange	adenosine_A -> EXT	R613	0.00874476	0.703982
Exchange	Exchange	adenosine_N -> EXT	R614	4.03794e-05	0.841936
Exchange	Exchange	2-oxobutanoate_N -> EXT	R615	0	0
Exchange	Exchange	EXT -> tetrahydrofolate_N	R616	0.00020498	0
Exchange	Exchange	EXT -> tetrahydrofolate_A	R617	27.6568	0
Exchange	Exchange	EXT -> myo-inositol	R618	0.251829	0
Exchange	Exchange	bilirubin_A -> EXT	R619	0	0
Exchange	Exchange	bilirubin_N -> EXT	R620	0	0
Exchange	Exchange	EXT -> threonine	R621	76.5846	0
Exchange	Exchange	EXT -> adenosine	R622	17.4601	0.578816
Exchange	Exchange	EXT -> guanosine	R623	4.01562e+12	0
Exchange	Exchange	EXT -> uridine	R624	2.59425e+12	0
Exchange	Exchange	EXT -> cytidine	R625	2.70357e+11	0
Exchange	Exchange	Urea_N -> EXT	R626	0	0
Exchange	Exchange	Urea_A -> EXT	R627	0	0
Exchange	Exchange	S-methyl-5-thioadenosine_N -> EXT	R628	19.5499	0
Exchange	Exchange	Asparagine_N -> EXT	R629	430.58	0
Exchange	Exchange	methylhistamine_N -> EXT	R630	0	0

## Sheet: Regulation
Reaction name	Localization	Reaction	Controlling gene	Classification of enzymes according to their regulation	ZF	ZG
R595	Exchange	EXT -> O2_A		Not Transcriptionally Regulated	-2.00441e+15
R596	Exchange	EXT -> O2_N		Not Transcriptionally Regulated	-9.85573e+12
R593	Exchange	EXT -> Glucose_A		Not Transcriptionally Regulated	-2.75451e+12
R432	Neuron	2 ReducedGlutathione_N + H2O2_N -> OxidizedGlutathione_N	GPX1; GPX2; GPX3; GPX5; GPX6; GPX7; GPX8	Not Transcriptionally Regulated	-5.69973e+11	-0,0783558078352023; 0,0965055572980481; -0,855741558967316; -0,0466523337608062; z; 0,420896866777386; z;
R179	Astrocyte	S-1-pyrroline-5-carboxylate_A + NADPH_A -> proline_A + NADP_A	P5CR2; PYCR1; PYCRL	Not Transcriptionally Regulated	-1.10129e+11	z; 0,27168197100072; -0,423808419386067
R422	Astrocyte	2 ReducedGlutathione_A + H2O2_A -> OxidizedGlutathione_A	GPX1; GPX2; GPX3; GPX5; GPX6; GPX7; GPX8	Not Transcriptionally Regulated	-4.14233e+10	-0,0783558078352023; 0,0965055572980481; -0,855741558967316; -0,0466523337608062; z; 0,420896866777386; z;
R166	Neuron	4-alpha-hydroxy-tetrahydrobiopterin_N -> Dihydrobiopterin_N	PCBD1; PCBD2	Not Transcriptionally Regulated	-3.71541e+10	-0,435418542960815; z
R167	Neuron	Dihydrobiopterin_N + NADH_N -> Tetrahydrobiopterin_N + NAD_N	QDPR	Not Transcriptionally Regulated	-3.59992e+10	-0,861990714163213;
R192	Neuron	S-adenosyl-L-homocysteine_N -> L-homocysteine_N + adenosine_N	AHCY; AHCYL1; AHCYL2	Not Transcriptionally Regulated	-2.11494e+10	0,112313045882764; -0,303366925655645; -0,360810963760965
R174	Neuron	Tryptophan_N + Tetrahydrobiopterin_N + O2_N -> 5-hydroxytryptophan_N + 4-alpha-hydroxy-tetrahydrobiopterin_N	TPH1; TPH2	Not Transcriptionally Regulated	-1.21838e+10	0,339666396446515; z
R191	Neuron	S-adenosyl-L-methionine_N -> S-adenosyl-L-homocysteine_N		Not Transcriptionally Regulated	-1.13614e+10
R601	Exchange	EXT -> Tryptophan_N		Not Transcriptionally Regulated	-1.00538e+10
R155	Neuron	Saccharopine_N + NAD_N -> Glutamate_N + NADH_N + 2-aminoadipate_semialdehyde_N	AASS; SCCPDH	Not Transcriptionally Regulated	-8.64139e+09	1,25240275212072; -1,00361039198258
R156	Neuron	2-aminoadipate_semialdehyde_N <-> S-2,3,4,5-tetrahydropiperidine-2-carboxylate_N	ALDH7A1	Not Transcriptionally Regulated	-8.50341e+09	1,01281966281414;
R582	Exchange	Seratonin_N -> EXT		Not Transcriptionally Regulated	-8.38786e+09
R584	Exchange	Acetylcholine_N -> EXT		Not Transcriptionally Regulated	-7.72204e+09
R579	Exchange	Norepinephrine_N -> EXT		Not Transcriptionally Regulated	-7.37553e+09
R157	Neuron	S-2,3,4,5-tetrahydropiperidine-2-carboxylate_N + NAD_N -> 2-aminoadipate_N + NADH_N	ALDH7A1	Not Transcriptionally Regulated	-6.47592e+09	1,01281966281414;
R146	Astrocyte	KMV_A + NAD_AM -> Methylbutyryl-CoA_A + CO2_A + NADH_AM	DLD; DBT; BCKDHA; BCKDHB	Not Transcriptionally Regulated	-5.68348e+09	1,34354647356937; 0,38914985074795; 0,294783016494624; 0,259207260105152
R578	Exchange	Dopamine_N -> EXT		Not Transcriptionally Regulated	-5.66903e+09
R158	Neuron	2-aminoadipate_N + alpha-ketoglutarate_N -> alpha-ketoadipate_N + Glutamate_N		Not Transcriptionally Regulated	-4.55195e+09
R159	Neuron	alpha-ketoadipate_N + NAD_NM -> CO2_N + NADH_NM + glutaryl-CoA_N		Not Transcriptionally Regulated	-4.47094e+09
R184	Astrocyte	S-adenosyl-L-homocysteine_A -> L-homocysteine_A + adenosine_A	AHCY; AHCYL1; AHCYL2	Not Transcriptionally Regulated	-3.91746e+09	0,112313045882764; -0,303366925655645; -0,360810963760965;
R163	Neuron	S-3-hydroxybutanoyl-CoA_N + NAD_NM -> Acetoacetyl-CoA_N + NADH_NM		Not Transcriptionally Regulated	-3.86626e+09
R160	Neuron	FAD_NM + glutaryl-CoA_N -> glutaconyl-CoA_N + FADH2_NM	GCDH	Not Transcriptionally Regulated	-3.76214e+09	0,151078829077885;
R162	Neuron	crotonyl-CoA_N -> S-3-hydroxybutanoyl-CoA_N		Not Transcriptionally Regulated	-3.3881e+09
R630	Exchange	methylhistamine_N -> EXT		Not Transcriptionally Regulated	-3.20019e+09
R183	Astrocyte	S-adenosyl-L-methionine_A -> S-adenosyl-L-homocysteine_A		Not Transcriptionally Regulated	-2.98961e+09
R161	Neuron	glutaconyl-CoA_N -> CO2_N + crotonyl-CoA_N	GCDH	Not Transcriptionally Regulated	-2.86581e+09	0,151078829077885
R149	Astrocyte	2-methyl-3-hydroxybutyryl-CoA_A + NAD_AM -> NADH_AM + 2-methylacetoacetyl-CoA_A	HSD17B1	Not Transcriptionally Regulated	-2.76369e+09	0,47719513649835
R626	Exchange	Urea_N -> EXT		Not Transcriptionally Regulated	-1.53352e+09
R171	Neuron	Norepinephrine_N + S-adenosyl-L-methionine_N -> S-adenosyl-L-homocysteine_N + Epinephrine_N	PNMT	Not Transcriptionally Regulated	-1.47348e+09	-0,686882790563834;
R245	Astrocyte	4alpha-methyl-cholesta-8-enol_A + NADPH_A + O2_A -> 4alpha-hydroxymethyl-5alpha-cholesta-8-en-3beta-ol_A + NADP_A	SC4MOL	Not Transcriptionally Regulated	-8.91108e+08	z;
R172	Intercellular	Dopamine_N -> Dopamine_A		Not Transcriptionally Regulated	-8.44261e+08
R627	Exchange	Urea_A -> EXT		Not Transcriptionally Regulated	-8.27596e+08
R247	Astrocyte	4alpha-formyl-5alpha-cholesta-8-en-3beta-ol_A + NADPH_A + O2_A -> 4alpha-carboxy-5alpha-cholesta-8-en-3beta-ol_A + NADP_A	SC4MOL	Not Transcriptionally Regulated	-7.5486e+08	z;
R580	Exchange	Epinephrine_N -> EXT		Not Transcriptionally Regulated	-6.98734e+08
R242	Astrocyte	4alpha-formyl-4beta-methyl-5alpha-cholesta-8-en-3beta-ol_A + NADPH_A + O2_A -> 4alpha-carboxy-4beta-methyl-5alpha-cholesta-8-en-3beta-ol_A + NADP_A	SC4MOL	Not Transcriptionally Regulated	-5.64016e+08	z;
R244	Astrocyte	4alpha-methyl-5alpha-cholesta-8-en-3-one_A + NADPH_A -> 4alpha-methyl-cholesta-8-enol_A + NADP_A	HSD17B7	Not Transcriptionally Regulated	-5.335e+08	0,81177332462454;
R581	Exchange	Norepinephrine_A -> EXT		Not Transcriptionally Regulated	-5.01573e+08
R615	Exchange	2-oxobutanoate_N -> EXT		Not Transcriptionally Regulated	-4.1432e+08
R239	Astrocyte	4-4-dimethyl-5-alpha-cholesta-8-14-dien-3-beta-ol_A + NADPH_A -> 4-4-dimethyl-5alpha-cholesta-8-en-3-beta-ol_A + NADP_A	LBR; TM7SF2	Not Transcriptionally Regulated	-4.10509e+08	1,38855732850332; -2,91792906522709
R241	Astrocyte	4alpha-hydroxymethyl-4beta-methyl-5alpha-cholesta-8-en-3beta-ol_A + NADPH_A + O2_A -> 4alpha-formyl-4beta-methyl-5alpha-cholesta-8-en-3beta-ol_A + NADP_A	SC4MOL	Not Transcriptionally Regulated	-4.05593e+08	z;
R246	Astrocyte	4alpha-hydroxymethyl-5alpha-cholesta-8-en-3beta-ol_A + NADPH_A + O2_A -> 4alpha-formyl-5alpha-cholesta-8-en-3beta-ol_A + NADP_A	SC4MOL	Not Transcriptionally Regulated	-3.86894e+08	z;
R249	Astrocyte	5alpha-cholesta-8-en-3-one_A + NADPH_A -> zymostenol_A + NADP_A	HSD17B7	Not Transcriptionally Regulated	-3.35659e+08	0,81177332462454;
R236	Astrocyte	24-25-dihydrolanosterol_A + NADPH_A + O2_A -> 4-4-dimethyl-14alpha-hydroxymethyl-5alpha-cholesta-8-en-3beta-ol_A + NADP_A	CYP51A1	Not Transcriptionally Regulated	-2.97844e+08	z;
R240	Astrocyte	4-4-dimethyl-5alpha-cholesta-8-en-3-beta-ol_A + NADPH_A + O2_A -> 4alpha-hydroxymethyl-4beta-methyl-5alpha-cholesta-8-en-3beta-ol_A + NADP_A	SC4MOL	Not Transcriptionally Regulated	-2.94557e+08	z;
R250	Astrocyte	zymostenol_A -> lathosterol_A	EBP	Not Transcriptionally Regulated	-2.81181e+08	-0,434045602345745;
R237	Astrocyte	4-4-dimethyl-14alpha-hydroxymethyl-5alpha-cholesta-8-en-3beta-ol_A + NADPH_A + O2_A -> 4-4-dimethyl-14alpha-formyl-5alpha-cholesta-8-en-3beta-ol_A + NADP_A	CYP51A1	Not Transcriptionally Regulated	-2.58888e+08	z;
R238	Astrocyte	4-4-dimethyl-14alpha-formyl-5alpha-cholesta-8-en-3beta-ol_A + NADPH_A + O2_A -> 4-4-dimethyl-5-alpha-cholesta-8-14-dien-3-beta-ol_A + NADP_A + formate_A	CYP51A1	Not Transcriptionally Regulated	-2.45672e+08	z;
R583	Exchange	Melatonin_N -> EXT		Not Transcriptionally Regulated	-2.33995e+08
R481	Astrocyte	2 5-amino-levulinate_A -> porphobilinogen_A	ALAD	Not Transcriptionally Regulated	-2.31218e+08	0,0119937723051548;
R472	Neuron	Spermidine_N + Acetyl-CoA_N -> N_1_Acetylspermidine_N	SAT1; SAT2	Not Transcriptionally Regulated	-2.25554e+08	0,31447734676669; z
R484	Astrocyte	uroporphyrinogen_A -> 4 CO2_A + coproporphyrinogen_A	UROD	Not Transcriptionally Regulated	-1.93633e+08	0,211824448319737;
R235	Astrocyte	lanosterol_A + NADPH_A -> 24-25-dihydrolanosterol_A + NADP_A	DHCR24	Not Transcriptionally Regulated	-1.91466e+08	-1,92333488338372;
R496	Neuron	protoporphyrinogen_N + 3 O2_N -> protoporphyrin_N + 3 H2O2_N	PPOX	Not Transcriptionally Regulated	-1.85663e+08	0,486220452326475;
R482	Astrocyte	4 porphobilinogen_A -> 4 NH3_A + hydroxymethylbilane_A	HMBS	Not Transcriptionally Regulated	-1.57993e+08	1,05376565022959;
R499	Neuron	biliverdin_N + NADPH_N -> bilirubin_N + NADP_N	BLVRA; BLVRB	Not Transcriptionally Regulated	-1.49849e+08	-0,202890999577394; -1,2006282506592
R469	Neuron	Spermine_N + Acetyl-CoA_N -> N_1_Acetylspermine_N	SAT1; SAT2	Not Transcriptionally Regulated	-1.3181e+08	0,31447734676669; z
R486	Astrocyte	protoporphyrinogen_A + 3 O2_A -> protoporphyrin_A + 3 H2O2_A	PPOX	Not Transcriptionally Regulated	-1.23907e+08	0,486220452326475;
R487	Astrocyte	protoporphyrin_A -> protoheme_A	FECH	Not Transcriptionally Regulated	-1.17161e+08	0,228877998835849;
R494	Neuron	uroporphyrinogen_N -> 4 CO2_N + coproporphyrinogen_N	UROD	Not Transcriptionally Regulated	-1.1048e+08	0,211824448319737;
R489	Astrocyte	biliverdin_A + NADPH_A -> bilirubin_A + NADP_A	BLVRA; BLVRB	Not Transcriptionally Regulated	-9.90185e+07	-0,202890999577394; -1,2006282506592
R491	Neuron	2 5-amino-levulinate_N -> porphobilinogen_N	ALAD	Not Transcriptionally Regulated	-8.95885e+07	0,0119937723051548;
R492	Neuron	4 porphobilinogen_N -> 4 NH3_N + hydroxymethylbilane_N	HMBS	Not Transcriptionally Regulated	-8.52121e+07	1,05376565022959;
R620	Exchange	bilirubin_N -> EXT		Not Transcriptionally Regulated	-7.84033e+07
R619	Exchange	bilirubin_A -> EXT		Not Transcriptionally Regulated	-7.20097e+07
R479	Neuron	Creatine_N + ATP_N <-> CreatinePhosphate_N + ADP_N	CKB; CKM; CKMT1A; CKMT1B; CKMT2	Not Transcriptionally Regulated	-6.97216e+07	-1,27015157094848; 0,573960709315479; z; z; -0,158933868457301;
R188	Astrocyte	2-oxobutanoate_A + NAD_A -> Propionyl-CoA_A + CO2_A + NADH_A	BCKDHA; BCKDHB; DBT; DLD	Not Transcriptionally Regulated	-6.45101e+07	0,294783016494624; 0,259207260105152; 0,38914985074795; 1,34354647356937
R474	Neuron	Glycine_A + Arginine_A -> Ornithine_A + Guanidinoacetate_A	GATM	Not Transcriptionally Regulated	-6.13219e+07	-1,43366669869953;
R497	Neuron	protoporphyrin_N -> protoheme_N	FECH	Not Transcriptionally Regulated	-5.53154e+07	0,228877998835849;
R477	Neuron	Glycine_N + Arginine_N -> Ornithine_N + Guanidinoacetate_N	GATM	Not Transcriptionally Regulated	-5.30874e+07	-1,43366669869953;
R476	Neuron	Creatine_A + ATP_A <-> CreatinePhosphate_A + ADP_A	CKB; CKM; CKMT1A; CKMT1B; CKMT2	Not Transcriptionally Regulated	-3.22309e+07	-1,27015157094848; 0,573960709315479; z; z; -0,158933868457301;
R609	Exchange	CreatinePhosphate_N -> EXT		Not Transcriptionally Regulated	-3.08689e+07
R610	Exchange	CreatinePhosphate_A -> EXT		Not Transcriptionally Regulated	-3.02443e+07
R459	Neuron	Ornithine_N <-> CO2_N + Putrescine_N	ADC; ODC1	Not Transcriptionally Regulated	-732307	z; 1,05197300896502
R345	Astrocyte	Dihydroxyacetone-phosphate_A + NADH_A -> Glycerol-3-phosphate_A + NAD_A	GPD1	Not Transcriptionally Regulated	-92616.4	-0,799539706350323;
R1	Astrocyte	Glucose_A + ATP_A -> Glucose-6-phosphate_A + ADP_A	GCK; HK1; HK2; HK3; HKDC1	Not Transcriptionally Regulated	-77245	-0,216457473802763; -2,18386945995994; 1,10622732839245; 0,274794470404146; 0,595089042011372;
R603	Exchange	EXT -> Phenylalanine_N		Not Transcriptionally Regulated	-881.623
R602	Exchange	EXT -> Lysine_N		Not Transcriptionally Regulated	-611.158
R44	Astrocyte	FADH2_AM + Ubiquinone_A -> FAD_AM + Ubiquinol_A	ETFDH	Not Transcriptionally Regulated	-298.797	1,80723922386406;
R598	Exchange	EXT -> Isoleucine_A		Not Transcriptionally Regulated	-266.389
R181	Astrocyte	methionine -> methionine_A		Not Transcriptionally Regulated	-260.249
R367	Astrocyte	phosphatidylglycerol-phosphate_A -> phosphatidyl-glycerol_A		Not Transcriptionally Regulated	-227.529
R366	Astrocyte	CDP-diacylglycerol_A + Glycerol-3-phosphate_A -> CMP_A + phosphatidylglycerol-phosphate_A	PGS1	Not Transcriptionally Regulated	-227.529	z;
R368	Astrocyte	phosphatidyl-glycerol_A + CDP-diacylglycerol_A -> cardiolipin_A + CMP_A	CRLS1	Not Transcriptionally Regulated	-227.529	z;
R586	Exchange	Lipid_A -> EXT		Not Transcriptionally Regulated	-218.014
R384	Astrocyte	Glycerol-3-phosphate_A + FattyAcid_A -> 1-acyl-sn-glycerol-3-phosphate_A	AGPAT6; AGPAT9; GPAM; GPAT2; GPAT	Not Transcriptionally Regulated	-207.412	z; z; z; z; z;
R388	Astrocyte	myo-inositol -> myo-inositol_A		Not Transcriptionally Regulated	-195.163
R350	Astrocyte	1_2-diacylglycerol_A + CDP-ethanolamine_A -> Phosphatidyl-ethanolamine_A + CMP_A	CEPT1; SELI	Not Transcriptionally Regulated	-191.83	1,326256740437; z
R611	Exchange	EXT -> Histidine_N		Not Transcriptionally Regulated	-189.962
R589	Exchange	EXT -> Choline_N		Not Transcriptionally Regulated	-189.585
[truncated: 301 more rows]

## Sheet: Flux coupling
	Reaction name	Associated metabolic pathway	Reaction	Reaction name	Associated metabolic pathway	Reaction	Controlling gene
[truncated: 158 more rows]

[truncated: 3 more sheets: Essentiality analyses, EA for lactate and energy prod., Antimetabolite-Metabolite]
