# Supplementary material for: Identification of Therapeutic Targets for Medulloblastoma by Tissue-Specific Genome-Scale Metabolic Model
Source: Molecules. 2023 Jan 12;28(2):779. doi: 10.3390/molecules28020779 (PMC9864031; doi:10.3390/molecules28020779)
Supplement: Supplementary file 1 [file molecules-28-00779-s001.zip › Supplementary Material 4/GSE10327/EIDGSE10327.txt]

0
0
0
0
0
0
0
0
0
0
0
0
0
0
0
0
0
0
0
0
0
0
0
0
0
0
0
0
0
0
0
0
0
0
0
0
0
0
0
0
0
0
0
0
0
6772
6772
6772
6772
0
0
0
2597
2597
2597
60
60
60
0
0
0
0
780; 100616237
5982
3310
7849
2978
7318; 100847079
7067
11099
6352
1571
2049
2101
1548
2621
4323
8717
2342; 100529261
5337
441263
572
10594
826
11224
6158; 102465483
1982
8664
11315
6727
2665
2665
6135
377
6144; 26771; 619499; 100131205
6152
3183
4735
3178; 664709
6233
6207; 85388; 100508408
2197
23435
1072
6141
8665
6193
6155
6164
4677
56910
6143
5250
6205; 84546
6133
1655; 100616387; 100616408
6128
23399
4736
11335
6139; 26790; 26791; 497661; 100124516; 100526842
5690
10657
7919; 692199; 100532737
51493
2079
8683; 283459
23
1603
7528
10899
11143
7705
9092
3608
9552
8882
6881
10438
4841
23020; 101929240
387
10921
6229
6156
4869
3326
375; 100500810
3550
8724
821
9733
27013
10285
4670
3184
9045
2987
79036
4946
533
3735
3020; 3021; 440926
6194
6201
23326
10944
6923
1327
10959
6136; 65065
6124; 595097; 595098; 595099; 595100
2339
6230
6167
3094
1938
6204
8992
3190
51433
6189; 8944
3192
3192
8661
8661
8661
7184; 100500842
7184; 100500842
4478
81
351
5573
5573
5573
1832
5885
5885
9948
4691
9948
163
1173
1213
163
9761
9761
3927
10992
9528
1465
801; 805; 808
801; 805; 808
9782; 724102
10487
9782; 724102
10728
7453
7453
6418; 646817
6418; 646817
10397
7314
5216
5792
5792
5792
7534
7534
7534
7534
6647
3069
65108
11337
4924
8663; 728689
2752
4924
3939
10399; 619570; 619571
6746
801; 805; 808
5034
801; 805; 808
5034
292
5245
5245
6282
5476
9804
967
3337
6678
3337
7323
7323
7323
7494
6711
6711
9741
6161
975
7332
754
2896
3146
3146
2739
7332
7332
7332
9295
9295
23450
23450
1937; 100500804
3313
3313
3313
10971
57062
5518
2934
3098
11014
11014
11014
10577
57062
8655
9516
1933; 619569
9516
5589
2806
2280; 101929368
37
6500
22919
22919
10956
23521; 26816; 26817; 26818; 26819
23521; 26816; 26817; 26818; 26819; 728658
6129
6500
6500
10121
10121
4076
4076
6134; 26778
6134; 26778
5501
10097
10097
10097
7803
7803
7803
7803
377
4666
2876
5230
5230
6612
6612
6232
1200
1200
2782
2782
2782
4926
2495
5901
5901
3183
823
6427; 693221
6427; 693221
813
813
813
4779
4779
10550
10550
1808
6176
1495
1495
1509
23196
4144
4144
3915
3915
5757; 728026; 100302285; 100422872; 100422885; 100506248
5757
23196
3190
9689
9689
4735
468
2778
6210
308
3925
4035
4035
5695
8682
8682
1891
4953
8826
2547
50
9802
8404
4170
4170
4170
3303; 3304
3303; 3304; 3305
60
6301
7009
7009
10960
3329
3329
7791
6136
1153
1153
10574
5048
5720
5048
5048
6204
539
6209
5714
3920
7167
6159
2950
10525
6633
5351
7756
7756
5708
6319
6319
5908
6227
4134
4134
10134
1508
1508
3735
2058
2058
2058
9588
9588
5499
51669
10768
10768
10768
9798
2783
3015
9611
9611
9611
9611
6202; 26811; 94163
2316
23019
23019
1718
8766
8766
8665
5660
55905
55905
6142; 26780
11171
5660
6281
10694
10528; 26792; 692201; 692213; 100302138
10528; 26792; 692201; 692213; 100302138
5689
10575
2034
2034
3301
3301
5710
7385
1152
389
5223
6772
9349; 619505
6745
6745
6745
6434
6434
2288
2288
3068
23022
10724
10724
4074
1911; 4074
9403
191
3133
3133
23022
23022
6181
6181; 619565
7203; 101927137
6867
1974; 6043; 619567; 619568; 677847; 100302143
5496
3895
3895
8407
6734
6734
1912
694
694
10945
3959
6520
1337
6228
51552
51552
10972
7414
7414
10540
6191
7913
811
6132
6083; 6125
473
473
473
3281
3281
3150
3150; 101927733
22872
2746
2746
8079
6224; 26795
10552
894
894
894
527
10989
6749
6749
6386
2521
1211
22928
6160
6160
7317
3983
226
5479
5479
27230; 101928061
27230
27230; 101928061
10099
10099
59
5538
8887
8887
4190
5160
5160
2778
309
966
966
966
710
10197
10197
3091
10155
9784
10527
10527
10527
10527
10096
5936; 100526737
10970
10970
16
7335; 7336; 387521; 387522
7335; 7336; 387521; 387522
7335; 7336; 387521; 387522
6748
928
7001
3032
10628
10628
10628
6184
301
10606
10606
3728
1964
1964
1964
1964
7533
11034
11034
6879
9669
9669
9669
9669
4267
4267
3945
3187
10904
6175
120
3033
3033
5214
8125
5886
2771
1843
7052
8125
1843
5870; 150786
5886
5870; 150786
5870; 150786
6222
23646
8125
9491
9491
10949
10949
2804
2804
10398
2017
2040
2040
2040
5954
8761; 100996696
2969; 2970; 100093631
1537
5701
5701
4313
23451
23451
6599
6599
6599
6599
4809
302; 4809
9375
9144
8396
8396
1639; 57835
9774
9774
6651
6651
5829
3838
526
10376
11335
5931
6389
6235
1611
378
378
9276
8239
8239
9774
5211
25832; 149013; 200030; 284565; 400818; 728841; 100132406; 100288142
25832; 200030; 284565; 400818; 728841; 100132406; 100288142; 101060226; 101060684; 101929780
3956
2879
7057
7057
7057
7057
1434
1434
7284
5688
5425
1363
1363
5226
1351
10857
10857
1984
1984
3693
3693
4245
47
47
6432
999
999
3188; 100529097
9867
1350
1892
5355
3115
6741
6741
5878
10457
1965
1965
1965
10456
4780
7078
7078
7078
7078
4154
4154
4154
6124; 595097; 595098; 595099; 595100
9927
5878
4836
4836
4836
8531
8531
3490
3490
9698
9698
9698
396
396
8553
8553
8992
8992
10726
54386
51075
372
10054
25793
2773
2773
2773
1108
1108
1108
5654
4043
3710
3710
3710
5306
5306
5306
3417
6415
8140
262
262
5707
5707
8804
1476
5111
6238
6238
0
6238
7126
7126
3065
1654
1654
5641
5510
5510
5358
10961
6122; 116936; 116938
1488
1488
1488
6625
5887
5887
10250
10250
4714
4714
10425
10425
10425
2023
5719
5719
3611
7832
7832
830
830
9789
9789
1653
481
481
5894
55611; 101927673
55611; 101927673
6721
6721
6513
6513
5315
5704
10423
6194
7917
9167
6189; 8944
6217
6856
6856
633
633
6897
11316
0
7296
5702
4831; 654364
23386
23386
22913
231
6726
5686
2224
5869
3182
1601; 101926921
1601; 101926921
1601; 101926921
11047
4967
22906
327
23608
6382
6382
397
3491
23478
7153
7153
5478; 101060363
26118
26118
26118
55233
55233
55233
5621
307
307
9775
4698
10541
10541
55752
55752
9315
9315
6451
6451
2026
10494
10581
5683
5683
10627; 103910
10627
6601
6601
506
10969; 102465439
2012
2012
908
908
2114
2114
5917
6778
6778
23365
23365
23365
9341
9341
2971
6342
8507
8507
6631
7322
7322
7322
79602
9380
2878
9368
2319
10730
10730
11176
11176
11176
10291
10291
1315
1315
1471
79073
10625
10625
4947
4947
310
678
678
678
8452
8452
8452
5339
5516
5516
3185
9898
9898
7165
10491
27101
27101
4077
4077
1665
1665
7345
5709
3678
1460
10131
3482
3482
10181
10181
6449
26227
23471
23471
5691
156
156
4259
5690
10980
6173; 100529097
5500
5500
5500
55041
55041
26020
3295
4676
2937
6659
6659
6659
8314
79084
79084
5296; 10437
8451
8451
217
7431
6414
1364
6168
1809
1809
847
9791
7265
1977
1977
1977
1293
8729
9416
1340
10159
10159
10159
1266
7072
7072
7072
7072
7072
6009
6009
6009
9520
9520
9184
9184
9184
10856
9261
9261
9805
6888
3725
3725
3725
1728
1728
6464
9446
8878
7411
3726
3675
4141; 102465454
6240
6240
1736; 677835; 100847052
1736; 677835; 100847052
6829
5834
5768
6827
6827
5955
5955
1075
10657
10105
10105
10598
6171
23369
5547
4629
4629
4629
7874
7874
6992
2926
4792
10146
7247
3912
7045
5201
3487
3420
1999
14
9868
7247
10146
7247
6723
22916
10951
9868
2926
22916
6638; 8926
7334
7334
347
381
9296; 101927180
6117
6117
1973; 26781; 652965; 652966; 100533955; 101928634
7538
5684
1499
5412
5412
1845
1845
1845
2273
2273
10467
56681
56681
599; 8106; 100529063
8106; 100529063
9320
10765
10765
10765
60; 71
3916
3916
3916
2992
4172
6844
6844
8480
25932
25932
22883
6652
6652
6624
3398
3398
2803
27089
25813
25813
1635
1635
2107
2107
22938
2720; 643853
4830
5420
2195
56255
56255
10483
10483
10212
6421
6421
3654
9352
8243
302
11188
8667
55854
9989
55854
3875
1347
3636
4942
11331
8519; 10581
4659
4659
4659
1265
11137
11137
11137
23463
23463
23463
223
8906
8607
800
800
800
8733
10935
8720
4681
27044
1615
1615
3638
3638
3638
10670
52
52
8870
1967
80777
80777
8087
8087
8087
29894
29894; 100126351; 100302196; 102466749
1209
684
3460
51780
7264
3371
950
950
3716
9246
3880
11252
10987
10175
3339
3339
3655
400
400
400
2181
2181
2181
10051
10051
6218
7076
2697
4082
4082
4082
9097
9097
2997
8165
8165
5682
56941
56941
51593
51593
9231
9512
9878
9878
9878
8539
8539
7163
7163
7163
7163
10280
1958
1958
4860
6429
1786
8683; 283459
5706
896
10424
5514
5514
955
5713
5824
5824
8508
8508
4605
5903
5903
5903
7283
22985
6642
740
2037
2037
7805
7805
2589
2589
2589
8872
1994
1994
9703
9703
7175
7175
1182
1182
1182
1182
10299
10299
10289
6446
4722
6426
6426
929
4060
5756
7157
6294
6294
1889
1889
9929
120
120
1345
4174
6118
4725; 6134
7251
6904
55884
10797
5721; 102465801
1616
79022
3073
60528
60528
9685
9685
6626
10067
51582
23394
9918
9813
9813
9813
9813
11342
11342
9049
9049
5970
10944
6035
103
2192
11325
64430
1717
1717
165
9887
9887
3930
7407
7407
26509
5007
5007
2030
2030
5431
1155
5571
11273
9559
2022
2022
9467
9467
54543; 201725
9779
9779
9779
2631
9690
79888
949
3852
10440
10440
9604
9604
51097
51097
6603
8933
10276
10276
8615
8615
3066
5564
5564
9913
9913
9913
4072
4738
3315
2202
2202
23429
23429
23429
3988
664
664
822
6455
1281
994
23300
23300
51663
51663
5552
5552
5327
9208
9208
26017
2664
2908
2908
6907
6907
6907
10953
51035
6059
6059
9019
9019
5445
5527
25820
25820
25820
25820
2683
2683
1048
1727
80344
3597
3597
10447
6241
567
3615
1634
6745
369
84722
1163
7319
7319
10327
7528
7528
7384
10217
10217
10217
1857
1857
6192
10160
10160
2935
80347
11231
11231
11231
55186
55186
55186
6574
2790
10412
10549
4299
1604
1604
8502
8502
8502
4175
2108
10489
5119
80335
8672
8672
23549
8099
10769
1362
1362
1362
1362
3074
5045
10576
10576
29889
832
832
214
214
10519
10095
892
8443
4660
4660
23077
23077
10193
10193
2180
23064
23064
4720
10180
5236
4678
4678
523
523
51622; 221960
51622
6249
4651
9812
9812
5536
6251
5069
5069
1956
1956
9897
9969
9969
1389
1389
1389
3799
3799
9987
9643
2131
23013
23013
6480
6993
4700
4700
10449
10449
6391
6768
5782
4811
4811
11344
57862; 145482
7082
2132
2132
23645
0
4232
2052
4057
10314
10314
10209
230
1942
439
30
6392
25829
6169
6169
10295
26100
4122
9821
9821
6422
6422
6422
9354
9220; 399687
5927
9158
3035; 101928623
6611
2909
2909
2909
23466
23466
9202
9202
9202
26064
224
224
3836
3836
3836
3836
3836
9646
6400
6400
6400
6400
8500
8500
3949
3949
3419
3419
6385
3191
10133
10133
5360
329
4706
8533
22906
22906
9592
6397
6397
6397
9414
4599
1514
25800
25800
10975
0
23568
54623
332
332
706
9972
3275
9993
5899
5899
23476
23476
6687; 101930112
3476
2802
4171
5184
23647
1349
6522
7450
6643
6643
26155
5977
392
8895
8895
1175
27243
10226
25
66008
66008
8899
8899
9870
8780
8780
8780
25937
25937
25937
10120
10771
10771
7965
8574
1198
10920
10920
10920
158
4061
3475
3475
5831
4739
4739
10422
7392
23636
10381
8021
10659
10659
10659
2193
1387
5585
9337
9337
9337
5504
5504
64210
6880; 102157402
60496
60496
7716
7716
7716
5108
79586
2071
2621
5590
642
9961
9766
2648
3835
55746
8985
5525
5525
9688
5725; 100616459
1477
8522
8522
3985
50999
50999
27122
8897
8897
6732
6732
645
3910
267
267
7408
10123
10123
10123
27258
2931
26286
23481
8450
8450
4802
4802
8209
9415
6535
22889
2033
1674
3703
1398
1398
1398
10902
27020
10523
10523
10480
10480
7388; 440567
6566
6566
6566
4837; 101928916
4837; 101928916
143
5347
10221
7102
5692
5692
4047
1019
9112
1874
50717
50717
9129
5872
1785
26037
26037
10421
10421
10443
10443
6812
6944
23564
51706
10452
648; 100532731
51567
3918
8883
2633
2633
23219
23219
5159
72
2539
7979
10558
10558
9556
0
2580
3028
5176
1026
4070
4070
4070
2475
10579
11333
4256
11313
10274
10274
1512
11079
11079
4694
10542
10542
65117
65117
8467
22862
9637
5436
6890
6720
4522
1277
1277
1277
5520
1595; 401387
613
10277
10277
26054
26054
2975
9453
9453
64746
64746
522
10919
5310; 101930075
5310; 101930075
1445
7374
593
1454; 102800317
7320
7320
7320
5066
11243
7083
8189
3164
23321
23321
1329
3297
2171
3093
3093
1861
1861
4147; 100506558
3685
5718
5718
2962
2962
2962
629
399979
399979
9794
9632
5906
6695
4601
84747
35
1523
9697
9697
865
79921
6791; 25782
6791; 25782
6791; 25782
9871
12
54741
54741
4820
4820
8754
10007
8242
6949
6949
9665
573
5997
3064
3064
10409
23761; 102465666
7071
55324
4905; 101930324
10915
10204; 128322
10239; 100526783
10239; 100526783
6722
6722
833
1278
1278
7073
7073
26121
26121
3481; 723961
3481; 723961
3429
7398
7398
2073
23640
7266
9817
10897
2531
1660
3321
2182
7994
5605
5530
6256
25874
1622
5530
5359
4609
5532
10237
1545
1545
1545
1545
3423
3423
6764
10613
1176
4853
10613
4853
5359
1666
10444
6256
1513
2965
10444
2965
2065
10014
10444
5530
11098
9663
9663
8892
9879
53615
5209
5118
11044
9318
8727
11052
11052
3421
4351
3054
3054
10430
10844
10844
28951
28951
9191
9249
5902
5902
8932
8932
10939
94239
5349
5349
8518
8518
79065
1442; 1444; 2688
10450
6903
23644
6515
6515
6515
3300
10982
34
9768
23650
6629
6744
6616
6616
7127
7127
9474
9474
5528
1739
1739
1739
1400
9275
22877
4292
10664
23760
9806
9806
5652
4089
4089
2582
5635
1432
3659
1719
1719
1719
8772
25978
25978
25978
3156
3156
9255
9255
2764
2764
5580
8673
8874
8874
9217
9217
51232; 101929500
51232; 101929500
25949
2947
4638
10445
6782
6782
26097
26097
8658
11161
11161
402
6840
6840
6634
4140
4140
22839
22839
22839
1455
1455
1382
11269; 55308
55308
55308
10473
2305
3303; 3304
10048
10048
4799
4799
5441
203
203
7298
5164
6742
2647
51573
23484
23484
2029
3664
6284
8204
8204
27336
27336
102
102
2990
9874
3340
3340
2059
9282
9282
9282
1503
10463
2776
4204
4204
4204
5352
5352
3661
6311
55837
23523
4067
4067
5054
5054
10513
10513
10513
1801; 124641
11073
5440
5440
7844
3383
3383
8498
8498
403
8295
7128
7128
4221
7812
4893
6929
6223
9772; 102466911
9926
322
64844
64844
7873
9792
9792
8799
5699
3709
3709
3709
7456
7456
7456
86
7922
1948
1948
5604
8566
467
8813
4008
6390
10922
5921
2958
4864
2961
7375; 375341; 100422952
7375
8731
8731
558
558
8743
8743
29890
6632
6632
7343
9263
9263
9263
9943
11051
1327
9725
9725
649
7726
8446
10140
9133
7372
7372
8349
2331
10282
1947
1159; 548596
5687; 9692
9692
790
5770
8881
3485
26136
26136
2673
2673
2308
2308
5430
3978
3459
4052
4052
27250; 100616113
27250; 100616113
11142
8974; 101927705
9322
10682
25804
25804
5257
5257
95; 100526760
5567
5567
8503
6575
9101
9452
9452
2634
7485
24144
24144
23428
9861
23518
2817
2817
25920
8625
11217; 445815
11217; 445815
23224
9475
836
6786
2200
2200
53
2354
901
901
9780
3155
6433
6433
6433
30836
8036
7750
27338
5019
51763
51763
23530
23530
4701
27347
7867
7867
5335
1366
9701
9701
10162
3628
11078
11346
22908
10427
8192
6507
5566
1725
3689
4363
4363
1627
10043
54838
65123
4733
10617
2548
6894
10614
10614
6760
6760
6924
6924
196
4026
4026
6921
6921
291
6692
4323
4323
6845
2542
2877
9648
5265
183
10907
10907
10906
2517
4713
8148
11054
4189
4189
10928
10928
5279
5106
2870
2870
5825
79719
79719
6259
3251
9123; 102465472
9123; 102465472
10330
7307
3576
9909
5187; 102465532
2184
6672
6672
54788
54788
54788
10775
4938
991
9618
528
528
528
5089
5089
22918
22918
9267
9267
0
51406
5519
5519
5519
5519
54541
290
9053
9053
4817
8697
10497
2050
140885
140885
140885
9672
6428
1869
4927
1520
1520
23658
23658
4683
4683
4683
7466
9852
976
2956
133
9826
9826
9917
9917
6279
25843; 100529241
25843
287
287
2729
2729
5326
5326
51594
5300
5252
1652; 100037417
8803
274
7525
7525
3099
6662
6662
27341
27341; 91695
10269
65125
4729
2109
4668
4668
2356
22903
2995
3554
2274
1429
11329
8038
713
11065
10565
10565
3059
5780
4594
4594
9551; 101929716
23303
5993
5993
827
827
2941
8445
8445
8445
8445
10144
10144
4354
22836
22836
58487
58487
58487
6477
6477
10965; 641371
6596
9529
9529
9915
10758
5996
5996
5836
10948
730
10994
2192
2192
57804
4017
4017
4017
11075
11075
51421
4209
4209
4055
3632
10434
10190
4059
6776
3612
6147
11319
27352
117178
117178
117178
117178
117178
9910
6590
10535
51491
56951
8260
9925
4597
1535
5799
5799
7390
2271
2271
6157; 619562
10401
9788
9788
5796
4719
3145
3920
3920
9189
22856
4814
8914
6793
9652
9652
7158
22893
717
10286
6988
9138; 100505585
7799
7799
9060
9060
9060
9656
9656
9647
3607
857
51363
8050
9903
9900
7869
7869; 102465526
4643
22796
653145; 728113
4087
4087
4087
8453
8453
29994
56998
9790
7058
7040
7040
3796
3796
10516
27429
6388
8880
10469
10469
9587
4528
9693
9693
9425
9425
9425
4247
4247
27339
1436
10059
27072
6187; 26784
9052
9040
2185
2185
7469; 100126332
1936
10534
2235
2235
9924
9159
79080
7159
51112
4891
4891
4891
3613
9517
9517
3800
3800
5156
5925
10952
8301
6908
10567
9589
8520
1612
604
8546
8546
9674
9674
10615
2550
9830
9830
5819
10244
4130
64976
3434
10298
9869
11215
2744
2744
2744
9025
9025
10300
10300
9197
9197
10428
7077
1388
9827
23378
23378
9513
57020
10139
391
7019
7019
2628
2592
220
6733
6733
6602
2201
9770
6275
1793
11041
4728; 100616403; 102465669
4728; 100616403; 102465669
10058
10058
2101
4928
4928
10257
54987
1025
4552
4552
5373
11103
11103
9682
9682
9679
9650
9650
5985
5985
8898
8898
983
983
4646
4646
8869
5601
353
7088
7088
7088
9135
55312
55312
6302
6302
5050
1196
1855
6310
6310
3566
7378
7064
3965
4854
4854
4849
8857
7405
10611
10611
5830
266655
10641
7572
7572
2145
22828
10263
23262
7094
80204
1001
79096
10589
51020
51020
10671
9130
23229
23229
6416
6416
1819
1819
8439
1841
9094
11334
11334
8263; 474383; 474384
3660
4001
1676
51317
9695
9667
7318; 100847079
2632
9653
9653
9653
22838
3898
9710
8131
3117
4850
55823
3998
3998
477
477
3720
3720
8905
8905
9988
1633
6990
25805
2162
10559
2794
3257
3257
6814
382
382
7050
8225
8440
6635
23550
7707
7707
10019
22850
22850
858
858
1289
0
3416
3416
5797
6811
3635
3635
22920
1659
5264
9270
9270
5529
8604
8604
10153
10245
7358
5932
22823
22823
22823
2119
2119
164
5000
5000
4152
23362
23362
23473
23473
2146
26292; 100527950
26292; 81025; 100527950
26292; 100527950
4085
9776
9776
4324
5428
11072
78987
9260
9260
4709
8835
8835
7174
7174
51362
51362
51585
6195
6430
348
348
2800
2800
1606
9882
9882
409
3797
3797
2286
1487
3280
3280
3280
5685
2591
2591
5671; 5680
7018
5634
8514
6049
9823
8624
4236
5493
6304
1643
10947
4000
8216
4753
23531
10016
963
4237
890
9757
51439
9537
5424
5947
3488
3488
3488
25842
25842
51430
23593
9743
7112
10588; 100528021
4311
4311
10556
8834
8614
8614
1000
1000
256364
256364
9219
10106
4952
5711
7013
7013
25776
8861
26229
6337
475
6303
11230
8417
6697
64601
5663
1106
8662
22905; 100874309
22905; 100874309
9801
4358
5372
8558
8558
5341
5341
11309
11309
10788
1588
7162
1306
4717
54726
54726
55719
55719
57715
23480
6252
25852
25852
22859
10572
2000
9702
9702
9702
9702
9684
5469
5469
10231
1969
2639
10404
669
5195
19
19
9968
968; 26781; 101928634
7133
6653
4233
27095
27095
80208
4215
10654
6640
10651
1130
26019
24149
24149
9973
4046
4357
324
324
324
10507
5537
6810
8065
8065
8065
27257
6280
9391
5636
819
0
2670
687
687
687
8027
79053
9670
920
4023
4023
10712
1353
11183
11183
9232
26469
22882
5092
9820
26
8836
2212
9638
60312
2189
4331
178
10475
10475
8481
4016
10974
6878
5875
4783
1459
587
2968
9057
9057
9057
5867; 10638
5867; 10638
25972
9694
7739
379
379
7029
7029
1783
1441
10272
23607
8634
24138
24138
11193
11193
11193
8603
7709
7709
9839
9658
6729
4726
22876
7915
7915
10475
7014
705
4712
9724; 440138
6817
5423
2002
23017
23017
9873
4711
56902
55558
8227
6502
6502
3480
3480
10466
10466
51704
51704
1374
1374
10311
4281
4281
2263
2263
10150
22837
22837
2077
22879
9332
2230
2230
9797
5320
10544
9765
4296
8161
8161
7515
9896
8722
788
10206
5116
7111
7111
9377
5433
3162
6387
6902
4123
8694
10093; 26140; 100526693
7172
7172
7038
9931
4925
2799
6895
22909
11018
5577
3712
3712
7423
596
596
4350
6376
5311
2332
10426
5266
1871
1871
8449
1687
5982
2487
2487
1734
1734
55621
9654
9654
6239
8324
8324
10127; 283876
5142
5261
3708
26275
9933
3993
6905
6905
1803
1803
10908
2067
2067
51096
8659
3707
22902
1647
3909
6499
578
2014
23660
23660
9325
28955
55810
8496
8496
23082
55322
7764
10200
113
6996; 732360
6996
3149
3052
3052
360
5937
5914
5914
3727
3727
6925
2972
701
9828
4680
1519
6484
6503
6503
51626
51626
9787
25801
25802
412
412
412
412
644
644
644
4548
10165
27238
6199
4126
10205
10205
9553
5442
5442
55794
55794
7164
23635
10512
10512
10247
1657
7703
7703
8476
605
605
7447
7447
4065; 9936; 100526664
63931
63931
55695
51449
51747
2175
2175
1442; 1443; 1444; 2688
0
208
11080
11080
6586
6586
4835
2952
1716
2983
10946
10643
10643
1839
1998
5998
7103
8019
9600
55062
9235
26610
64149
22864
6636
10618
10618
2615
4217
4217
10188
10188
8548
22924
22924
6197
7428
8850
22954
10270
10270
547
547
3489
6606; 6607
9846
3426
22911
7443
10954; 102465667
1352
5064
5095
88
88
88
88
104
54475
54475
7412
64854
64854
26168
58
6594
6594
6594
4320
0
4320
5293
10063; 64091
1756
10379
22841
22841
23011
2199
7056
7056
6447
1613; 693222
1613; 693222
10406
102157402
27175
5332
5332
57149
27297
27297
23334
10454
9843
9843
3732
5073
9922
9922
8671
10479
9411
5909
1774
3248
3248
4283
8509
1525
5097
6919
10062
9435
1536
1536
2938
2730
513
4794
4137
4137
4137
6182
3109
9727
3791
90
4318
9013
9013
4907
22846
55756
2011
9371
11120
384
384
1479
4353
4353
1185
1264
22926
1365
1365
9858
22880
1876
9923
9923
51668
10529
10529
771
9111
10868
5494
990
990
8504
8504
1317
8504
1052
8226
10036
10036
6901
4682
1593
2167
5826
5826
7257
842
7988
8987; 100129583; 100631383
8323
2530
2149
7403
7403
7403
755; 755
755
755
755
5774
6857
6857
10681
6619
3382
11097
5074
5074
2214; 2215
2215
10126
3845
3845
10253
9836
9836
1846
1846
23395
11015
3039; 3040
26751
5813
5813
11060
5984
734
5134
11130
4234
23637
1952
29970; 100505385
5094
8412
9319
23474
7857
1902
1902
1902
1050
9781
4129
10810
6948
23475
9338
5330
9749
9749
9749
1211
6424
6424
5728
5728
4253
4598
3394
4199
4199
5613; 5616
5613
9706
9706
9984
9486
116987
6821
6788
4211
5920
10210
10129
745
9731
9731
9583
9583
10609
8459
114034
4900
5090
7169
1203
1203
23532
8884
5025
4216
8859
5147
6790
902
9819
8178
8178
51634
51634
6604
7067
4534
1938
6351
6618
4897
7016
4800
4800
4800
3176
3176
3176
10658
22795
2791
3561
5550
962
132
132
10912
7305
3980
10568
51103
8318
5983
5983
607
3291
2309
2309; 2310
9136
5138
11259
1294
7107
7593
7593
8460
7280
55556
55556
9091
2483; 100289097; 101930278; 101930531
10635
7027
7784; 22932
2948
23166
1645
4242
4242
1036
23387
23387
23387
10312
1031
22875
22875
10403
11117
6494
8936
22904
686
4258
3614
1164
6198
1371
140465
241
51042
27252
27252
10432
4151
23099
23099
23099
157
157
5481
5481
2766
5916
5916
10208
3454
951
1120
571
5316
5316
864
864
9649
5155
5783
23288
1054
1318
60489
4335
8732
8732
5130
5130
5610
10005
5284
10981
79161
79882
6253
25906
5700
9535
11010
11010
5549
2643
9759
27067
7084
10465
57030
57030
2166
2207
1119
7748
51454
2313
51454
10591
4826
10592
8310
8310
6018
10926
11102
11258
1020
2767
4005
22897
22897
1017
7421
7421
7421
79071
3995
1105
4316
1114
5664
5664
1376
1376
63940
1119
9088
6273
11040
6497
1910
3960
1910
9166
6650
7084
7084
9166
5698
10636
7004
10667
10667
5507
5366
5366
9145
8470
4329
4329
9849
6794
6448
275
6834
57835
5289
4015
10772
5188
9920
9811
9811
8842
4285
977
9895
9895
1583
4882
482
1385
1385
1385
51512
6001
51512; 55687
51512
6001
1301
4756
27333
4763; 101930150
27333
4763; 101930150
4501
7753
11322
7753
6183
6183
175
175
8609
55702
10287
5999
5999
5999
8269
10626
29957
21
10484
1307
11186
205; 100507855
205; 100507855
9443
9443
6286
7188
25913
25913
22907
3984
3984
23768; 100506718
23768; 100506718
4669
8935
8935
2152
65055
65055
2976
6668
6578
5290
10978
8570
8570
9857
2584
9746
9730
9730
8537
2261
2261
4037
26151
8220; 23617
2801
8942
78988
78988
4128
4128
0
8805
8536
55
8501
2869
2869
24139
24139
24139
10278
3783
25807
9747; 100294033
6558
27292
2321
8458
27301
9086
9086
23046
4744
7186
9215
2537
341
2581
2946
3047; 3048
8061
2247
2247
4289
55885
393
10959
10959
3931
6518
6518
7089
6666
9825
9825
9818
80301
2348
4360
10964
9308
23649
8425
410
3832
240
240
9762
5082
5082
335
8321
8321
7637
23641
667
2619
2619
23659
1478
5810
5810
6567
1909
1909
9118
6622
6622
7075
5803
2919
2596
2669
9640
7701
4312
5091
5877
5877
26578
79095
7862
7122
2027
5287
10040
10984; 101927338
3784
22845
960
960
5144
9824
637
56905
56905
29966
115
115
23287
23287
4856
25939
2125
8479
2039
5534
5534
771
771
8317
9855
3096
9844
1802
3283
6314
5480
5480
51090
23774
29902
1797
7699
5170; 101060747
9678
11138
4644
4673
9760
9760
672
54575; 54576; 54578; 54600; 54657; 54658
3627
7448; 645832
5978
0
2564; 407009; 574412
9284
9620
1917
23541
10610
2889
11234
5190
9764
10966
6770
9641
2944
197
3631
3631
5509
5509
22873
22873
8438
51690
2289
344; 346; 100533990
3662
6402
10336
55856
8493
9619
22863
22858
1346
5303
5303
54677
4327
4327
23059
23059
9677
2264
4321
933
354
354
3897
3897
8927
9016
9056
9891
65082
10752
1742
54471
54471
6781
6781
6781
22888
10573
2049
9683
22943
9156
5218
10668
6366
3158
435
11007
11007
5526
5569
5336
5055
3422
7347
65057
2553
1462
1462
4929
4929
7033
540
3690
3690
3690
3690
29780
9527
4620
8986
9252
6787
9252
1308
1081
54
100
8405
4751
1901
10495
10495
905
1806
9454
4881
10024
10307; 102465499
4899
4899
7020
7020
6352
6461
6461
29896
2671
2671
1043
9738
10873
250
80143
80143
3169
11237
11237
3123; 3126; 100996809
22881
22881
4583
4033
6715
25880
1003
3775
3775
9771
9771
4053
3384
4884
491
3667
25849
8910
3087
9482
8398
4034; 100316904
11135
174
993
993
1113
3669
27042
27042
9399
9603
8100
229
229
56623
5596
5596
9493
26100
9851
11197
2153
2153
24145
8030
3177
2051
10351
9829
9829
55800
55800
1299
4690
1012
11169
11169
6804
9783
7049
373
5653
3866
5141
1464
4624; 4625
889
1060
10256
636
23047
29114
3376
4495
9463
3437
5743
4675
1824
1824
10038
3131
3131
3131
5607
9854
9854
1102
7067; 9572
9712; 100507213
2775
2775
2342; 100529261
7984
4521
2237
2237
6891
6891
7270
7270
3590
2123
8208
7060
4118
3217
3217
355
355
0
4291
4291
3455
3455
11326
5498
752
4092
7181
9742
9737
1844
80742
2009
2009
4602
9889
79758
79758
6236
6236
6737
8971
3134
10329
10329
10845
1158
9254
9183
5602
8618
9704
9704
9700
3294
2245
10384; 11118
10384
7272
89795
2021
9833
899
899
5883
2350
5673
1024
657
9140
10875
5422
2731
66036
27030
51367
8411
8411
5576
5576
2028
2028
1356
27107
3047; 3048
10732
1641
1641
5778
4999
10536
5268
10331
8379
1890
317
4671
4671
4832
3572
3572
761
9767
2644
3396
5126
5126
7978
7091
5189
8938
2762
9726
9344
9344
10630
4255
7357
9938
3364
3364
10232
10733
10733
9148
9148
3932
3932
1915
9372
8639
4585
5734
5734
8819
8819
8819
8945
23192
23192
2701
9521
6196
602; 102465879
602; 102465879
1656
10612
10612
3587
6664
6664
6664
10267
4300
4300
11272; 100533464
1373
2622
79703
54440
7097
1497
3624
8045
8273
10791
662
6943
4982
4982
3249
5771
5871
10782
5350
5350
5350
222
222
8038
5793
5798
7156
1869
10468
3385
22900
399
27076
9892
9149
8406
4507
5001
1263
4332
5790
653361; 654816; 654817
1058; 54978
8082
8082
2638
576
357
57827
5962
4097
1475
4939
2705
5864
2013
9949
1662
11129
6450
9575
5002
9815
2239
2239
79090
9344
3698
2244
3691
3691
4771
5217
2781
4600
8851
8851
2819
22809
22809
8653
8653
27245
9732
55922
9397
9397
10518
10518
7031
54552
4013
3029
135; 101730217
9982
7039
7039
10150
10150
7433
10124
1112
1112
5888
5888
3104
6777
1326
7216
2173
2173
1949
3673
1667; 1668; 728358
9134
9150
11157
11020
10320
10320
5004
5004; 5005
10020
1080
2568
11216
1062
440
5723
973
23542
3815
549
5557
4703
3682
27239
3425
10861
3425
8505
5393
5926
8487
6699
5167
5167
3553
23092
23092
54556
7518
7518
1573
6584
5345
10903
5281
5281
8777
5915
1396
316
316
55973
4998
29781
25950
10046
7553
51172
5965
22890
22874
5193
535
9883
1836
1230
1230
9945
4261
7113
10485
9751
4124
4515; 100272147
1945
338
50649; 101930241
2258
51196
51196
4741
6348; 6349; 414062
9904
3908
2246
2357
2357
6443
6443
8577; 100526694
8577; 100526694
4207; 729991; 100271849
5333
7444
5742
5742
10360
5891
6320
70
3336
26747
26747
26747
10083
10090
10090
8790
283
215
1463
84179
4636
9546
4689
1183
1183
9865
9865
6529
958
10446
6712
41
3728; 3872
6038
1439
8800
8800
1161
29895
23464
1951
726
995
4921
5929
6773
5775
1212
965
25797
3795
23421
7135
5930
101
101
7746
25799
0
2786
11005
7802
4090
4090
2176
5357
6102
9020
23764
5723
1174
1174
538
538
768
7123; 23016
2737
5110
5337
4828
5971
3730
3569
10840
91
9392
9610
9744
9744
9262
6045
350
1678
10621
2585
8843
3081
1962
9681
6835
2099
5157
3556
5939
1690
22895
7957
5051
5051
9122
9585
6649
2219
79979
374
29899
9997
10563
64849
64849
50855
5194
4855
9980
1959
80184
8864
7727
5087
6932
6932
9880
273
3625
4306
97
5225
3757
8915
10849
10290; 100996693
3976
5450; 101928620
119
3937
3937
23552
5554; 5555; 100533464
10531
9567
9567
9567
7799
2571
2743
2743
5277
7804
2218
9816
2533
7022
7022
8556
650
650
3560
3181
10458
10458
1160
5933
974
10385
10385
11066
4968
3484
3764
3764
2267
8564
8564
51101
27293
23403
1644
6688
6928
6645
6645
6565
6565
3798
8000
10297
1968
4520
4520
24140
9796
10268
92
9071
8723
4330
51308
9986
9986
6271
6728
5816
1638
1638
6491
9841
30846
6819
6819
10675
580
6483
11013; 286527
1780
2769
1381
2677
5274
5037
2593
36
8975
185
2891
9472
5203
5203
5203
8424
8309
3216
3216
10603
9715
1629
1629
1629
5324
1496
6588
4188
8821
43
43
874
5174
10234
1675
26137
5348
4193
4193
1082; 93659; 94027; 94115; 114335
7125
286
286
286
6358; 348249
1111
1111
4361
4088
4088
4088
9201
7454
8540
5645
7850
3290
9037
53340
8434
8028
2355
493
6789
38
744
9912
4287
4287
1605
2242
1880
5191
6581
9358
162
9755
3092
3092
6940
794
51678
653
653
5016
590
22848
22848
3014
10520
11099
2953
4886
79629
9848; 101928198
6617
487
5617
1386
7786
7786
29901
5255
4303
9488
3212
3208
4486
916
64771
4157
4862
4862
11021
3241
5154
6338
9957
9957
843
3663
3663
11012
1602
1602
525
51379
11341
6364
259
5502
5328
7360
134
29907
9636
27240
6261
10420
51442
3001
1428
2707
2707
10570
10570
55565
10578
9729
7728
2690
27286
727
10846
1586
5784
695
2650
7429
22899
6324
1360
55056
55056
9131
6947
55786
8492
25792
2626
8418
79968
6801
9941
0
1404
1404
800
11104
50628
862
862
2110
27165
1004
1004
5099
5099
7410
7410
7464
10677
10325
23708
26872
22824
1380
22826
7297
6876
10950
5121
9577
9899
4938
8048
1776
4488
4488
671; 149684
7189
5125
5125
79734
10557
3814
9506
2395
11057
8534
366
27074
5305
51601
285
51375
649
10882
3053
5837
4920
3269
3269
4846
2687
79868
79868
2120
7425
11116
11116
4634
10125
10439
6521
5152
22834
1830
64750
80736
10293
7185
3215
3215
5676
1730
3235
3235
4040
57147
284
284
8736
8742; 407977
22915
51760
4485
1357
3742; 26290
5639
5638
4222
2159
8846
6610
218
1359
793
793
978
5558
1392
1392
9786
8395
211
254359
8997
6457
6457
577
313
221
8717
11064
5521
6637
9185
5080
5893
7472
2243
2243
11069
25809
1511
722
4194
27253
23498
6621
9734
8638
80308
27077
54039
22944
10867
2326
7486
4065
4685
9514
3112
7507
140462
486
4547
1594
10301
8120
176
4319
597
55937
7177
55667
942
942
56061
7023
80003
8896
9143
952
7140
7306
10993
2674
10590
5608
5608
8630
10526
10745
0
23545
22852
22852
23765
7226
1040
4036
509
5789
1311
51364
683
55972
5098; 8641; 9708; 26025; 56097; 56098; 56099; 56100; 56101; 56102; 56103; 56104; 56105; 56106; 56107; 56108; 56109; 56110; 56111; 56112; 56113; 56114
3695
5053; 101929036
5443
2675
2675
1271
5317
7356
1730
7011
10178
9180
22885
10499
10499
641
3899
3899
5224
3785
2170
51427
79171
1837
7137
6769
8448
6868
6868
869
55658
1543
670
6456
2949
1401
2147
3699
2157
957
925
6820
4968
11062
11062
8886
1452
1577
8557
2069
11001
11001
2936
9465
0
22849
2161
26240
2330
1852
5650
10266
638
9605
2252
26085
421
0
3684
9877; 441155
9877; 441155
912
8631
7773
8839
8711
4857
9369
55346
55346
3575
6519
0
25780
7220
7220
80342
4919
6094
7286
444
8976
8976
11232
54732
4143
2913
5068
3696
6495
1620
8685
345
22914; 100528032
3157
6002
3316
5122
9172
885
4314
3292
1047
914
51200
25859
25859
64848
64848
2993
2993
9256
2688
3717
3717
1384
8876
8912
5787
64063
2620
7381
2562
10201
8941
51043
7289
10168
6563
6571
4804
9450
2346; 219595
6689
9687
6283
6545
1820
8547
5781
5781
5644; 5645
624
5342; 5343
9659
9487
3706
11277; 84126
3977
23264
5463
5979
5587
7625
120
7704
3676
3676
5968
4437
9832
9832
2550; 10537
136
2168
22871
415
9221
6583
4776
1524
8900
3848
5368
3782
3782
100507436
4277; 100507436
2302
4958
4958
5427
1056
5745
5406
5346
2902
2902
6278
9422
6508
3046
6533
6533
8875
5649
5865
5865
9466
1510
10224
10223
2960
9586; 401317
4487
26040
5334
2294
3101
10669
22843
1551; 100861540
4621
1300
6296
6999
8218
3570
7434
7434
11122
759
759
4619
3777
9860
6258
0
29893
5365
1444
4322
5166
11168
5062
9093
79088
10538
6884
8294; 8359; 8360; 8361; 8362; 8363; 8364; 8365; 8366; 8367; 8368; 8370; 121504; 554313
3790
13
4504
1504; 440387
10991
9638
3231
3231
22868
2041
9365
4246
23779; 553158
3622
6440
1800
1393
1188
9625
911
8832
4340
7474
5396
3600
6909
2005
9657
204
10863
1576
1576
4224
4852
10149
9662
7053
22832
22832
10216
7051
3680
3026
834
7044; 10637
51412
51412
22887
28952
9856
2290
9904
9306
54581
4693
10874
3242
7130
7130
6274
10461
27063
443
8078
1825
1825
5271
5966
5966
883
7182
9363
5600
6638; 8926
9914
673; 57670
8715
8745
2784
58495
6403
6050
1996
7884
22869
3827
6627
6693; 101929889
6693; 101929889
6539
7644
26191
23405
2978
23759
23759
1807
5889
7490
33
33
2042
2042
7349
8292
3159
1457
10233
3792
8997
1122
9651
9187
10866
575
5801
1491
3077
3077
374819
4745
27185; 100303453
4148
51750
7146; 7148
54575; 54576; 54577; 54578; 54579; 54600; 54657; 54658; 54659
10772
7584
5003
10773
5583
1368
1842
9837
5881
3670
2334
6300
8786
6431
2523
8350; 8351; 8352; 8353; 8354; 8355; 8356; 8357; 8358; 8968
6036
56311
5868
2043
1960
7168
7168
6775
635
945
270
6665
3996
3996
11202
643
2004
152
411
433
1208
4163
54739
27299
9705
7855
9699
5298
5298
9355
27304
7694
1811
9223
6005
6005
10389
3563
63928
939
23436
116986
57834
6017
1244
2709
5806
7555
2662
10930
6861
6861
4081; 100302239
9635
9635
9635
395
23264
23264
154
140
3598
2553
5537
7673
654
383
5322
11076
65988
6504
7693
8916; 101929134
1399
1414
4356
5739
9831
8633
2840
956
1041
1041
3221
2689
10900
8382
1087
1087
311
4223
4223
5957
2888
10198
4064
1178
762
762
1071
6401
1358
7480
7941
4978
26576
1896
4113
7409
22821
22821
8794
22853
1469
22847
3273
8483
5076
5076
3975
3780
9331
9331
4326
3981
2828
3084
10138
6690
7695
3841
9032
7079
1378
10625
5210
4277
5581
9175
552
552
552
1740
1950
640
1369
26093
29906
5624
7047
8187
126
2329
2822
2822
2822
4145
10637
8521
5582
7098
5867; 10638
10650
9696
9645
8581
5029
5724
5616
1016
116
4760
6886
1212
4867
6997; 6998
3700
5229
3201
6000
4922
6822
6822
3284
3606
11184
11330
58504
27112
5744
7006
11163; 170688; 440672
11163; 170688; 440672
4608
731
6263
2297
1787
11061
6691
5319
2984
3111
55888
9244
9735
11194
57119; 100526773
57119; 100526773
4093
5989
8224
4983
23604
866
2922
1013
1013
2134
53358
10203
3428
4440
8513
2588
6372
1236
1995
9607
9971
3559
3423
3084
5444
5444
5618
5165
5165
9211
325
5192
5192
1339
28234
2774
2774
80207
5619
9021
9021
11251
4294
4094
9928
6375
6375
5972
10814
5294
5294
2352
4618
7545
1850; 101927562
8988
55117
2295
4250
2140
5199
6326
627
9908
10368
288
6906
1045
5139
5139
5196
5918
5918
7136
4606
1608
6505
2657; 10715
930
773; 100507353
3963; 653499
4137
8620
9745
2254
9098; 84669
4184
6357
26045
7074
8431
27
2241
9623
8853
7092
7755
1259
27035
6097
10261
8710
2641
10218
1592
7222
2315
2315
0
2150
1044
23061
3037
50859
50859
2583
758
8698
79867
1833
8825
54939
6406
6096
5153
3276
51032; 63036
51032; 63036
22891
5648
1621
55171
5524
57447
6010
6010
2558
1733
7482
7482
55966
4496
4916
10202
660
23205
23205
8771; 100533107
51603
22977
10154
10154
7090
51360
5128
1442; 1444; 2688
4858
4858
9834
4308
4056
9079
5753
23639
7512
921
3902
23353
948
9229
9229
8775
2272
3674
3674
25988
2328
55744
4948
1104
55320
2115
3642
5371
1591
7363
8464
9753
970
5304
10736
10736
6728; 7310
9447
4051; 8529
4051
268; 100423031
1014
8787
946
946
2957
8972
9265
6862
2569
26150
18
7225
5172
27314
8193
0
1138
2903
6514
331
331
22808
66002
79411
3818
6595
6595
6595
940
10388
5475
0
3641
9631
54800
6863
4939
6419
55623
27098
79986
6493
0
8190
57016
1452
4987
4987
11039
6541
51230
7141
11009
5680
9448
7639
3786
11156
6792
634
7432
1482
7745
30008
646
9289
55634
23643
7681
1269
10693
1618
2672
1813
5896
8943
6837
23178
1474
4901
4901
3630
9121
9121
3232; 3233; 401021
3232; 3233; 401021
6517
5017
8909
3990
867
57096
9947
2160
29798
786
9015
8200
53616
53616
5973
8809
27121
10750
7458
7200
5145
8287
5961
6756
6756
6523
9719
7299
5732
9582
1134
6496
1141
5922
9934
3357
3346
2574; 2576; 2577; 2578; 2579; 26748; 645073; 729422; 729428; 729431; 729442; 729447; 100008586; 100132399
608
1828
3034
190
190
2735
3050
51276
7030
55721
1361
9205
10622
10622
2812; 5413; 100526833
57136
4654
80761
0; 0
3543
80174
2745
6671
6476
598
3003
9522
9522
2571
2571
6295
359
11245
2322
6498
1088
3881
2554
320
922
2813
10462
7718
11016
54435
5163
5777
10898
10524
40
64714
3766
3574
5407
7594
4935
3240
7504
4861
8284
1910
7010
1140
1184
7287
4908
9750
3344
2875
23136
9142
79774
22854
247
22797
7369
4626
4004
23546
4249
57821
9170
9170
8535
649
27306
735
9718
943
2892
22866
22865
7288
8690
1137
1137
7481
344; 346; 100533990
3222
6847
51066
2277; 100532742
432
9205
3227
631
9721
9043
910
7975
9468
1677
8608
1555; 1556
1555
56548
8654
1907
2208
2208
10225
3741
8468
65258
3759
8515
27303
6123
9087
23443
7380
5746
4062
22844
8029
56
1415; 1416
1415
438
2572
3338
3338
2249
343
3821; 3822
3347
676
865
5451
4707
5143; 729966
5143; 729966
5409
2066
2151
8840
10
9940
10647
4524
4879
5079
5173
917
10371
9162
119
10151
10151; 220988
51710; 101060181
114
155
1489
4803
26206
26206
11189
54805
29774
3268
3268
26013
26013
51716
5021
5375
55503
7294
80264
57282
414
6405
98; 101927144
3045
6779
6531
8092
9095
25770
173
5149
3750
1413
8789
9810
10013
3204
116228
2566
10633
6037
2045
6885
6885
8692
10990
2281
3223
5047
54468
8545
9534
0
8739
8739
1002
2646
9754
1101
5465
1991
6568
765
9748
9748
6492
4084
1610
9542
9127
11026
6511
2815
8796
2688
2688
1238
398
64714
3594
89
269
6299
337
5506
2788
8712
28513
23620
56242
79173
9941
9941
4146
4146
7087
8744
5010
0
3080
7706
2304
570
56253
4821
6898
10672
8904
2005
2733
2733
9084; 353513
5578
3589
7903
3589
2977
7678
4782
10249
7700
9023
9563
10326
5100
0
6708
6716
1630
5457
9723
5367
7046
3362
3938
10021
10317
10825
23623
6335
8367
2538
23266; 101927458
51352
364; 100509620; 101930168
632; 11243; 100527963
189
65110
65110
2846
9477
0
9027; 51471
51471
11278
11278
904
4798
3885; 100653049
6900
23432
23432
8499
10663
4049
10808
5741
729230
732
2323
6329
1411
1235
6014
3293
8817
8817
6370
9169
7143
1234
27109
27109
1472
8578
782
9394
5544
3595
5533
1831
5325
2980
596
596
29903
9970
3579
8929
2560
5754
4325
4325
2555
8854
8854; 101928635
5874
5874
8852
11077
11055
3948
3858
1144
57165
492
3083
10408
4254
1466
579
167
2694
2736
7781
2906
8792
9120
1029
6767
10747
1870
6536
7068
55610
8294; 8359; 8360; 8361; 8362; 8363; 8364; 8365; 8366; 8367; 8368; 8370; 121504; 554313
1187; 1188
6538
6334
781
10050
26762
6546
3617
9283
9498
9194
5071
5083
2020
2081
3375
55410; 83869
314
9119
3270
3067
7539
4091
5995
48
8807
8999
6570
114548
445
51032
10001
10001
5697
5297
1435
54862
5454
1438
2543; 2574; 2576; 2577; 2578; 2579; 26748; 26749; 645051; 645073; 729396; 729408; 729422; 729428; 729431; 729442; 729447; 100008586; 100101629; 100132399
286
8402
4892
22835
5027
3952
4974; 101927057
3577
6555
6291; 100528017
10246
55669
1121
6843
6843
6718
3751
10859
5296
4058
6121
25836
25833
3768; 100134444; 100996843
2015
2549
7124
80740
54799
26330
51351
8510; 8511
5592
63934
5597
6799
8785
10681
7768
54575; 54576; 54578; 54600; 54657; 54658
3189
7766
11238
23613
2678; 91227; 92086; 728441
5204
80216
64499
3356
407
4796
5253
495
248
3760
3760
1021
4435
2660
3882
1746
51778
1010
6572
117
4915
11146
1735
6910
8329; 8330; 8332; 8336; 8969; 85235
2787
339
23373
3592
9808
774
207
10472
3161
2792
9398
9555
780; 100616237
25875
1009
1009
2262
9370
941
5737
2444
3195
10553
840
2559
2842
6540
6554
2186
3718
1018; 100529145
23140
23140
3671
1775
181
3386
27255
10318
7547
3987; 100288695
7015
5009
6580
8856
8856
25794
1089
239
27288
27288
1068
2556
9099
6550
9099
27290
25774
944
27035
2158
65243
420
9002
8399; 100652777
9991
27036
15
8341
10739
5568
10748
50937
9666
9666
4286
5991
2915
25850
3738
5788
5127
3973
10141
2897
801; 805; 808
1548
7367
7544
7543; 7544
3739
9153
4990
4225
8552
29855
6564
3953; 54741
4153
2056
10281
55018
54738
1261
319
55591
11015
11015
5937
53820
10152
1669
10871
10407; 653423
7634
0
1145
2180
1038
30835
30835
10529
100852405
51480
4656
56969
444
1444
9662
80094
80161
64386
5362
79056
5598
186
186
6340
79175
10786
2911
2155
1946
6445
5137
7596
22878
6939
3358
6579
4842
4842
8447
5260
3811; 3812
3811; 3812
10666
3036
845
8621
8621
6780
23457
6453
4155
1823
4100
685
2070
246
4317
5858
1063
7037
4829
7048
521
6660
30848
7752
4050
5657
1258
57151
10566
10468
2054
2074
3980
7352
8674
9047
2561
3166
6360
6512
1673; 100289462
55568
23499
10645
4923
26959
7782
6247
1527
9736
3787
479
3352
680
3381
0
954
3236
57047
3601
27287
80316
11181
10085
27035
242
8626
9028
8993
51270
9420
2710
9536
2811
6525
8394
7366
3062
7696
696
10195
3239
3239
8419
4889
5629
7691
8471
3354
5884
1581
1579
9389
3950
3196
1057
6331
5046; 100507472
22925
4775
7730; 100529215
8528
5880
10584
763
8748
8748
4617
10801
7292
49
984; 728642
6582
4477
8560
54831
3586
486; 100533181
23524
10580
4857
10073
7355
7355
10879
1440
7101
9390
10803
10333
25834
23275
23275
11281
26257
53942
25822
2899
5028
3174
58530; 259215
78998
2994
3004
0
2742
5646
10768
100127886
51083
831
6425
8544
0
0
57038
4295
54861
2169
100507630
0
100128329
0
4212
0
27296
55832
10919
11119
1124
0
0
80052; 80052
80086
80168
55768
6757; 727837
7629
9364
2206
2206
1564; 1565; 101929829
55898
838
2257
2981
6953
766
5593
10539
518
518
3904
623
27013
7743
2779
9533
1143
3918
8526
6532
6738
489
489
10665
7982; 93655; 102466616
10755
9173
3765
23657
1670
1030
1420
1421
6346
4112
4791
3604
5207
3565
3565
6850
5394
358
5033
130
8650; 101928143; 101930388
496
11170
2917; 100996542
4179
4352
10943
517
4986
6915
6915
8525
6262
5308
9203
9154
9311; 11194
1609
8473
8473
3140
3140
9058
8973
6098
6473
9473
84288
10632
4616
342096
5020
3360
3360
4114
4115
4115
5301
225
4018
6166
6469
1418
0
147
2491
8289
610
64137
8867
649
353189
8749
7516
9313
3748
27284
9407
9497
9497
51351
94134
430
1544
1544
30817
8340
7479
815
8454
750
10010
1654
617
3061
8573
10400
10061
10061
6103
9139
6542
7024
114049
9181
1390
10230
4593
4593
5133
3756
5276
9671
5651
8326
4917
23495
3060
7132
8928
9557
9085; 9426; 203611; 253175
9085
1821
8688
5731
29909
1240
2306
1810
29760
51
3842
2290
4336
1756
9644
6899
2575
2515
8747
10214
5606; 100996792
10130
3889
3891
7439
5992
4868
2204
9048
9480
4689
11063
5077
5077
2833
3834
8456
6911
1417
841
3626
0
347853
257
953
176
785
5456
3547
10690
10288
26238
85446
8202
25775
9863
22829
8522
22981
7399
6396
59344
5563
26239
140710
574
10616
871
1419
8687
5318
1549
9859; 645455
4014
3094
55643
3823
6683
5458
2103
4595
55729
1007
0
0
1741
5678
54900
54941
7142
0
10787
2543; 2574; 2575; 2576; 2577; 2578; 2579; 26748; 26749; 645037; 645051; 645073; 729396; 729408; 729422; 729428; 729431; 729442; 729447; 100008586; 100101629; 100132399
23636
7177
2649
0
0
51475
10721
55715
0; 0
5523
0; 0
55412
5542
57343
11228
0
0
80108
0
27185; 100303453
9612
25840
80350
6276
10114
80256
8814
1961
1961
10084
1442; 1443
6524
56341
64816
83734
79150
783
11262; 101928789
5969
0
1539
7552
5663
10075
414
3516
120227
3884
10174
1804
55227
5861
4985
2035
729230
3824
3824
55805
11273
100131755
9495
9921
10321
1448
2220
5715
5627
537
2165
3859
26003
2232
1671
5197
3906
3467
3363
5244
124
5747
2260
199
4150
2692
3399
6622
1063
662
5511
1725
10458
3141
2192
2192
11030
11030
57326
51754
11126
54466
22794; 102466986
1528
3596
10393
5449
4582
551
3558
2921
3643
6374
6620
2996
23155
55627; 150776
11027
5313
1142
9437
6367
7379
141
6332
656
353500
5078
1135
8913
10142
7982; 93655; 102466616
11024
23544
10877
0
2318
4931
51350
0
4185
0
0
7036
3000
795
799
799
0
1757
64386
11219; 55559
959
6736
27004
10004
9940
1395
2695
6361
3593
3568
4012
3562
8740
3849
1617; 57054; 57055; 57135
10648
9333
1617; 57054; 57055; 57135
1572
2128
0; 0
0; 0; 0;  0;  0;  0;  0
0
7258; 728137; 728395; 728403; 100289087
417
7543
7849
10296; 101928676
7849
7849
1473
2814
3363
8001
2925
3933
5208
3445
7783
5988
3860
10738
2260
51050
10921
1268
9584
5325
4951
1453
55534
3382
288
1447
3567
0
2624
10850
23047
5579
10941; 574537
1770
0
4629
11131
100505879
3441
50674
2734
11311
4208
56
23177
2741
56
6500
23276
1805
8013
926; 100996919
10370
2104
3010
10735
4355
0
1534
2796
10109
4988
56
56
272
11261
4988
10332
753
776
104
2765
11332
10725
58503
9423
2299
0
26083
27237
26191
26191
3431
56
0
0; 4086
185
4168
3055
7712
775
5981
8555
7293
8214; 85359
8091
8361; 8369
7093
2880
55353
118
5990
2892
463
8858
2916
611
8174
8808
0
4607
6011
55109
0
5467
0
8359
4664
6869
6869
835
10605
1084
2986
26091
26091
863
2736
4248
1237
5081
0
9542
10753
51046
51046
2959
7404
1442; 1444; 2688; 2689
1442; 1444; 2688; 2689
5980
3903
8527
7267; 286495
1175
6354
8360
29044
150094
6790
6790
79973
0; 0
3694; 100505984
3694; 100505984
395
1756
81030
81494
81550
326
81552
81553
81565
81576
6731
81578
81542
81696; 81797
23093
10500
81605
5662
81611
81628
2696
5675
81691
554
81698
81857
554
10938
5042
81875
26098
4121
81887
81893; 387254; 100271836; 101060604
81931
400949
5800
3808
9312
10505
1562
9655
3834
861; 100506403; 101928269
6916
5740
7916
0
5670
6928
81854
81856
2520
0
83450
83475
10876
10876
0
0
54504
1558
4622
1663
10521
9188
2196
0
2543; 2576; 2577; 2578; 2579; 26748; 645051; 645073; 729396; 729408; 729422; 729428; 729431; 729442; 100008586; 100132399
83481
6493
114876
1663
0
8714
0
114881
3581
10279
4325
4325
1118
5733
11074
9312
3456
8233
1758
26584
6569
7204
3804
8365
8294; 8359; 8360; 8361; 8362; 8363; 8364; 8365; 8366; 8367; 8368; 8370; 121504; 554313
3448
6870
7109; 102724200
0
3991
0
3857
4647
51599
5672
0
3578
10254
7273
4772
3806
7541
3552
22947; 26582; 26583; 441056; 652301; 653543; 653544; 653545; 653548; 728410; 100133400; 100287823; 100288289; 100288687; 100291626; 100419743; 102723449
23338
3810
859
9752
10235
0
8735
725
4142
238
238
7881
153
1815
1748
2570
91
91
266
6585
91
91
3211
2263
53616
53616
2263
2263
3084
3084
3084
10630
2263
2576; 2577; 2578; 2579; 26748; 645073; 729428; 100008586
53616
0
2304
2246
3084
30062
1268
651
9366
0
711
334
23483
1755
3749
9469
27181
0
23770
1943
5669
10634
3444
553
3446
4210
6731
8669
56918
100507249
56302
10863
10863
6051
56903
8498
57116; 93474; 100533111
10896
8433
0
5309
0
374286
374286
1617; 57054; 57055; 57135
1617; 57054; 57055; 57135
2543
2678; 91227; 92086; 728441
26659
5460; 5462; 642559; 645682
10255
8647
9538
1983
7054
27302
1444
1444
1444
25816
7813
7813
8911
5794
0
57824
64109
1232
5241
3123; 3123
5940; 159163; 378948; 378949; 378950; 378951
2821
10892
51622; 221960
9248
65121; 65122
7536
10692
7187
4952
9942
9942
5935
9478
9478
6482
312
0
11214
1553
4205
59351
60529
9083
9081; 442862; 100509646
64211
64579
2532
9524
2494
5024
9082; 353515
643733
1442; 1443
1442; 1443
2494
3439; 3447
5453
10895
0; 0
868
8989
1446
5594
286
286
6559
1442; 1444; 2688
1442
7368
3761
51359
661
3631
3631
2868
27328
1576
675
2639
1827
6015
3984
5031
829
3439
1233
778
2250
4887
10660
8879
11144
5105
11043
10002
11144
10893
10002
6506
2740
2740
3431
10111
11082
9875
5136
3762
9519
1908
2740
2740
3605
4149
3762
8763
9402
1500; 100528016
5764
8170; 101930602
265
5470
5915
5915
3213
3621
6710
2251
6830
0
4481
4481
57019
26115
3805
1993
6891
3172
1837
7275
777
7804
2122
363
3665
1180
2268
2220
23434
3480
472
6474
9031
9372
5631
3449
2253
3957
720; 721; 100293534
4650
7511
10404
5818
22800
2563
6339
23039
10052
3090
10060
2557
2893
2912
9545
11278
11166
9374; 80864; 100532746
3240; 3250
3250
64375
2813
9074
55691
55691
3746
581
3736
368; 101930322
51666
6751
3883
3024
8837
1816
4010
1378
2703
8339; 8343; 8344; 8346; 8347
5239
5994
3207
6534
30012
8355
4762
276; 277; 278; 279; 280; 648740
5611
27022
8328
5307
57798
56125
2524
8968
26658
26707
26333
5468
26255
4301
27023
3753
8342
4544
689
8864
2797
26532
10798
5727
8339; 8343; 8344; 8346; 8347
2838
26211; 135948
26211
8344
6758; 10214; 280658
690
5915
390502
57830
6656
10156; 401331; 100271927; 102725198
1305
10018
9294
23520
6701
0; 0
7019
7757; 152687; 255403
26538
151
6874
8345
3018
3442; 3443
5757
26251
8369
2900
3008
5459
1470
2853
3203
26539
3651
3744
10060
10060
5455
3737
4161
100996843
3768; 100134444; 100996843
4158
8335
7471
23519
8290
7932
8403
8350
8358
8352
6336
54145
8294; 8359; 8360; 8361; 8362; 8363; 8364; 8365; 8366; 8367; 8368; 8370; 121504; 554313
4501
26581; 26582; 26584
8331
6623
54718
6759; 548313
8387; 8388
59347
57113
2700
5140
913
1394
79168
4152
54575; 54576; 54577; 54578; 54579; 54600; 54657; 54658; 54659
1270
10075
10075
2863
81027
923
23542
3200
4914
54361
6288; 6289; 100528017
6641
7146; 7148
23524
6709
2923
2317
2317
8073
8073
8073
1642
5093
7430
7430
7430
1981
1981
10493
4904
4904
3030
3030
3030
9921
23499
23499
4666
87
87
10130
10130
5879
5879
7520
7520
142
6208
0
2222
7415
7415
100133941
100133941
5515
8763
8763
10983
10983
10801
9601
1192
1431
7267; 286495
7267; 286495
7267; 286495
7267; 286495
6767
6767
3151
23741
23741
57515
6428
6428
1650
1650
5036
682
529
10109
5052
10916
824
1314
6046
6046
3312; 85389; 85390
8662
6185
9124
7037
6188
2617
5591
6170
22948
3646
4841
7086
7086
334
334
334
334
1983
1983
1983
1983
4898
8943
595
595
11100
4723
54499
54499
5018
10521
10521
9584
51433
51433
8237
5861
8894
8894
998
998
3106
5862
5862
5862
5862
5862
10106
10094
9550
6612; 6613; 101929087
6612; 6613; 101929087
10284
10284
10284
7529
10808
10632
10632
716
10211
10211
375; 100500810
8775
4673
4673
4673
3020; 3021; 440926
8668
54732
471
23385
7329
7341
7341
1831
517
10236
10236
55353
6146
1979
1979
4048; 101928830
54882; 404734
54882; 404734
1453
7514
5717
5717
6950; 677812
780; 100616237
9218
8724
11167
4179
116138
81631
81631
11222
60481
284119
284119
1191
1191
6597
6597
4176
900
23015
23015
5693
6731
6731
6731
6731
6431
5687; 9692
1107
1107
3148
81688
10049; 65084
10049; 65084
3107
2805
3308
3308
304
1312
1312
4218
5747
6628
7818
5127
5127
6147; 26809
3094
5694
54107
6892
6830
6830
25814
25814
6147; 26809
51747
483
23423
55832
55832
9908
9908
26003
26003
7419
7419
7419
128
128
0
7070
7070
821
821
8428
8428
6175
5110
23344
546
546
546
1500; 100528016
6426
7295
1452
1452
1452
23710
23710
509
1822
7905
7905
5524
5062
5062
5062
5062
24148
24148
3422
51366
51366
51366
3936
3005
8666
9612
9612
23654
1848
1848
1848
3122
8886
8886
8886
51382
51382
7150
7150
6234
6234
6234
54205
26580; 100534595
28973
831
7386
708
5162
1267
23062
23062
23062
6510
65220
65220
65220
6717
6717
10482
23191
26994
56650
4758
8405
5447
6137; 606500
3609
3609
5531
3964
3964
3964
3964
3397
5546
22929
22929
22929
7095
7095
7048
8678
8678
5976
6780
3958
501
501
23185
23185
23185
1854
1854
23071
23071
23071
1316
1316
3992; 100302263
3992; 100302263
3992; 100302263
3428
3428
204
57019
4704
7389
7389
516
79033
3837
3837
10383
1397
23054
7316
5175
5175
5175
8241
8669
6938
22992
22992
22992
3189
6774
6774
9360
9360
9360
5432
7351
7351
23176
23176
25847
57658
8402
26234
26234
57035; 101928189
57035; 101928189
3856
2098
7204
7204
7204
7204
9500
10049
3855
9361
65018
65018
51526
9776
10735
10735
10492
10492
203068
10006
10006
50813
23705
23705
23705
1859
10957
4192
4191
10938
10938
10938
5696
7327
7327
9061
10262
7511
11345
358
23613
23613
5900
5900
7468
7468
7468
988
988
988
8721
8721
8202
8202
8202
10605
10605
7381
7381
9987
9987
3020; 3021; 100616282
8490
8490
4155
8650; 101928143; 101930388
11170
23479
56270
25828
25828
5098; 8641; 9708; 26025; 56097; 56098; 56099; 56100; 56101; 56102; 56103; 56104; 56105; 56106; 56107; 56108; 56109; 56110; 56111; 56112; 56113; 56114
10539
80781
80781
11151
9364
5981
4162; 102465453
4162
29855
5868
51100
51100
51031
2629; 2630
23576
1738
7336
182
182
182
7866
1490
26959
7353
55651
8648
8648
8648
7105
7105
5863
6048; 286140
1027
10362
10103
9039
3043
23558
7846
7026
7026
7026
123
5860
4615
3853
3854
9733
9733
7205
8773
8773
54939
54939
6194
444
9100
9100
3537
8575
3106
7326
7326
1207
9139
9139
6307
8611
6257
10548
10548; 79711
6929
6929
6929
30851; 100533970
22978
1292
10294
9266
65009
8644
9128
9128
1534
1534
26574
4125
2824
2824
2824
2824
3704
1063
10551
54870
11196
11196
25915
9785
79143
5876
5876; 26804; 26805; 692085
11067
11067
8660
8660
488
1810
1810
2353
1729
84617
10524
5292
1069
112
9277
23208
23208
4208
4208
7852
2137
23299
8543
8543
9554; 102724364
9554; 100996517; 102724364
9526
10979
10979
688
688
873
2130
10227
11152
11152
6713
7936; 100302242
2719
9885
9885
4695
4695
3842
3842
7991
7991
22870
26471
84516
84516
10436
23095
1186
9962
9962
6809
4790
8473
50488
5178
5178
10749
0
10061
10061
27069
27069
8560
84790
23438
10174
23008
23008
23008
9126
9126
9126
2810
2063
2063
7106
7106
56339
64116
64116
11311
6850
3914
2186
4664
81689
81689
1201
2745
7980
7980
50814
9902
490
25865
1410
23272
23272
10602
10602
10602
4781
4781
3400
3400
3400
8795
8795
5495
6453
6453
23759
25977
760
5437
4724
4616
4616
23075
23075
663
563
837
599
3119; 3123; 3126; 3127; 100996809; 101060835
11321
10767
10767
10767
9533
5325
109
109
25970
5612
6004
6004
7355
51491
192286
192286
3184
4149
4149
8408
5715
1634
5822
11168
7024
6478
6675
3551
3551
80303
7171
55361
55361
4094
4094
10111
2874
3861
23309
0
8764
8613
30008
10370
6882
861; 100506403; 101928269
861; 100506403; 101928269
57060
9412; 101928625
9412; 101928625
572
1893
1528
6813
2053
306
6452
6452
7280; 347733
7851
3507
7508
9169
9324
54462
54462
10057
8175
10623
1649
11212
11212
4071
4071
10914
1622
7248
8818
5168
9470
8623
1116
1116
4200
3006
3141
6560
6560
6560
84218; 414060; 729873; 729877; 101060321; 101060351; 101060376; 101060389; 102723859; 102724862
51014; 100302736
60343
9532
10522
11004
2887
2887
23163
7109; 102724200
8704
51343
51343
51343
3430
8563
8563
6609
4436
51230
51230
23600; 100534612
23600; 100534612
23600; 100534612
6525
7542
8890
9044
23598
10488
5471
5471
9181
10418
10418
5256
5256
5631
23221
288
5104
5910
55744
0
23345
10553
57819
55644
10010
10490
6548
7005
23291
23291
1847
3039; 3040
18
18
57418
333
6883
9212
5764
5764
8569
4041
2823
2823
2339
56267
953
953
9958; 102465133
81542
2010
201254
25901
3119
54861
10248
25936
25936
114876
57050
11030
11030
10658
9374; 80864
272; 100130460
521
23037
23598
11190
5919
83759
634
8741; 407977
8741; 407977
1039; 101060399
10458
5705
58473
7025
7025; 7026
6119
8837
1798
11236
5435
84263
84263
5873
5873
10322
9070
6602
4686
4686
154796
1384
6873
50810
50810
50810
23404
9894
8612
784
2954
9373
9373
11214
0
30844
2135
7580
9459
3479
3479
3479
947
8767
8767
8542
57794
1716
4692
84272
7849
23355
948
948
23154
23154
9026
9026
8788
7059
801; 805; 808
7737
51141
23212
23179
27065
27065
9541
8726
753
753
3588
2770
5833
23275
8930
8930
11145
4345
4345
27350
9562
58497
5307
2048
2048
655
655
10238
27348
5678
2963
25878
10687
10687
58497
51
51
2625
2625
2625
7263
9595
6818; 445329; 100526830; 100526831; 101929857
39
65005
6509
6509
125
125
125
5058
1066; 100653057
1501
1501
972
22
27295
8576
64087
64087
5283
26031
26031
55916
55916
26190
2861; 80343
5523
5523
1174
4791
6002
6002
6002
5371
8714
699
5338
1029
219
219
9655
9655
10254
25771
7041
5228
3840
23379
83604
83604
3298
8881
8881
7276
3801
1070
3679
4772
11068
1147
8824
8824
26135
28755
28755
54468
1407
11100
7035
5584
5584
57228
3833
10560
868
81553
54453
5579
6285
6387
54520
54520
55715
55715
2139
23245
5805
11156
2203
0; 0
54535
1646; 101930400
9659
51752
79068
25840
22823
22823
4824
10026
26002
3161
2624
23169
23169
23169
1033
23468
1435
7813
29781
6317
6317
25900
5272
5272
7541
27340
770
2760
3126
10634
6405
4913
9976
11043
3071
9429
9580
9863
5675
8228
8228
49855
4633
83737
83737
10229
10229
7043
6683
1636
9975
6399; 10597
5967
7112
7112
23057
4613
4613
8076
1632
23240
3431
3431
91851
4248
8728
10935
2812; 5413; 100526833
100526833
100526833
11119
100133941
100133941
6241
2920
6573
6573; 101928717
6573; 101928717
9321
84298
57157
10656
1628
1628
3714
8605
10473
10473
51752
10391
839
11240
5655
2890
9901
969
10330
10330
4863
5562
3868
7262
7262
9937
5395; 441194
85236
4784
3621
6439
835
835
6967; 6983; 445347
27309
5727
5727
5532
22927
22927
10607
90865
7436
3119; 101060835
406
7371; 100500832
9374; 80864; 100532746
3603
3603
9750
9351
1777
81620
8738
9469
960
552900; 654483
9179
9318
26052
54674
54674
6663
6663
10481
23608
11118
1015
6490
5889
10435
23091
10197
10197
3817
3817
10152
56848
65258
114088
310
10988
9702
8626
23401
23443
23284
23284
5937
150
321
321
11187
11187
54805
6696
9815
6623
5970
6404
6404
27040
6016
23127
9497
29984
4091
4091
4632
25956
10098
57405
2526
2526
3953; 54741
5781
5781
9353
50618
22827
6566
199
545
545
7134
3205; 442920; 100534589
719
50618
7042
7042
8034
3017
9907; 100616465
9907; 100616465
9378
9378
55526
11257
91227
2678; 91227; 92086; 728441
659
23657
8315
8315
6362
100506658
729991
26097
9242
8517
4778
2281; 388931
1854
11314
27032
27032
10181
7104
6871
8837
10039
8737
4102; 4105
26235
57862; 145482
2932
7424
9898
3779
4688
50853
5609
5609
11140
6760
2191
816
4878
27241
8013
3082
3082
2057
2057
6314
5892
2104
1390
4684
6772
834
7965
7965
4795
9184
1571
1571
5340
4018; 5340
104
6470; 102466733
27254
9379
9379
23081
429
5053; 101929036
429
429
10795
9568
9568
5208
5243
5243; 5244
8115
5108
5108
84720
8651
8651
8651
2627
4973
2618
95; 25864
2820
6183
9570
6576
2130
2130
3263
3420
4133
23040
10892
10892
810
810
10309
84759
84759
10477
29775
29775
328
23595
3620
0
919
9576
9576
6083; 6125
6083; 6125; 26782
3757
4843
5588
5588
57468
5238
1522
83786
4066
3418
3418
4891
8774
462
7167
10411
22974
6877
79441
7253
27289
23049; 552900; 101060386
5603
5603
5148
51385
51385
1757
7348
7348
361
361
361
1375; 386593
1375; 386593
6363
6489
1515
51257
26135
6430
7881
7881
10136
177
24
8482
7177
8416
55806
9019
4635
3910
23237
1837
4116; 55110
4116; 55110
56288
3486
1580
51406
0
20
20
51100
4013
3170
10001
2534
5959; 100528022
1179
776
27099
3189
23008
3257
22861
27130
116832
4068
6674
3552
3772
8498
8707
5620
1139; 89832; 101929970; 101930361
10505
8815
5678
51560
1241
10093; 26140; 100526693
7108
6391
1944
6356
6474
6474
4155
1635
8601
5376
8530
3623
10211
11199
25771
5321
10288
419
10114
10476
3911
8444
11006
4200
4200
4653
5110
8725
2072
11074
5049
0
4772
6373
3002
1773
7100
7008
729
9717
27295
1390
7536
5795
2494
6936
7096
89870
10772
3769
6434
9478
1325
5411
3687
782
2280; 101929368
2280; 101929368
2551
3305
8676
10745
10396
4336
22925
5669
5669
3705
5354
1409
11060
274
274
4850
4850
8705
1663
7917
9019
3320
100272147
3692
659
7036
5810
6672
6672
2535
1136
6252
3140
3140
11025
3164
9228
1437
1437
0
6418
998
3556
2914
8500
8500
9048
10265
1032
11257
400410
8703
820
6833
6833
6854
7476
8648
158
22902
8567
10553
932
5890
8394
8450
6003
1748
25816
3776
7180
3754
2859
642559
51592
57185
4799
8227
9628
4761
1556
5099
4107
7763
11078; 79159
11154
11154
2841
4359
7750
7750
10605
23118
9589
9497
2321
10219
9027; 51471
7727
7727
27328; 83259
10483
6892
4109
5828
4477
2273
2273
28954
7498
10586
10586
5158
9659
26013
64410
9400
2250
2250
90410
23547
8741
6854
2324
7531
5949
4488
11056
2999
7404
27285
733
909
189
189
27232
6444
6444
23072
43
2516
332
9182
7593
47
3312; 85389; 85390
3817
1438
4661
7173
9356
114881
1770
57396
53335
5414
814
3621
10902
6530
3458
5744
931
54498
2624
9788
9788
1998
5371
6327
6327
861; 100506403; 101928269
10599
9536
9708
23075
4063
5928
7164
10641
5733
5733
2002
6296
8636
9874
8913
887
6344
6323
3275
51752
4580
8339; 8970
5330
51174
6359; 348249
2649
2649
8549
6759; 548313
4635
440354; 552900; 595101
1672
2528
2528
2905
5023
3758
3758
816
8795
5870; 84084; 150786
5494
9362
653483
4439; 401251; 100532732
2904
2904
6317; 6318
23769
4957
11200
5298
3420
8538
9187
9187
6556
6556
23015; 440270; 101930583
23015; 440270; 101930583
6095
302
9146
6007
6007
251
6328
23509
10899
51326; 100506084
10694
4108; 728269
6738
29851
8556
8556
9173
11054
4888
2172
2623
2747
5026
1432
28387
5313
8529
10632
3763
27291
9468
3159
10010
5710
5710
3983
8548
55621
26138
6619
26135
4111
9231
4841
7881
4495
166647
984; 728642
5453
5618
5599
6095
4646
10332
5607
8794; 254896
8794; 254896
51281
1791
0
9848; 101928198
9848; 101928198
2335
57051
6757; 727837
1213
10084
0
27335
10450
4110
10661
131
2529
10677
3785
8829
3624
7422
7422
3135
6927
23196
9590
1006
1728
0
26998
658
0
90141
7278; 113457
3140
9747; 100294033
7181
7181
9556
4438
27077
27077
6677
6871
330
23093
8702
5987
28232
5591
224
50618
1485; 246100
3382
6368
6368
5923
438
9649
5046; 100507472
1488
4775
4775
1435
1109
983
2637
26118
9687
8837
8837
2642
6502
5965
27180
5601
8418
56145; 56146
10623
10726
10726
11283
846
10107
10107
6818; 445329; 100526830; 100526831; 101929857
23598
3985
84271
84271; 91695
30000
6007
83729
3189
2630
6303
6303; 23053
9019
9310
84061
5542
0
80110
2868
1004
1004
84779
2780
4240
3824
2323
2524
9540
634
1837
8871
9145
7274
8829
22872
5251
5909
3373
2976
5921
8558
51035
10994
8165
8165
7841
8425
7940
5893
4763; 101930150
6442
3858
27252
27252
5467
6869
26268
9474
2852
10753
881
8600
3903
7267; 286495
23521; 26816; 26817; 26818; 26819; 728658
8398
8724
8289
27445
2048
22996
594
8793
2309; 2310
8726
5414
23062
1240
11024
8001
8942
8942
7035
7035
3423
8209
7020
5539
5599
8131
7080
9752; 56134; 56135; 56136; 56137; 56138; 56139; 56140; 56141; 56142; 56143; 56144; 56145; 56146; 56147
5801
84220; 285190; 653489; 727851; 729540
8435
10555
0
5648
9958; 102465133
4025
4902
1742
10277
8034
1374
1374
23562
8302
27101
29015
56928
4281
51741
113835
0
0
10428
5740
0
9637
85363
11237
441263
843
55854
55109
84719
92483
6453
23518
10653
6249
0
51326; 100294341; 100506084
10362
63941
57144
5407
0
84658
1576
796
796
4887
4887
3964
3964
23471
4149
771
1837
7275
8671
8671
3705
23365
8556
8556
3568
3175
2038
3119
0
780; 100616237
9229
9104
6945
2047
4067
3082
4853
1601; 101926921
11168
5682
9321
2886
10395
259197
3491
1434
1434
4771
54499
1258
773; 100507353
5465
2358
2358
8031
842
6929
10608; 100616358
8487
2100
2902
2902
6320
11025
9473
2313
10645
51635
1084
56681
9743
10572
4928
55384
0
946
8638
10747
3351
1678
27292
27292
10587
6546
861; 100506403; 101928269
23093
9194
27035
10631
9152
54555
7518
7518
7222
10203
1534
10241
571; 100379661
1734
10229
1058
10233; 283345
5802
0
5037
5884
1999
405
23635
5445
5733
5733
5733
5733
1488
5144
5144
94
5168
8826
8828
8828
9848; 101928198
1495
5329
9830
8718
0
27072
2002
10157
11280
6535
9687
472
1201
8838
1757
3077
356
4850
4850
79071
4162; 102465453
7957
117178
8522
200315; 100913187
24142
6935; 100996668
303
51780
26056
10278
3481; 723961
7216
1949
653423
89870
11257
2121
3697
2213
3802
2969; 2970; 100093631
2969
0
11190
942
444
3597
645682
361
11235
5204
80350
22932
84099
2948
28316
0
28639
960
7525
0
23239
0
101929078
0
6512
10439
4261
440915
10899
0
197
2064
6049
6049
6624
640
9948
9948
3651
3651
2911
2911
5099
10402
1130
825
1288
8611
4437
51176
8663; 728689
2222
5873
11154
9819
9819
843
5540; 100996758
2334
375449
6715
146
146
10142
8908
8908
8621
23367
782
57142
5586
25998
406
28517; 28663; 28738; 28755
2260
8943
10922
5213
3299
8407
427
427
2870
3122
4176
1956
6672
7168
7168
58497
3910
3910
9783
9103
4086
373
373
7531
3082
3082
2887
3572
23650
23650
7052
221
27040
3745
7329
10778
259197
1310
5371
5371
5371
3308
3308
4771
4047
4047
2651
10636
546
5162
7080
1329
11343
3551
3795
8817
6533
7461
22837
5191
283450
51433
79143
84809
1134
51512
4162; 102465453
1212
9830
81033
81033
1175
9601
3196
100134822; 100288069; 100996442; 101927270; 101928344; 101928670; 101929540; 102724409
2137
6904
3755
27130
27130
6715
4919
10376
2801
8733
4247
8532; 27201
4690
284443
5211
5098; 8641; 9708; 26025; 56097; 56098; 56099; 56100; 56101; 56102; 56103; 56104; 56105; 56106; 56107; 56108; 56109; 56110; 56111; 56112; 56113; 56114
8522
253725; 101930591
7341
1622
10962
10376
6122; 116936; 116938
0
961
1822
9874
6788
1859
4751
11183
2011
9175
23683
6789
4750
1432
10733
4752
8899
4771
4771
5146
4763; 101930150
4763
5089
5089
54499
1258
11027
11027
11027
4647
4647
4772
8464
6795
3718
3718
367
100128124
6560
9619
8487
8487
6549
2100
2100
2100
2100
1796
6373
6528
4254
2902
1466
1896
1896
1896
1896
1896
65123
11025
11025
1209
27032
8564
4664
835
4849
3111
3164
6967; 6983; 445347
3452
3514
9127
285
7404
1737
2688
27429
8600
7066
7066
1029
0
5528
87
1281
6319
8794
2042
2048
285596
2645
5976
5506
10846
10846
9465
886
886
11250
5078
10587
9051
861; 100506403; 101928269
861; 100506403; 101928269
861; 100506403; 101928269
861; 100506403; 101928269
10083
23451
22848
0
8832
8832
8832
8832
8832
8626
8626
8626
1629
23308
23308
23308
84288
2492
10765
1272
4199
8394
23305
8573
4068
4068
4068
5001
5001
1612
1734
3784
0
9355
3298
10474
9001
5626
8647
2527
8811
27328; 83259
5884
5293
1579
2740
2099
2099
2099
2264
8756
8756
1500; 100528016
305
3805
3805
8646
8111
6452
4802
171558
5697
6005
9191
11120
27332
7039
655
655
8021
5046
5046
2572
5733
2828
8820
3559
5725
5725; 100616459
1606
6899
6899
2992
140597
351
4899
4899
8718
2896
7337
1438
1438
984; 728642
1548
7316
1022
213
2319
7157
3752
5142
219595
3762
2204
2204
2204
2145
8840
9031
8913
8913
8837
8837
8480
8480
10076
1757
3708
84220; 285190; 653489; 727851; 729540
171220
3077
3077
3077
3077
3077
3077
3077
356
4361
10859
27229
3440
3702
4162; 102465453
5457
9968
1305
1937; 100500804
8555
8555
6564
100505879
100505879
8202
26103
3953; 54741
3953; 54741
3953; 54741
229
25792
4988
3709
5275
5275
4507
4507
56146
834
834
834
0
5607
5607
7850
5664
0
3609
54780
4613
5478; 101060363
8706
5592
10407; 653423
10579
22884
846
6799
84786
8732
0
3813
90634
23598
23598
23598
9103
9103
3803
2263
2263
2263
2263
2649
51480
334
3451
51124
4713
57292
0
23569
23569
2744
92086
2678; 91227; 92086; 728441
1124
5979
80036
6309
25840
6759; 548313
2776
3769
5265
5265
3500; 3501; 3507; 28396; 102465871; 102466889
7301
7301
80256
9034
0
0
0
7201
6432
64816
64816
64816
0
83955
353299
5141
9628
2956
2956
3761
9208
208
400949
0
645745
23766
23710; 23766
0
83864; 425057
114758
90665
84107
839
2528
4781
4781
9400
10663
6819
9609
23654
1288
5269
573
51778
1803
3358
6579
6579
816
1826
8817
3785
6218
3696
148
148
148
148
1837
8671
8741; 407977
5132
4824
4824
5600
5600
8662
5218
51552
9475
6780
3576
8897
2689
57142
1395
11054
11054
25778
25778
3568
3568
652
11004
2890
27128
2798
2798
4791
2814
51750; 100533107
7422
3135
3135
3135
5542
100132285
5156
5799
2260
6885
6885
3306
5925
1859
6204
2870
2692
2692
6622
5048
3248
3248
1956
1956
8659
317
317
2983
10982
11309
1725
901
212
1432
25802
8725
8572
6457
9577
0
577
3033
5913
1462
9962
7052
4179
7337
6573; 101928717
3479
6198
3690
8503
7940
7940
259197
4863
4863
491
1136
5371
5371
6915
5141
775
23139
65005
64963
26018
84525
7434
4233
5800
856
7220
2118
9001
5914
0
1956
0
5710
1316
1388; 7148
3597
2820
51581
10128
3356
228
248
250; 251
861; 100506403; 101928269
367
377
2091
1813
1814
2078
2099
2509
2937
2683
3495; 3500; 3507
0
3507
3493; 3494; 3495; 3500; 3502; 3503; 3507; 28396
3493; 3494; 3500; 3503; 3507; 28396; 102723407
3492; 3493; 3494; 3495; 3500; 3502; 3503; 3507; 28396; 28442
3492; 3493; 3494; 3495; 3500; 3502; 3507; 28396
3492; 3493; 3494; 3495; 3500; 3502; 3503; 3507; 28396
3500; 3507
3493; 3494; 3495; 3500; 3502; 3507; 28396
0; 0
3514; 50802
3514; 50802
0; 0
3492; 3493; 3500; 3501; 3502; 3507; 102725526
3500; 3507
3500; 3507
3493; 3500; 3507
3492; 3493; 3495; 3500; 3502; 3507; 28396; 28442
3912
3929
1646; 101930400
3119
3537
3119; 101060835
4680
7001
64582
5452
5724
7417
5730
6655
6122; 116936; 116938
28673
5328
10214
2908
10093; 100526693
4337
1485; 246100
29969
3459
57863
55905
9568
10611
10611
54490
1781
83988
84549
3811
3811; 3812
7113
6194
0
27113; 100422832; 100422899
3492
83942
4582
3043
56902
23741
3039; 3040
7216
7216
84669
83941
54466; 474343
10580
23097
9657
6319
6320
6124; 595097; 595098; 595099; 595100
5728
8416
9768
203068
622
396
91369
84789
2335
6175
90233
10013
54468
637
2327
1353
8372
644
5441
10214
3176
6342
2205
6440
6668
5764
10136
1442; 1443; 1444; 2688
3382
5671
2124
5553
965
3039; 3040
5682
23658
5730
9341
84790
9659; 653513; 100996724; 100996761; 101929792; 101930416
374291
6013
10478
515
5744
10190
1155
8674
27101
3838
7320
7321
5478
5408
84296
7462
10955
5452
1136
80317
25974
0; 0
23136
58495
161
1639
0
3423
9112
6426
3604
1973; 26781; 652965; 652966; 100533955; 101928634
11219; 55559
22877
8085
8514
1031
10152
2533
2533
28639
4802
28831
3107
7375
55669
8913
1017
1017
6546
3772
56101
1387
1305
2581
56142; 56143
8706
1634
9134
23163
2204
3762
5143; 729966
10580
2993
2993
22861
5829
22861
2313
4299
3752
23043
2852
8911
7066
4193
581
8626
3514; 0; 0; 0
4340
171558
56143
1435
5144
8718
9187
100861540
8828
5818
5818
1087
8732
672
8455
9016
940
2778
940
8837
3077
26509
51343
3077
56139
3492; 3493; 3494; 3495; 3500; 3501; 3502; 3507; 28396
0
56145; 56146
10681
8786
56107
23522
56106
5098; 26025; 56105; 56106; 56109; 56110; 56112
5098; 56105
0
56112
56114
28831
2528
634
4261
2528
6910
4481
843
634
825
50649; 101930241
5740
923
23544
1634
1394
2047
9618
923
5141
10730
4352
5893
3691
6318
84612
50802
5733
0
3106
10461
10461
4763; 101930150
56604
4640
5618
60676
7852
629
5757; 728026; 100302285; 100422872; 100422885; 100506248
847
57573
5329
23236
4627
1937; 100500804
1778
220988
220988
10151; 220988
220988
10151; 220988
23193
23204
3309
1975
1975
689
3020; 3021; 440926
5037
23521; 26816; 26817; 26818; 26819; 644511; 728658
7178; 101928826
23215
3688
23215
23215
23215
9221
23352
9221
3843
3843
3843
3843
10209
3488
3488
7879
7879
677
10092
1284
677
1284
114908
3320
3320
60; 71
10128
6175
11165
3516
84364
11165
57720
5478; 101060363
57720
1282
1282
23214
60; 71
801; 805; 808
801; 805; 808
79026
7155
6605
6605
3113
3113
65125
65125
65125
60; 71
23117; 440345; 613037; 728888; 100132247; 100288332; 101060275; 101929910
3020; 3021; 100616282
3020; 3021; 100616282
3020; 3021; 100616282
10147
10147
26099
26099
26099
26099
23190
23190
23190
10963
55573
7837
7837
960
5725; 100616459
5725; 100616459
130074
26156
26156
4288
4288
4288
4288
2314
2314
23265
58517
58517
101928378
58517
58517
53635
58517
23265
23265
5411
5411
7416
6122; 116936; 116938
10618
9114
6129
10618
6157
2734
5595
26001
8565
147179
147179
147179
23061
23042; 102724985
23061
25941
23199
23199
23350
26133
23350
23350
10079
960
4150
9736
9736
715
84726
84726
9289
6711
1457
1457
23353
1457
4297
800
4297
4297
4297
7916
4637
113419
113419
293
4000
26284
23203
4000
2907
1291
23089
57509
23089
57509
57509
857
4249
388
84271
23633
23633
23633
23543
1660
23197
1660
23197
90861
23516
23673
23673
552889
552889
90861
5987
23433
5987
23433
23433
26123
23433
26123
57178
5905
23468
5905
1605
81614
10209
26065
26065
81614
23187; 102466719
493
493
23367
23244
10985
23244
4173
4173
3486
25777
23107
23207
23381
5087
23167
23167
5087
8289
23126
6383
149603
23339
6383
6383
161
11260
161
57498
57498
92703; 653659
92703; 653659
23039
6598
10137
11328
10137
7422
204
204
204
204
25957
25957
100101267
25957
1399
11163; 170688; 440672
11163
11163; 440672
23118
4502
31
5730
115207
25839
5270
6137; 606500
115207
23367
9777
3572
3572
23164
9777
114932
23141
23141
25963
10410
25963
94239
94239
23389
23389
23389
26173
26057
26173
4976
4976
9581
9581
9581
2194
23198
23198
3423
23198
3423
216
10209
8613
10209
57017
23014
8613
23014
23360
4131
171023
23129
3728; 3872
171023
171023
5295
5295
81488; 145781; 100820829
7277
81488; 145781
81488; 145781
90411
90411
23165
92140
5295
92140
92140
10645
667
667
27032
55568
6595
6595
57326
26058
26058
9444
9444
23063
9444
6430
23063
1992
8888
6139; 26790; 26791; 497661; 100124516; 100526842
5594
23175
2778
23175
10847
23175
9110
7337
27346
23192
27346
27346
375790
7178; 101928826
375790
23253
23512
23048
23253
6541
204851
6541
204851
55970
6541
10213
79572
8829
91754
200081
23168
23168
8570
375056
23122
8473
23122
23122
375056
23231
598
91782
23231
23225
23225
23534
23534
9905
203068
8879
8879
55187
55187
22998
55187
22998
22998
22937
7027
5934
5934
25940
2799
2799
2036
55000
4642
2036
286451
286451
286451
286451
23213
64764
10608; 100616358
10608; 100616358
23028
23509
23216
8893
10972
23213
23213
23351
23351
23201
25999
23053
271
488
488
60; 71
4430
4430
23036
10116
23036
171017
253725; 387680; 101930591
51029
4628
10116
10116
57634
57634
4853
2618
2618
23070
23358
6925
535
7919; 692199; 100532737
6925
6925
6925
23358
6305
9659; 100996724; 100996761; 101929792; 101930416
6189; 8944
9659; 100996724; 100996761; 101929792; 101930416
6305
23065
23065
23065
5962
5962
9686
399665
984; 728642
23091
89910
89910
51603
55251
51603
26092
26092
221154
92856
10611
23157
23157; 84656
23157
9522
9522
1997
219654
1997
23313
22984
219654
22984
9522
10971
23392
23392
2976
55544
22993
80273
6187; 26784
80273
51592
51592
1059
11017
9807
11017
9778
253782
23218
9052
23327
253782
25948
23327
10434
9728
9728
23522
26128
9987
91746
23277
7030
200734
8801
171546
51582
23522
966
2335
84193
200734
23317
9043
25836
9043
23080
9645
9645
23080
23080
23527
23527
64795
64795
23384
7171
64795
25836
23625
23131
2534
23131
1289
1289
22826
22826
23030
29072
23371
23030
23030
93487
10299
51077; 93487
84890
1051
84890
22982
22982
23383
8301
23505
64112
439921
23171
8301
10498
23032
1654
1654
116985
8455
23396
7324
6597
5151
5151
23514
3014
3014
23111
27351
27351
124801
140609
3934
124801
7465
7572
4205
23200
6139; 26790; 26791; 497661; 100124516; 100526842
23348
9557
997
80308
55023
202
9326
23051
285527
8019
285527
6777
6777
10486
3241
23248
10486
5575
23513
26036
10252
5575
6653
23258
1522
23246; 102465906
23510
23012
4134
4134
1737
23347
23052
57680
23012
23052
91304
91304
23295
23347
6218
23347
831
2597
114882
9716
9716
114882
831
5788
5788
22800
22800
23029; 51742
3512
27250; 100616113
27250; 100616113
9802
10042
10042
23001
26053
7385
23140
23001
10240
10240
11165
23001
10000
11165
10000
5781
23220
23186
11118
84159
80205
80205
23060
23060
23306
23060
23306
440026
440026
1123
8677
3183
23016
5586
5586
11336
8417
8417
23376
23376
3842
9444
11059
11059
10376
201562
3097
3097
93487
93487
9577
23180
6237
54505
0
23301
9886
8723
23301
7169
23174
10102
3557
10184
3557
23338
5478; 101060363
5817
23307
10382
25976
57154
6678
57154
818
2006
3117; 3118; 100509457
472
23173
22907
23177
4763; 101930150
23177
4763; 101930150
26608
26472
23136
91289
9673
7551
26608
57460
3987; 96626; 100288695
5291
55818
23259
23511
987
23195
5096
1408
6047
162427
151011
192683
9842; 440456; 100422961; 100423004; 102464831
83660
23299
83660
23318
57104
10156; 100271927; 102724229
10156; 401331; 100271927; 102725198
339287
23279
157922
157922
157922
4239
113251
57553
27335
9842
10914
23239
10914
140890
23210
23210
390
55000
5253
1741
1741
1741
23336
157567
55384
9711
6137; 606500
9711
89927
2760
84986
4833
30849
4128
27246
25898
585
585
9859; 645455
23294
57591
25898
26051
7334
23332
10336
23041
23041
23304
818
6935; 100996668
6934
23304
6934
6934
23271
6935; 100996668
23271
81875
92170
10562
7090
7090
221061
20
9804
10472
23363
23363
6654
23241
84162
6654
5930
5439
5930
23152
51574
23274
56252
2512
23310
23521; 26816; 26817; 26818; 26819; 728658
127703
23333
23500
23325
23325
23102
6272
57037
10228
10228
11113; 100302274
26130
4665
26130
158471
158471
6272
84901
84901
6509
6509
256987
83700
23382
10973
875
25822
51665
51665
23312
26030
57493
26030
8939
22976
293
3507
8871
5305
1955
1955
9793
91137
11056
23172
10714
23172
23268
6738
26043
8495
84220; 285190; 653489; 727851; 729540
4684
23076
23034
23076
8880
84909
8312
4038
23142
6738
23142
55672
23142
23151
10923
124222
4493
84243
84975
8760
1487
8760
7373
203069
10499
51275
7178; 101928826
6655
8550
9477
23526
0
25966
8702
3831
3831
51588
23335
51588
23276
0
348
10199
26112
10484
23405
90480
124565
90480
8427
26009
6832
29
23517
23097
9675
23097
10802
23283
10802
57470
23283
57476
7779
23341
116372
57215
23341
6196
401251; 100532732
23492
23024
23133
5965
5965
167227
5978
56950
56950
221749
25804
126353
23137
23137
23270
253725; 387680; 101930591
490
6942
22930
6137; 606500
137886
23263
83989
1291
1291
1291
1291
57214
9847
6526
23269
23078
23315
23125
23397
221395
221395
0
811
8798
5438
23158
92249
5066
79158
23158
541578
85360
83941
23119
23119
23119
4673
5986
256364
323
833
323
22934
22898
22898
23507
57007
23507
9747; 100294033
130872
9747; 100294033
23390
3265
1386
323
11011
26268
60; 71
259230
8867
26268
113146
138151
57187
26227; 80097; 653784
9875
11011
3119; 101060835
3119; 101060835
23515
23452
4082
23514
23452
23189
1052
55215
55215
4591
112464
7167
4734
9479; 644172
9479
56987
56987
171586
57798
26953
9527
9527
7402
7402
7110
55623
9140
0; 6738
4798
4781
5362
84942
4781
4781
23387
23243
489
6780
127544
23370
23467
513
489
9862; 102466757
6093
23031
8106
6418; 646817
0
253959
23242
56829
5576
23354
23354
961
23150
91647
23331
90993
1117
123803
123803
79882
79882
196441
9853
4628
1805
57493
5286
1805
50626
23503
55023
169611
80271
64848
254531
90121
6083; 6125
9278
11046
11046
6147; 26809
23286
1452
1936
23234
100272216
6874
23373
23234
5578
57211
199
9911
27000
9125
23357
219699
10096
10096
90627
115939
115939
10396
23043
815
23043
1287
200576
8878
29015
0
115201
4752
55958
23074
206358
23074
6625
85453
4238
25888
25903
112950
112950
7337
2653; 101060817
25888
10439
27349
2653; 101060817
10950
7074
5771
5771
10865
6591
26039
5681
54103
257407
9570
144699
23135
3206
257407
1737
3206
989
10929
23067
23299
23302; 339166
26137
23302; 339166
26137
22990
1794
7111; 158427
1783
6526
9857
80097; 653784; 100616378
6526
6670
9037
2882
10893
23508
22990
23508
6628
8425
23162
23162
9125
9570
4337
1028
0
205564
23247
9666
2512
84864
84864
91949
148022
90326
28639
6091
201229
23361
460
91
26005
6855
7138
9739
10302
23113
23132
9570
9570
23506
10629
10629
10629
374650; 440295; 643707; 102724093
11083
60; 71
10239; 100526783
23252
108
7741
108
92482
23235
23236
6158; 102465483
92482
5495
890
10424
8622
23405
30850
1762
57613
55958
57613
400506
23328
400506
57205
10464
3851
10154
283638
157680
113178
107
26175
79987
730101
23194
11007
8467
9644
10592
23112
115123
23098
7035
23098
2296
9881
26278
5094
5094
5222; 643834; 643847; 101929842
7158
23033
23261
57209
4355
23033
57146
26011
1508
1508
816
677
66036
115817
23108
3725
139322
6297
677
161291
51663
3858
129642
139322
1292
7337
23161
10346
5610
1540
11079
64777
4782
51341
23130
8805
5198
51341
23116
5527
8777
22941
22941
23228
27161; 286109; 286109;0
22980
57150
23637
57150
91966
57608
53405
7917
8531
10196
594
221443
23264
6714
25945
6843
219333
4750
23380; 647135; 653464
10963
4750
60676
4191
55559
10402
9031
8651
25907
57212
57212
56929
10413
81544
3014
4776
93081
6191
1028
23023
6205
23023
23023
23461
2063
10402
3178; 144983; 664709; 728643
404672
23255
3184
9883; 100101267
23424
5789
340591
6642
112479
509
155060
8541
92211
51460
11155
152559
841
26275
90634
22890
6206
1663; 440081; 642846
27235
4485; 11209; 11223; 101930052; 102724562
196740
11223
6305
5331
1124
84302
54454
9659; 100996724; 100996761; 101929792; 101930416
9640
23211
286148
124152
84804
23005
23209
11216
6038
56948
6185
6907
6907
126208
84804
6009
57403
26118
23035
5297; 375133; 728233
6009
26098
53616
27134
11037
6223
1193
3676
6909
3310
323
90957
5646
54587
7991
23366
7474
858
10799
1291
80114
22902
9814
727897
403
2054
23314
1268
22902
23114
10900
5861
25803
25803
8717
643641
23144
8826
3653; 6638; 91380; 347746; 100033416; 100033433; 100033444; 100033450; 100033802; 100033820; 101930404
0
10940
23308
7146; 7148
7738
2597
378708; 100526739
92689
25928
9258
317662
6168
155400; 260294
11051
4862
317662
25759
5510
57799
8153
2068
80055
3187
261734
3187
8315
27342; 154881
3683
10381
1915
23254
4885
8674
6284
1795
23398
119
89845
53844
5605
25992
10982
5605
6185
1280
25992
7528
6238
9890
25841
90993
1181
0
51
91316
302
10980
10147
2150
3837
171546
8824
220594
8776
122616
10109
1729
3047; 3048
0
5094
5584
3908
9401
26469
1453
898
50486
0; 0
55957
146542
92342
146542
22930
22930
6868
27065
23178
7329
0
3113
6651
915
7923
2078
374655
6444
3622
8724
222161
23066
55573
118987
3550; 55374
7703
26035
341
55573
112611
390940
51755
27445
168544
4616
254394
6713
10844
3945
4091
6039
3840
116039
100506603
9470
9470
1992
3837
3837
29896
6713
657
2033
0
5134
23250
1915
58487
5134
1032
155066
9045
146712
9121
501
187
29896
10772
8476
837
10217
0
11339
23094
6585
0
5880
6924
0
396
65220
402055
23544
151230; 100526832
362
25832; 149013; 284565; 400818; 728841; 100132406; 100288142
65220
1915
10162; 0
25941
25941
116984; 101928667
0
3384
2987
1298
11127
10924
387032
84869
10916
23155
4494
23148
1723
1723
23616
55687
6294
23349
11056
221692
26048
4015
26048
0
3633
201134
55556
10376
1763
23016
6432
23015; 440270; 101930583
27124
5125
56339
27097
0
3831
0; 0
0
7626
8940
25891
54463
54463
6505
6659
23157
10847; 100862671
6659
23149
155400
4141; 102465454
4141; 102465454
29937
3495
55742
441151
5378
441151
92104
3854
50626
10762
23305
10611
100506963
23230
6165
801; 805; 808
388650
101928378
101928378
7421
4582
54665
5446
112950
10114
9204; 100506144
10971
5315
91298
427
150759
5876; 26804; 26805; 692085
2677
2819
1749
6945
80823
801
3887
54898
89944
783
256949
6398
11155
5936; 100526737
6597
6597
6657
6657
3425
5164
64131
10383
65258
3916
55660
6929
6929
6929
4542
5985
1329
1329
643699
498
103344931
100130348
3836
9295
905
26033
26033
2316
0
9866
5648
26156
284352
23254
1984
10605
0
3297
0
1327
10123
27309
56890
26787; 27316; 101928747
28996
8076
8076
2767
8844
429
8844
8844
26145
23062
55695
5504
27332; 100507113
157562
0
92822
129080
7062
284352
51778
4242
11020
55705
8887
10682
0
10682
8038
5179
3643
9456
25983
5786
6698
91543
10487
5786
3075
3921; 6044; 388524; 574040; 653162; 730029
8492
3837
3633
51099
5813
4233
8745
6929
0
6929
10645
0
6645
58509
4233
11213
79064
10211
80765
3423
89910
3207
10215
10215
3020
115703
3020; 3021; 440926
51750
10730
3117; 100509457
3752
51491
440073
84705
55062
26013
51406
79789
6183
7143
155400; 260294
6535
3202
2898
1350
5630
1849
5521
9169
375346
9939
120526
9145
3991
961
961
58500
8467
1452
25895
0
51686
4673
131566
201191
60
51635
7070
1302
10591
0
10402
5267
81688
8233
6923
79912
0
8549
6612; 6613; 101929087
83941
83941
10612
10612
5434
80342
9487
6217
6925
353
5383; 100132832
221981
2012
317662
6150
23543
10988
9413
23543
427
9125
23732
633
4603
9521
339005; 440253
131578
3490
3015
23329
23329
6711
4818
7568; 100529855
7849
25836
3338
23316
6750
146057
5912
2774
375057
3267
4293
3267
23086
9140
3398; 84099
3105
5733
7571
51099
6439
24140
26059
22902
23048
6201
1953
7291
2767
23225
23363
23225
57863
83475
5533
29893
240
54474
26049
91977
9857
9857
923
23322
4916
0
23141
8819
100505761
26038
10362
138046
0
6159
285282
23512; 440423
0
6238
57188
4069
25792
25792
92154
0
1487
1312
9910
23244
23244
91304
91304
8621
6303
54093
57144
9957
1288
10418
10418
27109
29799
23359
10521
84272
6001
6204
4637
6224; 26795
9686
2677
2677
5756
5756
10943
374868
51491
51752
23216
10435
30837
6421
9704
23426
0
3693
3693
8519
347733
85359
55794
200734
1674; 55578
81550
284439
131544
3855
7535
368; 653190; 730013; 101930322
51752
399491
1946
28952
6355
55353
2934
6168
6146
5789
6262
11019
10690
8930
8930
924
0
11013; 286527
23215
2066
9046
23215
4170
4170
4610
10561
6742
93594
4793
7018
7018
10518
4882
115939
146227
123876; 348158
23120
2774
29937
2017
2017
29937
81577
4213
0
10202
5589
57125
11238
5527
653361
11010
10038
4604
2525
6202
5074
2878
10147
8880
8880
6472
6472
6227
23285
9659; 100996724; 100996761; 101929792; 101930416
155400
9520
0
5911
23432
9021
2762
440434
4149
987
645166; 654342
4978
91966; 541578
9939
10922
10791
686
686
5108
2280; 101929368
10740
9260
9260
317648
11116
29937
0
51593
747
9659; 100996724; 100996761; 101929792; 101930416
9659; 100996724; 100996761; 101929792; 101930416
246126
509
4588
343990
51208
25961
5795
7633
51742
8034
6432
653808
6152
5433
6710
5473
374977
55846; 100507424
8992
8992
9236; 100533483
9236; 100533483
60481
5318
113251
25924
2778
56980
51196
0
734
80816
51668
771
9394
6390
6175
7082
23353
2271
11338
6259
8725
8572
8572
0
57326
6657
4779
57134
7940
0
8277
8620
10657
352961
10217
0
23062
23062
3382
4927
27042
22894
1200
1200
9869
9993
6441
1291
7916
0
5625; 102724788
135138
10539
285755
29775
283212
23457
10478
2495
10979
4000
708
23185
23185
2915
7503
11184
7840
7840
56171
11156
5303
5303
339105
0
7293
8632
998
23078
10061
23062
1577
1577
0
5074
0
7703
51083
4714
10905
94009; 253190
8992
6208
50488
27122
23321
23321
4926
4926
1203
1838
4103
57194
57194
9554
10524
8574
10920
130
7205; 102466755
5432
90141
8516
9260
199731
9110
84179
22924
6136
1540
8131
30
9968
11278
1353
57447
57447
3178
25898
0
27346
8817
2170
2779
8621
5689
5689
8337; 723790
6139; 26790; 26791; 100124516; 100526842
3691
55752
57235
57235
113177
1464
23157
7156
7156
10570
57165
4586
0
23451
4976
3081
3081
0
7542
7542
3170
9669
9669
811
0
6203
10129
10129
1548
4856
818
65110
2813
2813
3727
7178; 101928826
3320
8743
91647
10102
10102
3421
9802
6141
1314
1314
54788
11184
245
8906
222255
222255
92973
0
10882
1644
6865
0
6645
6137; 606500
3845
0
6439
441294; 643854; 100128553; 100142659
23392
92346
31
3326
6597
6002
6002
9782; 724102
130916
7170
240
10235
10235
10235
6279
23617
10595
0
8496
8496
5602
1506
7035
9987
26121
441601
54346
116138
10540
4586
0
6440
0
159963
586
5731
56269
8153
1936
1936
8932
8932
9641
3851
3640
5075
9814
25803
25803
0
6545
2994
10737; 10740
10737
0
440387
83740; 474381; 474382
6898
3039; 3040
5342; 5343
0
0
196993
1559
1559
1559
5887
229
229
259
10036
4839
720; 721; 100293534
9107
2717
8833
478; 101927137
8991
259217
5898
25827
6472
3142
274
9
10228
9063
5817
5817
22936
22936
2113
4793
23433
1521
7021
586
10561
9509
8339; 8343; 8344; 8346; 8347
6288; 6289
3199
26146
3107
4045
3929
9306
8363
8476
5004; 5005
2702
8477
4624
3012
3820
3972; 114335
3013; 8350; 8351; 8352; 8353; 8354; 8355; 8356; 8357; 8358; 8968
5387
5565
825
7032
4298
6694
2676
2117
8336
7597
27236
10280
4956
8837
5911; 5912
5912
2488
416
6753
6444
10207
6687; 101930112
10369
23522
4808
434
9774
9555
9555
8970
64582
28
2273
11318
23404
1390
8354
2843
2210
10923
1385
8888
8387
8294; 8359; 8360; 8361; 8362; 8363; 8364; 8365; 8366; 8367; 8368; 8370; 121504; 554313
3846
5161
6019
2303
54626
3013; 8351
1053
2691
27030
5379
10084
7849
7252
2035
6642
5462
1215
3009
9509
57152
3007
9628
5273
8348
9444
8329; 8330; 8332; 8336; 8969; 85235
9444
8773
11212
5032; 692312
55811
2778
6698
23534
924
9135
10776
8332
6755
6754
10744
2835
1814
2359
79166
8368
5098
5098
10879; 26952
26952
6375; 6846
23430
3442
25812; 29774; 29797; 266697; 646074; 727983; 102725072; 102725315
2248
3640
7940
566
8689
4131
6093
57185
3853; 3854; 286887
27242
5140
6248; 84301
32
6293
2861
1295
4238
2257
7321
56062
10302
9063
5205
3755
1131
6752
9073
3713
7003
7166
1286
4101; 266740
3237
2825
10100
5063
2138
401
1584
2897
4105
2827
3110
27334
8353
5551
8837
1394
5066
2998
1589; 1590
26226
11045
50488
23193
8288
4807
57142
1585
10009
8828
6658
0
9080
797
5008
905
3198
54346
1285
4104; 100533997
274
8330
0
8350; 8351; 8352; 8353; 8354; 8355; 8356; 8357; 8358; 8968
3077
2880
8898
4340
3205; 442920; 100534589
1812
2830
4641
283131; 693197
51014; 100302736
56252
3672
8602
23160
25778
10606
11261
3658
9537
57213
3514
7586
29
23093
10075
10869
23511
57876
3537
7543
2767
4915
2710
339044
1195
4205
317648
10781
226
7091
60676
9014
54629
8629
25832; 400818; 100132406; 101060684
23164
9898
84981; 407004
9991
9991
26100
55183; 101929336
2335
2335
23324
22980
10207
7752
7840
6641
3895
891
283459
440352
56252
84124
90338
55589
150967
57798
283537
151011
23580
388677
375248
85458
157869
118
675
6597
221830
2734
0
6667
54432
23086
26034
118
3183
91754
84859
5439; 246721; 548644; 100134938
7690; 100506639
22994
1523
9349; 619505
23007
168544
9889
10443
54470
191585
90333
2316
10443; 0
200424
91373
5379
5380
26094
9589
26152
23090
534
26027
51018
27163
25909
126393
3514; 0; 0; 0; 0
1183
4481
23164
25758
261726
27324
23138
9942
0; 3514; 0; 0
1954
27352
4650
0
2017
311
23214
23230
4214
10260
23109
10929
26054
93349
6844
1849
5036
23613
57604; 101927137
5129
9914
23114
689
163590
23265
1004
2491
1973; 26781; 652965; 652966
636
84898
0
100294145
23504
55233
7626
91746
51592
91442
23025
284001
23096
54014
291
57795
7754
0
728215
201626
84612
27341; 91695
10157
145389
2005
3172
9725
8123
8801
3514; 50802
213
375035
157627; 406907
146691
149111
213
23032
55816
813
57538
63940
7534
222658
11039
3172
23230
6464
0; 0
26134; 253959
6711
100505761
100130449
23105
84679
23081
0
0
9380
84444
5329
8509; 100507331
9271
26130
9284; 339044; 642778; 642799; 100288332; 101059938; 101059953; 101930075; 102724993
100287590
55183; 101929336
91355
8502
334
114791
54901
7587; 101929740
7392
800
7343
6427; 693221
7067
4168
84148
90634
90634
824
25854
25854
23014
58509
610
23499
102
100996492
0
57876
163131
7586
7554
4026
127833
7592
5923
90634
90273
8295
23564
55937
6046
0
9508
220965
149076
3493; 3494; 3500; 3502; 3507; 28396; 28442
5562
4670
8637; 54882; 404734
221981
3778
83744
51382
22906
6709
6709
9358
23363
84162
26050
6733
57498
773; 100507353
374868
23636; 259307
23143
5108
3146
4301
23293
55660
23029
23029; 51742
23035
202134; 285596; 653316; 100507387; 101928349; 101930363
253725; 387680; 101930591
54491
7110
0
0
65012
4684
351
26032
164656
22848
81569
11322
8539
8539
23281
23279
23279
0
124044
2901
0
317781
4293
6480
6480
10724
3495
6374
8776
6137; 606500
0
8497
0
7337
10631
23020; 101929240
64595
81893; 100271836; 101060604
2131
23759
2549
6651
0
84720
84720
1777
253982
200316
60489; 200316
0
286205
22848
9727
9637
2752
23117; 440345; 613037; 728734; 728888; 100132247; 100288332; 101929910
25787
57794
54550
0
7093
100499177
9024
6080; 8420
26036
9736
3752
92558
667
54874
85459
84436
9369
9369
7582
5189
221960
4916
6337
10411
57556
0
2926
55658
6239
4071
4071
28778
0
598
29072
339524
79621
23348
654
11039; 11042; 653188
10254
11189
151050
25893
140883
9332
9261
199
9758
10847
2057; 57139
146712
0
100272228
160518
0
0
399818
0
55631
6309
23133
5792
7001
80028
9397
23637
8334
26098
7026
4430
2885
1281
0
6648; 100129518
0
116986
23251
60481
0
115353
9940
25998
56905
6391
8241
440434
2971
10725
50814
152185
0
2098
832
6257
6257
84830
6374
100129460
1562
83714
116828
55001
55001
27324
149041
8512; 100288974
8848
23101
26168; 100533955
26168
4916
1759
5897
0; 0; 3492
23026
23034
3537; 28823; 100290481
6911
23117; 440345; 613037; 100132247; 100288332; 101929910
162972
54575; 54576; 54577; 54578; 54579; 54600; 54657; 54658; 54659
100996492
5937
0
5288
124152
124152
0
202134; 285596; 100507387; 102725213
55361
23549
11340
0
23254
9639
0
317648
25763
349152
0
26047
23331
0
9546
55966
55432
55619
4602
9722
9706
3073
80349
26986
9191
65220
642236; 100289097
57172
253959
0
0
7372
22997
9282
10440
9906; 728661
22995
10440
26095
123872
388714
22990
3514; 50802
3655
27163
5228
0
64405
0
0
23604
100506190
23329
55338
8428
3892; 100509764
10480
0
5382
3119; 3123; 3125; 3126; 100996809; 101060835
5578
5578
0
0
800
800
0
85021
91316
2803
0
9612
0
11049; 116150
6165
9871
1743
730092
0
53371
3537; 0; 0
81691
64601
3514
284403
9980
7175
0
23499
6648; 100129518
619505
2840
23086
52
4808
100129973
8663; 728689
51422
9912
23210
1859
6709
8301
23348
23348
10793
3690
63982
5279
2707
26220
2332
51574
100288570
2887
6165
55831
0
0
1827
1827
22997
115703
51614
199731
199731
6929
0
0
7789; 158586
2016
0
55567
6543
643314
7109
3955
63923
4968
10474
6559
80342
90199
5097
0
0
8541
23126
25847
339290
0
10745
57157
6801
7221
388567
0
57591
57591
27315
6594
1838
8476
441204
0
6817
2330
100130958
257152
9201
0
5156
0
57711
2547
641339
324
4916
0
3105
0
256051
0
0
100462953
148229
645961
154661
91694
338645
223117
255057
10298
0
22979
984; 728642
0
22989
926; 100996919
2944
22979
0
11215
9862
4820
4820
107
1768
9910
440193
0
0; 0; 0
958
0
107
643376
23345
0
55340; 100527949
0
27043
25833
91646
84271
100129482
51710; 101060181
0
80005
0
2346; 219595
23334
783
23161
57710
4703
0
0
9442
9223
0
10914
9208
0
1488
0
28823
79017
2475
7177
51324
4130
0
0
0
3075; 3078
7139
0
4130
0
22837
5289
154754
84059
0
0
10956
115
0
10513
0
2260
0
0
23245
0
254531
5379; 5382; 5383; 441259; 729453; 100132832
10758
729299
23265
10667
1130
30968
23233
55742
23217
3549
100131510
10299
10299
22938
10950
23174
23174
0
126299
2712
6641
116285
0; 23333
25832; 55672; 200030; 284565; 100132406; 101060226; 101060684; 102724250
0
84263
11176
2935
0
56271
0
7253
7253
11074
0
4015
0
0
222642
6635
4299
387082
6440
8914
0
0
57154
1497
23774
148066
1263
26648
5026; 30851; 100533970
26154
0
647070
0
26050
653238
9053
135138
0
0
0
0
0
9699
0
57242
5830
8890
10142
0
3383
221823
728882; 100132948; 100133121
0
9454
200205
4610
171558
11120
0
23034
23034
23038
5606; 100996792
5606; 100996792
92017; 101929304
11221
0
10816
100505494
29966
9077
0
699
699
2116
6942
10299
57061
0
0
22798
26108
9515
27352
26108
80012
22986
346157
10730; 28517; 28663; 28738; 28755; 348035
0
0
202559
0
23181
2175
2558
57615
10277
0
10554
3120
23564
0
0
0; 10730
1729
0
9215
22888
0
5711
9819
23256
643854; 100128553; 100142659
9901
2099
2099
0
2822
0
0
0
23304
368; 101930322
54516
3554
22996
11223
374
101929272
11313
51077
11313
389524
163131; 284323
0
0
847
0
9659
0
0
0
60489
8888
8888
8888
9725
23072
0
0
0
8780
0
100128640
23314
0
0
100616497
0
26046
0
54970
653188; 100049076
285231
0
221472
2678; 2679; 91227; 92086; 728441; 100132705; 102724197
0
10499
23085
0
0
0
0
6938
0
8038
0
0
23030
26010
6251
0
6239
3495
51533
10051
7249
644450; 101928669
0
101926913
0
8847; 79469; 406948
0
25855
63973
7940
0
0
23352
95681
2065
10044
23102
9871
0
223117
9849
201163
1462
0
0
4598
0
0
6392
0
587
2898
10960
1811
100289255
55876
23139
23139
0
4154
2044
0
3126
5383; 100132832
5364
0
54581
5142
23382
7008
0
0
2972
2972
440792
0
85368
85368
440792
100506070
84164
1746
7021
23236
5923
6462
8733
51668
744
55661
79029
8908
9919
0
5927
9814
9362
0
1080
1080
2312
5536
7791
5621
5558; 100996481
5558; 100996481
6484
7465
3483
0
6597
6530
490
2201
23469
355
4800
3500; 100293211
6627
5337
5337
25786
1528
54470
11332
51442
51442
10198
113878; 102725292
30848
113177
7249
27012
7392
100861554
10426
100130741
26993
0
9397
2521
0
0
1104
283212
64689
0
64062
23235
0
950
0
730227
5591
81931
79998
22904
23312
0
0
161
10489
2938
91752
0
0; 0; 0; 10730
8587
5979
8801
10038
0
7057
3645
0; 0
55547
8339; 8970
6418; 642869; 646817
8940
282808
249
913
26999
0
59
85452
55966
55966
0
55735
9108
2747
57644
0; 0; 0
28683
10840
101927051
53905
0
0
55086
2041
0
6967; 6983; 445347
5364
5655
1565
667
0
6535; 386757; 653562
5742
667
8896
91316
5275
283927
6006; 6007
23161
5671; 5680
4661
26986; 51132
0
0
90485
114819
0
22941
0; 22941
0
8301
56928
949
949
5098; 8641; 9708; 26025; 56097; 56098; 56099; 56100; 56101; 56102; 56103; 56104; 56105; 56106; 56107; 56108; 56109; 56110; 56111; 56112; 56113; 56114
0
353514
353514
146754
2979
23250
7093
30000
0
0
283755; 101930458
49855
118491
4698
2122
140710
0
0
7110
284266
56926
0
56926
91683
101927770
0
7036
0
91683
0
771
0
0
5322
5322
0
89845
0
0
0
0
3688
3688
4669
6757; 10214; 727837
22995
1495
29978
727837
219333
11179
23047
6498
2760
2760
126070
0
5729
123
0
81857
23093
0
0
347344
0
23139
4301
9410
243469
0
0
50488
22862
492
2775
51454
0
51454
1145
642636
6711
64963
9284; 23117; 283970; 440348; 728741; 100288332
23117; 728734; 728741; 100288332
85021
23550
0
971
6621
10564
0
100507605
4253
10564
51438
3087
0
26165; 389730; 647060; 727830; 727905
23325
5729
8398
0
101927498
0
51512
85375
101927498
23321
91353
84908; 100287852
9205
3507
0
4946
284649
58509
23092
0
7321
0
0
6527
2161
0
6122
0
0
2713
4063
0
0
100130331
0
25859
80868
0
0; 0
0
2710
170960
6541
3508
100505534
1797
7993
10139
80862; 100507399
0
9693
1739
84733
604
23065
9693
0
23061
0
0
8450
0
374286
0
390999
0
0
5316
3371
0
0
10425
55334
2525
55334
0
158586
7789; 158586
114548
114548
4665
6048
23187; 102466719
64135
8001
0
23030
1785
1559
5426
56255
0
0
6407
90861
51614
2534
129025
6934
23038
6934
1616
2555
0
2896
8718
0
388650
9720
0
23544
22836
22836
0
0
9048
284800; 728882; 100132948; 100133121
4635
5155
960
25782
1557
5077
23002
5155
0
3044
175
8705
19
0
0
3275
0
9968
0; 0
390616
23286
0
26013
26013
0
7957
3995
3910
10825
10825
389715
26105; 84033
22987
0
5688
0; 0
0
8945
23428
0
0
8776
9378
0
3363; 93164
93164
26092
0
23187
26027
0
5524
145678
100129503
0
23389
0
5387
0
10152
51517
4763; 101930150
102724368
23404
0
25876
491
0
0
0
0
10048
0
64714
6904; 101929597
10079
0
23150
0
0; 0; 0; 10730
23150
124152
0
23162
0
23162
0
0
0
0
0
0
0
0
0
147172
0
0
0
8434
0
0
8434
0
0
0
0
55206
55206
0
0
0
0
10446
0
0
0
0
0
0
387535
0
387535
0; 0
3688
0
8871
8871
8871
7052
22999
10690
0
0
10408
0
3688
28516
2173
0
1155
287
0; 0; 0; 0
0
0
4216
9842
0
9517
9517
1312
9927
5609
3514
1388
400084
11078
0
1736; 677835; 100847052
4750
0
23543
6586
23228
23228
363
134
23369
4651
1370
10013
0
6875
0
11169
0
6609
567
10985
9332
5566
1909
6515; 144195
4174
2244
27241
5820; 100302185
6917
5439; 84820; 246721; 548644; 100134938
3557
3557
3557
0
6224; 26795
4929
0
9404
23170
355
29780
29780
2918
2918
5275
5275
100506699
23405
3690
60436
25983
3913
4625
10565
11070
182
2006
10994
85360
85360
10794
23478
699
1587
699
0
10794
23405
23405
5432
5817
0
8220; 23617
0
0
10800
347088
0
126070
0
1211
84162
1211
1211
0
445347
7517
5914
0
343069; 440563; 649330; 101060301
8776
10730
6936
5725; 100616459
1607
9380
8629
57551
728361
492
54661
167
0; 0
0
6006; 6007
0
0
4485
2908
965
7278; 113457
0
51750; 100533107
8841
27181
27181
0
5463
3679
5463
7146; 7148
1550
4493
0
25844
7146; 7148
1550
2798
0; 0
0
261734
23053
266629
23368
0; 0
160851
7556
1617; 57054; 57055; 57135
56112
0
0
0
8938
6642
0; 0
4589
23223
7994
0
0
2334
26586; 28831; 0; 0
0
1285
1285
0
8277
0
0
202018
0; 0
2119
0; 0
251
0
100133941
0
22977
0
0; 0
5757; 728026; 100302285; 100422872; 100422885; 100506248
220077
220077
0; 0
1241
80344
3931
57626
11196
26148
0
80028
9538
23246; 102465906
2994
49855
2630; 100510710
0 ; 0; 0; 0
284904
160824
6315
0
0
55697
81697
23305
0; 0
2585
26586; 3537; 0; 0; 0; 0
0; 0
0; 0
55567
0
3219
0; 0
9696
0; 0
0; 0
0; 0
0
920
0
0; 0
0
90011
0
28823
0
9153
7799
55020
5607
30849
0
7114
10188
0
0
2335
0
0
0
0
0
0
7184
7184
11329
80036
57336
55621
0
0
10291
130814
414771
101927181
0
0
0
11251
0
89795
0
91120
441666; 102725136
5645
6757; 727837
0
22947; 26583; 441056; 652301; 653543; 653544; 653545; 653548; 728410; 100288289; 100288687; 100291626; 100419743; 102723449
7177; 64499
0; 0
0; 0
0; 0
0
6144; 26771; 619499; 100131205
8028
80852
7633
56005
0
7177
7633
0
23250
101927086
0; 0
3507
90011
10643
0
0
0
0
0
102723620
0
55697
81875
8028
64116
0
8028
202018
0; 0
8028
3493; 3500; 3507; 28396; 28442
6934
1638
1638
0
100422872
0
3514
0
11212
7178; 101928826
79184
26212
0
5387
3107
414777
0
0
0
51360; 404281
0
5095
0
57863
26651
27036
0
92552
10730
3500; 3507
3493; 3500; 3507
100093698
159162; 100652931
0; 0
1116
0
128872
55633
23253
5335
3809
102724905
2023
253143
0; 0
3493; 3495; 3500; 3502; 3507; 28396
3493; 3495; 3500; 3501; 3502; 3507; 28396
0; 0
3537; 0; 0
0; 0
0; 0
23253
0
0
0
0
0
0; 0
0
0
2300
28823
6120; 729020
0; 0
3514; 50802
0; 0
0; 0
127534
0; 0
0; 0
94026
0; 0
0; 0
0; 0
0
8325; 100616500
0; 0
0
346562
6391
139081
5279
1645
121006
26082
0
6347
9356
229
90586
2193
23428
23428
90273
11313
1595; 401387
26102
7295
6530
6530
0
0
0
3359
0
4099
0
85865; 101927446
9639
0
22798
27324
4297
0
0
2683
0
23524
0
0; 0
89795
23007
23007
0
0
0
5618
27286
10130
3898
0
0
0
0
79075
6929
6239
6239
0
2572
1810
1810
7148
0
0
4287
0
1720
4648
1559
4648
51364
101929148
101929148
93432
643332
0; 0
0
26085
100129528
23040
50858; 100101116
54626
0
115653
0
55764
414771
2050
0
55578
0
6760
4507
645784
7366
0
392
26664
0
0
50810
0
8658
58510
7204
10821
3816
7204
100129271
0
0
0
100
0; 0; 3500; 8935
0
0
0
57336
6872
253512
889
6357
0; 0
0
55578
388699
0
113612
253512
139538
0
166614
166614
139538
11329
0
0
0
0
0
2628
643
0
53345
0
0
0
0
0
0
0
0
0
0
323
149628
0
323
0
30849
0
0
114884
0
0
0
54979
54979
0
0
0
0
5607
0
0
55020
0
0
0
0
0
0
54532
0
0
1538
1538
10224
85452
0
0
0
0
401630
0
10224
0
0
0
0
0
0
0
0
0
6050; 84200
0
0
0
0
10611
10611
0
0
85452
693207
1538
100132476
0
0
0
0; 0
0
0
26716
26707
0; 0
0; 0
0; 0
0; 0
6189; 8944
0; 0
4352
0; 0
0
140678; 100505874
3514; 50802
8924; 390561; 101929047; 101929832
862
862
2994
5996
1796
2064
2044
92249
3908
3908
6648; 100129518
0; 0; 0
5379
23264
8085
100290481
0
0
0
3653; 6638; 8926; 91380; 347746; 100033416; 100033433; 100033444; 100033450; 100033802; 100033820; 101930404
0
28831
28831; 0; 0
10220
3192
0
51561; 0; 0; 0
0
0
10220
0
100272147
22880
0
7373
7373
5154
0
5137
8847
0
0
57198
100505498
55547
3605
100505498
55547
0
5890
5545
10529
5147
5782
50717
1137
11155
11155
3172
0
0
3500
1285
1028
2567
1285
199870
1285
8935
1137
10320
54700; 653390; 730092
10367
1291
6768
6768
3811; 3812
730092
23223
7512
23119
50649
23223
995
5782
9228
6847
667
9537
6967; 6983; 445347
3886
1617; 57054; 57055; 57135
6792
1813
6886
23383
23383
6886
28
6927
0
0
324
0
388699
0
6247
1813
3360
4904
9014
965
0
3708
23178
3111
1674
0
5310; 101930075
2209; 2210; 100132417
2209
84823
7490
539
6872
3674
23326
3712
4897
7692
84268
84268
2596
23326
23111
3674
2596
10747
3835
0
5339
6677
3217
0
4861
6259
6627
0
8013
6693
6693; 101929889
0
7767
0; 3537; 0; 0; 28831; 28831; 28831; 28823 ; 0; 3546
6809
3662
3662
8073
6677
2618
0
2918
1302
860
23609
22868
7091
255926
2057
0; 0
3111
3359
255926
4168
3949
2194
8751
2917; 100996542
5232
995
2636
0
646282
563; 646282
0; 0
389177
114884
0
0; 0
5915
1528
3492; 3493; 3494
7177; 64499
0; 0
1627
1080
0
7852
0
101929550
3890
2298; 200350
4916
101928457
8935
0
0
0; 0
2003
6665
23467
51109
55669
26030
9436
177
10144
0; 0
27328; 83259
10824
0
0
2115
0; 0
0
0; 0; 0; 0; 0; 0; 0; 0; 0; 0;10730
2778
2778
4589
0
2115
0
10730
0
1760
1758
0
9757
4524
4524
11314
335
54498
9757; 9757
3232; 3233; 401021
9568
11314
0
9455
7932
0
0
3493; 3500; 3507; 28396; 28442
0
1142
100129271
9437
0
0
0; 0
6035
83737
9437
27445
57157
9753
50628
26043
22996
0
3949
400410
0
27292
0; 0
0
4585
4585
23600
5155
23600
23020; 101929240
7686
4584; 57876
23313
2833
9282
8658
9906; 728661
5369
23288
0; 0
0
1491
57172
0; 0
0
0; 0
0
1555
4507
0; 0
644591; 653505; 653598
0
3537
7416
7416
55727
0
0; 0; 0; 10730
0; 0; 0; 0
3514; 50802
8629
50852
3537; 28831; 0; 3546
8711
4771
101928457
0
392
1908
0
0; 0
3514; 50802
442421
27036
7258
176
0
2099
0
4494
0; 0
2710
9709
3493; 3500; 3507
0; 0; 0
6609
0
3949
10297
0
7543
5787
5916
0
0
0
0
147841
4058
8882; 442240
442240
4586
11161
9887
2099
0; 0
639
0
0
0; 0
23271
90634
3492; 3494; 3495; 3500
6773
1534
9462
2752
0; 0
54516
0
0; 0
10917
1739
1084
0
0; 0
3581
6530
6530
0
27030
3493; 3494; 3500; 3503; 3507; 28396; 102723407
23063
26102
100287387
8241
3500
613
0; 0
23420; 283820; 408050; 101060373
81855
28823
51666
51666
7430
22983
3043
0
7430
100423062
3492; 3493; 3494; 3495; 3500; 3502; 3503; 3507; 28396
0; 0
229
101930405
10326
7710
0; 0
10824
1730
0
23428
0; 0
26038
0
0
6452
2056
0
0
6452
28823
0
102723479
60439; 100101117
9620
861; 100506403; 101928269
6337
0
6138
7879
7879
5651
9149
0
5275
343071
4635
23617
253190
0; 0
0
4323
2558
3492; 3493; 3494; 3500; 3501; 3502; 3507; 28396; 102725526
10905
0
253190
8220; 23617
57446
7225
0
2542
0
1048
9108
0
2023
100129528
3806
4650
6208
4683
0
5928
135948
155
6470
55811
0
50
26184
10311
22887
0
1294
0
0; 0
26085
390892
400322; 440248
3802; 3803; 3804; 3806; 3809; 100132285
1579; 284541
100293211
4287
0
3128
0
3850
0; 51561; 0; 0; 0; 0; 0; 0; 28568
0; 0
0
0; 0
27185
0
647288
0; 0
442186
55338
0; 0
0
160313
1485; 246100
0
0
55338
0
0; 0 
0
0; 0 
0; 0 
22899
4007
160313; 574449
0; 0 
0
0; 0 
3257
0
5230
0
23341
4684
3493; 3500; 3502; 3507; 28396
0; 0 
3128
0; 0 
0
440560
0
23051
0; 0 
3500; 101930405
2521
3600
0
4193
0
0
100289473
4916
0; 0 
0
100505933
445347
0; 0 
5230
100293211
0
0; 0 
827
8942
22809
0
0
0
389898
0; 0; 0
84560
0
0; 0; 0; 0; 10730
2597
2309; 2310
0; 0
0
0; 0
7770
1280
2822
0
23759
28973
0
375790
6239
0; 0; 0
7148
3039; 3040
5430
0
4644
931
375790
5430
55124
933
0
0
4158
0
7290
1300
0
1277
1536
3423
6867
4158
0
3137
6867
0
101928278
0
23032
100131825
101927792
0
2618
0
4099
9878
0
3268
0
8707
0
0; 0
6752
3133
5910
0
0
7142
0; 0
745
745
0
10787
6187; 26784
0; 0
1565
3492
0
101928104
0
6556
0
3985
7067; 9572
8395
3108
0
0; 0; 0; 0; 0; 0; 0
0
0
2346
1378
5379
23390
2346; 219595
5387
3570
0
1350
5728; 11191
9436
0
796
3416
1890
10220
100506759
7073
9391
3433
9262
23460
151230; 100526832
0
6556
147339
2901
1406
81621
3827
284021
29906
779
421
6733
26509
0
646278; 101929232
3034
169522
960
0
283298
84901
84901
9635
80228
6569
0
0
114825
51571
0
0
0
9905
147339
91775
125893; 100529240
4193
8720
100500849
79784
4499
171392
348110
3071
22926
10819
1378
256227
0
8243
1183
1368
1559
140801
26088
796
339479
9575
1373
2892
7047
7047
10876
0
0
0
0
2905
1006
6655
6655
0
0
0
0
0
0
5053; 101929036
4864
10529
0
0
117155; 440278; 101930343
142684
8989
6498
90204
65982
23318
2935
65110
10966
51550
29969
222663
23511
5478; 101060363
23545
0
389856
0
1982
285672
10233; 283345
441273
157697
92609
55314
23526
0
0
0
3364
0
5291
6530
25807
91807
11333
100506190
1645
126231
53405
0
90806
23560
54552
9875
6840
5428
5428
3745
0
0
220134
64582
9810
0
6655
51241; 100529257
6834
1723
0
7763
6483
0
23383
0
8837
100127972
0
0
90326
0
79784
147912
0
10780
0
126017
0
729799
388886
9472
6181
751816
10209
2778
0
201501
0
59339
23657
0
6134; 26778
7477
0
3046
7298
0
5770
108
0
5770
55556
9123; 102465472
100506898
100506898
0
0
2529
0
0
0
245812
0
9466
0
0
5587
0
6595
0
0
3705
7010
0
0
3925; 100500808
0
29927
7529
7529
51386
51142
989
51335
0
26135
26135
22818
55737
6277
166
64114; 102465256
9445
9445
9168
11180
27102
27102
51507
10135
10135
6130; 26814; 26815; 26820
7763
51322
55754
64065
80218
10015
6203
51094
22820
65264
373156
55748
6231; 441502; 100996747; 101929876
54606
51155
10169; 25764; 100302254
2
56889
54765
54765
55256
11031
11031
11031
29959
23585
718
51637
51371
51604
51280
23788
4697
51504
51109
51109
51495
27173
55629
51398
64397
2873
51646
10652
10652
10419
2590
2590
58533
6747
5832
27131
9230
54458
79188
55666
51506
4848
7328
80762
514
64710
64083
3609
3609
26073
29997; 692091
79109
28969
51520
51714
51441
10927
57003
11198
57092
10093
10093
51125
55740
51729
51729
51465
51465
51465
51465
51324
79811
10713
55968
55968
10492
10492
10492
55969; 100527943
55249
51652; 100526767
51466
10342
51428
51400
51631; 100996928
29079
58190
25994
5859; 102465536
9967
5464
9578
26354; 100113381
51012
55207
64759
5434
51150
9939
9939
51566
55334
4705
10113
8554
8554
8554
55819
79869
25825
51108
51144
51727
4282
55011
51719
8802
56937
9328
60313
996
996
996
996
55831
27249
55226
55705
2060
2060
55738
79901
55742
64755
51474
79647
51133
55037
80011
53826
56851
54867
55699
1829
8924
29888
23621
79892
23588
29074
55827
6945
6945
9531
64118
27183
53373
51187
51571
83658
83658
28977
10905
10905
10905
553115
64771
64771
28974
28972
55291
79932
54472
10695
51081
51056
10273
55245
394
51564
56888
54812
55739
55914
60488
55700
55624
53339
10055
54918
26071
79001
51070
23469
23469
23469
23469
23786
58478
29105
51399; 100500840
51399; 100500840
56993
54977
55505
27018
54902
29115
116496
116496
7260
738
57472
8649
54927
51181
51768
51186
51143
51734
55585
27075
54948
26515
10933
8635
8635
11177
11177
54529
57820
51170
51292
23648
79180
27430
54973; 102465435
58472
22822
22822
22822
22822
22822
51116
9547
2287
55108
7570
7570
51065
55069
9055
79144
59286
64061
51164
79902
56897
55718; 101060521
138050
8566
8566
60685
10901; 317749
51231
51307
51660
10455
28958
29088
64834; 102466723
79567
28964
1112
8303
8303
51024
54502
51068
79137
55101
51203
55119
54407
51138
64343
5763
5763
51021
114883
23412
28998
51569
64943
57130
55660
79036
55255
51283
10328
30827
51123
79650
4201
23580
23580
26993
56674
10723
55082
79894
79077
29926
23609
29099
55706
51647
8086
55114
51304
51304
79893
11124
54976
7342
80142
53827
51510
56654
10580
64121
25980
55717
3267
3267
55608
55861; 90196; 767557
55858
55326
79004
10564
55852
55081
4718; 100532726
51071
117246
54881
51073
55173
80232
55148
64747
56949
55907
65993
23670
26088
55723
51759
9978
100287932; 100652748
100287932; 100652748
3163
3163
59343
56683
54884
55246
55177
4801
4801
4801
79415
54815
79042
60491
55696
51290
51312
60682
8195
55745
58477
63893
51185
10066
64423
57761
55830
55830
80152
55893
26225; 101929356
79581
10363
79587
79792
55720
55720
56882
26060
65992
4702
54982
56944
28985
64847
64769
51773
51321
56997
55697
51015
9525
79139
54904
80195
80212
64110
57132
57132
60684
64787
9448
9076
29965
56995
55156
57111
65265
26517
54187
29796
55788
51447
51026
25996
79624
28962
55074
55760
65083
4708
4708
65080
29880
79443
2872
51282
50861
80148
55197
79672
79083
4338
746
60673
7376
51329
59342
55198
55915
60314
405
405
51177
9240
51295
4710
10101
80351
57645
27236
55577
712
29964; 100188893
51147
51118
23683
81539
23560
23560
28511
9950
51111
80230
55035
25987
79594
51320
63901
64429
29883
58526
26586
1939
51128
64319
53371
56886
51082
57496
79016
10053
64777
58486
56647
79048
23413
51550
64786
29102
79590
55486
55020
54704
55139
1468
60485
79665
54663
0
8337; 723790
51642
55741
51188
4088
56898
9616
26523
60492
79876
55111; 102466736
28956
51422
10762
10762
10762
55154; 100129405
80013
80017
53838
79447
57140
55851
51315
114885
79711
8925
55316
10460
55450
27342; 154881
8491
65982
51809
55216
51654
26520
79008; 548593; 101929864
51701
57162
54539
51657
51703
55288
65244
11083
55366
9342
51117
11108
89797
54906
55859
51009
80145
79155
5202
64760
1911
29093
55236
79717
79956
9330
55758
55365
27244
55253
29066
55055
51053
54951
55213
8490
51693
24137
29960
26521
79174
80023
57403
55204
22894
55218
9209
55157
64745
27005
51330
51013
64766
55269
55090
64400
57102
53343
64780
10069
79706; 100289561; 100630923
10179
728392
11338
11338
54930; 100616424
23589
55168
10600
25796
25796
51107
63877
11267
94081
55234
79641
64431
54832
55120
10884
55038
4940
23528
89781
51499
29887
29777
29937
29937
26519
64215
283871
51562
9569
51193
54820
26276
55652
55652
25959
79089
80209
64781
64062
51542
55240
54476
54476
10807
51455
55337
64864
63894
26273
79646
65985
29103
64374
54585
80306
51397
56922
26015
7268
26528
79087
55506
51030
56942
54994
55325
50865
64866
50485
729515
79887
9054
65981
1788
64395
64222
54919
51184
80135
80198
55731
55161
79735
56984
26585
26585
51067
582
53918
79709
54442
27037
10585
28978
55596
64328
60509
56915
56943
56912
56901
55343
8462
210
8891
210
55900
29087
80764
79622
56731
8409
246243
246243
30001
51765
51337
50650
7227
54914
51011
79726
84656
29923
55802
64748
54463
55163
55759
55319
55181
94104
54928
79960
51306
55032
29110
55284
55201
64077
1877
55662
29098
54840
152006
51293
29109
80194
54463
54963
55109
55781
57380
54985
57380
55030
79178
56892
55165
64761
10171
55297
79762
79947
51368
51115
55222
60672
55268
79047
55870
29882
29095
56954
54148
9935
65094
57128
55219
4696
55159
51490
26973
10072
55750
55709
55709; 114971
10548; 29082
10548; 29082
28986
29995
64682; 730268
11266
55631
79577
60625
54998
63874
54708
54165
79600
51514
55257
56983
10827
10161
56652
79954
27440
55131
55127
55127
54662
55847
60561
9985
80774
55665
54801
51696
23592
64216
55625
55153
23400
318
55313
51278
10078
23362
55196
55254
57117
54802
64778; 101928615
6839
51409
51409
79023
51617
65996
51299
56478
55332
51019
6608
54903
60370
79654
55347
23612
11253
55364
10417; 100130872
79364
79666
65998
79145
9419
26499
11179
54969
79693
64784
9147
54487; 100302197
55323
54872
10166
51650
54883
10186
51195
93973
55252
8291
79903
64151
64151
51102
8322
55014
64219
57826
57826
80324
93974
79005; 100534012
10533
80006
51310
58488
57402
10763
51160
10169; 25764; 100302254; 100529067
23753
22950
58155
55144
23583
64285
56667
26007
2188
8572
8572
55638
23555
51309
54512
9451
51517
51074
8934
8934
51110
54938
26984
54894
28966
65983
55311
29107
51098
55622
8436
54955
79664
78994
55813
25821
55214
56034
64785
26470
54953
79714
28984
60436
79751
55355
55238
29097
56925
4969
64856
51651
55167
79829
27300
54873
55206
51444
51099
80279
79019
64428
79643
29763
54929
55080
55080
10640
80024
79101
55294
55954
55113
79707
10112
79154
65109
8568
1856
51004
54778
64763
53407
5583
51092
10352
57109
57122
57763
55116
55229
55151
22921
28960
53842; 80014
80021
80346
54869
54869
29911
79677
29028
25896
55776
64792
51559
55280
64754
54494
55217
79768
54836
6322
54957
51205
55612
51547
65095
54707
79644
55757
55013
55743
55107
55340; 100527949
10451
10451
55152
80025
80149; 102465438
80228
80228
56904
55248
55092
55227
60559
2275
26512
56967
79716; 100534593; 100652930
79716; 100534593; 100652930
54793
55228
51162
54733
55125
57048; 100529211
55636
51121
2217
408
51776
54972
653509; 729238
56658; 79897; 202658
51619
64427
23462
55191
140461
79657
64838
80221
56940
9439
10644
79228
10848
8994
55339; 84826
55012
56180
29940
131601
27242
80150
64798
51575
79050
64320
79754
7145
7145
64757
51728
79794
57180
23417
55843; 101928361
55454
54997
54856
79969
26271
51673
60487
23411
64779
2355
2355
10885
79682
60558
79695
55003
51069
81831
64318
51318
79591
8642
79763
55110
63906
55421
80775
79850
79870
26504
57088
4851
79035
55071
55656
64837
65999
79058
26750
55129
8089
79571
51291
51093
4771
65988; 79724
8289
57134
79752
54540
59307
79603
1486
1486
64776
55892
55501
54020
55602
54664
64284
54680
79029
27129
30845
29080
54925
79176
3954
79609
26190
79837
23586
65263
79091
27247
55149
55278
55278
64411
55344
27344
78991
55290
55290
26024; 100526740
80227
55049
3226
56649
11284
64418
25984
10620
64852
55930
9317
55734
51025
51076
29062
55761
79631
55084
50509
56521
54952
51312
80010
80206
57001
51373
51279
54517
29988
55601
55729
55508
64924
6707
63897
55848
55178
64940
1906
29844
64425
54942
55281
79075
79269
79675
79694
54069
25789
29078
348995
60526
60686
55765
57664
56946
63917
51316
79868
60493
55500
317762
55367
64342
55298
64897
55435
59338
57124
9462
4649
28996
64417
51002
51388
23596
79668
54956
80196
80321
51018
79710
54910
79585
29803
11178
79031; 285359
55258
54509
63876
79759
23556
55790
741
79006
79803
55048
4883
55133
79621
79874
64129
10894
55093
8270
54877
79169
80760
51072; 84661
60490
54780
55210; 83858
54851
64598
51236
9274
114884
55751
78992
5827
51741
55105
51167
56474
54882; 404734
51005; 752014
55164
64324
79760
55778
54829
79177
79177
57419
79812
64768
55022
25852
8681; 100137049
79637
79086
10514
57103
79991
79575
57333
55616
50862
23594
10324
63827
6760; 55661
79582
54433
79039
51735
51171
51161
53832
55208
51303
51303
51691
80304
54845
54974
7775
80185
55974
55274
79170
54980
79685
54482
29914
57161
54995
64123
64788
64788
56947
9045
114819
5950
55626
65997
54913
78986
22859
79736
54981
55872
51163
11033
11158; 11159
50512
79875
144404
26207
55333; 100529257
11275
80155
57823
64895
51192; 100529251
65003
54811
55102
64236
55172
51285
55615
51106
79187
7776
80019
80022
80173
54946
79568
55299
79691
51339
55670
9388
79583
27128
29928
23408
51341
63943
28992
26233
192670
51411
55833
55100
57715
10891
29106
57758
9329
27125
79072
57045
79651
51016
63826
63826
51643
80153
80204
64135
51762
11274
51182
58494
30833
55630
54465
79731
57597
54958
56945
253461
64080
11094
79797
79605
51755
79616
55422
28232
55273
96764
112399
55876
79634
65979
79957
79982
55650
55279
80007
54961
80254
55303
26589
79676
79676
79683
80745
60681
23767
55112
54960
79134
79701
55540
54436
8877
54962
64218
23587
79034
79723
79589
28227; 102725016
79817
59348
51228
55224
79618
79094
79623
55223
8812
23554
9141
79886
55753
9064
55619
54014
4482
51393
29071
79663
51199
64783
27345
57415
55027
27071
56986
55145
29789
55166
26577
54503
54521
79746
55039
26047
26047
26047
79596
80310
26232
56992
57107
26289
79640
79953
79959
65986
54762
51222
79652
55640
11201
51003
64344
80179
64398
49856
10068
79159
55520
10678
55890
64794
51374
81839
55220
79778
11132
64859
64860
51008
54991
54839
79813
2055
2055
64921
55664
55315
51027
79414
55270
55850
55770
56616
6399
55008
374354
55295
55086
51510
9567
55803
80162
54795
64782
60560
51001
79132
79012
57099
8828
4674
78990
56475
10365
28981
54344
79796
10390
79692
64762
79612
140467
5429
65250
29946
79899
23536
56833
56833
55704
79977
55061
55033
10380
55771
10000
9489
80004; 102466194
79661; 693216
80219
63924
55327
8506
64132
79139
10855
79574
55128
79078
10319
54496
79753
55076
79767
23682
79777
64084
57348
51435
54785
79840; 151295
79863
65260
23548
83715
8718
10148
25830
192669
79633
11264
79152
56834
79658
2121
54880
54210
80169
51705
29123
79570
56913
10742
79705
100132341
55617
63035
29998
55188
51006
54968
54968
55286
22921
64174
79786
25975
79846
79890
79890
63899
55703
55654
56924
79639
24141
23632
336
336
54826
404093
79659
54619
80183
79172
54834
79669
29948
79098
55901; 100887750; 101930578
58189
79070
6615
79573
54093
64840
29915
5716
54920
79738
53947
64359
64858
78999
26511
79801
25788
7733
65124
53335
53335
55176
23529
55068
55247
55287
79871
51816
79630
51319
9245
58529
10721
9627
79980
10045
23452
56980
59341
80237
80237
6614
55841
27087
24147
55714
79133
55244
79697
54996
64919
9022
79728
55722
6785
0
1028
30811
55734
10683
54554
79833
10308
54923
79858
64081
79866
65987; 100532726
55589
1355
7564
10313
64221
55840
79987
29922
51458
55839
80178
56675
79572
63910
54584; 79680
51226
25837
79686; 161176
3773
57404
79156
64789
54345
80723
55614
7559
93664
55604
55016
64146; 84342
79649
10347
64506
5866
79838
80746
79627
55812
51365
79140
79726
54970
54892
55260
51611
51286
79648
51296
4815
7574
56906
53905
51389
1975
757
26148
63895
7769
7551
7551
51105
51338
81545
79446
64283
64793
2266
51548
54716
8645
79611
79823
51135
54769
54863
63967
55647
79913
9530
10087
79649
79970
64393
55007
10158
29967
7442; 23729
79183
50515
80095
80210
80210
26263
56965
24146
55070
51555
53353
51134
844
54849
64091
55686
29929
54821
55211
79742
149986
9200
79783
51294
51274
79810
51761
51761
64901
79074
80757
26063
79873
64231
55024
78997
57126
79656
51440
51327
254394
3069
80146
80345
80176
64421
51322
79671
80223
6926
7976
64108
59353
55351
55733
55212
56920
79713
54809
79412
56895
54491
55512
163486
9956
64863
55203
57125
29767
10761
55329
51087
79832
55317
27132
56953
65990
79628
54807
7442; 23729
23729
55799
55775
80830
54876
55277
51751
55668
0
79153
56894
9840
54209
54413
50506
9499
51450
54797; 100996782
728558
54886
10998
54847
29842
55521
5101
5101
54546
79805
79818
80758
23493
64122
79847
8110
79625
79865
63898
55314
79918
8437
10734
55285
57332
79983
54916
79989
64167
64130
51267
25873
57706
11211
79673
80776
9946
79679
3619
79712
54885
23676
50507
54520
594855
0
474344
23414
79776
51333
51333
51333
54978
100506581
100506581
9633
1894
29992
4883
4883
79804
79814
64089
55275
11254
53841
11320
56257
10170
79896
80778
79912
27329
79933
63932
56935
53916; 100529262
51540
54853
80124
54487; 100302197
79037
9113
55796
79690
55147
51275
55094
28957
28968
54438
9617
79727
26266
56603
79744
7352
55684
26548
10743
51265
3229
114327
79800
56978
79413
54360
64927
27004
27004
57379
54622
3652
55088
56033
54856
79885
9668
79891
26298
79898
79906
79147
7561
55190
79098
79949
54842
26253
80741
55192
26502
51191
11123
29092
53405
140578
51479
64116
80063
79667
51313
78989
84561
51029
55592
79698
51621
78995
101928649
101928649
79739
25858
26468
55106
79598
55231
6676
10023
23601
54858
53346
64925
54551
55026
50632
79845
54329
27158
55663
55785
23743
1558
79149
114625
55096
10817
27123
79148
11153
28231
0
51340
9427
117247
80352
29063
259266
54961
29925; 386724
80005
4054
80263
9204
9204
64208
51077
26256
79038
11279
59349
28965
51022
6783
11096
53836
29953
9050
7812
55795
55266
58498
64854
79745
29118
79784
50856
79799
79442
26230
55184
57192
56672
57733
54596
11226
55680
55321
55034
51377
55857
59272
51207
54879
79917
54971
79922
51385
55787
54810
50615
64430
79642
55862
55301
51361
23746
51203
51501
80167
84914
8293; 728492
57110
57110
9955
80724
100288413
55182
56899
79733
56606
6866
64321
54518
79755
140460
64708
29094
4122
8778
23569
55083
55282
55510
53829
79825
79828
79834
79836
23630
79000
56605
79852
51334
54897
79026
1559
79872
7767
63929
79905
55713
55911
57716
10716
22802
54922
93
54898
55359
56957
79974
0
11213
23225
55716
10894
23678; 100533105
54901
55906
80235
59269
4241
51747
63974
57018
23409
10913
80380
11092
10942
26277
9573
51561
57336
58985
653067; 653220
79018
26228
55010
54988
51438
79807
79809; 100506124
64102
64127
51332
29802
51807
79831
55142
79848
55200
53841
53841
56172
79879
84196
84196
55336
51478
54866
51377
55195
3070
64376
53630
728
79944
49860
11182
84168
84168
63933
54875
0
54868
54768; 100288805; 101930373
51631; 100996928
55867
0
668
51023
56829
27156
29881
79696
9630
7018
56000
57101
79722
84172
55576
1008
3781
79750
27033
64097
64097
55180
79772
80255
8139
27019
29122
54850
79815
54937; 100526761
56413
53822
29121
54959
55194
11136
1412
54621; 101928274
9421
29947
29916
79864
60484
55692
63926
79884
51284
58516
64577
79919
79632
55150
79946
57089
667
65980
79645
51054
56891
79963
11133
54566
64170; 728489
55806
51725
54891
26507
24150; 653550; 729264; 729355
55259
80008
9457
55425
80067
80127
80131
55871; 150472; 220869; 445571; 644019; 728013; 101060578
80224
64699
126321
64180
80323
64924
79085
11162
79923
57731
54825
79689
57338
11282
11036; 286749
56287
25803
79729
79730
55777
94025
50617
56648
64853
387893
54542
54542
353500
353500
7179
79830
90522
11093
23615
57053
79857
63892
128553
7762
79862
56260
30014; 64663; 728712
55064
9884; 55073; 374819; 474170
55073; 474170
55187
55472
79915
54363
50805
79054
1002
23431
23431
51700
10842
79966
115290
767
55791
55066
64422
55975
55975
55002
55002
55762
29068
29931
51151
57118
57082
55968
23553
57335
27042
80231
29967
29967
2178
64064
56001; 728343
55135
79990
55296
55146
65989
9597
57720
57720
9314
192666
28971
79740
56163
64800
54796
27190
79781
50624
79785
80319
55693
51127
51281
6557
79608
79802
27120
51104
54893
56999
51168
55057
55057
54857
54925
79820
27012
55635
0
55727
54558
54558
5998
79839
4117
79849
54714
57506
54855
51744
25790
55001
79861
29104
54854
54112
100130086; 100506164
57097
64067
9227; 101927965
55040
29116
79930
79635
56300
79935
79940
54457
55701
389136
80012
55005
64092
10858
10686
54852
26575
23491
51206
58157
55103
25823
80000
51149
80267
27115
56673
80059
441024
23293
114818
64772
9310
51554
645644
55199
100289410
55193
10699
10110
55509
10777
79725
64799
170679
63916
54508
55821
64100
79595
55671
55671
57602
56996
54943
54798
54813
100996485
64922
9834
6954
29999
58511
79822
79822
64240
51314
57158
27436
11147
80307
60494
79841
79842
64641
51557
26281
55466
55508
56890
79158
79854
157680
79860
63970
63970
222487
54212
7042
7042
55578
157922
157922
79883
10089
29986
51806
51086; 100526835
79895
51078
53347
29761
79748
79908
50613
26279
7827
152015
79025
84033
50489
9348
79927
28983
51302
79057
79934
55532
643827
55908
54814
79890
29124
79962
8693; 100528030
25806
79230
389903; 102723547
10164
11255
56660
79015
0
79444
0
54896
57556
23539
55304
55095
0
114044
53919
80003
80034
80036
23263
80054
80071
0
80117
11316
51272
80177
29063
29063
89874
64078
55924; 101928718
29058
80831
29034
9464
10936
26297
25897
55283
55423
84187; 101928589
54221
54828
347735
347735
57817
9381
1761
0
79770
51266
7761
10880
54752
11158; 11159
10881
6561
6561
11081
51198
2974
51733
150160
64062
57127
10395
10395
100129128
0
63904
54993
54832
25890
3982
54830
55054
23418
80258
54566
550
55052
55052
55350
79904
0
0
28959
0
79097; 399939; 729384; 101930235
55138
55237
55613; 142689
79924
54777
60598
56547
51297
56245
60385
60385
4297; 101929115
54537
10343
25788; 100861412
26272
57084
7224
55015
10864
79955
23439
55690
10077
2019
29125
51214
54905
50944
55328
2826
23533
22807
55448
0
56729
56981
100506282
43847
80031
80039
80055
387751
54507
0
80114
80129
0
0
80164
80201
80205
64223
55653
55846; 100507424
55846
80258
55036
55036
8473
29951
54865
51329
79092
79092
54859
80262
80154; 388152; 642423; 727751; 101929479
55784
10841
22933
56985
51497
0
202181
9209
1600
0
54843
79747
55711
171017
55205
55063
55636
54544
2301
79782
80705
2001
2001
51156
10047
54549
55539
27159
64172
29954
50809
9496
170680
64446
79843
23624
79853
53944
79400
51463; 653519
55179
0
54827
51348
51287
105
340351
6553
55388
347240
5178; 23619
23614
79931
0
55175
56938
55262
58483
55657
26508
11141
6702
51213
0
25862
1789
54726
0
25819
57718
57718
933
80339
11095
11095
55025
1005
55225
55267
0
50700
30009
54954
55124
101927550
51154
0
25979
0
0
79780
29065
0
0
0
79160
55387
0
55451
0
55853
10320
11173
11173
80020
0
80032
80035
0
619426
414918
63978
0
1161
80070
80072
0
80097
80110
60482
80157
80157
55567
0
54207
0
0
0; 642533; 0
55707
80243
10861
80772
57337
80704
27330
27330
26505
9990
27068
55768
0
55764; 101927266
29949
51720
29075
51157
79741
64175
10826
51145
51084
80210
50854
55065
80700; 100616371
54538
64184
79788
51347
54584
259217
151987
55679
54766
0
1456
79819
63920
51152
60467
10243
54808
55293
3770
63971
10501
51702
50487
50514
43849
64066
10911
10911
55089
0
10379; 55072
9238; 677795
64232
11280
11107
55511
64388
57596
79939
79066; 284009
79948
9247
29766
51179
23415
0; 57559
7161
3274
51764
3049
51298
0
9629
10394
11148
57105
0
29119
23566
7223
7223
79981
0
2587
0
729164
0
55243
140290
0
55338
8708
50939
51301
51311
0
54860
55628
55628
100996325
54932
29081
55732
54806
54806
25879
51224
55289
100506504
7638
29991
79999
27136
0
29018
79712
0
100506863
0
0
8470
0
29942
23326
0
4284
51079
23590
11174
25769
56301
55236
0
0
55415
0
0
0
0
0
0
0
0
0
0
55478
0
55835
55879
56936
57091
56934
51202; 81575
152992
29968
57399
59335
57663
80028
0
0
0
0
80045
0
85476
80069
0
0
266977
80125
80128
80144
57523
0
0
0
0
0
57728
80215
80217
23120
728695
30014; 64663; 728695; 728712
29944
54407
60560
80267
60495
63976
26290
79024
79024
0
79670
79064
55755
55766
27090
10691
54878
57730
54149
26355
55471
57115
54682
29072
26000
476
78996
55683
29974
54477
54545
29990; 101752399; 102466747
51715
112398; 100529264
64693
54986
29989; 29991
6146
9238
29943
79363
81876
81492
81873
79943
10867
0
85294; 730755
64806
81870
81858
81855
114897
81851
57669
81850
81849
83440
56001; 728343
81833
283131; 693197
81796
81790
81789
56672; 81788
114899
81693
81671; 406991
140545
81627
81491
29091
29091
81626
81624
81622
26999
81621
0
81619
81617
81618
81490
81609
81608
64850
51129
23408
81606
81603
23780
83452
81602
83439
81543
56165
81035
81034
56259
83449
81033
81031
83448
83482
81579
81577
81029
83478
81575
80975
56163
56156
56155
83464
83447
0
50807
11132
26503
79789
0
53840; 445372
8863
29083
4139
55028
27343
54676
27231
11022
11022
27004
58513
100505741
51192
23406
7099
9033
9953
63891
64718
64377
51289
80763
25959
51204
57805
0
57000
10392
0
9436
53918
55130
55704
55798; 339175
79958
79961
57446
9132
9177
9966
55079
80833
55607
50508
55239
10022
22806
23629
55140
9992
55374
10242
10813
0
29113
0
140803
55779
55335
0
51310
55584
51233
100506571
50940
55801
26280
51384
258
55891
0
0
27039
54848
0
54967
54979
55893; 157574
30813
27094
27122
27122
8728
23591
0
51146
51208
51208
51378
28990
2658
0
0
51380
29933
29924
55825
29935
0
0
0
51741
0
27202
56955
56979
1295
0
57093; 642612
0
9236
26261
94104
0
56344
56676
10086
51085
23563
50616
8074
83446
59336
59340
59340
728621
80099
10083
0
80111
0
117153
80115
100533178
80122
0
80133
100507388
0
84223
100131532
80199
27141
80222; 102465529
29919
442578
79157
54819
51136; 653645
51136
79184
1103
6343
64096
100862697
7711
0
55689
55118
0
5395; 441194
26960
79684
56914
80896
56911
55193
54816; 145783
26012; 102466223
54101
22955
54715
27010
54758
55681
26249
54964
1154
79877
79877
55515
51805
0
55006
51742
55051
26287
57579
60468
9392
81551
23762
79366
79368
79369
79370
0
29013
5170
7855
7145
81554
54904
81558
83463
83444; 100532735
83445
81567; 100526836
83394
83460
81932
81545
81930
56159
81566
81557; 728239; 100124541; 101340250
66035
83443
23435
81556
81501
81926
81537
83442
81890
59067
81563
727800
81562
0
81493
83480
3218
54332
56288
6714
860
860
6714
8128
51237
6041
2845
1750
84939
80328
8643
50619
2844
1149
7007
55507
9376
54328
23742
80737
28999
29930
54576; 54579; 54600; 54658; 54659
54576; 54579; 54600; 54658; 54659
2850
30820
10818
84991
2259
57226
9340
9293
2661
27006
57828
56130
58158
56128
10017
30819
64111
80329
50834
56659
51174
2652; 5956; 728458; 101060233
26285
23538
1129
1493
9210
50943
50943
56006
474
11086; 101928551
79136
442194
1046
8386
80739
26531
26529
2867
26476
1133
4880
7441
3224
3350
0
4994
2847
1146
22953
1132
2832
2668
2693
4975
3361
2848
2895
2862
4825
4342
4759
4543
100131827
8995
22953
5623
8823
8390
8822
11317
9350
0
0
10933
0; 0
10316
7350
2865; 2866
4995
64106
8383
30814
55613; 142689
50840
50832
9288
9287
50838
50837
50839
50836
60401
53904
27091
4992
11172
27179
0
401251; 100532732
57369
56124
56656
56132
3238
57191
9196
81623
26292; 81025; 100527950
64600
53637
10025
0
0
81792
81571; 693185
81555
81285
81689
8392
81669
79718
56157
81847
81797
81894
26291
81892
81888
83461
64960
56158
10741
10741
2928
4159
51052
50833
26189
11085
83468
56154
81533
56123
26692
81853
57818
0
7473; 101929777
50831
56244
3355
9038
4993
50835
55554
6369
4991
8590
5030
4160
2829
2854
27178
10955
10955
10955
103910
6138
6138
6648; 100129518
665
665
3184
3184
10776
10776
9334
9334
2029
2029
51596
81848
51271
3119; 3123; 3125; 3126; 3127; 3128; 100996809; 101060835
64422
7259
27335
22980
10766
54583
81609
8675
8675
9284; 339044; 642778; 642799; 100288332; 101059938; 101059953; 101930075
3839
3839
51606
81611
30000
30000
51347
8562
2744
9236; 100533483
84065
9724; 10813; 440138
10813
51451
54471
9440
55031
6468
55143
51659
84079
58528
58528
83637
56288
56288
63916
83483
79365
80349
80349
26355
83638
55341
55341
5361
5361
1978
2966; 653238; 728340; 730394
83716
11160
11160
10025
10025
8559
8559
80895
83743
1355
27090
57406
84061
92335
8555
8555
51176
51176
79003
57787
6646
23410
11221
3275
51063
8996
8996
55327
54806
29081
7187
65010; 102465495
5683; 79020
51540
9518
9518
83937
11165; 100529239
79101; 654320; 677792; 677805; 677822; 692063; 692072; 100302240
7462
92815
3778
3778
27092
1875
55009
4329
4329
4329
54478
11138
6160
84060
84060
84060
29100
9442
28971
28971
9214
9214
9409
9409
51268
79366
60; 71
7475
7475
55620
51533
57408
54469
9501
656
51616
51616
51616
23787
79135
654434; 677781; 102466864
55863
63827
27004
0
440515
10107
84656
51236
54514
8911
10785
29781
65996; 118433
54996
79081; 102288414
8675
102723559
55367
23597
0
473
51151
55769
79844; 653082
60626; 102465445
79814
56342; 692312
54797; 100996782
3514; 50802
55726
23780
9960
54869
55160
140459
50615
93408
93408
10864
10864
11255
50848
54869
29108
26353
64446
27034
8022
3514; 50802
83696
53944
8646
56994
23603
29980
57406
57406
51513
1834
56100
80184
60506
54908
9400
89853
55272
51227
55655
4869
64981
55168
10746
55359
440738
64581
79009
7311
64220
80213
83990
79720
80143
55850
55275
55898
55778
55194
29086
54663
79929
730092
0
81616
0
11214
11178
0
11178
11178
57835
50856
10163
6146
10923
7503
1290
1290
1462
124583
54865
133619
57599
57148
2768
57148
56005
0; 474170
54915
10658
10658
10238
10238
8266
7145
7145
253943
3157
79646
54434
54434
57175
254102
113791
113791
93436
92579
4121
159
63935
221037
91300
7357
55603
3069
6421
90864
6120
54737
55844
2004
55578
6146
29117
84934
80853
85377
55661
54431
54431
58525
58525
58525
387263
387263
5238
89941
26119
51372
51560
57572
57572
4915
4915
339229
0
54480
80233
4747
57698
29982
55855; 404636
4747
55209
80305
9367
57610
376267
93210
54455
54455
25960
11057
51131
57171
80789
11021
84148
54934
112869
90355
220972
90806
90806
10616
89853
3842
5911
7798
7798
6477; 83752; 100507577
83752; 100507577
196403
83696
84861
84861
55833
5791
9314
7690; 100506639
57707
60559
81570
57513
100129361
84619
90379
119016; 119385; 414189; 414224; 653268; 101060581
90379
0
23420; 283820; 408050; 101060373
5317
644096
55793
93643
23232
57586
0
408
54531
54531
93129
203197
7942
9683
400961
57473
30846
10342
5918
7702
57535
3134
100289678
126298
388969
91860
400451
25932
58986
5316
2122
27147
27147
25861
54862
253980
63925
3312; 85389; 85390
9563
90956
90956
158747
25994
84851
10630
10443
1296
85352
387509
1540
131408
1540
114112; 645840
115708
84900
84900
2115
2115
79140
23410
6853
5902
4747
2926
5128
3178
51312
57863
29899
4869
83637
79848
84818
83451
32
0
51533
81929
51218
57502
55152
285203
64975
11276
10025
78992
27079
196743
2982
6169
645644
150726; 101927826
138162
0
84861
51619
2018
283232
57570
101410538
51526
0
4034
5165
79971
90362
5862
1186
7328
100293516
7289
0
56834
11247
51333
5079
25926
119016; 119385; 399761; 414224; 642517; 728127; 729092; 101060581
51150
100506076; 100506123
3653; 6638; 91380; 347746; 100033416; 100033433; 100033444; 100033450; 100033802; 100033820; 101930404
0; 755
50810
6909
3134
100129250
84034
79726
0
79137
79137
54800
54800
55720
79086
6134; 26778
7849
11248
440348
115939
10611
0
1212
122704
51231
51231
339448
57234; 728855
79034
57572
57572
2785
3954
23770
1297
752014
6950; 677812
6950; 677812
90379
196483
25821
1454
64288
4034
4666
10471; 102465501
50863; 102725271
255812; 727956
196403
11214
11214
26873
5935
64710
7596
10471; 102465501
10572
389906
7874
2321
10399; 619570; 619571
10914
4173
4173
51096
146909
3178
1801; 124641
399664
1191
0
63935
51593
51593
1416
5950
0
0
284325
10629
728448
51011; 151313; 729234
51011
79159
55819
63925
90133
965
9466
1040
80755; 100885848; 100885850
2314
0
3017
123872
0
373863
353189
100505933
1285
7389
51686
1839
29127
5313
2078
0; 23408
0; 23408
51341
10249
6305
0
7475
5820; 100302185
6515; 144195
146562
100134713
51440
11099
83444
6818; 79008; 445329; 548593; 100526830; 101929857; 101929864
148753
0
0
0
26065
0
8642
2940
466
2967
28511
23627
11178
347902
54552
205564
54629
58513
58513
54853
84656
125058
90956
55839
80204
92595
26084
57187
64344
64344
54681
3268
55763
221078
79137
29960
89941
55750
51105
8528
730051
7594; 100287226
54862
64743
57612
51463; 653519
84861
1540
64419
57576
0
6925
79913
55288
283768; 390535; 729786; 100132565; 100132979
54103
80254
10016
50804
26010
79581
9236; 100533483
57599
51029
0
26993
10003
9510
79029
2260
79095
79095
0
0
10045
100507458
63876
64067
55357
0
51586
0
54581
0
988
0
4848
4848
53615
349196
63876
0
10146
51531
0
64755
11285
60526
60526
100132923
51531
389906
0
0
55909
55108
9994
0
57665; 100526794
54700
728882; 100132948; 100133121
56926
0
84820
65084
9772; 102466911
54581
29956
0
0
55238
63875
11000
29992
79816
55815
10938
9454
26525
342538
644128
6290
0
54784
0; 0; 0
55860
55379
64421
79007
55454
55616
7771
27434
26512
51477
89853
25818
10766
55000
80307
0
0
23409
0
25896
26205
56893
29774
0; 0
57716
8681; 100137047
59272
23677
23626
0
57707
55500
79939
221092
84951
0
84928
727897
139322
57223
0
85477
64895
150244
10884
55798
542767
101929726
285830
100506469
440712; 100505650; 101929219
0
147657
0
3495
6619
10345
0
3747
401428; 441295
25854
958
199731
5873
0
0
0; 0
0
0
0
10485
0
0
26628
3099; 0
0
282997
0
81688
57466
57466
0
0
100126791
100996756
0
5140
388569
0
0
186
0
0
0
0
0
283491
0
0
0
0
0
259173
440712; 100505650; 101929219
0
201895
0
0
0
0
0
0
10018
0
284361
284217
0
375449
376412
0
5519
79791
8994
50848
0
0
26137
0
2531
51611
643224
3268
0
23446
219899
0
339005; 440253
0
79829
0
0
9223
0
8945
0
0
347853
0
23704
10016
0
23165
59344
284649
4134
100133941
7067; 9572
0
54555
23307
3273
91289
2000
29984
3508
10634
5170; 101060747
8220; 23617
10495
9684
9683
8548
9673
9469
9667
5190
6362
3714
23625
2145
8189
81544
5533
5533
4881
5817
1477
4641
10554
10555
29894; 100126351; 100302196; 102466749
51663
4647
3669
27341
2810
2810
2110
8484
2760
6915
9399
5195
4744
1762
25771
10298
4134
889
9400
5939
116985
1043
22993
7469; 100126332
9894
23241
6253
835
4626
9230
11277; 84126
4040
784
23395
816
23510
23381
23263
27134
958
203069
8861
26229
3191
10906
9513
2801
5598
6448
6405
2975
6015
6453
2760
7067
4033
8517
8859
25900
9820
9905
23464
1952
9814
26005
8623
8623
127544
1497
23201
23764
89870
5187; 102465532
4285
23357
23354
4598
4534
7264
527
6439
4681; 100532736
832
1401
5549
23645
11049
23779; 553158
10578
5467
55589
3700
662
9786
7692
6901
9647
9902
54535
54535
9063
8175
8630
27241
27241
23349
84986
7701
0; 0
23523
5892
4034; 100316904
54629
23094
26152
8629
1301
23503
5550
41
29780
29780
2057
1760
1839
60343
1186
9938
1797
9700
10384
25865
10636
9026
8567
156
23166
933
23129
6440
23549
1874
55611; 101927673
10847; 100862671
23506
9580
7454
360
360
65125
8115
3553
4862
4862
1540
80003
2057
23309
7001
3263
10591
6305
57104
374655
10675
375449
1951
4059
323
25970
6418; 646817
2580
55794
56848
3170
8045
6793
5252
9416
254531
1822
11099
6909
2767
7593
23033
29781
2328
2701
23038
7089
23770
7004
79095
26048
53615
10801
57147
23135
23135
55565
5266
8315
734
26051
23328
6794
9620
219699
27315
54535
32
408
10025
56834
54929
150726; 101927826
84934
26276
90956
26205
55135
79676
92579
644096
6614
54662
85360
23462
80183
54531
57406
30846
79903
26088
64785
253980
78994
54985
79567
55101
64788
7268; 100527960
90864
51271
124583
54910
54552
55615
79034
54920
51531
11178
25861
22859
7776
93643
54455
10826
10826
55652
112869
79155
30827
9683
60672
1719
51147
196403
196403
51400
408
83937
23410
84861
32
11108
101410538
9409
7942
26088
54976
339229
55311
196743
25837
55650
400451
9442
54961
55049
0
389677
51619
58525
84065
51409
53838
92335
50509
79959
1296
55626
115708
85352
59307
89853
79701
11285
5683; 79020
55337
29916
80789
57610
27147
89781
5316
63892
83637
57787
85377
54480
57572
93210
79591
63916
91300
57473
57048; 100529211
51092
2767
10107
55238
83696
57599
26119
64834; 102466723
92595
1856
54923; 84619
64080
57419
205564
51063
373863
55223
79744
54512
55701
51619
65987; 100532726
54862
80022
389906; 102725263
138162
8996
114112; 645840
55589
376267
51540
55662
1540
79890
55612
8681; 100137049
730051
84820
57513
80173
57333
11094
79078; 100129924
27092
55164
2931
63876
5526
11057
55340; 100527949
10147
91860
11276
51275
79701
84818
54487; 100302197
57175
126298
158747
64748
79583
387509
78992
83444; 100532735
57707
388969
63897
10053
51619
55199; 85002; 653113; 653333; 692099
388796
57599
283232
64772
25960
89941
11253
221092; 100534595
7475
79874
23307
79874
101410538
63925
100129250
100289678
79939
100505915
0
6376
11057
79716
63935
54988
11033
4034
57408
54487; 100302197
0
54512
254102
399664
54869
63827
90379
29927
22818
55737
55737
51322
51322
55754
64065
80218
10015
65264
51155
9343
9343
56889
55256
23585
51371
23788
51495
51495
55629
64397
51646
23603
58533
6747
6747
58508
58508
58508
5832
27131
79188
7328
7328
7328
80762
80762
64710
26073
79109
51520
51520
28988; 102466985
51441
10927
57003
55740
55740
51465
7844; 51652; 100526767
51652; 100526767
29079
9967
9967
51012
55207
9939
51566
55334
25825
51108
51727
56937
56937
51114
60313
79901
55742
55742
51474
51474
79647
79647
80011
8924; 101929047; 101929832
23621
23621
79892
51187
28977
55291
79932
54472
55245
56888
54812
55914
56993
29115
57472
51768
51028
51143
55585
26515
23648
79180
9547
2287
9510
51065
51164
56897
55718; 101060521
138050
8566
60685
1112
56900
54502
51068
64343
51021
51645
29803
51569
55255
10328
64327
64327
56674
55082
79894
23609
11124
51667
10580
64121
55858
26985
26985
10564
55081
55081
4718; 100532726
55173
59343
140459
55246
54815
55696
51312
51312
8195
55745
58477
51185
64423
64423
55893
56882
26060
0
51773
51773
56997
79139
54904
80195
64787
9448
9448
9076
55156
65265
51026
55074
65083
65080
29880
50861
55197
55197
55915
55915
80351
80351
57645
23683
51111
51320
56886
56886
23413
30815
54704
60485
79665
55209
26523
60492
79876
79876
84146
9213
51422
10762
55154
51315
114885
51809
55216
51701
51701
51657
51703
65244
65244
11083
55366
9342
89797
89797
55236
55236
55236
79956
9330
55758
55055
22894
54443
51013
64766
55269
55269
57102
0
79706; 100289561; 100630923
10600
63877
55234
23528
64215
64215
283871
51193
51193
54820
64062
51542
51455
51455
64864
55300; 285540
54585
79718
79718
80306
80306
51397
729515
101928290; 101928317
1788
55731
55161
582
79709
54442
30001
55343
125058
64328
56731
7227
84656
55163
54928
54928
55284
55284
54840
51194; 101180901
152006
55109
79660
55781
79047
51115
10171
55870
79047
51119; 155370
9935
65094
57128
159090
51490
55971
25798; 644975
0
54165
54165
51514
56983
10827
56254
79954
54801
55313
55331
55331
55331
55254
51000
64778; 101928615
64778; 101928615
65996
8313
8313
55347
55364
79666
64225
79145
9419
79693
25885
10166
54883
93973
55014
10533
29925; 386724
64285
56667
2188
51110
11276
28966
8436
58986
56034
54953
29097
4969
64856
64856
54873
10640
80024
79101; 654320; 677792; 677805; 677822; 692063; 692072; 100302240
55294
51201
51201
56658; 202658
8568
10352
55151
55151
29117
53842; 80014
80021
29028
55776
64792
54494
55217
79768
54836
6322
54957
51684
79644
64224
55248
60559
51095
55636
408
51776
54972
51111
80139
54841
8994
55339; 84826
80150
51575
51728
79794
51605
64779
60558
50804
50804
79695
81831
51318
55110
7468
7468
55421
79870
55071
51291
64093
64093
64776
55501
54664
54665
54665
54665
54665
29080
23586
55149
55344
26024; 100526740
56896
9317
29062
54952
64940
1906
56952
79269
79694
56946
56946
79868
317762
9462
55783
54509
79759
741
51132
54877
80270
114884
56474
57690
79760
79812
64768
11164
51633
26258
10324
53832
53832
29841
79685
56947
54947
55970
79875
80155
80155
57823
64895
55102
29928
192670
63979
63826
51643
51762
112399
64105
79634
79982
55279
80007
23767
54960
51393
8862
27345
27071
27071
80310
93611
26289
65986
51222
79652
55640
51003
10068
55520
10678
55220
64859
79813
2055
56919
55803
8828
78990
5429
10000
10855
54785
65260
23567
51705
63899
55654
54619
64858
29070
53335
55287
79871
79133
64919
79041
55734
10683
22801
56675
3773
64789
64506
79838
55260
28982
757
63895
9530
51555
79742
408
51274
80757
55024
3069
6926
51209
10345
9840
23493
10008
10008
7871
51473
51473
594855
64760
64760
79814
79896
26298
79906
26253
64116
51029
79148
5169
117247
6783
64854
26230
57733
79917
55301
79000
100379224
51023
56000
79815
63926
51284
10888
51725
55855; 404636
55137
129807
55635
54714
8912
347735
55388
11141
25862
55387
9874
60482
0
8708
0
4695
30813
0
50616
7812
7170
6836
6836
6836
10890
10890
54407
51247
51247
7532
51246
252839
252839
29979
29979
29979
4715
51253
25824
57414
51523
54460
84232
81669
50848
58505
22803
79002
51300
23731
23731
23731
23731
55004
54940
54940
80700; 100616371
79718
54926
83939
9406
51060
28987
64855
81037
51534
51534
51272
8907
8907
51699
51429
51429
84231
84231
84231
27166
57410
25912
10056
10056
51248
58516
83606
51126
83692
65991
51234
30061
54583
54583
54918
54949
2885
54461
29101
0
29101
51726
57510
57510
57510
83641
83641
55017
66005
29968
84886
51255
83930
23557
51503
27436
27436
58515
51124
23559; 83444; 100532735
84641
83543
83543
54888
29766
29766
2744
2744
79142
30011
53916; 112398; 100529264
23582
25897
51258
55862
55862
55591
55591
56947
56172
56172
56172
83742
51602
54936
83752; 100507577
83752; 100507577
11164
81873
10809
84522
51522; 81853
51522
51538
51538
26995
25962
51742
4716
51524
84274
9440
9564
55031
55031
55031
2519
6423
6423
57095
57095
81563
81563
81563
55572
29116
29116
81603
81603
81853
56987
56987
51390
55146
170506
170506
170506
83549
83549
55122
55122
55122
55339; 84826
55339; 84826
94005
25930
25930
84259
54776
83590
65008
84064
51649
84273
10783
10783
55671
57189
57189
51530
83605
51447
55684
29761
58480
58480
26022
54808
51537
83985
84280
55527
222658
221294
221294
83719
29090
29090
56894
56894
56894
79365
7335; 387521; 387522
94101
56006
55904
55904
51241
81894
26355
63027
83667
83667
56916
28991; 58500; 101928879
2872
55341
84187; 101928589
84187; 101928589
29057; 727866
51313
83746
57407
29085
83892
55829
91612
26061
84287
11244
11244
51528
55893; 157574
64332
64332
25904
83666
6341
60386
64801
81929
170463
583
84247
29089
84950
83940
57530
57530
10459
64094
84081
160
55193
51527
26269
29886; 102465503
79157
80267
55967
55342
55342
84246
83693
9069
55975
55608
84717
54749
55632
55632
55632
55632
55632
94103
51426
51426
26127
26127
59274
80851
55437
54931
28970
84265
51496
51496
84284
84520
6941
55170
85027
54859
2706
55075
64231
1355
10194
10194
57106
27090
23587
27086
84640
84640
23616; 57026
64960
64960
84219
51260
55692
84275
83607
51251
90701
79780
79780
79027
83706
84255
51259
84650
83461
11091
50640
50640
57504
84279
81557; 728239; 100124541; 101340250
81619
59277
83643
84266
84266
10243
23456
53834
83593
54822
54822
51061
80154
80154
83787
10910
10910
11218
55658
51129
84233
51249
22931
10283
93974
93974
51062
60592
50484
58475
58475
55869
57617
84939
84939
666
55327
55028
55028
81532
56947
56052
219402
219402
5150
5150
84221
58527
55964
84262
57647
57647
619279
84277
28989
28989
65977
3338
84304
81579
8706
55633
25798
1154
84662
26524
26524
83540
84937
84937
89122
29785
79607
53349
53349
51545
85026
81537
57616
57616
29950
25890
85025
51388
84270
440957
55193
56985
54935
84172
81627
80896
80011
84080
3607
3607
3607
57409
84078
55646
55646
54913
51639
56852
81573
84261
85406
50626
83478
26996
7589
125950
54566
54566
57461
57461
23235
55330
23762
57002
2635
9752; 56134; 56135; 56136; 56137; 56138; 56139; 56140; 56141; 56142; 56143; 56144; 56145; 56146; 56147
83707
5465
5465
79576
80262
26503
84276
201283
57337
84062
84062
83998
56945
57556
83548
51192
25923
25923
58191
84260
84260
26958
26470
54964
84254
51256
84286
51715
114879
10087
10087
51655
56963
54858
93183
117177
7468
84769
64207
83690
91574
91574
26521
84269
57129
57129
83862
26297
84419
84264
29083
59345
59345
51010
51010
51122
9208
26272
10724
83987
83987
57579
92521
83552; 114902
10815
10673
10673
81615
51277
51277
84524
10845
4851
9075
8828
83932
51128
55835
84433
51805
29964; 100188893
93611
1676
51776
63971
81571; 693185
66000
66000
54567
83608
81602
64745
6860
11022
51463; 653519
51239
84230; 101927933
83694
83594
84249
81029
8293; 728492
8293; 728492
81607
3038
84250
57595
84283
2177
55692
51528
54823
83715
56934
5570
64101
79930
29098
54856
3070
23671
58493
58493
55471
10783
64098
54584
54584
51237
54880
10501
84513
84513
55388
114904
57467
5522
5522
57670
51250
378938
378938
338
84727
84765
84059
79626
25948
25948
56938
81693
83591
55659
90592
84282
84282
51166
84216
83935
9990
55600
5887
117854
80726
93145
84749
7732
84253
83733
55425
90204
84288
83853
54437
84708
84708
10975
4325
51225
65251
83858
56776
55825
2857
29944
81888
84417
93550
84668
83982
84206
84222
26167
129790
64073
0; 0
0; 0
23551
23648
84217
84067
84224
30834
10870
0
7546
1427
1427
246126
246126
150274
53834
51629
29982
8697
57412
56853
56853
283316
56063
84734
9424
84000
140
64710
83479
283234
23786
84517
27131
51661
23624
55363
55363
51611
84251
5992
56882
55591
56063
83734
653509; 729238
1499
84775
10207
84285
84225
23583
8559; 101928524
27010
54742
54742
10642
4053
26166
64802
55698
81786
414
414
84267
55186
84735
84057
55031
10841
83938
10655
65056
84645
6157; 619562
114900
80326
10344
29087
84105
83861
10172
9024
9406
84519
84519
83546
84651
56521
56521
4241
54441; 442578; 442582
84657
23416
30819
92806
27443
10082
84073
9963
55370; 55370; 55370
84709
84100
28981
83539
55276
29943
79992
94015
51073
51073
54414
100506581
6789
51741
83959
114898
81793
81793
55997
55997; 653275
84281
84063
55683
64150
2966; 653238; 728340
83903
7879
9965
6944; 29765
84062
55335
55709
100133130
53831
728039
81888
84245
25963
25963
85028; 677825; 677838; 692073
85028; 677825; 677838; 692073
64399
26277
84771
64147
84740
9969
127
27283
100131454
57393
55215
4166
51244
54676
54676
84056
100132948; 100133121
7549
84726
55130
83882
79937; 643827; 728577
114224
84102
84437
96626; 100288695
80832
5930
54819
25917
114880
9476
3547
4722; 114971
64407
57626
23353; 51608
51252
23627
51095
90799
57864
84125
51773
28991; 58500; 101928879
83758
55061
55061
10242
55328
57589
57589
55504
85329
84076
85363
57461
84290
54853
29126
23440
83888
51454
80705
0
83890
83890
51435
51435
11093
54621
64343
57222
100129198
4343
0
8784
83931
11149
56126; 56127
2847
83592
51234
2103
54566
0
84072
51738
80232
91074
55553
84071
64518
51741
50964
10517; 374286; 100996906
84289
0
0
653857
80314
83893
114905
8821
55074
55969; 100527943
130026
83989
56164
26254
83698
81847
29933
51520
0
55460
56479
51643
10117
64400
55040
100131561
91661
93474
440957
440957
84258
4741
54106
53632
84229
83639
54984
55869
55869
10595
440330
2055
284424
54880
54880
29985
23305
63970
63970
57704
64231
56245
83538
136319
84643
56127
9626
0
0
55743
0
3798
93349
29850
27086
27086
84066
56670
378938
26261
23563
54331
91662
441212
9439
9439
64699
64699
84256
0
10170
84614
63941
84766
84000
0
83544
83544
29965
1154
83894
10644
0
54952
7323
83854
51710
84666
84666
401428; 441295
284424
84777
84767
84750
56651
54675
10841
3431
51199
50640
83636
9818
83856
10655
25884
64745
25996
84103
2590
55063
29097
56996
56996
51263
96459
83887
23759
84226
51059
51661
55410; 83869
7769
0
100507377
86614; 159119
10089
10170
51529
0
84210; 441425; 441430; 728747
83595
90338
64432
28996
50945
79966
79966
79100
6101
51384
55845
57222
10533
0
56477
57094
11280
9747
0
30014; 728712
0
0
23786
64327
55153
100287932
84070
83863
84672; 441543
51733
51733
55288
56651
5150
0
84101
89822
0
0
86614; 159119
83697
0
10089
0
51078
158160
9253
51611
11185
9622
57486
79947
28996
28996
0
55696
22953
389932
50604
51305
54944
30813
30813
54904
54904
84278
27189
0
0
0
0
0
0
0
0
56923
0
55504
0
56751
56832
0
100128175
100616434
50848
0
90134
56896
57380
64805
100132661
0
0
28989
0
0
0
100133319
83855
0
79092
0
0
0
4151; 284912
7320
101928604
0
55041
0
84214
84083
84069
84068
0
51507
84661
10011
27198
0
0
84757
83889
0
59284
84733
220070
246734
644903
84673; 100101118
84673; 100101118
57731
57731
85320
55010
2533
7871
80321
50808
55193
55449
10678
55540
353219
286144
89122
28976
79791
55929
7170
64799
83884
84654
84203
10886
56995
149986
0
51263
83866
53840; 445372
8313
51260
55553
55586
51057
56651
10501
0
91653
0
63891
3312; 85389; 85390
63929
26298
10392
54763
79368
79368
79368
83867
51611
114897
1990
27123
56852
51684
51684
51684
56938
55892
79148
84725
9615
11264
50943
9752; 56134; 56135; 56136; 56137; 56138; 56139; 56140; 56141; 56142; 56143; 56144; 56145; 56146; 56147
0
0
28514
0
11124
7227
7223
7223
10451
50940
50940
51513
27039
55814
11105
10000
27177
28994
27166
55154
0
0
0
0
0
55894; 414325
56477
0
85569
116519
116519
27160
0
55173
80011
0
79048
80217
53827
10640
0
100129449
59351
100169989
7478
0
0
84639
7455
7455
7455
7455
7455
83755
100128298
83957
83956
84077
84075
84059
7581
643616
100132708
26256
56181
51335
56894
10068
400949
84636
83552; 114902
0
400949
387316
317702
59285
83868
246119
100128185
0
0
57731
337867
10841
10841
55766
92259
51199
51199
29881
29881
260425
57508
10910
64919
51719
54973
60496
54583
11218
0
55683
54471
84515
23671
51742
83876
83876
8325; 100616500
84108
84649
84648
84518
51264
64979
84545
64969
10558; 51258
23621
80824
8322
79102
9068
0
7099
96610
10730
1337
26355
0
118424
103344718
0
0
100131508
1073
0
83661
64231
51338
58475
84376
29993
55540
100128922
0
53938
91151
85021
84707
57446
81545
84698
92949
4538
4538
84034
102724870
55969; 100527943
22931
84557
53940
54457
56163
56163
54456
28991
84570
84570
85397
54414
23596
27439
9616
9616
54829
83857
0
80380
83539
83417
83417
83417
83416
83416
83416
51765
84539
83983
64327
84647
140803
83877
84674
84681
80306
0
5369
5369
5369
5370
5370
399746; 440888
440888
399746; 440888
64895
83879
0
25821
84787
56904
79039
84292
84293
25934
51534
0
9616
85015
84295
84791
84791
79038
84298
84299
84300; 100500873
6248; 84301
83732
64333
84792
55500
55500
83440
84793
84793
84302
79944
79944
84883
84303
85016
84304
84305
4097
84306
84798; 692204
64423
9117
8945
51150
84445
57223
0
55897
84309
84310
84311
84803
25831
84440
84804
84312
7780
84529
0
10418
100294341; 101929774
100294341; 101929774
80832
199692
85019
51171
84314
84314
51171
8313
57379
84315
84808
57179
54877
84811
84812
84814
84815
84815
84816
81570
84817
84316
56893
84818
0
51523
84820
84527
100132167
144453
84318
79877
84319
51130; 100302652
29789
100132319
64072; 100653137
30819
84618
80333
83873
83844
0; 0; 0
83999
78988
5098; 56097
56097
84552
56134
90070
4773
79987
0
0
0
84667
0
10335
57731
50801
8784
2693
27178
26468
22953
378938
378938
7077
10933
10163
10163
10313
283131; 693197
283131; 693197
378938
378938
359948
359948
359948
359948
124944; 440400; 100529209
124944; 100529209
55845
57222
57222
55920
81539
81539
64710
64710
23406
29058
60; 71
10923
10923
7503
7503
7503
50809
50809
144348
60
23446
23446
647979
11282
8545
8545
677848; 677850; 100507246
401152
677848; 677850; 100507246
401152
401152
1316
6730
84313
57153
9297; 9298; 9299; 9300; 9301; 9302; 9303; 9304; 23642
80331
80331
80331
1783
81502
1783
9991
9991
113201
5594
5594
57533
84321; 728554
56262
10169; 25764; 100302254
113829
57704
27248
3998
27248
80829
54865
54865
54865
57448
80829
100128731
121665
121665
121665
84248
84248
133619
100505641
1979
283120; 100033819
219771
65056
219771
114569
219771
219771
1979
9188
50808
136319; 767558
54206
55690
57190
84992; 100996939
84992; 100996939
3799
1073
119504
119504
197370
119504
90196
90196
90196
124995
23184
114823
80727
23184
222068
280636
57148
23184
222068
2768
54467
84893
29934
4301
474170
54467
55069
63905
116151
127933
84919
116151
84168
55571
8816
8816
57488
57488
201595
54625
153339
8816
27327
27327
90231; 102724984
84418
90231
56990
83871; 100861437
7528
79086
84365
84365
89891
347734; 100616124
79086
7528
113246
57534
84128
57534
401397
55959
57534
57534
284361
64756
64756
10238
3146
54921
123920
3146
220002
55749
55749
285855
415116
643155
26769; 26770; 26774; 26802; 26806; 60674; 619498; 692196; 692197
26090
54928
54928
55593
57648
92912
10238
83986
91445
647087; 101930655
647087; 101930655
113130
6667
56889
7920
647087
90488
6667
10672
347735
6167; 100506548
57584
339287
6167; 100506548
6167; 100506548
55677
57551
89796
89796
89796
89796
89796
55677
137964
5049
57551
84191
84991
84991
153527
283991
4302
283991
60592
22931
382
25853
50807
50807
85456
7046
51148
3514; 50802
50807
57561
57184
54602
57590
54602
54602
55052
57184
57184
7706
57655
51608
26277
88455
4026
11112
8976
29952
149951
51608
9644
6272
90843
116228
84836
10395
4638
116228
116092
56261
92181
80315
80315
11051
80315
80824
2113
92181
56261
58476
27086
27086
84706
2289
26769; 26770; 26774; 26802; 26806; 60674; 619498; 692196; 692197
23049; 552900; 101060386
57606
57606
57606
92799
1021
1021
55761
84896
1021
55761
57606
57606
29920; 102466270
2289
51082
25921
80381
90871
2776
2776
2776
10011
84188
84188
440574
25921
64432
57291
127262
57609
64432
51082
134553
134553
64969
56061
90871
5898
154807
84532
26258
11214
200185
339123
84572
85465
2309
389541
2309
26258
25923
10413
10413
150465
80232
80232
84061
51479
79966
55066
84916
55066
80232
196527
56904
150465
57580
23589
131566
57217
92609
84324
441951
340061
81671; 406991
4257
64968
91663
10066
1459
57217
57217
57580
60412
170954
80854
340061
6130; 26814; 26815; 26820
54946
400916
221037
81555
1968
1968
5738
57532
57532
5069
5069
5069
55727
7112
55727
84317
79102
64951; 100534592
81555
5738
91012
26115
81555
6470; 102466733
7003
57532
6139; 497661; 100526842
57532
1836
55681
55681
90120
1836
54331
54331
56931
7357
112942
56970
4774
51263
140823
55603
64426
4774
4774
221477
57602
57602
221496
124446
84335
950
10725
4893
5170; 101060747
221477
221477
201895
201895
80790
80790
4298
817
56907
444
283120; 100033819
146223
1956
5576
9545
25870
374882
84336
148479
51497
10146
444
146223
8030
5576
3069
84445
389203
83931
147495
64770
56907
817
153090
55205
57120
57120
58490
93185
84181
550643
550643
91272
84181
64778; 101928615
6482
6482
374666; 375260; 653635; 100287171; 100288778; 101930154; 102465909; 102466751; 102723897
401505
51006
6838
6120
6120
54737
81566
121260
115024
55704
389831; 102724441; 102724951
9818
55274
282991
84450
2035
94107
29883
100499466
100499466
57568
121260
56927; 102465474
57085
84918
55466
389831; 102724441; 102724951
84993
9135
26800; 125144; 692087; 692106
55844
25989
59349
5130
116150
116150
85364
51535
84932
81572
57169
1106
2013
2013
4641
55536
51692
112495
10640
55230
283742
123811
123811
55230
84447; 102465449
85364
9135
7402
387893
9517
55352
28996
10152
200933
200933
57231
11343
64978
90850
387882
55239
3181
8540
55239
55239
63908
10152
8540
8540
28996
28996
284058
387893
128866
5814; 100616393
55773
55072
143686
84687
93380
92399
57583
143888
221184
54764
54764
26224
51274
84926
25942
59339
4775
54764
4775
51274
4775
80853
119559
659
57727
203259
9265
91582
55795
6242
6242
90441
85476
94056
26799; 387066; 692088
84337
22877
85476
2005
4193
85476
152503
55691
440275
84152
93663
55691
55691
92105
11091
93663
57585
93663
54431
57153
4012
80223
151613
3093
151613
57492
757
29035
57492
22808
65059
57805
65059
65059
6165
1153
143384
57805
5356
285381
64949
0
9218
0; 0
285381
64928
22836
84988
160760
9371
54516
5166
83640
118424
83640
5818
114789
160760
100129034
54516
139231
27154
118813
4090
677809; 100093630
7586
64645
4090
140688
729082
85369
6498
128338
27125
128338
867
54545
124540
867
26262
92400
124540
124540
283131; 693197
124540
151887
151887
7871
116841; 100130093
55766
57620
91304
56928
56928
57620
53917
140809
55798; 339175
90324
51318
0
90324
54751
51560
64983
51497
2355
9394
57038
5937
22834
3840
3840
5937
4756
55362
112483
55841
51449
10085
2935
91252
5565
25871
414
25871
64744
91947
5611
586
414
90809
85301
6774
55500
87178
85301
85301
58485
57181
57693
115106
25953
4645
90417
4645
54495
55243
126328
123096
123096
118472
85461
84844
26787; 27316; 101928747
3712
170622
63939
132299
219927
84879
84320
54904
84923
90550
29990; 101752399; 102466747
80233
200014
54675
54842
54439
56204
114907
348262
3480
152137
729082
84838
119032
84838
9169
11057
79699
9043
4076
80298
205; 100507855
283578
135112
114907
80298
127829
10772
84838
79699
55855; 404636
7095
714
83699
54492
375035
54617
131118
131118
80305
159090
159090
5728
6789
253832
55276
55276
28996
90952
90780
2733
64115
64115
147007; 100616388
147007; 100616388
54994
55684
137492
4137
91461
399959
10838
10838
85440
92906
92906
10098
10098
90135
51621
93622
84340
57459
85437
158293
5928
90416
84881
116461
116461
112770
112858
138716
113444
221092
57045
4155
4155
493753
493753
84910
84910
84833
284996
151636
51132
80314
5819
136647
57678
135293
246184
64975
57678
64975
5537
128240
79039
5537
283459
135293
57325; 100303755
2957
162989
6745
58489
221927
84955
84955
56894
84316
4921
55802
254048
254048
54014
2820
8774
112724
154810
56850
5469
115098
115098
117143
5469
25845; 90271
25845
154810
9117
79813
85013
51463; 653519
122786
9223
219988
112724
219988
144363
129401
208
7918
140710
9223
57708
7918
7182
9258
116064
127687
122786
547
112936
95681
95681
196528
129787
79139
129787
196528
6506
55161
904
140735
90480
54843
11101
128866
57186
58506
84295
81704
207063
79618
64773
57614
25957
57614
79685
220323
51704
253461
90507
161424
220906; 285855
6542
54989
0
151987
25902; 100996643; 101928195
51434
22848
84865; 116540
118429
85379
4289
1054
10526
116983
126308
91768
91768
26147
114926
100287932; 100652748
113452
122553
84240
49854
4133
200916
116983
9329
6926
29904; 101930123
29904; 101930123
641638; 641648
57619
1656
163882
163882
54998
10175
51434
54998
203547
64651
9815
51244
29954
51714
22821
255967
221178
1385
8828
100505573; 0
85014
27161; 286109; 286109
254428
3977
1385
27031; 84129; 100532724
201965
3977
116254
414777
440145
130814
54534
54534
85450
80146
414777
5911
92715
92305
92305
57630
57630
26260
11270
84967
58487
58487
89953
57210
57210
286144
286144
3149
152007
286144
152007
90313
10018
124808
92017; 101929304
2936
115426
375449
84002
375449
113174
126917
283377
4957
201176
122060
11021
85365
55824
85457
92017; 101929304
121642
55824
57685
4302
57659
80820
80820
339122; 100534599
147991
56829
100506710
6773
54849
388753
8935
100506710
4209
51060; 112970
93487
150275
26298
1075
1075
140901
140901
90378
7325
9855
9392
64324
29128
114327
152217
339745
339745
57556
3454
51776
91452
1303
51776
84899
151354
134145
3454
134145
124976
2801
91663
55973
54916
25879
55973
171568
122830
222229; 100616367
115908
171568
29085
348235
10602
348235
81610
90102
84892
51755
51755
23261
23261
51755
54978
64708
51755
114915
285958; 677798; 101928927
113263
80709
84933
57666
57666
90799
113263
151188
55588
151188
59345
151188
25929
114790
0
57521
140707
80856
80856
128308
171024
171024
7371; 100500832
154467
379025
64393
57475
57475
8470
221477
25917
57182
57542
126792
26263
57182
26263
26263
2889
84440
4194
25917
4194
285367
29801
4040
84440
93058
84946
283951
30001
84991
123606
130557
164
200942
1454; 102800317
79789
85378
79789
114803
167153
100861532
92241
2120
3842
3842
100861532
9975
57511
89970
164
84987
89970
89970
340348
5939
89958
5939
10999
6248; 84301
5601
253827
140739
55906
221035
284702
140739
88745
116988
253827
140739
51361
128077
91689
91689
54899
116541
221895
112597; 541471; 101930489
221895
114907
116447
114907
124936
3192
84962
84962
124512
25849
54893
10944
619208
54542
54464
10814
79960
84952; 101930344; 101930349
84897
84897
79960
259282
128218
125988
8812
25943
326625
27161
221955
118987
118987
7798
221955
221955
554282; 653820; 728833; 729533
6558
83695
83695
26122
155435
7008
113802
22822
84936
56655
29068
54845
57552
155061
113402
113402
2342; 100529261
26057
64841
359948
57669
9575
388796
331
331
101410538
84331
115286
83636
157638
51497
84154
114990
91107
81622
126003
261729
80255
219743
124402
57185
57185
219743
23095
283989
163590
84912
84912
89849
64412
8411
1655
80209
80018
121536
92667
286262
3658
149041
171024
171024
23164
4082
84058
399844; 402483; 729737; 100132062; 100133161; 100133182; 100133331; 101929819
23233
114971
9360
128869
126731
6487
729438
728743
285148
285971; 728743
9931
255743
94241
79834
81617
81617
7690; 100506639
55729
2734
203228
148413
51199
57600
9217
57600
84196
10490
4214
10490
57674
28512
57674
3181
339230
0
1523
163126
1523
317649
317649
317649
57486
57486
57486
79027
11228
80179
84334
340371; 102466748
142891
100507217
84256
55197
90007
284207
153222
153222
1911
84937
84937
57542
84937
57542
79364
80821
284184
284184
166336
84964
80821
80821
169200
6891
169200
54510
91408
54510
57494
64857
91748
283987
7343
64856
5562
5562
53981
79689
26091
26091
91653
90407
8028
124454
53981
375260; 100287171
164832
92597
2549
57494
55917
51088
2549
55605
81928
7326
100131801
122961
56160
25911
79085
151903
29123
22906
0
7559
961
112616
222166
115209
1600; 115209
157506
23328
5609
150684
23243
84925
375757
54538
57216
36
55610
835
57478
1846
57478
835
51616
91694
11320
0
222236
80153
26086
55775
10818
5599
10335
5599
23085
55002
140606
23476
5609
23476
27106
57514
57514
84752
84134
91869
0
55793
7410
84649
144165
4286
92747
6850
144165
286257
54507
197258
219854
132160
80176
114785
153830
113000
114984
85464
84328
57466
54968
4131
23468
57586
84328
84885
285282
285282
93621
64398
196513
5286
342371
252995
252995
57560
22936
55904
5581
7745
91624
81790
56913
50862
56913
124245
54149
375743
25946
6443
80818
80818
25909
1676
92610
79172
115294
123016
147015
57480
55636
146198
100288152
93627
221120
148362
286077
6217
6217
149175
83874
124540
54887
11010
463
0
91050
220213
91050
11010
10743
57455; 100302210
80144
100859930
5284
29068
128439; 677821; 677837
84513
9946
145567
246175
10059
57700
208
7029
54800
285636
9563
55676
55676
221504
57494
401466
27148
9066
130617
81846
2140
51304
84132
4943
84132
283237
84132
51228
122809
51312
134430
51175
8838
2932
114793
1040
29767
1040
29094
3696
9175
2932
367
55871; 150472; 220869; 445571; 644019; 728013; 101060578
283489
112752
112752
367
146691
139596
57176
84444
57541
4649
54584; 79680
338692
7975
353116
57688
4731
55384
55384
3643
2065
51573
84678
3643
148867
3575
257106
51108
57589
57589
5074
3607
4163
120224
441951
361
29101
57223
5074
10220
148789
10220
339290
388789
1295
84693
129303
93624
122704
128061
391356
161198
284252
284252
59338
57535
401548
26137
55252
26137
201255
57587
10009
9276
56945
196394
54536
140467
223082
56919
154007
64420
79832
9489
122953
23011
54332
55770
54332
11123
1184
1184
4084
153339
10087
258010
11098
663
92737
5784
282809
57621
4076
84173
91057
57555
4076
55814
57679
726
219541
157769
55846; 100507424
64960
10114
146923
29941
219541
116843
5205
5239
126393
66004
221491
200186
93323
83544
253260
9509
253260
219738
113189
91603
64062
151987
84897
10189
10189
116068
83857
91603
26160
122622
84333
22847
83855
129531
55578
56987
257415; 728066
3570
130872
6197
5478; 101060363
92344
55529
142940
374666; 375260; 653635; 100287171; 100288778; 101930154; 102465909; 102466751
100506365
6711
54878
84460
221079
92312
0
170384
121053
1122
387338
133746
84888
114294
25886
84895
10869
83464
9567
84133
131616
0
10057
3092
0
257218
5927
50515
338799
80311
5927
50515
94097
1525
22853
85451
4782
148223
148223
11099
0
283070
120534
84513
115416
115416
222194
6920
2889
134429
673
5922
113612
54708
84376
100134934; 100529145
221692
118924
79982
998
84875
113612
147798
9584
92714
147339
100190939
8463
128637
348180
115704
25957
400027
51529
57687
90459
388
51290
6426
2122
9949
51290
85315
828
79745
23394
126792
30000
55425
768211
150864
55500
114804
221908
89932
83937
90522
6641
26960
56940; 100653247
10746
80325
116224
0
90933
55502
55870
375061; 100302132
153241
3643
112812
5163
84153
92979
148327
116028
0
0
118788
57600
3219
29091
528
205428
6651
92002
79613
27246
2686
2686
2686
85313
84733
84166
55007
9730
9730
51768
89890
0
9730
100131187
137695
92999
54621; 101928274
130916
84915
91433
57458
57224
5725
80031
130535
57662
57506
84186
2321
2321
441478
92999
63929
255520
55183; 101929336
150368
84669
79875
5058
80012
121274
25938
79269
7750
140460
58491
133957
126321
586
83892
85007
84458
84142
127435
6876
285237
9262
10970
23248
345778
54664
90427
84876
0
135114
4254
3694; 100505984
286053
135114
4124
387885
387885
84085
11237
63915; 100526837
63915; 100526837
135228
100506844
7994
388228
388228
84679
8737
389792
7113
51341
54891
9175
91875
389834; 727764; 100132288
389792
0
3267
146050
4087
57623
147184
81559
9097
284611
63922
483
5802
30837
148252
55269
58499
23092
5663
1843
0
84312
64145
400043
400073
83541
252969
203286
100506965
57703
201931
114991
100506965
114991
957
90203
729852
92840
26164
85462
160418
148867
613
219285
160418
1609
26164
25943
388272
285761
201161
201161
134111
652968
83648
9213
4731
26225; 101929356
134111
29843
26528
9180
200958
84457
23132
7049
57187
23176
57187
124935
55320
399818
114757
51762
399818
100506710
5337
7328
57636
84826
221955
91526
134492
134492
142678
0
10365
84866
55662
53354
90637
9456
9960
4139
10071
55014
10491
256302
10630
50619
6198
157313
55014
100505494
128637
130872
23002
29924
151525
84132
80336
3920
83933
10044
149345
378938
25925
25925
201294
284129
64376
7328
6095
112574
55102
6645
493856
55660
285343
493856
117
84629
10169; 25764; 100302254
255812; 440993; 727956
11217; 445815
5396
10741
92689
89848
89848
199746
2702
129607
84461
118424
2260
5768; 200058
93100
0
6092
414919
3344
6745
152137
55095
221937
57479
220074
57463
51009
114825
286148
56975
374969
55269
162394
129642
284106
376497
57695
57695
3672
155435
5208
9470
202018
91612
284439
124997
254225
25832; 100132406; 101060684
9990
51128
91607
79066; 284009
285440
10277
57544
256586
64965
55132
25927
345757
143684
90987
642587
168455
3433
51631
64375
51360
64375
5814; 100616393
91404
152485
6711
6092
81889
64599
387758
260425
57198
79685
152926
84498
56943
56943
8038
157695
92255
154791
51631; 154791; 100996928
253512
85007
221830
286410
5989
7566
80152
133418
729967
90990
90990
283267
134957
23143
116236
54799
23786
55785
84455
64853
96610
92421
54757
128486
4774
162239
643641
100216479; 100288897
79627
54855
0
84284
56999
132001
57456
1824
219972
134353
149076
55183; 101929336
56977
65979
119587
55858
134353
55858
26508
84632
100507217
91137
165918
124637
79827
441951
113402
161742
130502
126382
9555
219972
84961
64282
79817
150678
254295
10468
0
57706
285362
127018
57504
55589
26164
57546
375346; 389125; 100526772
128272
1454
548645; 552891
55266
140461
4152
642273
5569
84898
114799
55667
283464
1953
118881
84971
5990
54629
57563
139818
359845
132241
3111
84329
64710
134266
10785
0
57633
154214
2673
51182
53944
57539
57539
152002
26148
27
23443
4782
118487
29066
6421
219699
100129387
284018
8975
0; 0; 6535; 386757
6535; 386757
359845
64333
81706
121227
85460
51122
133584
254887
30812
81873
81873
91039
29945
8906; 84502
57226
1452
197131
5903
152579
400657
92370
93099
728568
51312
4524
84624
83857
8082
3400
11052
81037
387103
54675
26094
132864
138311
22926
51105
728568
94031
84236
133686
375513; 728411; 100996497
84236
2802
94
79074
85403
2532; 57863
54926
134265
8897
10928
400569
283070
284340
222171
360023
91408
146057
201627
25766
84922
23095
4548
254170
64753
64753
128434
23327
55599
23633
492311
5465
10746
55789
4297
22936
27153
152273
152273
26100
29890
79784
285704
4076
4773
115677
9320
10294
642852
253558
81792
80155
55599
222166
79815
286336; 101927137
9364
0
11102
94274
255104
374659
100507431
0; 0
79894
55972
26524
57168
57168
157697
157697
54878
400793
388403
221656
132789
2738; 286128
128308
51535
54737
2673
0
283635; 101927178
22806
23161
5362
2923
65124
441212
9462
201163; 201164
166929
11214
387921
91404
150223
126075
0
80110
201266
57659
284217
284273
55714
25825
201895
29993
221143
196410
9812
201176
84935
10082
84957
100506621
283131; 693197
254863
91369
54476
148932
4853; 388677; 100996717; 100996763; 101929796
5230
1523
83468
84330
25914
10746
100131564
55140
29781
57335; 729288
375346
1659
90874
7802
26137
145173
1837
94239
128977
3631
8654
10466
51317
57639
101927752
57602
55526
54741
126119
0
150290
387763
145173
168850
23087
9718
168850
79848
440104
24145
57519
120227
3183
403341
23023
137872
257160
283140; 100506870
22879
11260
64949
246175
116113
26137
163049
5865
221710
3455
5793
375346; 100526772
4070
402483
7088
4215
51123
139231
84958
27163
143384
143384
10491
84343
3624
127253
57449
637
23313
84171
169714
112398
130271
57690
4520
257364
55196
83943
84966
8543
8573
201973
112487
84514
79133
64434
57684
119391
6426
221150
202052
283349
440823
202052
100131017
10575
89894
60468
256764
4170
114134
7464
10659
27067
79993
348801
203328
406937; 728264
5724
643988
64975
79872
59271
57699
140738
81533
112476
7782
54097
84858
85415
26084
3899
23181
2117
643837
1272
64839
84552
6872
4705
7760
338657
1272
57713
26147
26147
134637
57120
57120
146206
65268
146206
84557
152518
64393
26267
9584
55103
84858
112609
0
440193
55275
57482
57482
51466
10100
100132815
2982
10100
83858
143662
84668
25791
143662
253738
253738
0
80018
5356
84725
79990
54820
83999
8816
26020
1356
5451
149420
57478
143384
143384
961
0
11278
145864
541565
7189
10875
2533
134359
51136
57799
285550
2256
388115
657
55333; 100529257
51320
84898
92140
6884
85012
151195
222962
57526
22979
90321
148523
283899
10370
285672
27253
124359
388962
144097
0
115509
121457
113655
3680
401264
10983
338773
643180; 643253
2314; 3996
124401
140775
140775
0
90139
4054
55432
159
83891
6645
245812
3673
11212
100303755
29995
100507421
79786
144347; 100533183
352954
56647
1327
79934
255783
439921
1954
23261
140685
727764; 100132288; 100233156
283337
100506649
123879
159195
11083
1840
353322
0
285704
285704
222389
26579
0
10320
8793
10320
57801
25973
3070
3070
146177; 730094; 101930115
126074
147138
55824
64062
0
257397
140685
127700
0
9953
56731
10328
0
85300
83547
28232
0
26135
165215
55971
55971
342371
124454
81573
2737
10642
84326
154141
84326
51148
80777
727820
727820; 102725188
403313
399474
54780
286319
0
55384
9208
11188
338440
4684
219899
5795
7169
90007
389136
4784
53342
84294
54965
1958
8325; 100616500
100129387
202018
83891
90673
131583
126374
90673
134510
84236
160851
85437
54996
84437
219348
126282
54059
6801
123355
84996
9185
6654
115557
2551
283229
84872
100505854
0
205717
64409
205717
56957
100506668
80216
56899
56899
56899
285521
286343
100131755
115509
55449
23517
55082
2043
121506
63933
400619; 100499467
23025
57551
221545
221545
79016
29126
0
23272
85439
64167
1636
197322
23383
285550
157506
126129
0
197407
57531
79016
0
654433
94234
9926
116225
26040
0
56241
154043
57143
81622
57522
203522
4907
5270
84848; 494336; 574506
64750
115825
79071
100506658
57456
2649
2649
55553
55553
7976
80028
0
57189
0
80306
80306
220963
9640
0
0
378938
55095
92312
9208
162073
10617
10291
26769; 26770; 26774; 26802; 26806; 60674; 619498; 692196; 692197
79939
191585
55787
254170
134147
51105
7976
113263
50937
8085
8085
9590
9590
9575
127495
55103
195827
56851
23091
6670
9441
10672
60678
91833
9306
84153
161145
580
54998
0
94101
254359
2674
51104
1731
23533
100505881
8570
29922
91179
8535
29078
118980
4921
8649
100131997; 100289124
138050
51088
50863; 102725271
100499466
143279
222484
144110
0
84749
23363
23363
55051
0
149371
100128191
2241
25851
25851
126823
10775
89796
84896
124491
65095
51608; 0
26207
150383
100505696
126133
729614
9204
9204
729614
129563
113763
151963
10884
57721
7879
0
79134
9255
57559
57559
7818
94240
441631
123283
1995
55422
80201
402055
283149
199953
0
56897
23446
9589
51585
781
54790
10273
85315
23678; 100533105
493869
5618
5529
10152; 0
57465
6009
282974
5930
168451
7024
57724
10026
6100; 441212
146330
29842
11076
140730
23533
1879
10008
91689
23380; 647135; 653464
51182
112939
138311
57570
140876
100505806
55780
57484
65977
65977
84168
0
171024
0
729614
0
166614
404093
146705
25874
7627
7503
642475
30834
199704
90678
131177
3718
91419
79885
284695
678
84888
11163
9294
7110
92106
219844
57631
7770
2562
26993
2770
91833
90529
92292; 100287413
118460
9021
57799
112849
55210
55088
260293
94121
83636
56849
84501
29116
1915
100190939
100190939
121355
57226
84056
0
727764; 100132288; 100233156
91544
389337
5814; 100616393
4093
124930
27151
6228
118426
728190; 101060691
55808
115992
116535
5494
0
54808
7555
222255
57156
741
387695
387695
58477
79798
27158
127933
201562
54102
80022
3184
101927612
1994
196264
494115
5452
8997
9141
55304
135932
0
2081
145773
8451
85004
255738
347252
4644
0
130574
130574
100506365
3981
1456
55628
2850
84342
3977
9113
140700
54928
60677
55331
0
727957
641700
641700
83723; 100996332
201501
284001
9382
10806
90390
90390
8975
0
90025
285195
162073
406886
92292; 100287413
4723
643836
57226
4086
64005
90362
286827
22902
59084
116238
254042
404550
83666
29103
376940
148156
89846
55504
152815
348793
65082
9423
5579
64793
59352
4943
163175
100289635
340526
5579
203245
0
0
84141
120071
2562
23731
114785
114785
167838
389831
84294
0
8633
55777
130355
51005; 752014
27314
54820
91010
56961
11245
9852
157310
6100
148170
0
6100
196463
0
55701
132720
0
399909
51277
56265
153396
388610
402778
93343
414328
26230
129293
154761
90736
57722
1121
11128
79770
51705
90293
80728
389289
84266
84266
84548
0
79147
168455
8148
400236
402778
400236
6238
54947
130612
8148
5563
100128782; 101930476
197335
84498
56647
0
286128
5212
868
648987
286128
91978
64343
64343
0
27229
57465
399668; 644596
63929
79822
51010
51010
89910
51676
51010
100506990
79699
652995
57673
0
441124
85358
54891
399972
100288142
100288142
55010
8825
192670
54891
10425
84894
3841
84333
137695
339344
28514
29896
339803
339803
9419
0
5774
23216
114881
9749
121512
116154
7328
147965
152687
54918
162073
1946
162073
2934
2934
122416
81889
1508
51
0
83786
0
90557; 91409
114791
347862
400960
80045
203447
27433
205327
0
114787
644538
284273
284273
5936
79692
284613
51091
196383
64788
100506098
79175
23230
23230
8425
10569
23099
147650
10988
79144
84898
10160
54756
140576
170394
113451
757
23560; 91734
27314
140828
158586
5728
387119
1820
30834
5522
137392
9782; 724102
5520
138428
81603
0
128414
128414
51023
55037
0
343099
280; 55599; 648740
137492
5522
80143
114928; 100528062
150946
170960
10180
79183
163486
144455
54890
65975
26232
101929693
6657
9879
389741
132949
141
84135
387923
10910
152485
26775
100131213
100507303
84135
57221
6929
401505
93109
256236
256236
115265
124220
56945
222553
90693
266812
266812
388886
283149
100170841
343990
401647
113115
5529
168537
91683
140838
162073
51106
65083
84245
101929865; 101930243
205428
143903
901
79827
93589
81579
100507419; 101929668
65975
90693
91404
374395; 102465448
349565
55014
1390
148103
120425
9678
440574
29116
29116
162972
128344
320
0
0
91584
0
54876
100127983
151742
5924
0
25981
25981
326624
84326
64762
0
100132273; 102723722
84326
84859
26523
7042
285331
26090
26090
100101467
404217
3777
5069
26135
100101467
2067
84448
4629
4629
148423
80233
5522
221785
11035
5522
493869
29796
1356
91975
57541
339263
641977
201514
154743
89866
54622
91351
255488
84167
84293
0
7756
645166; 654342; 100996732; 100996735
115825
339290
10981
2098
27090
23431
196500
85365
89857
518
0
116448
25894
158135
2778
286205
9498
1903
1387
0
3038; 84916
0
7779
111
84268
84976
219749
84870
0
2355
9530
84938
28982
84300; 100500873
0
114815
84281
0
199990
729234
729234
286101
200894
0
11041
5692
7086
9951
100499489
30832
100527964
11248
375748
145501
55766
55553
100505933
84614
389362
4045
51733
115548
126969
5500
140831
5549
5828
285971
9270
147906
116115
85441
29886; 102465503
23584
158326
353376; 100302736
84848; 494336
113278
60676
26769; 26770; 26774; 26802; 26806; 60674; 619498; 692196; 692197
54065
116987
155465
55728
0
388552
144203; 408186; 728715; 100509445
6711
283788
253260
119710
96459
0
80119
84695
10254
65062
64097
283373
374403
114915
1993
142678
256714
160622
84680
0
50810
0
2327
30818
54753
0
728489
55771
113675
100505687
90378
54620
4784
0
92092
220042
256471
152100
7088
122402
348654
84289
84268
29117
55857; 0
55857
0
91614
285971
79726
29799
0
91523
222658
388389; 100528020
4716
55450
11226
375287
147929
29097
90187
51303
0
55740
255877
221476
51704
84230; 101927933
64393
130162
7763
285464
0
92558
122830
122830
57082
138199
23514
253769
56917
54813
1600
221302
280636
280636
9839
80817
5010
114825
114825
120376
641700
7090
131870
57538
5452
6926
53344
284391
6495
55180
158405
201294
55127
201294
84959
118812
91942
29123
85451
6666
84959
130576
1870
441168
331
147808
144402
0
115701
57569
10695
3653; 91380; 347746; 100033416; 100033433; 100033444; 100033450; 100033802; 100033820; 101930404
0
170371
29035
27291
152404
2681
57565
91298
10204; 128322
59343
80063
90268
375775
84795
83479
83479
100996511
4793
0
27314
285440
55900
55900
6793
26354
5592
55000
123228
130497
57619
29028
84327
375704
153572
114822
150572
222663
55153
729359
139716
117583
643072
6422
3778
8905
92
51477
10640
79006
5134
2202
375323
79884
10004
654433
29121
157574
399665
64147
100507171
4800
117177
4800
153579
0
3749
29097
100132891
116071
0
0
4773
387893
408
84883
158358
8227
4135
22880
144100
100128071
79018
57724
84458
0
8760
151742
441150
151354
57567
344558
153572
3171
0
0
126626
5814
84930
0
149603
91526
729440
4487
687
729440
57577
55082
84888
6646
9218
0
201158; 284040; 100533496
51616
2308
23446
23446
0
125058
116441
11057
3880
8287
0
55607
253635
51232
55356
0
5210
199745
117248
27330
27330
6332
124491
54780
5139
55534
80309
79969
0
55037
124446
0
25885; 90784
146059
64769
3500; 3507; 102465871; 102466889; 102725426
1153
334
53916; 100529262
57666
340719
203054
4037
0
51312
407025; 407026
51691
440145
54809
128346
0
0
5810
90826
2736
389114
0
9444
51335
57380
100303755
57325; 100303755
7707
1804
9378
5906
0
65078
160518
51477
55740
5241
817
91746
91133
283643
55839
55349
55664
65986
10052
375295
84451
55197
8139
100820829
10914
121551
57786
2885
118429
160335
53833
0
57489
129831
3786
94031
3766
378938
91750
6443
953
0
644815
7320
10409
55037
57690
931
339483
133686
3292
7984
54069
57628
931
340277
401022
6444
10096
199870
165324
255758
4939
259232
100302278; 100422831; 100422834; 100422919; 102723600
56889
0
100506233
9727
205251
286161
5442
54739
375033
261726
101927027
148738
3338
0
55314
163732
81605
11011
653464
100128025
7637
146542
100507257
116840
8531
57575
27319
29800
0
0
5099
22900
100506311
100506233
6560
677844; 735301
151242
100049716
116844
147111
0
64856
284309
389432
139886
0
5629
23095
440823
0
10505
102606465
30837
84922
100507602
116159
348110
56895
168455
84875
7011
199953
0
0
27436
100131733
220064
64926
414918
0
11127
1613
0
79047
84858
23765
644873; 101929964
27153
0
126328
126328
0
80243
152137
9716
254778
85414
135114
83595
8828
159013
254778
378805
283208
137075
147968
137075
137075
5874
7175
0
7587; 101929740
65125
51171
101927027
170261
7068
102723864
51710
125150
57537
100506243
3275
101241892
79739
3275
1992
311
79974
891
90507
2977
2977
126789
7336
80025
113510
84969
728294
192668
0
57657
0
84817
55142
54557
0
55176
966
57683
0
57396
84766
101927974
6533
64599
6533
374875
604
64764
10929
83482
3955
145553; 100528064
145553; 100528064
84163
948
0
96459
342945
115330
157
3176
100506100
84131
55831
10052
143879
79648
146880
5455
79991
117156
11149
6483
23528
387647; 102724316
55653
29799
9107
90362
348110
50804
221037
129446
5579
131034
57486
100289283
101927597
54998
94101
348093
5378
26220
375484
6097
443
4017
91966; 541578
151195
0
5966
9759
5930
29803; 29803
92270
79796
0
90139
63929
84620
10600
246721
22949
22949
100506779
862
100506779
11016
11016
2788
90024
0
0
0
399512
6925
0
439994; 642361
154810
90624
0
285598
284111
196463
4084
11336
80325
4916
9353
2029
2029
6815
0
283927
65988
2794
0
55345
89910
8760
203062
27253
115950
79098
0
128387
81620
124460
157638
199857
51104
169044
653583
221303
80115
57139
653275
677842; 692227
339983
55486
7275
7275
80313
256691
80313
729440
342667
84837
84913
10507
153769
0
2649
0
0
91319
6598
0
92521
1025
8021
283848
3213
5108
80312
0
642852
642852
3732
11173
7429
100190939
0
1602
143884
0
124935
0
339324
284439
90525
6277
51465
0; 0
6595
84307
54971
1773
677778
51117
192669
4810
0
9498
0
144811
4155
220323
4710
84920; 144245
153090
4135
0
64116
27152
79652
2043
79971
79971
55238
5167
123720
145748
7804
7368
149076
7567
5165
79664
166968
5144
222194
639
80025
80025
10209
203523
10551
339487
5250
100306951
1740
342926
80320
23308
729680
0
253970
117584; 100529207
92691
84132
55421
57571
114882
114882
51571
7552
494514
85028; 677825; 677838; 692073
8621
80306
92482
149473
157922
149041
54952
23112
1106
58492
90673
138311
138311
170689
55784
100507487; 101927184
283788
55112
147912
867
2012
84688
54816; 145783
441094
286367
55809
25778
84190
151126
64787
55784
7543
84826
57484
196294
0
5494
51326; 100294341; 100506084
814
388743
0
9671
84939
55084
54758; 100129637
23112
140691
55280
6854
100505746
100505746
1778
64282
200035
124460
58473
58473
0
100506655
84973; 677804; 677824
0
51239; 200539
51760
0
8111
0
6326
54522
286333; 100128385
388403
10165
132946
203260
11123
148641
0
0
22948
84324
84830
388327
27314
283659
30844
166378
56993
10300
55425
10919
136227
10165
202243
10949
152330
116135
148898
0
5167
166793
220930
54619
7026
4846
401431
440895; 100271835; 100288570; 100507334
440895; 100271835; 100288570; 100507334
81624
134553
790955
29928
23765
10553
7473; 101929777
2863
2863
140735
0
0
644
25769
0
23408
199990
2549
1778
22866
3727
79057
125150
56882
1240
8131
7767
84432
163782
55266
58494
81611
3184
0; 0
55218
84864
84307
81839
22868
0
2517
57097
56704
163033
55339; 84826
582
4849
23254
119504
136895
166824
0
0
0
6563
260436
84138
80326
119391
100505483
100505483
65266
221981
139221
0
80325
55450
80325
6182
54815
5813
91522
118491
118491
92806; 0
116835
80856
285237
114826
56172
146556
283659
80230
23286
55142
147007; 100616388
284252
905
3977
55734
283788
223082
0
0
6904; 101929597
6904; 101929597
51747
84333
55897
63901
84289
57558
6335
0
5063
80003
283358
0
101927720
0
149603
55142
283596
79621
285193
0
84925
8417
430
0
6670
1278
0
64434
960
79611
0
643085
8828
0
400242
9586; 401317
64902
200931
114659; 101929841
255252
10718
340554
84901
119559
1112
400566
28231
340481
197257
9966
0
4045
22874
6426
129804
51377
0
219931
219931
285973
117145
148808
9570
283209
84629
113220
2670
56951
0
284352
54756
0
6497
388336
64682; 730268
90268
170463
170463
1301
23360
6299
2778
91156
57549
153
158880
0
401237
64067
2627
728613
27430
6041
57692
22990
2045
112703
92196
0
57669
0
57338
23765
100506119
55668
84078
133686
115827
0
130733
23451
79682
79682
388125
23243
147463
153
114818
80318
80318
203859
0
0
79036
3841
101060691
0
343990
0
5529
387723
51477
26009
0
0
100507433
0
0
132671
84842
8833
22902
199731
6483
9099
100289361
93649
222698
29842
55421
51512
57494
349667
10763
100505738; 100616142
29914
389421
84875
25862
246777
64710
57491
7323
54617
11096
3549
55252
140883
9481
150962
100505865
100631377; 101928673
89801
0
474344
7763
23584
0
0
127845
0
2043
10450
5629
79774
219736
27245
387597
149563
55924; 101928718
55016
0
257000
3400
84859
101929112
89849
441168
441168
5296
84456
2909
6810
5017
2909
22931
55088
3236
132014
148418
2683
117581
374654
146713
221935
10014
0
79939
139728
129685
0
26207
54205
81037
0
55731
55294
26773; 101243545
54502
4898
1111
201176
0
9377
9037
100652748
728855
254778
5994
162417
64062
0
169792
79184
114614; 406947
56975
54502
54502
11098
162681
84300
101929243
1535
0
200030; 728841; 100132406
2657; 10715
0
3437
50614
92162
2923
9774
0
23576
54882
2584
25817
285172
257194
0
4915
50804
0
9866
5094
1018; 100529145
9502
0
0
55339; 84826
158056
57553
84944
7069
7069
54841
0
100505881
85407
317781
0
333926
152573
54972
1879
56957
0
0
133308
81839
100506783
7262
135293
10978
348094
55796
92291
10463
9101
55349
121260
51715
0
151742
389119
11338
256471
84689
6605
54954
55342
55668
5074
114987
138639
115572
8087
55668
168455
93517
645369
9813
0
282679
0
55206
6943
2982
0
91392
340252
122970
114971
9985
8543
128239
11194
3516
0
128602
0
0
55612
151354; 653602
65268
0
813
57578
195828
8739; 283454
283209
4060
11227
100288893
55384
400506
147699
51311
90668
4736; 102465668
4736
27341
6926
645638
161247
79817
0
0
0
23545
8239
29896
0
6926
137964
57158
85455
64084
392617
125476
0
120892
92949
80205
10054
54431
54841
6137; 606500
4041
100507501
9555
144108
131474
144193
57705
22837
440335
1362
57410
0
166379
8418
606495
0
0
55924; 101928718
728190; 101060691
150468
89782
0
0
162967
128710
196996
160
64089
2350
6414
0
151176
441027
80207
115362
387856
57653; 100499483
57653; 100499483
0
9589
144132
55174
55174
135932
100505702
11068
55188
79191
6573
100996930
147372
8874
0; 0
5550
125704
55084
4719
9743
9369
79086
124925
1112
55275
0
25817
400954
7068
9031
0
124045
57167
0
83752; 100507577
5599
1479
1479
3218
0
440416
0
54069
55245
55668
56256
0
55149
29985
728431
400073; 101060443
51204
0
22924
79047
0
100134937
286530
56981
56981
0
144717
100128927
0
388335
55717
0
2235
8479
85358
100129550
148203
23234
1456
1739
0
5289
10915
80095
54863
483
375748
4193
6619
5305
266722
374383; 0
101928017
29925; 386724
90634
91319
573
91319
100270804
117289
2562
23305
10750
388125
0
51754
342527
2307
55552
0
283174; 100616119
57185
255043
55603
196385
414918
643008
57506
145853
220929
6744
147906
100505876
146880
727764; 100132288; 100233156
121601
5452
83448
64375
5451
100507297
10683
100506299
0
84948
79674
79674
440173
0
116113
285386
7756
353274
6904
143503
729515
144423
9175
245936
8773
80319
4301
28232
119467
80763
1286
0
100506725
196475
11214
84848; 494336
889
112611
8473
0
220359
7014
54947
339451
653308
199704
0
51804
55283
25798
4684
9201
254427
8840
11165; 100529239
55871; 150472; 220869; 445571; 644019; 728013; 101060578
283576
54870
0
10036
5463
83861
0
84196
26528
25816
100505894
79819
57507
55530
1
440993
55073
29780
9699
53358
1263
440957
9184
79577
147525
0
5067
54436
100506713
4784
51012
11163
54442
4925
286133
23096
0
1999
51115
27086
79109
79109
5594
7556
644150
2531
28970
64802
3730
84033
80196
57095
644246
0
0
401115
3980
84878
54859
54859
64778; 101928615
202374
114781
9518
0
644656
55095
100996740
283219
0; 0
283576
5255
4756
85459
444
100506014
11278
6210
2906
51069
51773
375444
259173
144608
388341
80863; 100507547
55425
347918
257019
339122
0
101926943
121274
257364
441951
135228
118738
2324
55599
0
5910
79637
0
64718
283358
126669
7169
221935
402573
401261
441168
133121
116986
55036
84284
0
3798
114787
340481
182
388662
100500850
93273
0
92369
102723775
285971
0
148304
0
4297
2676
0
388564
284131
84193
730112
54796
10206
4986
50626
130074
51050
0
0
0
0
26030
167691
55349
26273
7181
641649
2055
285440
9064
374887
374819
340542
401546
0
2130
146225
0
11231
84078
221188
101926963
127254
132884
658
254956
27156
729993
0
27131
27131
79832
166815
56986
153579
100131827
0
0
91893
641467
94121
149837
85364
4774
342898
84333
81839
55194
26787; 27316; 101928747
57674
92979
29899
9194
23358
258010
258010
221037
221981
79607
84530
150365
284029
57636
0
768206
137682; 100506538
0
91039
57540
51691
90381
283971; 348174
387338
57505
125111
84545
84545
22889
130507
90161
3309
64172
352909
64975
91653
219285
926
127002
0
170692
0; 0
6453
200958
5833
6900
399473
143872
3475
10629
138151
254427
84807
0
80863; 100507547
80759
2186
285178
10807
10522
83879
116441
85376; 150221; 440804
9422
0
7733
83891
220108
100169890
94081
254263
55752
64786
100131564
64755
116442
83394
6389; 220729; 255812; 727956
51735
54879
285943
345557
0
54532
7780
5165
23048
145270
0; 0
91304
2668
6733
127733
89765
51621
10539
0; 0; 0
2618
51105
0
5058
2920
2119
196740
11076
10481
79364
81502
2074
27115
255231
0
57574
55796
0
374387
90133
222008
79833
0
5342; 5343
574036
8028
55707
5583
2990
23030
0
26586
118672
9353
414
100505495
54542
54542
64399
0
132332
23413
0
5780
5926
1153
494470
2892
56931
23413
2151
130872
0
55973
57213
55779
91754
51322
339287
100507217
64403
283417
79762
0
0
0
2674
285268
151246
158405
140766
0
152815
5008
0; 0
122509
89122
127018
0
55293
2966; 653238
55250
285812
10521
80148
10081
2131
100506421
79725
219902
101929855; 102724851
348938
26012
54602
84630
10206
144406
10128
100131138
57636
11076
0
0
221078
8087
0
440918
1404
54811; 93134
80005
80005
10021
79364
23353
9321
10252
79002
10335
55176
283450
157807
3090
54820
285175
7920
0
51550
644353
0
5927
0
284297
1739
5775
2259
23231
0
2395
28985
732253
116
134548
6093
0
163590
23114
93587
389084
283663
219348
0
0
10656
5787
90632
57121
222663
254228
2563
284618
116461
169792
282969
0
7903
51046
80005
8905
0
338382
0
0
10317
55119
9480
407047; 645323
154313
0
340075
81553
100289187
0
100507540
114088
123775
10099
140825
127294
258010
6538
129049
2259
2036
222663
0
100996412
64769
101926888
6650
146177; 730094; 101930115
8831
153364
81029
5686
0
0
132204
0
29103
112936
100129794
158293
23743
0
93166
0
0
0
0
23541
55002
5265
0
84897
163590
150372
120224
0
100133985
51501
730098
54700; 653390; 730092; 101930306
11162
8493
196541
84186
0
100507291
375759
0
6654
170825
165055
8976
81794
221937
1471
0
8482
0
80228
26524
402415
7073
283481
5634
284112; 406971; 574456; 100506755
0
641977
0
2762
10444
85442
342035
727957
22876
22876
56994
286826
100505683
219537
2077
23432
51657
79803
3037
100505483
0
25957
2958
23102
92304
55471
83591
440712; 101929219
6556
162394
200539
115123
101928230
0
644246
23048
101928222
8832
0
8065
140290
51108
25813
51128
84951
0
0
0
128853
5991
401207
441108
0
55206
0
260425
0
7336
64067
0
124491
0
118987
57452
57452
400618
54897
345462
2359
100996301
9315
2047
1738
9529
0
444
954
100506022
100422737
729970
493911
375190
201161
5579
6913
389458
84627
153478
64779
4809
5150
388419
101927811
84553
124565
0
101928545
100506974; 100874058
400999; 101930279
489
130026
84687
0
729515
50651
0
100506826
0
8650
0
53637
9653
283349
339456
54964
219790
257203
161291
79192
127540
29914
388135
0
100130522; 0
170392
8665
143689
91703
81849
0
55349
644844
0
100130967
138948
921
6251
0
56261
387914
6574
150568
219287
60680
2847
330
5150
4705
0
0
56971
145474
63914
6310
27122
79856
94086
1390
55858
7917
84569; 119180
0
0; 115416
285971
10205
220108
51390
84904
84904
5768
4351
0
100131096
101926907
65996
51696
23417
3748
159013
23613
339500
514
80714
0
399694
284800; 728882
6711
149134
146434
0
8986
100505601
22846
3746
100505942
2005
64231
283455
284412; 100134317
0
123876
90390
196294
143570
85442
121512
29091
151050
100507530
221002
23094
127124
150291
57587
10683
57587
8667
0
152641
10110
100130938
22921
388552
100507008
57573
90488; 728705
0
0
51696
7626; 100287728
7626; 100287728
3772
0
474171
285074; 730268
643749
0
729887
25936
2899
0
572558
8997
84889
0
0
90506
90506
130013
85301
0
0
100287525
0
128229
9685
0
284612
54581
10691
0
405753
22973
101927828
0
405
389856
285148
4301
57646
9481
23554
23554
0
57634
57634
205; 100507855
100288432
100288432
284114
113178; 113179
55000
687
119559
0
3382
91010
100505938
0
7483
145581
257019
252995
79639; 102723990
283663
199990
81796
0
369
102724356
0
0
84916
55858
6542
0
56256
0
149603
0
767811
2977
221883
63877
128414
5922
285313
0
0
93035
55366
101927824
55266
91828
8490
79269
139065
84897
8714
55370; 55370
85865; 101927446
644873; 101929964
64849
64849
0
0
81027
112755
114786; 157503
487
0
221421
100289092
129880
83698
25796
146760
64147
0
0
3691
6518
94032
6653
144165
51341
100506211
0
55672; 200030; 284565; 101930059; 102724250
0
0
85460
100507203
286256
124535
54556
221687
146177; 730094; 101930115
54796
132671
55216
101929687
64978
284106
55033
0
6444
29801
5596
0
6801
0
102724316
387647; 102724316
0
125228
30845
5027
10181
404266
11167
27324
0
125488
9120
817
9532
54361
0
197135
253461
162494
257101
0
54960
57231
7544
0
0
128153
0
57495
2618
0
0
163259
0
128414
3172
79750
145482
23111
100507218
63977
0
23112
730091
100505875
6652
161725; 283713
84366
27164
55596
101927886
2651
140883
0
0
158584
55604
57161
0
440900
440900
0
100134259
196883
58490
83478
83478
222698
406934
79567
115948
2339
0
65094
124045
400619; 100499467
55214
342918
389765
0
0
0
126567
0
7707
199964
0
162333
0
221938
0
0
128821
123264
84978
23168
84519
0
388533
7903
100132057
57019
56341
388588
0
0
0
0; 440934; 440934
360205; 100422978
9495
56897
0
3736
0
84326
246329
55527
400500
2626
22901
162968
100499467
0
84984
26082; 26082
0
4036
167359
167410
10800
131873
0
728215
1072
22907
10093; 26140; 100526693
26140
120103
23250
169834
3495
9382
9532
85367
146849
285987
11249
6687; 101930112
6687; 101930112
0
8555
29062
645321
57536
51175
0
134218
0
1404
389206
79717; 728621
0
54093
256309
54760
0
157695
83856
0
55568
55890
6869
285521
100288181
6495
554235
9619
3172
201140
4838
5336
2585
353355
388630
7786
65991
407738
284076
54518
57489
0
0
118424
338620
5340
55819
11034
102724967
102800310
374407
285835; 101929072
22809
100996457
100288123
728537
116173
64321
221416
0
56776
124404
0
151295
55748
57669
0
100286922
140688
140688
399948
0
0
0
9543
0
9201
196047
341640
9099
259307
7874
9734
374973
0
388323
122416
400745
11269
0
158067
10361
100505659
657
406934
347732
6656
199786
0
138724
11279
0
119
83983
63971
102724156
153579
168090
220382
134147
4026
199223
11335
0
0
387758
9135
51000
0
0
145946
0
222643
84647
55435
55132
159371
0
135892
28999
405
6794
342979
255057
170302
340024
100506658
79587
572558; 101929886
9066
114327
0
100506082
2153
100132618
654466
286071
1824
0
220213
100505774
0
0
122830
6096
64425
0
200373
127003
280636
100652853
0
0
4005
117245
100507027
392465
3745
171169
0
0
0
53828
51282
0
442894
100861541
0
10762
5147
1183
9590
146802
0
389434
101410533
90007
199920
0
10152
162083
257177
51312
79923
146059
129852
0
2119
80217
0
0
0
340544
100505664
0
0
0
115352
25902; 100996643; 101928195
101928045
118425
0
0
23307
6236
0
54677
3782
163589
0
642826
0
2521
0
0
57147
6635
0
84690
5429
0
90050
148741
5983
5570
84343
131540
55521
4063
0
339778
0
220382
728012
51661
286499
0
92749
140856
151174
0
3419
100329135
0
122664
0
0
100507421
6604
5083
196792
0
147920
54986
0
58512
54891
388284
27283
245932
51179
158135
5725
100129239; 100133053
0
81603
125875
284680
650655
0
151556
0
0
0
0
0
286207
79912
0
221336
284338
3054
132851
117283
0
0
7456
0
1659
57462
646113
9154
54993
0
646074
0
23566
57551
254122
346689
387644
89801
1021
0
149986
5731
160428
100505478
55345
0
0
0
64849
91828
283129
90522
0
5136
0
148268
388021
64849
0
113540
56853
23274
0
64478
51422
0
100873985
0
598
373861
54207
0
100506125
100506696
1075
4820
346171
0
0
0
1734
0
79365
79365
64921
0
0
727820
0; 1474
23334
101060400
147179
151050
162540
0
23164
727944
256536
0
894
386758
57828
0
221481
127391
170712
147719
0
4603
10973
377677; 100507258
57407
9443
2487
0
440556
0
285605
101927503
160065
23593
0
0
11320
100506406
0
286223
221191
440193
0
91433
2696
493861
0
0
10873
0
84444
0
116988
90835
53371
0
54072
5535
100507520
131375
0; 0
0
0
131405
0
101928487
400761
0
0
0
203062
196968
64147
10682
55331
0
5690
0
137970
0
0
115727
0
100507114
0
0
100505515
101929480
245802
131034
401014; 100505498
256646
388951
0
340146
9331
0
0
79758
0
100996694
55885
285601
101929093
0
9376
0
780529
59283
0
387837
83876
350
128653
22871
0
149018
100996570
442920; 100874323
619190
0
284257
84449
5494
126668
153328
168433
0
0
151531
158830
101929897
100507560
116328
790952; 100616234
8817
0
2903
359787; 400206; 101060236
653140
221749
0
139212
0
613212
0
23099
0; 0
51761
84668
163404
10864
117177
0
0
100507507
7204
100506540
122258
80228
8928
162461
0
0
10186
101929709
0
0
114049
27294
0
0
162993; 100505555
199720
254312
219743
54522
159963
89869
0
284648
0
129293
220382
0; 100505573; 100505573; 100505573
0
100506929
100505841
135927
101928134
11046
1006
151354
100507206
219557
124626
101927125
102466235; 102800314
5075
101928162
440757
132612
0
0
0
117245
284067
191585
400941
0
0
100507629
101927839
0
112802
283953
124817
0
0
84691
0
23677
283738
400680
0
201456
100506530
154288
161514
0
0
5143; 729966
23548
340024
85417
100996490
100505985
0
100505540
0
341947
23440
200407
0
54088
101060004
0
0
0
83953
100131117
0
0
552900
0
0
102546299
130940
119559
0
0
0
10842
0
0
101929198
0
84970
0
0
440590
283867
0
148641
5382; 102725436
128864
2259
7881
389124
0
645524
0
55384
64776
115795
4684
0
983
54763
0
0
64776
0
100130691
100506436
100506436
84725
10622
0
0
84614
2309
93190
0
729059
0
57553
89882
0
0
102724842
0
4837
0
344
344
100505824
0
255119
122945
84660
255313; 653282; 728036; 728042; 728049; 728062; 728072; 728075; 728082; 728090; 728096; 100507170
203562
158297
100507362
136242
89885
0
1961
0
2633
2633
7077
100506542
400680
222256
121391
55653
23230
642864
345
5547
101928917
2628
29958
9383
0
0
100129827
0
0
0
8193
387837
0
101929437
122651
0
0
0
100507480
0
143379
0
0
85438
0
4857
0
0
339669
256979
0
101929315
9019
127247
134288
0
114571
7166
100505619
5269
354
0
0
100170765
0
6559
55072
0
100499194
124221
101927944
0
0
404220
80790
0
0
135656
83416
0
0
23544
124989
0
223075
0
5269
114884
90557; 91409
0
6487
0
130120
383
383
123096
383
5077
283375
3500
0
0
2243
100653086
0
0
127
0
0
127
0
0
92815
0
10249
27329
0
2628
101927320
4317
54822
0
388503
54872
2168
0; 0
0
757
0
647115
4792
2978
6470
6999
127
1576
10247
2128
0
26005
0
828
55
647219
55250
10717
29920; 102466270
54542
7769
10569
163590
83700
83700
23581
29934
9441
56133
56122
57409
828
828
51091
5015
55512
59082
5948
378938
4257
27092
56129
80863; 100507547
3767
1903
1406
7473; 101929777
60680
9290
83881
10800
79465
26517
56131
64241
2831
56098
56098
27177
57829
54429
58531
6887
100144596
2864
2255
11128
54108
64145
1303
3214
7391
26270
51057
10804
64946
9068
30818
8797
8320
1460; 58496
1747
3656
26301
79442
9622
1128
25879
4909; 94027
3209
9481
57121
56121
29958
653308
85366
817
1493
11037
2046
51804
9241
26115
58524
4773
10143
2256
59350
2834
27148
56243
729082
10081
140707; 102659353
374666; 375260; 375690; 653635; 100134445; 100287171; 100288778; 100653296
51808
9382
10071
57649
55585
54532
0
100505876
84914
401149; 441124; 729218
55917
285590
55132
55729
57186
0
253039
57506
80223
90639
8693; 100528030
155435
155435
127281
284459
57646
80336
201626
90624
57608
57608
57696
55131; 157247
57505
80020
129138
7756
144501
80817
55225
90459
51174
5290
57650
57221
60509
91056
56967
54014
26020
23468
54556
7581
57701
4012
57451
57594
57691
51068
160897
85444
659
285172
55605
81844
93587
79447
1303
57464
800
0
26259
116840
26036
100134822
27143
0
23352
0
57559
84904
85449
6301
163786
8562
22949
347689
85463
84243
90580
152485
57636
7307
140680
3234
27
84243
57489
256281
57471
25851
79184
256281
65249
4842
84340
84340
1629
53944
80067
92822
441027
100506305
0
58513
22926
54626
22807
55531; 643923
63977
148304
220972
9830
10777
3225
0
151648
55814
57711
200958
643837
140612
56605
27145
85446
80177
140739
0
26149
2775
0
2186
54553; 100616193
11112
57674
91039
132001
91750
54014
11030
10717
651746
636
64773
55607
51105
56886
56977
0; 55668
57697
0
64682; 285074; 730268; 101930107
8085
166968
55180
2894
219931
100129387
220164
5618
284422
200205
4507
57553
22999
728264
57474
23117; 81893; 440345; 613037; 641298; 100132247; 100271836; 100288332; 101060604; 101929910; 102725125
9958; 102465133
140706
0
9358
55349
79886
55728
219899
9092
29123
158219
439949
0
57469
10236
25981
140901
55326
56987
30817
56884
84557
823
375748
90075
150946
22909
9414
79165
342357
64750
283464
51106
91147
26157
9066
26091
23345
339500
26036
57724
57724
51150
57695
203274
8365
3831
9543
221322
54627
157860
10207
94015
2788
5930
221692
56243
102725383
143684
6643
645644
92922
440944
57414
64881; 101926951
94081
8796
84138
0
57453
4919
54549
107
10056
2241
91687
92070
84553
7099
26153
100506639
9801
27163
8499
83886
80349
286075; 101928160
83719
5819
5819
57520
9619
6707
55614
54557
23162
5289
256643
100271722
10127; 91151; 283876
100628315
254359
92014
147650
79768
0; 0; 0
100506815
9878
667
57717
154214
23556
131965
10380
375057
101669762
84902
6391
79634
127733
11227
100507043
55103
0
116931
29985
57822
57573
0
171024
0
1787
79674
283174; 100616119
729085
26137
27235
1184
1184
84445
0
100506874
84552
81794
0
79685
83992
90317
10150; 10150
91749
100132352
7307
57461
440299
0
388969
4717
84464
8439
8439
0
346389
285753
10290; 100996693
199800
57674
55745
10251
152519; 101927157
0
79155
5775
79943
57728
83481
83481
57562
66035
23499
4728; 100616403; 102465669
338324
54758
401577
154790
0
375
84189
0
84858
0
7360
133522
286272
84947
57679
140699
128486
54873
11214
0
115110; 100133445
90625
55819; 153811
2952
64863
57512
150082
411
0
0
3313
85409
222584
85407
1879
0
54986
375513; 100653061
57611
81502
0
89801
84725
57162
115196
55771
10730
254228
0
27005
338324
222194
54877; 400653
0
5648
0
57689
101928612
348327
23064
90271
860
85413
85413
84174
92126
0
266727
259266
643529
144132
100272228
100506994
79648
57462
284723
284900
91392
100652768
91010
57501
152195
92235
441108
0
401321
401321
0
6991
100009676
100009676
0
9487
55117
0
222255
8621
283383
0
79006
84909
3174
57547
0
81669
266722
266722
64078
55635
23338
123096
148189
65267
388695
100507062
0
0
2074; 267004; 101243544
23042; 283970; 102724985
3768; 100134444; 100996843
0
406952; 406953; 406979; 406980; 406982; 407048; 407975
0
254251
219347
85476
85476
51088
401093
389084
100133190
89910
64236
57507
0; 57162
54511
60437
0
199223
202181
0
567
55291
92293
9650
400713
161394
91584
121838
0
103344928
140453
10809
55761
0
0
157556
80731
79818
57610
55744
0
57481
0
11249
0; 100508120
57643
93010
170959
50717
102724827
22927
64419
84516
0
29919
388692
0
29919
55827
23432
0
64843
51657
0
767579
0
164395
57536
51109
26298
26298
343099
0
100506235
6477
9778
90850
100128327
0
254057
64844
0
10811
0
0
5095
30010
200010
6498
55277
1767
115294
22797
101927272
0
54832
11276
85445
644150
4685
92283
6428
58499
0
340351
0
101927482
284992
85443
0
3788
0; 0; 0; 0
80208
57477
0
0
140453
57732
146330
0
3763
84961
0
55127
56123
60680
79844
54585
54972
100289341
949
87769
414
63976
83891
9899
7767
80168
56986
148696
2908
64924
80726
729582
79868
10782
54973
58513
0
54503
11103
9564
441052
387119
143425
90768; 101928703
0
100132234; 100132234
83875
149351
0
148824
0
0
340085
118461
22998
1281
0
0
54806
503538
283981
117852
0
0; 8451
55243
0
619518
150094
0
0
0
0
90381
0
0
0; 100379345
55612
400931
84189
81285
9440
0
92017
57622
113402
85007
54482
58497
0
154442
0
1582
0
0
7551
727957
3707
57186
57484
728558; 101927104
0
285628; 406938
10540
84529
84529
57178
100996724
10072
0
0
388799
55582
0
7818
85441
85441
55968
55968
9159
0
84466
29945
0
3707
100507062
0
6670
5337
196047
84074
79828
55957
222194
54083; 81543
4140
0
8835
0
0
1298
64333
0
26231
7161
80725
57452
54033
84696
65010
23002
9468
115399
9586
0
390595
10319
0
7390
51333
161725
127396
6553
0
65083
23779; 553158
158295
0
80332
101752400
50652
0
64131
50652
0
145945
51208
100134229
0
59269
0
0
0
11011
100133315
27436
10274
102606465
0
55754
0
93082
440498
0
81624
9169
91181
54536
0
0
140686
341019; 100506627
84215
100507135
287
0
79092
92359
54625
55592
55054
55193
0
0
100129935
1520
246126
170487
56964
84196
0
100128751
25841
83660
0
9146
0
60675
51074
1004
0
7520
101927254
145508
139065
4735
57642
90288
28991
169270
90113
5435
54940
153684
55761
147011
5684
342035
91574
0
51282
0
54578
54658
0
0
0
0
572
84060
84293
390595
400946
0
4940
0
0
64344
0
100507178
283652; 399697
9209
90226
54963
50804
23208
0
0
154150
0
55686
56965
253264
0
284367
285513
55589
284561
0
94097
221400
55893; 157574
55893
221458
0
57497
80341
0
0
0
9910
0
9209
9209
80305
91464
2592
0
0
0
0
0
27296
0
0
8997
619351
56853
158038
84675
8635
0
64231
64231
0
54963
114907
84167
100190938
100652999
57642
64927
284615
29774; 29797; 646074
5169
401145
6689
114044
0
0
0
0
79925
57007; 0
0
5069
0
0
10741
100287616
23567
0
7327
8997
0
0
0
56154
84701
56243
7094
9133
146429
140836
23705
9133
0
7991
203447
221272
0
284307
0
0
168090
0
0
51058
89884
0
0
0
57529
57511
85441
0
0
100506054
0
140691
0
153682
0
0
0
85479
101669764
0
375748
90019
0
100506385
0
131408
131408
0
2321
51390
144165
401052
55889; 342096; 653641; 653643
84334
26273
1663
0
0
4055
149699
149699
100506757
0
0
92126
0
0
100885778
390035
140545
0
93429
0
0
0
728450
63971
80816
100874069
0
0
81704
81704
9742
64072; 100653137
64072; 100653137
27164
642345
100128988
0
26273
0
0
148252
0
219527
171568
0
9223
55285
57546
51099
401303; 645700
27125
27125
65982
0
54586
9901
83933
0
0
7581
23348
54914
0
0
644192
64784
0
149775
0
0
54753
92482
0
644139
140862
0
0
128646
128826
92255
0
0
55914
403323
1601
101929177
100132101
57038
57038
0
57709
404672
0
23352
54454
2186
0
57677
160897
283578
54843
54555
0
0
541471
10939
550631
57670
63910
0
10234
0
138649
0
0
26137
1793
23020
0
85371
0
0
3743
0
57713
0
58508
164656
84795
0
0
150962
55191
0
0
0
57605
0
0
140849
0
440200
0
0
0
0
54830
26010
0
0
285955; 441273; 442590; 729597; 100310812
400684
64900
0
92565
22900
0
64783
92340
1793
0
414777
692236; 727708; 100033429; 100033431; 100033432
79784
0
406902
55788
11276
0
26297
54768; 100288805; 101930373
55211
353355
51326; 100294341; 100506084
23199
64753
90736
0
55776
8867
64283
0
90060
0
201798
0
100132911
140700
57718
0
0
54680
5414
0
0
0
0
301
0
220906
0
4154
0; 0
0
80194
29883
0
100505538
80036
0
0
23037
23037
0
79892
84033
80339
9839
0
9839
0
0
0
0
0
0
54477
0
0
221814
0
0
0
90167
0
10273
9729; 387104
84631
1769
0
4848
0
22839
26353
29899
3760
57178
128486
100508120; 0
100508120; 0
23217
388591
0
56981
9419
55370
10168
345895
84628
0
0
100132101
282973
399876
8539
0
55660
0
57232
441024
93426
64859
200232; 388799
64839
0
55278
0
83858
100271840
57448
0
0
84162
0
54566
0
80820
66036
0
0
80336
0
145438
0
0
1303
83596
100302522
0
100507098
0
0
139735
4137
0
79899
0
0
200185
30061
55862
0
55301
0
0
0
0; 0
159686
96610
0
9501
100506527
140886
0
753
0
63894
54879
0; 0; 0
140873
8437
114784
85442
0
127435
0; 0; 0
168391
246122; 100101120
0
0
0
151531
79621
93233
3888
100874241
140881
0
101926892
731157
84236
51517
81623
83642
83642
59348
100885781
116443
0
9328
100287015
10794
100507642
25953
90655
51548
0
0
4287
83697
285220
2259
54971
0
374378
0
101929110
55680
55680
92105
100874241
27019
0
55958
55592
0
0
79937
54763
0
0
63027
27185
53981
200609
388439
27085
0
0
0
340481
340481
0
0
0
116443
117285
0
0
0
0
5780
84162
0
23256
57606
0
162494
283349
57528
0
26526
101927115
101927115
0
0
55857
54581
0
0
54887
0
340481
0
100507073
80020
55342
55342
0
5728
54841
0
0
0
79825
0
1879
0
0
0
0
0
0
91612
0
0
0
0
0
0
0
0
0
0
0
0
0
0
0
0
0
0
388662
545
0
0
0
54882; 404734
64067
163259
0
0
728591; 100526761
728591
140730
0
64064
0
0
4781
64168
0
4259
1315
0
0
145845
83853
0
0
0
0
928
0
0
146771
23774; 90834
928
0
55809
11046
339829; 101928882
90025
63910
51315
0
0
0
10677
6818; 79008; 445329; 548593; 100526830; 100526831; 101929857; 101929864
22801
0
26470
26080; 642633; 729461
57492
153218
84172
100134040
140850
340390
64800
0
0
0
51368
0
0
90342
0
284739
0
440730
0
0
7329
91526
84905
0
0
0
26272
0
51277
0
0
150000
0
0
0
84288
0
0
0
79899
80230
80230
0
0
0
53916; 100529262
0
5116
0
26074
0
60437
0
0
0
0
57325; 100303755
0
0
286101
0
0
0
53345
0
0
0
0
80243
162494
285154
0
0
0
0
0
0
0
91450
0
0
55746
0
57707
0
0
0
0
0
79925
55633
0
646982
0
0
0
27085
2557
0
3954
0
9480
0
389362
101927620
0
9480
389362
0
0
0
113278
0
0
353497
0
0
0
55718; 101060521
55718
0
7769
254272
166824
79370
0
101928729
10077
0
387590
84867
84867
55346
0
284240
153163
0
55554
0
0
79188
0
388135
96597
0
0
101928881
56262
84659
79188
51164
100268168
79541; 401427; 728377
79541
2066
51010
1073
0
2066
57554
29121
0
0
728591
158401
0
0
0
9175
26091
64098
222029; 100653233
100287216
0
56159
11103
200162
64344
0
0
202333
0
101929423
149954
158314
158314
0
101929340
652968
0; 0
0
113235
51098
83895
83897
84239
80816
83896
1536
222236
55755
644714
0
84142
2794
0
283075
5136
0
5136
83959
642776
0
0
0
55959
1416
22879
60684
57590
84515
79628
84856
54973; 102465435
81602
27111; 100528031
0
100873949
55280
26958
0
79144
63035
11180
63035
7091
54511
0
257044
0
0
0
0
0
140834
54549
43849
57568
10471; 102465501
54863
100506457
0
441459
0
100506025
9736
0
150379
0; 0
728061
64800
0
0
0
401081
0
0
0
0
5796
645355
0
0
25996
0
1081
0
128854
0
0
23365
23365
0
0
0
54973; 102465435
0
0
0
0
8760
83899; 83901
54464
79718
91862
0
407975
50717
55624
55624
85280
83648
54497
55138; 286042; 389633; 729689
83473
51279
0
81602
0
0
80254
84954
0
0
54872
54801
51542
221391
0
0
30844
100861544
60437
60437
0
25821
54664
0
0
57159
0
0
0
0
0
374491
0
0
0
100506472
101929454
85293
0
0
0
0
80816
11202; 284366
30818
0
0
0
0
90529
3305
27443
0
0
0
0
0
0
0
0
0
11252
0
0
0
0
0
0
51710; 101060181; 101928574
0
0
0
0
0
89894
55617
8470
0
0
0
405
0
0
0
0
0
57579
0
401320
0
114879
0
0; 0
284561
0
0
0
10841
79091
53637
0
100506033
10169; 25764; 100302254; 100529067
0
51422
4478
81627
463
463
57466
58491
0; 0
0
0
57223
51118
0
0
57226
55132
0
55084
10086
0
0
0
0
100689074
0
0
100289333
0
0
0
0
55183; 101929336
55183; 101929336
10238
0
101927769
56999
0
206412
0
0
0
0
0
0
0
113746
0
140880
0
0
0
80031
80306
10514
440131
0
0
0
0
25764
0
54453
140875
26051
1946
10003
0
0
26046
26046
0
0
0
27146
0
83692
0
11198
0
140711
90246
100291666
0
0
0
90246
27327
2678
0
64800
100130950
64426
51507
221527
83692
0
114800
0
7638
394
57593
64222
5429
0
9622
388325
0
51676
0
145508
29989; 29991
0
0
54897
55737
64067
51088
0
80332
0
89796
0
394
55149
57606
0
0
0
22803
0
57674
54472
80031
28966
59269
115703
0
57211
57522
9096
0
100133790
116444
57654
136227
170961
89932
55079
26127
65986
0
0
9626
26084
0
140732
0
56256
0
0
23671
57460
0
140832
81846
285600
57624
4343
149069
22927
0
0
0
143872
54536
0
0
0
101929335
374666; 375260; 653635; 100287171; 100288778; 101930154; 102465909; 102466751
58524
0
0
55593
349160; 574443
8740
79893
79893
254439
57455
0
145497
613126
84725
0
55757
55234
255480
255480
57644
8618
0
49854
9626
84641
51523
0
0
0
221442
115110; 100133445
0
140846
767811
0
255480
0
0
140880
3537; 0; 0
51605
401565
55079
84569
64855
149830
0
80000
5791
83715
7450
10171
51657
343641
0
55607
64857
83741
80274
0
56006
0
353274
100133790
0
0
346007
100287166; 101930064
0
79989
51495
55738
140701
10495
23331
27148
56063
245934
23491
0
0
0
0
0; 0; 0; 10730
64067
0
90499
91948
80343
0
0; 0
24139
0
55835
140689
0
100287177
223075
0
56120
0
140688
0
0
0
4670
0
0
0
85461
3070
0
259289; 259291
0
0
128408
0
0
57724
286042
117289
0
0
0
143187; 143188
64412
0
0
0
0
23098
0
0
0
0
0
9173
0
160
0
0
64798
64218
54549
0
0
0
0
100507098
0
0
0
100505874
0
0
728591
0
0
0
0
0
0
53345
284695
134218
0
0
80862; 100507399
55084
0
0
0
65997
343450
0
0
84256
92675
259291
390874
283075
0
0
0
30834
30834
219770
404744
0
0
0
100129069
0
0
0
0
0
0
0
23365
11155
0
0
89894
0
0
0
0
0
0
57620
286059
0
101927675
0
0
135152
286059
0
0
0
0
0
0
0
0
0
0
0
0
0
0
0
7337
0
5729
0; 7337
84365
0
0
0
101927565
0
56001; 728343
0
0
0
101927950
0
0
0
0
0
0
0
0
0
0
0
0
0
79370
80318
0
0
8794
0
116285
150696
0
0
0
0
0
0
0
0
0
0
0
10097
0
10097
0
0
0
400512
0
0
101928820
8618
0
0
0
0
0
94233
0
0
0
0
197350
0
2012
101929705
0
55626
55626
643246
0
0
192683
0
80135
80135
0
0
0
0
0
100506405
0
0
0
0
0
7448; 645832
64759
0
0
0
0
0
0
0
54776
0
100507584
114134
0
0
92736
100653005
0
0
0
0
0
0
388121
5068
83715; 284729
0
0
94235
8831
54776
0
101929628
0
79784
54716
55888
0
54815
51163
56159
85397; 728609
0
51199
140612
51106
54890
54329
51194; 101180901
56169
57823
26153
85378
246122; 100101120
56241
85865; 101927446
55902
9611
57186
571
43849
56977
27158
56977
51744
57224
0
79875
57224
130951
0
0
0
53405
0
151354
51667
340533
22798
151354
164395
164395
92999
29997; 692091
0
91548
56975
9462
100288675
101929683
0
8562
0
23145
3537
7227
0
57828
2064
57540
26070
0
0
0
0; 0
84699
1493
135946
0
0
26586; 3537; 0; 0; 28831; 28831; 28831; 0; 0; 3546 
164656
0
26683; 81399; 441308; 729759
340547
0; 0
0
0
0
0
4613
51561; 0
0
2324
0
0; 0
0
0
0
0; 0
0
1287
0; 0; 0
0
0
0; 0
9734
7678
0; 0
0; 0; 0
0; 0
0; 0; 0
0; 0; 0
0
0; 0; 0
0; 0; 0; 10730
126370
23066
51808
56963
57113
112744
30832
200959
960
0
0
54754; 441457
0
0; 0; 0
0
960
3493; 3500; 3502; 3507; 28396; 100293211
100288139
2121
0
100996255
0
0
100288139
0; 0; 0; 10730
0
100128782; 101930476
84168
2934
0
0
0
0
29991
0
0
0
28516
0
0
101927808
0
80862
0
0
0
0
128674
0; 0
11112
145497
0
162239
51399; 100500840
80862; 100507399
290
51535
362495
200312
0
0
146956
146956
56975
0
0
79339
0; 0
57727
114805
101928697
3572
887
56171
3493; 28396
0
54660
57796
0
0
84532
84532
0; 0
79345
0
64395; 64396
0
0
60485
0
116437; 101929974
0
55554
60506
0
130951
0
0
0
0
0
140732
0
101929180
0; 0
0
0
0
140731
0
83401
6725
64002
0
0
0; 0
135935
0
390064
0
0
63977
57796
390058
0
0
64002
30834
0
0
79370
0
0
1757
0
0
104
140687
23365
23365
0
23365
442191
0
0
0
0
0
92736
83481
0
83795
83481
0
0
0
0
0
114134
0
0
0
0
0
0
0; 192683
0
58491
0
0
101929718
0
58491
290
0
0
0
113277
0
0
10752
11101
0
1757
0
0
113277
0
0
0
0
319085
100506513
0
0
0
0
0
0
0
0
0
8555
0
92714
3909
0
116835
100287902
0
0
0
0
0
390066
0
0
0; 0
0
0
0
0
0
390063
400512
0
0
0
728224
0
653240
0
85285
0
85289
0
83901
0
0
0
0
8794
0
0
150696
55998
0
0
0
0
0
0
0
0
0
0
0
22894
284001
642636
0
388572; 731275; 100133161; 101060494; 101926894; 101929038; 101929819; 101930127; 101930567
11147
0
0
0
56946
0
85291
55706
11148
0
0
29104
0
85290
83900
83902
84181
114781
81871; 101930568
84616
100132386
441394
8994
116840
442213
0
81872
0
0
116840
729262
0
132001
29104
84659
84659
29123
1080
11147
0
100506513
0
0
23583
92291
56965
63035
56651
0
491
84559; 401634
7545
0
57101
3909
10766
56603
29989
0
54660
10509
64418
56171
60625
5260
54101
0
64800
57697
27327
27005
57338
51559
54758; 100129637
0
8555
491
55423
8994
0
0
0
60684
0
25886
59283
54413
1756
0
54020
0
59283
100129884
0
100287497
0; 0
0
57486
0
0; 0; 3537; 0; 0;  28831;  28831;  28831; 0; 0; 28823;  0; 0; 3546
0
283160
0; 0
0
84237
0; 0
84237
81872; 728279
101928288
140902
282763
127343
390059
0
0
0
0
401265
0
0
0
0
440432
0
0
0
219409
3493; 28396
0
0
0
164633
0; 0
0
104
0
84532
0
128817
283571
0
55354
0
0
55906
162239
55839
55379
66000
0
0
256369
0
66000
0; 0; 0
116511
101929645
0
0
0
0
101929963; 101930299
0
0
83747; 128853
647476
101929164
84168
101927709
0
100506667
0
0
0
0
81696
29991
0; 0; 0
83999
55628
100130370
100130370
150992
0; 0
0; 0; 0; 10730
346606
3537; 0; 0
0; 0; 0; 0
64800
23195
55354
0
0
0; 0
91584
0; 0; 0
93463
0; 0
26271
140803
51561; 0; 0; 0
80862
0; 0; 0
64096
0
85461
84059
0
6130; 26814; 26815; 26820
11101
0; 0
0
0
340554
0
81850
0
0
0; 0
26586; 3537; 0; 0; 3546
0
0
0
57685
0; 0
100288175
0
0
1768
347365
1493
0
58530; 259215
0; 0
286436
0
0; 0
55659
442184
1996
26077
0
5423
57453
0
9462
0
0
114761; 474149; 474150
7553
8562
1621
83742
29997
54212
7553
388566
57224
253959
57592
732275
51507
79917
864
55812
0
0
64866
57545
0
27158
57545
140612
571
57649
0
10243
116092
1454; 400927; 102800317
113115
113115
955
63877
10998
284802
64326
1303
57661
7567
0; 0
0; 0
93444
0
0
0
0
0
0
79152
0; 0; 0; 0; 0; 0; 10730
0
55554
3572
55667
80314
123036
113026
339231
92745
130589
2935
10797
284273
120103
144233
148534
134147
130507
79794
121441
143458
2730
25939
80124
283131; 693197
23468
79364
1894
84945
114801
152185
10203
0
8766
126526
4026
134218
131870
127933
221662
115752
91368
55212
0
259282
729013
10746
23143
1317
147727
51114
221035
80034
80034
1368
6875
158358
125228
54832
79960
112840
144577
728927
0
84296
91775
0
134218
79716
143187
79939
128077
90407
11103
286826
146923
9570
165904
116224
116159
10179
8821
112939
26049
107
154091
152137
126375
0
131870
4585
2120
83737
54707
201475
100190986
152926
120379
149840
149840
64762
4134
4289
340481
128387
54715
116143
63971
113178
161742
1830
10241
55384
0
619279
23059
201292
22990
151009; 440894
10475
157285
7057
64718
201725
84961
374655
201626
0
5194
0
146439
123169
152992
55670
152189
0
23360
26851; 780851; 780852; 780853; 780854
4124
64167
80306
84441
9063
3777
84327
11145
4045
0
122769
84376
8622
7185
494143
253559
83860
9117
147947
59269
0
645212
374986
642946
5375
11346
5502
80025
57381
254128
79683
0
6881
94103
400960
0
2793
134549
153562
653121
84068
158158
51043
57458
0
200634
283209
143686
283357
101927204
138065
83860
56898
254065
0
84928
0
11016
100506451
4194
126308
219749
84612
7707
100190986
93183
126433
168374
100505501
100129387
401093
100128822
115361
284406
151194
157570
121274
6815
129450
140862
27145
121536
57234; 388692; 644634
388692; 644634
0
0
79664
0
148189
112858
56204
219931
26190
79577
28962
28962
54941
54811; 93134
93986
121457
0
57089
55074
0
0
153733
157869
157869
0
55051
3707
541468
2072
114799
100216546
152815
116349
84272
643866
331
88745
55832
6327
23097
134957
114800
0
257068
285989
10691
10691
219988
219988
0
203547
399694
169714
4287
153129
5966
25999
131076
162461
349136
0
114781
112724
201163
0; 0
8844
5810
0
23545
130589
440836
167227
133015
133015
146862
92285
54441; 442578; 442582
29915
130507
29028
100505881
0
113828
84307
84307
374897
161582
100129387
656
94240
154810
140733
55742
25885
79026
100506325; 102724532
26512
388692
10765
0
1021
0
56648
158431
643977
643977
0
80143
24145
56648
10658
253769
84102
25898
222223
55668
158234
0
55268
155038
22853
26137
6210
257144
55033
4892
4892
132241
8848
339983
284454; 407010; 407013
2200
100216546
84100
4719
0
100499489
6428
6687; 101930112
79869
165324
10154
124056
150275
84333
728118; 729262
9331
256435
10350
0
56256
83852
83852
2595
5611
50859
79805
5494
55680
139341
84859
84945
151393
55286
0
3140
23231
51319
80034
374354
8110
728485
375387
389072
10617
729970
0
1831
494513
7556
84665
11096
122525
83999
727936
84824
100506314
0
148014
0
90523
145483
100506114
0
51773
206338
4648
390916
55016
0
79807
80205
51230
285672
137392
0
0
9373
11231
128989
285908
390980
2068
84824
84824
220004
0
84159
2941
100505894
27342
51351
23269
27031
84547
8874
2677
163087
23248
643201
90853
51011
0
404037
1326
0
4999
116224
151246
2628
8837
100507316
3646
91748
246330
27031
139322
79879
132949
64794
0
0
5939
144108
0
63932
100131067
27086
100508046; 100852406; 101929572
0
142940
79364
90678
26235
4090
0
163590
0
348487
0
84441
84868
10193
79856
54790
132864
253782
1452
219287
102724017
3749
146713
257415; 728066
51691
196740
84750
0
10825
27230; 101928061
57560; 286827
0
64421
132864
100506472
0
400960
6809
375743
54521
25758
0
91608
57381
84314
65986
154214
0
4045
90324
646962
643837
127255
728743
3183
0
5515
140458
64388
4043
0
115294
5371
137682; 100506538
83878
0
8814
0
151516
163183
51091
133015
6546
221937
55609
3200
29121
80169
253959
0
55553
9229
2979
25939
0
0
0
90639
0
2483; 284802; 100134091; 100289097; 101930278; 101930531; 102724923
692205
54940
0
4926
2796
81887
200424
102723779
284069
55635
6692
10443
164284
255488
79884
0
57721
26130
133015
0
153222
150763
5939
84182; 100526825
4858
9352
285382
9052
51351
155054
7110
6095
199675
155382
27303
407040
147841
10808
115361
0
253769
22834
10060
9169
7700
0
1870
286676
285033
1810
0
202781
157570
0
55719
6751
0
9839
0
9181
0
400966; 729857
4087
339535
8788
0
94241
3192
284443
54897
344595
101928963
26224
83990
91801
140890
84950
0
256472
5229
128553
100507537
22847
51666
9205
51011
0
55250
3069
27072
57118
375189
644873; 101929964
0
0
4921
0
0
29942
394
0
0
166824
28513
0
10221
0
219285
165055
114799
0
11154
163081
11095
222256
55001
0
152815
219854
0
0
0
0
55654
0
5452
0
0
0
0
8516
643783
639
85007
8676
0
4135
0
0
200895
90701
63826
2760
0
0
0
27129
143686
143686
0
129450
199777
9618
123263
84622
729970
30011
0
10732
3631
0; 0
0
146198
161253
441519; 441520; 441521; 541465; 541466; 728911; 101060211; 102723631; 102723680; 102723737
0
7768
151056
9802; 102723983
0
1368
221710
152831
283431
55275
5814; 100616393
100506046
91801
2595
399833
0
7772
6345
285440
401262
196403
55333; 100529257
54796
84532
4089
65986
54813
124961
84874
101060691
23746
619279
727936
84364
944
100287482
85480
0
0
79772
5478
389
0
160760
2081
22925
8034; 100996629
0
55757
0
284013
0
3204
3077
84629
0
0
84968
0
64324
0
50840
204962
11107
7091
5873
51808
153769
0
5648
79940
101929145
284307
100422737
160335
158314
91526
91526
284408
5567
774
192669
51154
0
0
0
55664
414777
23030; 100507022
4253
1105
5286
25941
4336
5080
0
0
100113407
25936
0
7991
122618
0
0
0
64411
0
0
132660
7569
0
255919
101927027
0
128553
266747
202915
284415
91408
23085
8840
57017
197322
0
101927330
101928954
10454; 100506472
153768
100526820
221294
0
84504
0
800
0
439921
79753
57555
348645
80317
0
0
0
10745
389058
25788; 100861412
0
0
286133
26355
0
85439
205428
6093
1355
0
147040
1387
58508
0
0
0
126306
51382
10658
138241
2947
10724
100129858
339524
200879
7014
100506235
167681
0
219854
0
0
0
222183
114793
55275
101928068
644794
64805
100505666
0
375513; 728411
83861
79718
100628315
0
0
0
0
125170
51226
102723845
377677; 100507258
201305
0
0
203286
133688
619279
6881
55161
4320
400960
100131017
4241
0
400713
11346
0
219539
58493
79598
84131
124411; 100132341
102723721
0
143187
2444
0
51433
7514
100131213
100131213
27345
151194
256158
149650
100505681
221424
254559
100506658
80210
0
84267
401629; 401630
401629; 401630
0
83872
0
158787
101930067
284716
79989
146542
146542
160851
162963
0
153562
57562
23426
255189
0
8087
23432
64343
0
25939
0
153090
0
116987
6334
254251
92610
23505
0
60412
25821
84189
164832
2167
730
5290
492307
115350
0
0
0
0
441733
266977
0
100130987
606495
606495
9491
257000
23369
11228
7625
114822
0
0
100289255
0
0; 0
55745
0
11216
11216
0
64065
0
221937
9491
777
283078
0
6605
51265
161823
201475
142940
0
80179
1025
2823
9612
55105
119392
3381
120114
283248
158326
0
142689
285
8321
100506343
57221
57484
284348
170626
0
100130219
92482; 100130175
196051
0
133957
286046
340596
197335
256329
0
388610
100128653
0
165545
220972
284252
126695
100130428
57721
63977
0
0
399512
0
0
0
57415
0
388963
494558
0
284656
0
101928000
257396
2595
57707
202025
100507670
6622
653583
440603
0
133690
0
84448
22854
57520
0
3148
0
0; 0
6934
4915
23094
0
100130933
0
26267
0
100126784
0
92906
65986
0
65264
57724
0
29906
0
285548
0
0
93164
0
146434
100128893
6706
0
81285
0
7482
153546
0
93
0
7644
11227
677819
0
7094
9534
10238
375775
9265
0
92255
0
2730
79804
0; 0
0
119587
0
10492
0
0
0
123688
84530
90737
0
9444
79670
3988; 101926887
5936; 100526737
0
0
9321
102659288
0
167410
55056
10943
285147
0
0
0
0
9914
1241
26018
0
84675
0
0
57150
1009
0
389831
222234
1778
0
374354
132014
0
4676
57182
102723692
0
84376
8347
0
5582
284695
0
101929623
0
11124
55304
0
3117; 100509457
10920
653190
152877
6744
4338
0
0
10966
0
0
84691
0
0
1317
162466
159371
117247
10717
89876
6016
6016
124975
151888
153396
100130744
0
0
10778
101928762
22954
5136
83737
65267
0
0
7511
80167
51003
0
79670
0
161753
653160
387338
93624
121457
172
0
0
0
157680
153478
0
23607
140893
6789
0
114880
79812
6469
23284
6671
6095
23567
9117
89887
4776
101927085
84747
55672
8662
84626
0
0
8353
0
0
3363
101927420
646214
23514
113730
147011
83937
80196
100506563
220164
5959
55819
399
10075
197358
541565
84898
23590
0
5139
22806
22843
0
100652988
317671
158358
0
222008
83637
100129482
503693
4085
1030
9852
0
10447
0
345630; 345630
0
149483
285550
0
100506555
4155
57562
51564
10390
26974; 646915
6334
0
8999
51635
0
0
2977
100507171
221711
0
151742
129790; 100506380
1493
0
0
5137
6916
0
166785
28959
0
0
389023
245806
101927268; 102724851
0
0
4719
64327
0
6330
440556
117248
0
27258
0
23600
440149
9887
23392
128854
0
96764
24145
0
613212
0
284716
121256
130106
0
11102
49856
49856
0
55421
0
0; 440423
100129961
6801
0
128710
0
23113
0
3
0
101927263
0
0
0
100507475
170575
673
439931
0
150726; 101927826
388569
3753
0
0
0
0
0
0
0
160518
8874
0
254173
0
121601
339416
0
0
11190
0
124602
0
0
55769
146456
23350
0
100506713
23481
0
283130
0
0
0
81832
100507656
8110
0
101927953
0
0
64599
90249
1476
0
100996579
0
0
285498
0
84867
79712
0
5581
0
84696
0
161931
0
285533
0
157697; 441310
114795
0
0
9603
0
57545
0
9645
0
55660
3454
0
100506211
2184
0
0
0
101928464
0
132320; 101927137
0
266977
0
10017
5520
158801
0
0
123099
729683
199990
199990
0
0
0
0
347744
23636
0
51304
9152
0
0
0
0
153768
10005
0
0
84466
0
138255
0
0
0
285556
0
130888
80006
8992
0
136853
64342
0
399947
50807
54964; 149428
79677
114805
0
2891
26191
25941
410
0
0
0
0
23649
0
54810
0
282890
282890
0
100507520
147138
643749
91694
253461
0
7533
22894
7046
90594
343035
0
55323
0
0
0
0
167465
0
0
406905; 406922; 102723167
284373
100507524
29119
93166
0
100506237
0
0
0
170575
199990
0
0
23639
10428; 101928178
55762
0
100505738; 100616142
0
100131303
3996
101928152
0
133688
100996579
0
23111
101927479
0
0
57597
27335
0
0
165082
5378
0
101928000
0
58517
729683
0
23550
0
140699
0
55183; 101929336
6232
93183
84852
643837
0
56052; 100507589
101927085
0
200205
359
284836
646576
85865
157773
63934
0
50840
205147
101926906
100507165
9928
401207
645321
285671
26959
120939
0
8833
56986
0
8997
149703
148189
0
7163
100288911
100288911
100861523
0
0
440956
0
0
208
343099
390205
144404
101926967
100507495
0
0
148213
497189
388780
6117
0
58157
0
0
0
3239
0
0
9125
0
4598
0
84443
146310
84236
0
0
100130155
246126
100505826
23350
0
1781
0
8663
146395
51507
0
101929787
256130
129530
27071
0
100996492
127795
84107
0
0
0
55075
0
165186
4651
100506299
0
8846
100129380
0
55997
23286
9628
0
4012
0
126326
83598
0
0
114798
0
0
146705
401097
150622
0
256764
0
137964
389813
124093
0
100507066
255426
4335
0
0
0
154822
5504
0
389857; 441495
0
100129407; 100132304
0
9949
375612
374868
0
0
0
0
389123
100128139
158402
100616668
134701
0
0
0
0
0
100129195
0
64969
0
0
154075
80333
0
101928461
51059
101928173
102724323
0
0
0
1072
0
0
0
0
0
100505687
0
221044
0
0
101927060
0
169436
0
0
26127
0
283337
63946
81551
118812
4194
0
80018
134637
0
5725
0
0
0
3423
114795
0
158219
0
0
0
0
152137
221442
158248
152579
645431
0
0
80725
0
115749
100134445
102724508
50507
22907
55223
284757
147685
56157
143187
4076
0
286151
121793
284749
404216
0; 0; 0
81539
860
860
4888
0
0; 57120
339210
94120
0
2588
0
0
0
100506840
401067; 100506840
0
0
0
100130705
341567
0
0
0
5893
0
0
0
284716
92312
100049716
22944
93661
0
26164
0
404266
404266
54596
0
7545
0
0
0
126661
0
646113
0
7007
0
3843
0
0
129881
54148
57494
0
0
100506790
441054
0
151827
151827
0
84528; 727940
0
4690
0
0
0
6899
79987
0
441242
8650; 101928143; 101930388
0
54815
645027
0
5775
0
23355
0
401494
0
253143
101927581
0
0
203238
0
0
9295
0
157381
55968
0
387921
66037
0
0
157313
100506473; 0
0
0
0
0
0
0
143630
25852
645249
196477
2618
55973
0
84676
100131662
0
0
2175
646588
0
440603
6801
100141515
0
79838; 102724257
152816
0
100287814
0
3689
0
101928403
0
0
0
26235
22797
0
101928069
28958
23398
0
0
23154
144453
0
442075
0
0
5455
0
0
643837
0
0
0
0
221468
102723493
0
0
257062
144486
0
0
132228
0
0
101926903
100505975
3081
55
0
26037
348378
0
0
26267
0
9547
100130502
143884
23186
0
0
100131213
157769
146433
26080
0
0
0
0
26058
646658
59084
101928571
387755
0
6540
51534
0
84671
0
0
0
101410535
0
0
0
4308
4308
0
0
0
101927761
101060091
23385
0
0
0
0
0
0
0
0
0
3169
0
64433
0
100506113
0
0
0
25817
55252
0
30844
81563
140683
0
2693
0
0
0
101927027
4891
8575
440556
146691
0
388942
0
102725408
0
0
646903
0
0
0
374454
0
23335
55958
0
0
0
0
0
22995
0
284485
9414
0
0
0
0
677766
0
5152
0
0
5465
0
4054
440275
0
0
0
0
0
200373
200373
0
101930114
0
0
0
10198
130340
220047
0
23189
390705
0
0
0
56243
341676
3371
100507384
0
0
100132057
0
0
0
152330
102723932
55251
0
0
653479
11227
0
0
3762
8739
140732
100874362
686
0
101927668
101927668
0
0
4147; 100506558
0
0
0
285389; 100505902
0
54858
0; 0
0
440184
93649
0
80349
4798
4798
283385
0
0
7037
7037
0
92949
0
101928259
0
0
123722
0
100874253
0; 0
0
152110
29800
0; 79831
170589
0
0
0
9266
0
731789
0
23286
0
0
1894
126536
0
100506769
9184
0
158880
50940
10984; 101927338
0
149499
7056
100506765
115584
100506115
54850
53916
0
0
100505978
285
64762
0
0
64735; 254528
100289509
100506675
1826
0
100505710
154872
100506907
157855
100505547
100507428
0
0
0
0
202500
158798
158798
0
165721
8470
55756
0; 0
116179
1385
0
344405
1809
0
0
0
0
0
400710
26502
5684
0
154043
0
256126
0
374899
0
0
0
0
0
100506272
100507410
219670
0
348094
0
0
339779
346653
100506457
440823
80201
80201
51233
114036
51107
55195
100873979
0
100128977
23041
5928
118980
22917
119
0
374907
101929520
116369
0
54472
100505964
100505474
0
23483
0
0
0
143941
284825
0
0
23042
0
0
100287366
0
0
140625
0
286128
55064
101927599
100506409
0
8837; 102724614
339883
0
0
0
0
55647
0
0
0
0
389761; 389762; 389763
57661
0
101928035
23127
0
57528
100506126
100129361
0
0
0
0
0
283480
100507050
0
199974
0
0
0
0
0
87
0
8328
0
0
10783; 0
64342
54165
0
0
11174
0
5602
2155
0
0
55213
0
0
57489
0; 0
0
343637
0
100505890
6672
0
389320
0
0
84669; 100506882
0
0
345222
0
0
105
0
124739
0
0
0
0
63971
0
0
646023
0
221833
389332
0
0
57711
0
0
0
8662
0
0
283551
199713
0
161882
23049; 552900; 101060386
54532
64399
0
0
7153
85440
154822
6656
728448
0
100129792
0
132954
399900
0
0
80724
80724
0
440087
6428
0
0
0
55655
102724938
0
0
116379
0
143098
0
0
0
0
0
101927043
54675
160728
55174
0
80775
319101
0
0
55892
0
100874014
136541
100507274
148534
0
0
0
0
0
0
100302740
0
0
0
0
0
0
100507143
0
0
0
0
0
9378
100128977
101927295
0
0
101954204
0
0
100506286
0
0
0
0
0
0
0
0
100505817
54585
0
79587
0
0
0
9290
64969
0
0
0
0
9648
0
55576
0
0
0
0
133688
0
0
0
101927093
57092
0
0
0
0
0
0
0
441054
0
0
0
0
0
100287569
153918
0
0
0
0
0
653677
0
0
100507277
0
200159
0
0
963
0
101929570
0
101929512
0
101927980
283150
285740
0
0
100506675
0
222826
284451
101928869
48
1471
0
0
0
0
0
0
286042
0
0
0
0
100128164
5520
0
0
131920
79609
0
92070
0
0
0
57449
51738
0
51138
0
221718
23096
0
145376
0
80014
0
0
286023
285175
0
219938
0
0
0
143570
0
100507201
0
284801
0
0
0
0
101929120
0
0
0
9866
102723542
0
0
0
100507461
101929926
79596
283737
0
0
221393
2027
0
0
0
0
0
861; 100506403; 101928269
0
100507040
0
121273
129831
0
0
0
252983
0
0
100507513
0
100131980
100507562
0
0
0
0
0
1977
401190
51666
51666
2313
0
162333
23137
0
0
0
100505676
100130700
154092
574414
0
100506907
100506907
7809
100874392; 101059949; 101060632; 101927345
101929341
103344929
0
55186
0
0
0
641467
0
0
284402
0
63929
0
0
50615
101928682
146845
151230; 493911; 100526832
0
100505685
962
100505768
0
0
0
101928111
283600
374868
10160
0
0
0
101927305
0
0
5179
0
284273
5207
0
100505711
0
150280
0
153770
10923
142686
9863
100996263
0
0
6334
0
0
100128496
149992; 554226; 100132004; 100132154
6668
0
10059
0
116085
0
0
114786
0
8701
729296
284757; 729296
353324
93654
0
9074
0
0
5094
0
0
0
6747
55323
64764
0
0
0
0
0
0
0
0; 0
84530
0
0
166785
0
9627
9627
0
0
0
0; 0
0
388948
0
79649
0
7690; 100506639
101927552
0
0
100996671
0
0
0
0
386675; 386685
0
27153
5910
0
0
0
27303
0; 0
0
7112
0
0
55022
55022
0
87769
4835
100996902
102725454
0
0
0
0
0
0
0
100506457
0
0
101927098
54822
100507533
0
0
0
0
0
4193
0
0
152065
0
4838
285148
0
100506374
54758
0
0
0
0
147183
0
0
0
8755
137392
0
0
0
0
100130460
0
728841
0
117584
10388
0
0
0
0
0
0
0
0
146853
0
0
0
0
0
0
0
0
0
2044
0
0
100873954
23023
0
0
0
0
0
0
0
0
0
0
55701
133874
133874
643711
0
0
201134
0
0
0
0
0
0
3034
64225
0
0
0
0
0
145447; 100616234
0
0
0
0
0
338864
202333
101928327
0
0
0
0
0
10289
3484
58509
0
0
84269
0
23504
0
0
0
0
0
200845
27333
220296; 641654
267002
25942
25942
10778
285800
6660
339448
0
29952
59339
100131211
201725
100507507
195814
285016
440503
5701
643911
643911
0
0
197259
6165
202051
647024
151473
10795
101928707
0
284004
821
6670
126669
89782
0
728769
0
6938
0
57492
0
157378
170394
158763
23122
65983
118429
170394
0
207063
113622
100505549
6391
85015
150381
0
338707
203190
338328
201799
0
7170
116362
54885
0
101927365
9557
414332
1198
1996
253769
1111
57459
200845
26984
7170
338707
404201
0
84875
10336
101928521
80790; 100129617
8634
0
4123
138050
100506388
78999
100129722
101928728
140628
284023
650669
0
0
22848
389206
149478
100505989
0; 0
7477
0
0
0
0
9701
10807
283177
101929212
115294
202052
83657
5498
5498
0
9501
256356
389677
55879
127294
170690
100505854
650669
645369
2535
84901
1912
81554
0
0
57085
729956
0
821
101928728
64801
100996246
0
646627
0
84838
0
80128
390963
390963
0
0
65998
0
80321
0
0
0
644890
0
134526
0
0
102725343
9712; 100507213
101927249
339263
339263
4071
0
0
253512
0
6919
64839
0
9693
340024
0
6687; 101930112
102724094
0
0
0
0
0
0
165100
574432
25942
7284
6391
10795
0
139189
0
285095
140628
0
4514; 101929612
0
0
0
0
0
139170
59350
440957
0
0
0
643714
0
100847004
100130742
348932
100506258
0
441161
160419
7403
0
200504
54899
0
406938
348013
0
0
91147
4123
4802
0
0
0
0
0
100130964
0
253769
0
100144602
100293704; 102466877
0
642924
339221
9633
101929655
0
101927499
0
0
0
256764
342926
0
0
0
135886
122622
0
0
245711
285965
0
0
0
0
0
0
0
0
7172
26266; 647087; 101930655
0
9001
0
0
0; 0
0
606495
0
0
151658
0
6660
6687
157724
0
0
101929464
23376
0
0
0
79736
256710
0
100507058
0
9802
0
0
0
0
0
0
0
0
0
0
0
8703
0
0
163081
163081
0
0
644090; 0
283131; 693197
951
8463
8463
54815
440836
440836
440836
23164
0
0
503542
147463
196743
196743
134218
134218
134218
50717
26018
50717
0
0
0
0
124565
96764
124565
0
254048
254048
0
0
387496
0
0
139818
0
0
0
100505576
0
0
0
2738
339541
339541
339541
0
101927067
0
0
0
341567
341567
0
100505564
0
285513
0
338004
0
0
352999
0
352999
0
338004
0
0
0
0
0
0
0
0
0; 0
0
0
0
284131
284131
284131
0
26470
0
26470
0
0
55074
0
9315
100131998; 101060405
100131998
0
0
124245
283209
84912
90102
57551
54542
151534
94120
161823
5690
222865
134266
3772
137835
162394
0
649446
27131
140775
11238; 340591
390980
390980
246175
118932
171425
5563
0
7019
114991
146664
4671
27303
9801
0; 595101
5208
143098
127943
143282
163255
84898
100289230
8526
286097
54558
84985
317649
84959
100506834
375248
133383
0
140735
23112
79627
90196
0
26268
100216545
348995
84920; 144245
153222
10749
54796
84259
125488
4256
8609
23635
23635
100506686
10818
2794
51194; 100130733
5563
158358
100506161
0
440515
26146
255252
54904
219902
0
85414
2013
0
0
149111
135154
141
116064
0
80174
8454
124411; 101928852
440288
7482
79056
84866
131870
659
8609
132158
6248; 84301
55809
2257
101929145
79786
79961
54606
117177
100132341
197131
0
23530
0
8110
2045
9208
22995
0
767
29123
84343
401320; 101928623
54058
80328
266727
0
29117
6546
124790
0
9139
55680
170384
0
399761; 414189; 642517
80777
0
818
100144603
0
0
10241
84294
84294
0
165215
0
55713
130367
4864
2550
0
3209
8576
56957
92014
114880
55034
128553
130827
138241
0
115362
755
253827
79781
79712
0
84959
0
0
84314
0
0
79703
1850; 101927562
0
118924
81573
0
134728
152789
5257
129563
254559
0
8715
65988
162979
0
221786
0
0
23476
51776
80264
11160
5860
55083
4771
0
0
342184
5912
0
51701; 102724517
199920
203286
51693
51693
0
80207
0
0
80314
0
64417
775
79023
219855
102724312
113444
200197
338692
0
114803
0
0
122525
0
26207
112840
0
0
9860
147645
80724
10111
127733
0
9812
23001
100130155
89978
2893
84815
100507290
0
0
3071
5742
56852
2043
0
401474
0
91408
0
134430
402483
23184; 102723954
692158; 751071
284161
257236
147807
83852
729178
26273
54989
7168
266977
0
283596; 677768
121551
80012
8526
116442
0
399668
8573
8573
9063
399948
165679
85395
0
0
167153
0
386758
55250
144110
7707
0
0
0
646014
100506990
441528
0
5515
4974; 101927057
130752
222236
4287
0
3659
0
440934
51649
60485
9826
83852
255631
4193
0
0
5980
127428
0
253430
100885848
84985
102724362
0
89978
0
11264
777
56852
0
56477
0
2822
23413
0
644943
283431
80174
0
55704
8565
2005
441024
282996
51380
9550
0
0
388969
0
57604
0
7756
196074
0
81533
23363
23300
143098
167227
3762
140890
64743
153396
283417
0
288
163486
494150
23189
374443
163227
22990
91151
119392
54906
0
81559
202018
27109
79670
155435
219743
143279
0
3316; 91894; 100528019
0
157567; 100128961
3209
285636
5991
23200
0
27301
51006
347730
5663
23504
25962
84671
161145
1478
0
91010
6235
93953
55759
153769
91749
0
6655
55161
257240
0
91807
552
0
23133
10915
5013
9208
138639
0
4867
4867
7782
8792
3236
54726
95
407047; 645323
88455
5396
117177
100506668
79026
80025
11101
92610
317662
221443
23635
148808
84342
146177
132430
374920
130827
55075
0
51305
4301
100128239
4864
100506860
0
0
2070
170302
54165
2971
0
0
0
0
57670
10972
100630918
0
60509
54014
0
0
338758
0
0
6483
123355
101060264
0
3123; 3125; 3126; 3127; 100996809
100505633
0
137886
4858
57381
57381
284323
0
6281
100132341
10809
138241
0
1630
100129361
400027
160518
0
5101
0
644794
0
8405
399761
6645
101928399
0
0
10929
147699
79066; 284009
9819
3667
0
51065
100507421
147923
0
118
11278
135892
0
84929
100505715
55331
0
0
10548
153830
3604
0
374899
100506325
0
130132
1943
23042
0
113251
113251
22862
148213
92400
55137
0; 755
56853
0
0
152078
0
0
0
0
205327
326625
0
4175
0
101927278
146705
79064
8562
79730
83998
0
378805
2683
0
29071
391712
51665
11201
0
56957
6817
226
100130889
220213
0
23476
4257
259266
0
8878
0
115111
90317
0
643314
503639
102724965
255488
9117
55749
439931
0
0
84277
11278
84750
10333
0
0
7707
0
116988
81704
130574
23023
0
6752
0
0
203414
4524
26523
2778
148423
0
3184
8330
55720
342908
81533
0
0
159091
0
9419
9419
100288690; 100421577
0
9391
51460
0
9117
442721
2303
25981
0
348825
100131096
0
0
79962
0
56666
2794
0
0
5928
133418
51479
400581
0
0
55454
148362
8756
0
0
7976
136051
9342
122953
414328
257629
0
0
84140
0
8516
112817
730961
2904
0
23732
283518
81488; 145781
22990
83737
0
0
439933
0
340591
54816; 145783
55711
0
0
56978
0
100507468
0
23423
55608
0
3737
100289274
200197
0
0
8848
0
100303728
148046
100288860
100130519
0
406893; 100500854
0
4842
51496
0
55313
728978
221416
80218
151835
0
100126784
317671
51444
135152
84330
56650
153642
91862
0
132203
399761
0
100124700
0
1525
0
221584
0
9570
0
2230
100506897; 100506897
7320
0
0
0
0
400940
201299
10096
0
0
10207
100505912
0
0
126298
2254
0
100507419
120227
401022
9068
0
10350
221756
54876
55012
57524
51231
0
117583
8939
84277
0
118932
2145
2145
0
0
65061
5865
286006
7627; 102724873
1378; 1379
1379
8242
54059
0
102724387
0
84946
1992
100130458
100289495
83659
8714
5137
9212
0
84435
11092
84961
84961
0
0
0
0
5251
388585
94039
124540
55704
0
0
0
100506776
0
100885775
0
101928424
100303728
27332; 100507113
100507616
0
10160
0
100507495
0
147947
0
1349
0
55036
0
0
54456
0
79230
10699
10699
0
100506813
0
159371
0
10783
4719
283131; 693197
345557
4087
79148
79148
0
143162; 728798; 101930006
0
0
55653
730102
0
79683
51134
50999
101928221
0
1009
0
23043
22909
9758
80036
0
140767
5294
135295
0
57604; 101927137
0
414301
5289
0
100506922
55124
148808
0
0
0
1859
1750
0
0
0
401320; 101928623
387921
285966; 101928422
692158; 751071
0
79607
0; 0
94030
441454
95681
100216546
0
729723
0
0
0
23011
340578
0
0
0
0
374655
7057
400768
0
84307
9745
0
8525
90488; 728705
0
80704
2967
0
0
114905
91862
0
55117
202374
0
64395
100861541
491
0
441061
102723886
0
100505681
58493
0
0
0
627
0
138307
100505633
0
0
0
201292
0
64421
84285
10531
0
202299
5650
3257
0
6426
10342
100101266
0
8635
0
79712
158293
57645
0
6530
100129716
0
8874
401265
0
729220
0
0
90060
0
0
7746
100506215
0
0
3099; 0
0
3663
22995
0
79884
26233
347744
0
5786
100507267
649446
221914
0
0
84259
29988
6504
0
0
374918
353376; 100302736
379025
80131
11116
134549
26973
0
51735
27125
100506858
284323
23177
56130
728024
0
131566
6434
0
0
101927275
0
0
0
91179
0
0
148229
130540
1588
1588
117248
342909
0
3772
0
344595
0
283078
0
644809
123355
30844
79929
0
92370
0
151651
55668
0
0
286499
7562
399821
54822
1002
5966
0
151742
0
55744
91012
284904
6129
55294
0
0
0
0
146754
79645
0
0
399726
0
0
151300
151300
255101
100192386
0
6429
6429
646023
100505784
0
0
3694; 100505984
0
0
0
100507057
3594
286753
83983
55917
5770
22930
150696
140947; 497189
119
0
0
151556
0
0
0
8128
84083
0
0
0
3710
0
0
0
100131053
64711
257194
0
6095
0
221806
729420
0
0
645513
0
100996404
0
101927603
0
441024
0
100128198
100128292
0
0
130271
440119
5861
0
2700
0
0
93377
57509
0
0
253152
2982
285598
5371
5673
101927653
0
84985
7098
0
0
100133036; 101928261; 102724314
0
0
155006
145837
2877
148867
0
54947
0
0
25941
103091865
0
0
0
0
165829
254531
254531
0
0
100240734
23423
0
6584
25996
100126793
89866
0
153657
0
10131
401207
102724689
0
56889
0
0
0
0
0
0
0
101927248
10432
23263
22931
0
0
401320; 101928623
100507392
0
100129516
84524
0
0
166012
123879
0
344148
51433
0
0
80205
0
723809
100132074
0
0
57186
0
23023
23367
0
441179
90780
6519
0
0
65268
0
0
0
0
283143
57666
0
0
0
79968
146705
151050
171425
80036
283143
0
84464
8243
0
0
196415
0
28966
81786
3716
0
200844
0
5379; 5383
374655
0
0
0
255488
0
0
125206
0
0
55137
161823
203238
255082
0
0
0
57053
654342
135228
100125288
0
134121
0
0
80055
288
64150; 100302145
0
0
8220; 23617
0
442444
84332
0
0
101928022
0
117154
28966
2120
26108
101930415
221833
0
0
23184; 102723954
102723954
54940
11124
9218
0
27443
286101
26800; 125144; 692087; 692106
0
0
54469
0
0
0
2650
286437
56981; 101060179
100996539
22849
0
57554
55105
0
83850
55832
22907
85865; 101927446
0
101927609
642987
283551
0
80162; 101930595
0
440132
5947
0
0
199221
1634
386618
0
79096
0
404266
440288
0; 0
0
0
114609
0
5163
100128782
7372
9810
79685
0
0
9058
0
102724165
0
0
22846
0
64799
64799
100506860
0
10714
0
10221
0
0
644975
100506795
101927841
84314
0
0
28984
221264
0
0
79022
0
0
0
84541
0
4185
0
148254
0
0
0
6016
339541
0
0; 4522
0
10480
0
0
0
166785
147700
644186
151742
0
0
0
27109
100130232
0
0
0
92482; 100130175
9712; 100507213
0
0
0
0
221409
1213
0
0
5151
4664
0
157740
253430
284998
100505877
0
101928304
121601
8618
0
0
101928554
29978
387923
387923
201475
0
0
100128511
9716
100289098
9774
57335
153830
0
0
0
7162
0
91746
0
0
0
92949
5675
9480
0
201780
0
100133311
146845
0
5817
255480
7343
340267
84865
0
0
0
0
0
79867
148811
2590
0
0
80127
0
161357
8847; 406948
7756
0
0
0
0
2791
9487; 102724483
0
0
0
0
9972
55258
221883
0
6935; 100996668
0
90338
0
0
0
253039
0
90624
0
0
0
27004
0
0
0
114038
0
0
0
0
0
728095
3116
0
374470
0
0
0
0
0
169026
0
0
0
0
0
54875
0
0
0
390705
10317
0
488
0
282966
388815
0
0
389634
0
0
23185
103091864
0
0
114042
0
146057
101928014
0
84820
439949
0
400960
0
0
51167
0
23211
0
23541
0
0
8825
401024
143678
170622
4482
0
5340
0
0; 0
6397
150771
0
22925
118672
139411
84929
100130613
23112
0
0
0
161497; 101930630
0
152926
89882
3708
51555
101929668
0
8439
0
0
0
0
0
10447
441046
0
153643
0
0
284835
102724880
201633
0
55252
0
0
101927417
0
0
6433
347344
0
0
201243
79104; 692215
84733
0
51028
0
8654
0
0
143471
0
0
0
0
100506236
0
55183; 101929336
0
100505920
102723166
0
0
0
0
79158
0
0
0
3158
22836
0
0
134288
100286925
0
84467
0
374739
0
0
54769
55670
0
0
0
0
0
0
0
0
0
0
0
0
0
0
0
0
26018
0
101929289
0
1773
160851
0
84310
0
0
0
404266
0
387597
0
284443
0
0
0
6565
0
166979
100506791
101928784
0
0
158234
152742
23039
0
0
0
51290
285513
0
0
0
0
0
0
0
9753
0
155006
100874016
100147773
0
5507
0
55289
0
125919
399717
0
441204
0
0
6854
0
25850
6819
123207
5214
0
6638
0
6897
0
0
123970
219293
147495; 100130468
0
0
51389
0
0
0
1826
100506697
0
1452
0
56606
0
100506475
0
57708
114788
0
642517
0
0
100506714
0
414157
9515
0
0
84924
0
0
0
0
0
0
642236
0
0
0
0
57560
0
0
0
100507395
0
8871
2023
23768; 100506718; 102724348
0
10040
0
0
101927150
80342
0
0
440117
0
0
0
0; 0
0
0
219681
0
0
102060282
0
402682
0
9948
0
0
359
0
730249
10206; 283518
27295
0
0
56899
283152
28996
0
0
0
147791
132612
7084
151871
0
79838
79838; 102724257
101930421
29931
0
0
0
26092
342977
389895
63948
0
0
138240
56131
125061
0
100507650
0
0
0
0
0
0
0
0
7803
0
0
0
0
0
80255
3042
387
0
0
130560
0
391712
0
90624
0
102724030
0
0
5563
0
0
101929609
121273
121273
0
0
0
0
128861
23476
101927972
51660
286
0
647946
645591
0
0
57217
0
647107
0
58509
0
0
0
5310; 9284; 339044; 399491; 642778; 642799; 100288332; 101059938; 101059953; 101060429; 101930013; 101930075
101929040
8502
728040
0
101928076
7323
0
0
0
84959
342574
140803
11227
4708
0
0
0
9162; 100128727
0
0
100506443
0
0
0
84623
0
0
0
0
100126784
0
100616668
0
133558
133558
149628
0
0
0
0
0
55117
344752
60485
0
441204
441204
6092
170062
101929050
285000
339327
56888
0; 0
8609
253559
0
101928635
650794
842
0
0
80896
100132464
0
0
6249
0
0
0; 0
0
84905
0
0
2935
26074
0
0
101928419
0
0
91746
101929122
0
171425
0
0
132720
0
0
0
0
0
0
0
0
0
100126791
0
0
0
222537
27283
0
0
100131827; 100287610
0
0
9931
0
0
0
101929592
0
0
0
0
0
0
0
0
0
0
0
0
0
0
0
0
0
0
64388
4683
0
386618
10480
0
0
0
875
729291
0
0
0
0
100507466
0
0
0
0
60412
0
0
0
140679
0
0
0
0
440356
0
0
0
0
0
0
0
286382
389043
0
0
100507459
0
84878
0
54997
26993
0
1634
9819
0
126123
0
101928578
2932
0
0
140612
0
0
0
0
10207
0
374443
374443
100289274
0
57335; 353149; 101930296
643749
101929052
51594
0
0; 644135
0
8780
0; 0
0
10117
0
0
114038
348761
102723645
254251
0
0
0
0
0
0
0
0
0
10767
112479
112479
0
0
0
0
100996654
102546299
0
0
0; 3716
3747
100506033
0
100287098
0
0
0
0
0
0
0
0
0; 0
84437
0
0
0
84059
0
285489; 102724043
0
0
0
55255
0
80210
0
0
7750
84630
0
0
155038
0
0
0
777
0
0
0
0
0
0
0
0
0
0
100506459
0
0
0
0
0
387923
387923
0
0
0
54663
0
3720
0
0
84872
0
0
0
0
497634
0
0
100505545
7037
139135
4257
283677
0
0
414927
0
0
0
0
100996345
0
266629
163590
55876
8925
8925
0
1588
0
101929472
101928790
23544
0
0
0
100505996
0
6910
64927
340273
0
100505536
0
0
0
0
0
0
0
0
0
131831
0
100131608; 100133251
0
0
100507221
8476
0
0
0
0
100507443
0
0
0
93979
101927760
101927760
102724587
0
0
0
0
100287808
0
284933
0
0
23332
0
0
146822
0
0
0
0
0
0
100286938
0
0
134285
257044
0
0
0
0
0
23224
84296
0
0
54165
0
0
375607
0
4855
0
0
0
0
0
0
0; 0; 7273
266743
0
0
64065
0
341880
0
100505929
0
0
0
0
6138
100507267
2098
150142
100507423
0
0
0
441058
0
0
101929034
101055625
0
0
0
55775
0
0
0
0
399717
100506681
0
677769
0
0
0
90268
0
7567
163479
145837
0
133383
84684
101927020
0
0
0
84105
0
0
0
0
0
0
0
0
0
338557
1770
0
9765
0
0
115727
1588
0
0
0
0
100129406
3745
0
392307
0
1601; 101926921
0
80169
145645
0
374768
0
101927089
0
100506289
5207
64770
0
846
100506470
0
256223
643733
11167; 101930453
0
0
102467079
0
0
0
79582
0
84310
0
283624
0
0
0
0
0
0
0
0
4842
283673
2263
0
28461
0
101927640
58492; 101928631
0
0
0
0
0
0
0
84859
0
51077
100128750
57585
0
254048
0
0
0
100287290
0
101928276
0
0
0
54737
0
101929027
0
0
196527
0
0
147872
6095
0
0
100144603
116337
0
0
8633
0
0
0
0
57125
0
0
79628
337970
0
0
102723684
0
0
0
100506851
0
0
0
0
284100
0
0
833
833
0
0
101928943
0
0
0
5868
0
0
65109
0
0
0
0
0
100287704
0
0
0
0
0
0
0
0
0
121643
0
0
0
220108
339400
0
0
6160; 11138
9528
0
0
0
0
0
80759; 387097
55813
0
4976
23322
0
0
145741
91369
0
2744
0
0
0
0
0
0
0
0
0
0
79831
102724511
401237
0
100996542
0
0
0
0
0
0
23144
0
0
0
0
0
0
0
0
55907
203523
0
10261
0
0
0
3479
0
0
284716
0
0
339665; 101929728
0
0
0
440
0
1778
0
0
0
0
54811
0
192669
0
0
0
102723661
0
0
64581
0
0
0
0
57223
0
0
0
0
0
0
0
3283
340385
0
10449
0
0
125336
100129597
0
166979
0
4593
0
101928702
0
101929529
0
0
0
0
0
0
28560
0
0
0
135656
0
0
4008
654
0
0
101927702
0
100874021
0
72
0
6709
0
0
0
0
0
0
0
0
0
0
0
0
0
54927
0
95681
3700
0
0
0
0
2891
0
23431
0
0
0
0
0
100129112
0
0
0
0
10055
0
0
0
0
0
0
0
2114
0
0
0
0
85016
55211
0
57654
0
0
0
0
0
0
10611
55827
0
0
0
0
0
0
0
0
0
0
0
266629
0
0
84677
0
0
0
0
0
771
0
0
391267
100506797
0
0
0
0
22905; 100874309
0
6208
0
0
0
6429
0
101927992
0
253039
0
0
157570
0
0
29119
101926934
0
0
139716
0
0
0
23011
0
0
0
30845
0
0
0
0
0
0
0
829
0
116412
0
0
229
0
0
102723742
0
0
0
0
0
0
101927342
100505776
0
0
0
0
0
0
0
102724611
0
0
0
0
5289
0
0
0
101927433
0
341676
0
100996280
0
0
0
0
0
0
0
0
0
0
0
0
102724021
122481
101929495
84460
0
0
8935
0
0
0
0
0
101929465
0
0
0
0
157378
246243
0
9406; 406962
257106
57674
55279
0
283807
0
0
100507507
80161
55806
93517
225689
124857
727910
80071
0
140710
54932
55219
6304
57786
400629
440503
101929335
286052
8797
376940
0
55254
84640
0
142678
142678
200558
389337
79742
654790
201181
256356
51574
100506691
0
101927451
1141
0
0
55254
3652
101928710
4817
23327
0
758
338811
0
404201
283989
57396
0
400604
286077
0
285464
0
0
0
685
0
55608
0
101928806
0
344887
392
0
0
0
728723
1996
9818
80817
0
6919
0
200523
0
100505893
55758
3652
0
6340
347918
0
101929004
7545; 440982
0
0
55256
0
0
10863
84289
0
0
284654
0
0
5747
0
647024
149297
0
0
0
0
0
0
9451
0; 0; 0; 0
0
0
0
0
164045
9182
0
1657
0
0
286076
0
79661; 693216
79778
0
57674
145773
2041
116449
283788; 100289097
23040
0
0
0
0
267002
0
0
0
0
57018
153579
0
283254
285268
1006
0
0
0
100506047
0
0
0
0
0
57047
0
375686
0
0
0
0
0
0
255626
0
0
100874178
0
0
200772
0
0
225689
0
0
0
0
731656
100505549
101060391
0
0
645090
0
0
142678
0
0
0
0
166378
29974
0
0
340168
0
100506677
83445
0
0
0
0
0
0
0
0
0
0
392465
1286
0
0
100506319
0
0
0
255762
0
10642
0
0
0
0
0
85460
0
0
0
0
57689
0
100862679
0
0
0
0
0
0
101927133
0
170685
0
170685
134353
644150
644150
147948
23250
23250
142940
142940
730102
0
27022
0
22862
27022
0
0
0
0
0
0
801; 805; 808
23347
23347
5771
5771
389834
389834
9589
55701
0
0
0
55701
0
0
0
0
0
0
0
0
55973
0
9874
9874
552900
0
0
0
0
0
256158
0
8825
0
0
0
0
0
25820
221037
0
221037
0
285343
0
0
285343
0
101928728
25865
729177
401237
400120
0
0
0
0
0
0
0
0
0
151230
25831
0
5813
0
55759
0
57721
389715
91179
0
0
5314
0
54875
0
130132
0
79776
57584
0
154661
162967
23461
144402
388630
1793
1793
728819
0
646019
161582; 100533483
0
93650
3329
4336
0
101926912
284695
0
0
10788
0
144455
0
200895
0
220164
55892
126070
0
162681
153443
11228
26190
0
58500
0
0
54675
84106
101928323
0
100507557
9820
9820
8220
347273
0
8481
6546
0
286205
7385
0
51626
9688
0
6095
0
114907
114907
0
1368
100509303
101928087
0
0
0
23504; 102724399
0
0
379025
0
0
0
0
345778
0
138199
10529
0
113510
0
0
101927703
0
27303
0
7273
51747
118490
64431
6009
0
0
0
102725022
0
80055
2912
101928102; 102723678; 102723709
102724275
2565
0
0
51101
55924; 101928718
100131180
6532
26010
4152
0
0
0
375341; 100422952
0
944
55183; 101929336
284276; 284276
0
0
0
129450
148203
284370
339240
220108
140688
0
25940
51555
3653; 6638; 91380; 347746; 100033416; 100033433; 100033444; 100033450; 100033802; 100033820; 101930404
0
79598
0
0
100873930
0
0
374877
1983; 677811
80008
0
414777
101927021
0
0
0
100130429
0
0
1773
0
50939
0
51086
5334
0
50511
374877
151613
0
0
9194
0
0
80830
0
814
0
0
492311
0
4194
0
0
4026
0
25893
23261
0
0
0
338799
55284
101930608; 102723581
84807
0
0
4691
0
284013
646802
23499
0
200879
553103
0
101929988
283078
0
100996307; 101930071
5286
0
0
148362
80351
51326; 100294341; 100506084
51265
730051
0
123876; 348158
348158
0
0
50636
114987
80208
0
8543
54187
0
9194
2078
997
0
0
0
7499
0
55278
50863
134549
0
10785
9444
128239
0
0
137902
497259
0
101929681
340481
100233209
0
641372
23286
53919
162515
337977; 100128202; 101929344
2222
25831
0
64130
0
10393
64478
253017
221294
619279
100507290
0
4644
0
80167
84159
0
0
401588
29952
0
0
6920
115827
0
0
4135
54757
0
5771
1112
133746
168667
169166
0
2868
171177
0
0
0
7498
1716
0
0
389073
94097
64921
0
154215
157697
0
100506377
167691
84085
0
6532
0
0
0
440603
0
327
0
55279
0
253782
81030
7494
0
63874
0
0
4613
0
163051
0
0
0
57498
285671
64839
64327
492
444
23507
116985
140687
79848
401022
0
0
0
0
219790
10471; 102465501
51594
0
0
0
0
6496
389362
80263
0
0
0
51131
0
142891
0
54549
3422
0
0
0
23468
728485
8516
0
0
0
0
0
115004
3899
6002
0
9744
326625
347344
100507527
0
54558
100507057
54800
0
0
124411; 101928852
2037
94122
0
100505530
0
0
57221
0
337876
0
100874195
144110
0
898
0
9096
0
0
0
56339
134353
0
101060424
0
0
0
0
5629
25862
0
0
164091
8534
0
0
0
5015
23309
0
4508
0
645166; 654342
0
101930288; 101930531
403340
27303
1745
7554; 100507739
7554; 100507739
3066
0
0
0
0
6627
0
255877
125228
63967
0
0
55132
122769
117584
0
80205
56903
0
0
0
164781
9967
9860
9860
0
0
374291
23743
0
0
0
200150
0
0
4205
0
149998
26526
26526
0
0
126298
0
0
23284
84629
0
0
0
0
0
100130155
0
9253
9743
948
0
0
339366
5383
0
0
149708
0
0
401541; 100128361
100129482
341405
7572
197335
6004
0
6233
102725345
0
64319
5467
0
6711
0
151009; 440894
0
55105
0
100288079
0
636
222236
6310
0
0
0
54739
0
0
0
23386
221078
0
0
9098; 84669
7110
0
0
55384
196074
5257
102723390
0
166378
0
100506012
0
22884
0
0
0
148109
9782
3658
101927295
50999
0
10902
0
0
10659
440556
51205
115019
146540
84298
284439
0
0
0
101930097
0
80315
2752
161882
127602
199899
0
2903
6249
84034
28977
6867
56478
203429; 653687
54556
200933
0; 150596
0
6239
0
0
0
147381
23047
9542
84305; 102724112
645513
0
285989
55283
0
0
0
0
728730
57690
0
29766
25994
202018
1608
0
5784
0
81579
147372
7533
169044
0
115827
9586; 401317
0
642236
400550
0
147945
51312
2932
0
169200
0
0
132158
2977
0
2561
340267
0
0
151647
25831
100128098
0
25836
0
0
0
143187
0
100506451
0
9079
0
0
1781
100131096
0
0
0
0
0
441024
102724561
148808
0
0
5053; 101929036
0
25917
255275
0
0
0
100506207
0
0
6096
101927608
157695
117289
51747
0
0
148581
414189
154043
0
7026
0
0
0
146198
0
116984; 101928667
0
10681
0
0
0
6815
0
777
285598
101929255
0
23475; 101929880
57666
0
144100; 283278
29798
0
0
0
10146
0
0
0
145957
51322
0
163081
0
0
474170
27107
0
5141
0
0
171023
171023
0
0
93587
79882
114904
121512
206412
285382
0
0
285704
6223
0
0
0
5454
4361
0
55103
0
0
0
100506930
162966
0
100505592
0
0
0
0
126272
0
23360
9618
203547
0
0
158219
0
4173
0
0
5573
0
148014
0
0
200014
1131
646778
0
0
1207
5789
0
0
420
10906
0
7307
0
0
27133
166012
0
0
0
100874034
205717
0
0
0
4649
205717
0
56672
166863
84634
100505648
100129792
339541
100505812
100129654
400027
140689
6518
0
0
285943
0
0
64121
0
64788
115704
0
0
0
0
129563
144132
10350
0
284948; 101928082
0
158135
503639; 642477
0
353322
23683
8662
0
58486
8714
219931
388272
0
80862
0
0
2177
55705
0
0
0
54059
22846
80325
0
10254
0
9185
0
0
23307
0
0
389834
6581
658
0
389840
0
85439
84140
100131067
83856
285195
0
0
0
25981
283554
0
259282
283629
0
7750
0
0
257019
253012
9534
22944
0
1634
0
0
145483
0
0
0
0
0
0
348807
0
283578
414777
0
0
221785
5728
389362
84448
91543
389432
0
0
5865
0
10395
221472
7627
57798
222236
5547
0
101928731
79664
148137
131873
0
0
147138
0
0
9736
57563
283651
0
0
0
1630
2176
580
2965
0
0
0
340895
130540
5046
148189
0
114793
101929760
7098
140732
51569
163175
0
0
0
1977
0
101927275
0
0
100506866
552
0
0; 0
400643
155054
29083
90627
729830
0
9649
286410
0
100874110
0
440073
0
0
163255
158798
0
5445
84897
166785
0
55565
4043
9439
9439
0
0
0
57697
5903; 84220; 285190; 400966; 653489; 727851; 729540; 729857
0
101928429
9745
7779
0
0
23429
3700
0
4008
0
0
0
0
221079
0
0
25924
657
0
0
2592
1998
0
0
463
0
0
0
0
0
846
846
23008
0
6721
0
166785
0
152926
55435
101559451
0
0
266727
55818
0
9488
147923
165215
0
54798
4336
0; 0; 0
29995
0
0
642236
7273
0
6523
23224
0
79670
0
9404
0
9218
139231
130612
0
0
400954
283104
0
55693
5136
0
26273
0
0
55534
0
0
0
101928689
0
4810
0
0
0
353497
0
0
83856
101060510
9173
101930026
0
414777
0
5272
0
0
114770
84272
0
0
203238
102723847
0
0
163404
0
0
55137
0
0
0
5187; 102465532
0
55236
728730
0
6429
79929
0
0
100505570
0
63827
5229
862
0
56946
0
0
79618
91749
285147
0
8847
375616
0
9855
0
0
0
4739
0
0
115196
0
5452
0
0
0
0
54852
11113; 100302274
101928100
0
0
10000
0
0
10000
259232
0; 0; 0; 503639; 0; 0
388591
150677
440570
0
0
56888
100874032
645431
0
111
0
0
0
0
0; 0
0
5610
143686
84920; 144245
0
643160
3459
0
56902
143686
2634
0
0
0
23389
641455
54102
0
91120
11064
221002
4678; 4678
56242
0
129049
408050
339500
0
378925
0
64421
23423
0
0
0
0
0
101928409
81846
0
3607
3607
7027
1750
6899
124565
7903
84985
54757
963
0
0
550631
0
0
0
10780
101059948
0
3417
220001
0
0
0
23586
0
166929
0
0
5990
0
0
163131
57609
0
414777
775
961
0
0
0
0
3667
51397
0
3696
0
4289
285671
89796
101928158
127579
6801
0
9414
90233
0
0
0
9617
0
145226
8874
1021
79863
0
0
0
0
0
91875
6009
0
124540
91775
0
0
0
1577
0
158572
0
100132207
285512
102724312
0
0
84124
0
331
150084
0
83999
0
0
0
5756
0
101927038
728621
0
375287
0
0
0
374986
0
0
150572
0
54540
100130418
0
0
29097
148932
100128079
0
0
144608
0
0
400550
0
387978
201163
0
0
0
80896
0
0
0
54891
0
0
0
0
0
2738
641928
0
0
57520
100652770
0
100287704; 100287834
800
0
0
126820
0
0
0
0
100288730
79074
0
0
81565
0
0
150372
93034; 100526794
343702
0
9144
0
0
160364
0
10048
55784
283869
0
0
0
0
0
138429
0
285753
0
0
0
729658
0
653390
0
0
1773
7728
642980
0
0
54840
8848
0
29886
51659
0
0
0
59; 59
166929
55785
118670
0
0
0
0
0
0
0
100506282
10920
55755
0
0
0
0
0
0
0
132625
0
23072
0
689
64924
340273
0
0
0
100128325
0
164633
0
257313
26225; 101929356
0
0
0
0
54467
0
0
0
0
0
0
284349
4899
0
0
0
0
90233
90233
10906
0
374618
102724975
0
6173
0
0
102725022
0
90799
0
284382
9132
0
0
0
6774
140685
0
0
0
0
54534
0
54757
80216
0
100506302
283481
0
0
9329
0
0
151258
0
0
6926
0
0
200373
5834
25813
0
0; 0
0
2719
785
100506446
0
0
0
0
0
101929719
0
0
3097
0
8569
0
0
6314
286046
154822
0
284185
23678; 56260; 100533105
2572
0
0
399967
259308; 389715
259308
0
101593348
0
0
0
259173
2122
93986
0
0
0
54520
54677
79719
283335
0
28962
56950
0
0
0
388581
0
163131
54439
10135
0
0
0
0
169044
0
0
286109
0
79571
0
0
145788
0
400830
51427
79933
0
0
9559
0
50717
0
0
0
0
463
3842
0
0
0
0
0
0
0
0
0
776
5033
101927579; 101928042
166752
1452
0
0
0
0
0
0
9604
56203
0
0
57535
0
440119
80216
0
54768; 100288805; 101930373
101928243
0
257194
3480
0
0
140890
641518
641518
26053
26053
0
0
0
0
4076
0
3329
0
0
0
10010
0
0
0
0
0
101928647
0
100873964
0
54897
55897
0
5554; 11272; 100533464
0
0
25862
0
0
0
0
0
0
0
4055
0
149837; 643406
1368
0
0
100652857
256471
0; 0
2300
0
84271
0
150737
0
0
0
284273
0
654342
0
0
0
10318
0
101928557
339290
0
10984; 101927338
0
124925
0
0; 0
0
0
10984; 101927338
0
79571
27115
147686
100506108
101060400
0
51400
79644
54796
84962
0
0
0
0
0
646778
0
0
0
7761
7761
0
5218
0
0
0
6016
0
0
0
0
160065
0
0
0
0
0
0
867
4763; 101930150
83734
9435
0
0
57381
58513
79054
0
0
0
27125
0
0
0
170959
117145
0
102724201
22834
22931
0
0
0
0
515
10052
0
1787
4215
642597
149840
149840
0
0
3073
0
0
115825
0
0
0
0
9690
11085
7789
0
100128644
0
0
349136
0
0
92935
0
220064
4012
0
387707
0
201176
0
0
84542
0
133396
9581
0
125
0
0
10127; 283876
0
0
340481
0
54799
643749
0
0
25791
0
0
0
0
0
3827
0
5137
284992
0
0
0
134288
9789
0
0
0
0
375449
0
0
0
124540
9630
0
153769
0
0
344905
0
0
0
284058
0
0
51455
0
84501
6461
0
2187
0
0
91978
285957
348035
0
0
0
91775
0
22796
1551; 100861540
138255
84953
64324
160518
58510
0
0
152485
152485
26127
0
124912
145694
6512
9063
0
0
0
64708
100507057
4707
0
0
0
201895
54431
0
0
0
0
0
0
0
55676
0
23114
0
0
100381270
25793
130271
22849
0
57619
0
0
642852
0
0
0
0
10793; 285902
84872
0
9352
56853
56853
0
80306
118471
0
0
27164
0
102723678; 102723709
0
0
64689
0
57338
100506476
22941
0
9643
0
0
0; 0
100498859
90768
284802
11078
0
2626
0
0
0
9731
26002
0
100507006
158724
0
0
100996307
55105
80821
1036
0
124842
153129
100506175
23576
7503
0
0
0
0
284656
0
8859
0
497259
260434
0
9197
0
0
144402
101929109
0
0
0
0
0
375567
55250
0
23439
349565
0
0
0
100505797
0
348751
0
3508
148103
0
100507316
85395
1106
9265
127254
0
5618
0
0
348807
57466
650794
9069; 102723899
0
0
340547
0
8463
0
0
0
158399
0
10806
5134
200958
0
0
8934
0
114805
0
0
0
0
100272217
100272217
253832
0
0
0
199704
0
5783
27245
0
440900
0
9262
0
27329
9971
51263
201625
643037
9108
147372
0
135112
0
113510
0
3211
11020
100507632
101927377
161779
0; 7621
0
207107
0
401463
10240
0
0
103352539
255877
0
0
0
673
0
5597
0
90249
27327
340481
285175
0
0
0
63967
23224
0
90634
0
3329
0
0
0
140738
0
6791; 25782
51631
0
0
0
347404
9643
0
0
0
96459
158158
152098
151887
0
0
0
5991
0
0
100130476
0
101929459
0
339965
0
0
0
0
9570
53358
0
4324
122046
0
0
51263
0
0
0
0
102724809
3748
84102
0
80217
101927287
0
51326; 100506084
401551
229
0
0
134957
387895
0
80000
0
375513; 100996497
55832
0
200316
0
0
0
134510
53405
0
0
0
0
0
101928767
100506930
0
0
25962
10257
0
11103
0
0
0
440836
80144
0
414189
1767
0
128553
0
0
347744
0
23321
64094
0
79882
0
0
5243
387590
9415
285286
0
203328
100128108
0
0
0
100505622
0
0
0
0
0
3899
115350
123041
100130642
731789
91408
0
0
0; 0
27246
541472
140876
0
84622
6789
0
0
11341
2958
144766
0
0
0
0
0
0
0
0
375743
0
0
125113
162394
0
4676
0
0
0
0
5451
58499
79668
0
0
152926
0
0
0
0
0
0
0
0
0
0
0
6850
7569
85450
0
0
9958; 102465133
100131043
6815
0
0
145508
0
0
0
100507520
112840
0
3782
10228
0
7029
0
0
55665
0
0
0
401494
0
84869
0
0
0
389376
196740
196740
0
0
0
23002
11120
0
79937; 728577
0
0
0
0
23345
345630
0
0
0
0
340533
387638
0
100506049
0
0
0
0
150209
115950
0
0
0
0
0
0
84083
0
0
162282
0
1380
0
10369
0
0
0
163859
4248
339005; 440253
0
1825
171024
401551
4297
125113
0
3765
0
84668
101927391
0
2554
283483
340178
130507
4259
0
0
0
92960
0
148979
0
3356
3181
9849
25862
0
101929229
100507261
9870
101929154
0
0
0
1837
0
23345
0
56986
0
0
10398
0
100507203
100874433
7756
80821
27433
0
0
0
0
0
0
0
10371
286967
54906
0
0
54986
0
115827
4289
0
55320
101926913
100113403
0
3621
149951
2678; 2679; 91227; 92086; 645367; 728441; 100132705; 102724197
390927
0
0
56132
0
0
0
0
0
284900
168451
6176
7375; 102724426
79962
53616
0
0
0
64901
5756
0
0
0
0
0
212
93550
0
0
399806
0
0
0
0
101928069
0
0
0
0
0
0
0
0
0
66004
4000
0
148281
0
64098
0
671; 149684
0
25941
0
10625
0
400926
0
0
0
0
101929761
642633
146894
122416
145282
0
55622
0
309
3937
399884
0
0
286114
777
0
0
7644
0
163702
0
0
346689
0
1646; 101930400
6304
646214
102723526
102723809
0
123036
0; 0
0
493856
152831
0
0
55084
100507254
57455
0
0
0
0
0
140890
6496
134466
0
0
0
7381
404672
0
0
253650
0
0
0
0
0
0
129563
199720
0
101927699
101927699
0
0
0
0
1378
0
5359
388381
222223
0
0
374354
80055
407021; 407024
27319
162681
100996597
0
0
0
0
0
0
0
0
133022
0
0
0
0
0
0
0
219988
100507330; 100507330; 100507330
65266
23705
0
0
0
0
4651
166863
8832
154091
6801
23080
0
0
0
0
64839
0
0
6098
53904
0
100506371
0
10910
56683
340533
0
101060019
0
257000
0
25840
6509
283450
101927507
0
0
0
0
0
23081; 23081
0
0
0
9874
0
80746
0
0
0
441441
10146
0
127396
0
65082
167691
0
23418
252983
0
90589; 100529855
51302
0
645811
5314
100507316
0
160365
0
0
55761
0
0
2487
0
0
101928370
0
439938
0
0
9493
1788
0
201164
100144748
0
0
27197
642938
0
101927340
0; 0
161742
0
57478
150280
100507217
114780
0
101927659
0
0
102723380
0
0
27248
79998
0
343450
0
0
0
0
338661
92521
7767
8745
0
0
27300
440829
0
0
0
56666
388630
0
0
0
0
0
374819
0
0
0
0
0
0
3115
100861548
4690
149986
0
100996511
0
0
2845
0
85019
0
100652740
100505679
83591
115704
115704
0
0
375; 100500810
102724537
83857
0
989
151556
0
0
100874362
153396
0
0
0
0
100130452
171023
0
128553
0
23531
654433; 101927382
0
25780
7204
0
0
0
23530
0
5784
0
0
0
0
146212
0
0
0
100286844
100286844
0
0
54205
124923
0
0
0
728927
388507; 388507
100316868
0
0
3937
399879
0
0
0
6548
0
79832
101927651
3167
0
0
0
157657
101928433
54970
339855
0
5793
23649
0
102724009
3937
0
0
26137
0
0
25758
9742
0
11016
0
0
0
388591
0
283987
0
0
0
0
3937
0
100996583
0
0
0
0
0
0
0
101927081
102724487
0
9969
0
0
10342
123283
4193
2849
101928560
646626
100128590
0
54014
56479
6233
0
0
26007
0
5170; 101060747
5170; 101060747
389834
53942
0
0
0
0
0
8802
0
342892
115416
0
0
171484
0
0
51729
0
646484
54491
0
9398
80854
64005
100507311
91608
0
0
9320
1994
6646
55777
170959
0
0
0
100996425
100505902
26799; 692088
27109
0
0
84542
0
85397
23281
5187; 102465532
0
0
2743
255330
157922
0
0
23357
6949
1629
0
5465
0
55209
126410
0
402665
100126793
0
0
201158; 284040; 100533496
54806
10952
414243
0
55705
4801
0; 0
115294
0
6334
205147
136332
0
399664
0
0
0
126259
9899
339483
0
0
94241
0
123876
0
63951
0
10984; 101927338
101929715
0
100129195
0
0
0
64779
84692
0
0
254065
5962
0
100128252
5053; 101929036
7697
100130502
85004
80031
255743
0
101927204
0
126006
220929
0
0
9213
338692
0
114821
388591
0
401207
0
9617
59269
102724782
23049; 81893; 440345; 440354; 552900; 595101; 613037; 641298; 100132247; 100271836; 100288332; 100506060; 101060386; 101060596; 101060604; 102723773
118924
1778
644873; 101929964
0
166348
0
0
9749
0
0
167227
0
51201
130367
0
5535
10138
90957
101929660
283596; 677768
0
0
387718
4515
0
0
0
0
55245
0
102682016
0
0
101928779
5695
0
0
8878
0
0
26800; 125144; 692087; 692106
57655
0
0
55023
0
0
56886
0
0
79587
163131
5723
0
0
2618
100129034
101060544
57477
0
0
92345
221718
54922
0
0
160762
79363
0; 730094
0
0
0
7273
9732
10802
0
0
0
0
0
0
0; 0
10371
0
0
92126
0
0
0
0
1839
7050
0
0
84503
0
56904
101929475
10456
0
0
0
0
26136
84669
5928
0
51363
80161
0
54328
0
0
0
89782
84629
0
0
64641
389641
0
0
388210; 400499
0
0
949
23170
112597; 101930489
10406
10406
5594
5594
203102
128153
163154
163154
54899
54899
57617
91283
113235
113235
91937
283375
79844; 653082
148398
90423
172
148113
148113
54965
256130
91252
266675
126014
221264
84940
113277
113277
84920
84920
125488
91624
123207
84839
4238
2140
170575
170575
170575
11202
85478
85478
159091
159091
220136
220136
100131755
5930
92806
11078
11078
117144
3233
145258
121340
5150
29883
6547
9946
260429
260429
131377
203427
255057
255057
157777
157777
114609
116842
124540
85477
85477
140690
132321
132321
132321
84449
201158
157506
157506
135295
149647
149647
202309
80274; 150378
203111
203111
164127
150350
150350
81629
140870
160364
2972
123591
571; 100379661
163688
84536
126206
80835
146852
146852
165530
245909; 503841
245909; 503841
259240
259240
121441
254173
254173
125972
220979
2117
317719
317719
80213
220992
116966
162387
90527
64072; 100653137
154197
150709
84465
11318
53336
53336
80712
89872
83656
147199; 653486
285126
126248
126248
158471
125997
92949
85509
85509
169966
89778
118421
118421
259234
259234
83451
23527
2593
2593
113026
3664
3664
5788
10905
65059
140775
114294
114294
646
128178
58538
246269
91734
1584
129685
23242
114836
7579
7579
151306
54933
80144
84446
286204
23704
23704
146894
142680
57094
164684
204851
204851
27085
130399
157753
157753
201798
201798
116969
196472
84536
84536
204801
245973
149461
143187
221458
115811
117289
117289
85439
145264
137994
7809
7809
170482
170482
58484
58484
146547
158866
10743
65061
222967; 728194
148268
0
119369
118663
83597
83597
54084
145282
145282
135398
200420
54438
140469
8747
205860
150000
150000
3594
11036
162514
168975
168975
94160
94160
118856
147744
246176
93107
222659
267012
27091
54143
54143
286967; 100132967
259239
282616; 282617
3716
3716
56990
56990
90416
32
32
64326
10228
54443
163778
5439; 246721; 548644; 100134938
5439; 246721; 441259; 548644; 100134938
84941
51095
81615
394
64224
23210
10847
9064
22901
94039
94039
5781
113730
55210; 83858
199777
80012
3590
8797
117584; 100529207
117584; 100529207
89781
91452
127933
84203
89795
55322
56099
56099
23085
201163
84989
57554
10044
79660
79660
84679
3321
222546
116093
150353
114131
23181
57646
84700
57082
57082
117155; 161497; 101930343
123228
29841
140894
140894
57524
93589
115761
115761
114134
114134
123606
113691
114769
834; 114769
142679
142679
142679
5933
5933
124637
23057
6521
200407
59350
79925
9859; 645455
92675
113201
2246
10777
158800
170691
170691
170691
84973; 677804; 677824
50846
137735
137735
122773
253260
56111
81832
11060
54879
54879
150590
131096
23263
133482
151649
147700
117286
117286
253559
253559
157983
157983
9734
9734
162515
91147
91147
91147
90161
90161
84254
90589
147837
286826
338339
338339
9481
222545
143098
135250
204962
204962
147687
163115
92797
92797
7095
7095
10345
122809
286122
284306
6492
150696
7099
203062
83451
92291
3925
114609
89790
89790
92949
5992
117166
29843
136259
136259
158046
680
257103; 102723489; 102725097
170591
54495
252884
115111
115111
112574
0
162517
5411
192134
192134
163486
285267
22858
161142
79370
266722
10861
24146
115273
139411
130951
201516
201516
127731
127731
197196
3362
158809
162699; 728929; 100506888; 101060464; 101929858; 101930165; 101930171
284618
59285
160492
0
148046
126859
80161
80161
131450
114042
114042
220202
220202
89866
139285
157848
157848
219793
90332
57010
115650
94032
149992
170850
170850
154089
154089
93986
124872
81832
158521
148823
114132
114132
149233
286514
80381
282616
282618
132989
63979
22999
57605
57605
57575
257397
257397
131890
79258
5151
171389
254268
203430
11277; 84126
85416
284
127670
149373
2565
56666
163071
163071
148870
161502
159162; 100652931
4761
439936
83655
1768
136991
131578
0
284427
54777
93010
158506
9204
9204
137868
100507431
7484
0
0
0
10695
9522
151477
3038
2249
130940
169026
142937
439933
160140
284418
120065
143241
246778
132141
245938
280664
245908; 504180
5314
168507
139378
10178
254958
138474
129684
9401
165082
117531
117532
140771
23299
114026
79400
282706
57211
56062
165829
6821
221393
133396
94122
10806
222611
6854
136371
136371
136371
170572
84807
146722
84694
7483
64090
8396
8396
7401
113746
164237
256369
162394
89777
126326
114771
85481
89883
116255
27201
132243
134860
114814
0
91977
91977
149428
140456
266553
266553
121214
120066
135644
286828
128488
155051
0
147323
143501
84322
10018
245932
255061; 729220
10018
3688
200765
54890
26112
4799
1829
134553
134553
134553
89890
1024
1024
5753
85407
11329
117145
63967
57786
284403
284403
221074
165918
79987
652276
2626
123036
203228
203228
130535
8462
126549
55558
53918
144811
144811
202020
152405
202151
23161
221656
245972
245972
245972
89884
89884
84984
8701
148137
113622
11276
64403
51091
2901
164312
164312
27153
57158
8654
117157
117157
6753
171019
171019
64794
89766
158158
158158
117583
117583
667
126068
126068
257194
115352
138009
138009
219736
253868
253868
285598
0
84900
162282
196374
196374
79741
79741
7592
7592
84450
9949
150864
147949
165140
7798
7626
145978
54014
220388
137209
151393
170692
56135
56135
147746
220108
286183
79856
80760
2187
84197
163051
284001
27127
254065
92591
139599
147664
89792
146512
151254
151254
2837
124590
6853
151295
246175
246175
162494
255403
57609
206358
154007
0
147741
25914
153579
150962
257068
150147
89782
144715
148254
222950
148231
124923
117195
154664
84873
1441
146723
574029
160851
130827
123775
149986
841
2898
151056
284756
6526
124602
200172
27197
27197
158787
27199
168448
27233
7003
117155; 440278; 101930343
134187
122042
222389
6571
136263
136263
84911
126868
285696
166968
163859
83650; 146861; 646000
131669
65217
27327
3742
4799
196528
205147
161725
30816
0
0
0
158696
80028
80028
1768
154386
285848
120863
51239; 200539
125965
199786
284656
0
128025
55412
114781
126859
256957
165631
285315
143872
84931
84879
472
221301
27031
285973
254158
146779; 102724660
7021
131450
152206
152206
0
147081; 401884
147081; 401884
259249
3077
117579
64478
23499
80070
27164
84871
80078
246213
283171
129684
150538
54715
146857
283461
149465
285668
170689
285780
158263
146183; 653786; 101060424
203238
163720
147276
283463
127707
100505621
0
147429
85445
85445
439941
148345
100996634
123624
285759
283860
283860
283847
283446
142686
126638
126069
0
100996279
196740
284992
285051
171483
0
286023
221223
286464
347442; 439944; 101928481
100288805
8632
146861
150596
100288966
0
163747
283165
284339
199699
145858
254187
144360
151278
284099
112937
146279
146279
283455
5075
157739
157739
6892
439916
0
327657
26223
11217; 114299; 445815
117196
144568
130749
2830
259283
9125
125111
3228
55350
55350
150678
222894
170949; 100287083
246705
140596; 503618
161497; 101930630
338323
1607
126204
126205
338321
6877
80834
5046
84905
56704
338322
5905
10150
319101
4512
121391
3177
4009
202243
83550
286676
0
0
317701
317705
4536
83551
259285
5726
259286
259287
134285
317703
259296
926; 100996919
140733
23576
196500
4508
3010
4513
4513
114757
1943
338376
4541
10407; 653423
10407; 653423
285672
7069
79742
4104; 100533997
283932
56655
4537; 30011
10158
100131997; 100289124
644165
644165
6887
3640
50511
259236
259236
118430
64225
154664
154664
571; 193629; 100379661
193629
283212
117608
2296
100128202; 101929344
200150
129868; 653192
129868; 653192
287015
161835
84843
283742
124989
124989
153745
219621
150159; 101929373
150159; 101929373
150159; 101929373
285962
200132
145942
145942
133522
286046
114960
158055
161176
285025
139324
124359
162681
162681
255928
166979
6975
146177
150197
135458
135458
256933
10302
91057
84859
92105
55740
140901
127255
89953
261726
3688
154807
5551
144699
144699
285755
6667
147339
131965
131965
151648
148789
84869
5286
79671
148266
126731
126731
150290
90874
163049
163049
1131
203100
84847
84950
152756
152756
121268
121268
84331
253943
27342; 154881
147694
147694
219287
220441
220441
222487
124460
84146
221322
283358
254050
254050
254050
84902
84902
122481
284004
196441
8566
3656
3656
148645
151194
283310
85009
143684
143684
128497
115861
84850
84223
254394
253143
285966; 653691; 101928422
285966; 653691; 101928422
84962
114792
285761
89886
89886
256356
152048
148581
155368
196872
92092
112885
112885
115560
153020
219833
54058
84162
84162
161003
150622
150622
222235
196951
112487
6658
124783
124783
132200
159296
169693
57650
84983
79816
79816
170082
25812; 29774; 29797; 266697; 646074; 727983; 102725315
25812; 29774; 29797; 266697; 646074; 727983; 102725315
84978
283450
132112
132112
146325
257169
120400
285154
4101; 266740
140564
246704
256076
256076
192111
152940
91050
91050
139105
256815
256815
256815
220082
220082
137196
114041
121599
157680
219995
27334
283284
79842
7166
149095
255394
57705
2849
2849
285600
143686
255193
256302
257240
84891
84891
154075
137362
137362
170393
84849
0; 0; 0
7652
7652
255101
284369
160287
117194
126147
128209
126402
160857
160298
222029
25812; 29774; 29797
90649
114043
170063
221472
161829
55719
148545
100130934
285492
162137
283080
200576
150135
157927
158401
283303
283238
116123
219970
202865
255520
125981
134864
202459
221241
85003
85003
202374
123355
171391
4253; 117153
122876
117159
118460
440073
200403
131540
199857
129285
65062
163050
126792
90203
90203
388
388
388
113179
113179
1056
352954
875
404203
128977
25911
51302
729991
7675
338382
1841
1841
158158
51275
245973
283870
54621; 101928274
10230
81857; 102465480
4907
4907
253982
63947; 728656
4591
64283
64283
3993
0
9180
3340
340419
1106
1106
79650
11066; 353116
10457
285753
636
7559
152206
152206
4651
8671
9652
411
411
55691
55691
9841
9841
55132
80017
100288797
100288797
0
56246
7572
10190
50717
27293
23019
10558
26127
26127
645676
6419
6419
7499
100533106
89853
144577
144577
2046
159989
159989
200172
219902
79639
9093
374378
9125
79707
79707
317781
10426
51119; 155370
114609
957
155435
155435
554202
169981
169981
84899
84899
0
84548
65065
0
64866
9706
9498
85464
133874
57097
160777
79650
51144
51144
22829
253827
253827
149685
149685
54462
54462
55680
285782
79819
79819
283507
283507
129285
89876
9197
56650
4967
4967
51317
54834
79648
90199
90199
10771
10771
55663
9481
117581
9679
51125
30011
255374
9203
9203
124599
124599
27109
285172
66004
126526
254122
375593; 378108
375593; 378108
554206
554206
341032
79949
152992
79694
0
389336
284359
26751
5800
57010
57010
642976
130026
55217
150365
389874
3788
9639
0
55610
55610
0
0
284365
101929497
101929497
157556
153222
252884
0
338872; 387911
83473
29119
10806
284273
3683
1690
1690
51326; 100294341; 100506084
149466
27332
27332; 100507113
375593; 442578; 442582
50809
204219
204219
80003
85479
26086
285527
114818
114818
26586
0
79906
91687
64167
64167
54434
9733
57697
79979
0
25819
84868
497049
89122
57700
8916; 101929134
23074
23074
146057
146057
146057
1588
151790
266743
136306
645591
645591
3176
91370
3707
644852
2555
8672
8672
6830
81790
135398
25796
115708
541473; 100101148
9252
9054
9759
51626
1794
124583
252983
252983
474354
100127888
55466
55466
27128
9855
83548
374946
113510
113510
26228
375318; 653437
54826
10681
91368
91419
261726
10260
54414
54414
84296
140807
9873
54766
5527
5527
255022
93034; 100526794
114780
0
0
9971
9200
85445
5137
7161
79858
200261
9697
11240
11240
128822
51699
10097
653581
113451
4745
55293
55293
254773
6991
6991
0
0
64581
64581
7083
81554
81554
1499
440352; 100652781
734
27097
51107
50859
79893
467
467
25793
81608
57555
1762
54065
54065
7705
4069
83998
56243
9764
23063
7439
7439
54978
7639
554203
0
166968
166968
85406
29923
92906
55180
55180
10878
7903
4189
10491
55634; 641339
84326
85302
85302
29068
29068
81573
51105
57522
26002
388558
55027
22900
83787
2035
51128
140738
140738
1388
80321
80321
462
63892
63892
64779
64779
5890
27068
6000
81628
10003
10003
10003
118788
80013
27069
23286
84902
84902
54988
203274
203274
79807
941
283861
54805
54805
118427
118427
89876
222008
54970
717
1806
1806
55863
54509
54509
127602
9721
153328
9043
4155
403314
220965
91833
57587
90522
284001
79918
23200
23200
8816
118442
5239
121665
121665
79734
83658
10659
54518
79723
1727
10380
2118
5716
7621
11060
254013
254013
83450
23221
150737
94059
118425
6511
6511
201176
8189
3980
3980
4000
154215
9939
51360
23085
153241
22866
10618
100287896
51281
9711
9711
58155
0
5271
3268
153364
8526
8526
10326
255877
51008
126295
2045
472
23040
23047
64067
0
9139
9765
114299
200424
140545
8786
338094
114876
90527
0
0
375449
388394
26074
6787
163882
163882
284083
4926
203245
54807
100130950
79828
26088
23524
79989
93426
5552
146223
9987
55353
3788
399693
399693
57214
27067
57502
6867
11252
9962
219771
7298
56999
91133
1005
125058
259232
9639
148229
286133
284521
55064
55064
3779
119395
768211
414926
414926
5144
4705
6873
80036
0
6538
9910
79027
6548
79772
728175
728175
81786
9411
2201
3652
3652
2252; 387628; 654466
5378
5378
114769
9649
4735
1188
1188
0
0
23281
3632
83692
80725
54919
53842; 80014
100131816
283197
283197
0
9946
4085
146540
146540
0
124989
124857
84864
132625
132625
90102
90102
57157
153163
394261
9181
1272
79780
57091
169436
8622
7579
151050
9690
9690
54751
1804
83851
25992
54734
408263
493829
149461
149461
26269
56907
52
389199
8605
49861
0
63893
23245
55184
22801
340351
9189
57157
199704
0
65061
113
5156
55240
151254
8548
55784
83593
84002
57602
1579; 284541
152302
280665
441024
6557
2140
339965
525
1861
90113
57501
113612
5071
63916
5778
8418
55816
9672
0
65084
51334
57092
22884
0
54511
79848
4286
79823
5825
26070
1161
1161
5558; 100996481
5558; 100996481
22877
101927746
1525
7072
7072
101927129
932
84105
54933
54933
2207
100131227
64581
83786
83786
10200
54768; 100288805; 101930373
54768
339834
23683
85320
83850
283748
201626
8629
10257
79846
8796
8796
339500
203286
646982
23387
2530
1579; 284541
151112
11168
55213
283849
26027
388882
57565
57565
7429
7429
100506465
38
0
554174
176
0
91662
114043
154865
101928921
121274
339512
2264
2264
0
0
11259
11259
23181
23181
204474
100131766
0
57684
91703
619434
198437
619343
54586
54586
378828
3112
252884
399979
2802
284525
9870
140469
5923
5896
10793; 90827; 285902; 643955
5743
153020
100131077
132141
403312
144406
144406
8871
9765
0
57541
3603
4168
81472
92211
57569
8578
6002
53616
219623
8974; 101927705
8019
0
6002
6002
7401
3417
64097
10257
253128
4668
56302
222662
2491
54084
54084
282966
143425
143425
23080
901
4724
9926
0
22807
84705
9098; 84669
9098; 84669
247
65125
7092
348035
27133
9938
283933
55064
79858
399670
0
101928751
6777
6777
130827
9647
79805
26238
285555
5737
783
58538
200558
2252
2252
57708
51496
57654
84068
26249
57821
57821
117583
23545
6556
0
956
10225
166647
84620
100129726
94104
284346
4337
0
8863
8863
101928787
171482
0
55785
55785
56957
599
51326; 100506084
126731
1386
130951
157739
115548
9444
4302
0
0
157753
339976
23779; 553158
0
55083
54858
252884
10135
83698
3980
6487
6487
415117
0
64081
0
5562
28378; 28378
100132686
6487
7014
7014
0
0
100874107
6898
9457
11179
11179
0
130888
100287114
54058
54058
9527
55005
55197
80736
0
0
100287210
480
439951
56986
26493
11255
81893; 387254; 101060604
55284
5995
83592
101927122
101927122
554201
25912
25912
79694
716
30819
114041
57381
57381
401067
5225
0
113091
55970
401466
401466
554207
94137
6323
51735
65267
22849
9381
80036
84570
9677
132884
51776
0
9223
0
646982
150000
55252
2894
2894
55107
7466
7015
222967; 728194
442117
85465
89857
57835
9793
25852
25852
133522
57679
8814
85302
89866
162514
57464
116931
200403
30816
23181
0
27133
55810
9718
8458
79092
79092
56924
0
57728
4117
90134
51426
64344
23166
23166
26027
100130249
23457
5754
7574
8754
2729
121278
64924
3680
3680
57693
5906
5906
8633
8633
84466
0
55089
166979
23042
339488
3689
51535
51535
93986
4035
2113
256380
168400
9583
9091
55735
23105
284440
10944
10944
100131275
10793; 90827; 285902
10793; 90827; 285902
574
23261
340273
10018
0
150465
2898
124538
80174
348378
9507
79983
79983
113251
2583
7317
83891
161424
79800
0
10026
9590
340602
4642
80824
645261
54937
28513
9690
89846
85317; 85319
58508; 85316; 85318; 85319
0
57018
26223
26223
0
427
8609
130340
85464
85464
55593
10492
0
158427
133396
23516
23516
27125
27125
124454
9330
55236
374355
4660
767
7109
221188
55745
79612
9649
9516
0
1620
25800
10907
151242
84181
64135
255231
10658
8828
23122
9647
56776
8470
26140
26140
3658
388407
149233
54751
54751
202134; 285596; 100507387
79899
57180
0
0
79849
55337
144453
10283
1580
0
163702
56731
51319
266811
9911
7299
7299
7762
9063
9063
10712
93986
2567
0
5727
51072; 84661
79443
23157
1297
6050
84109
128859
118429
171483
10993
7043
134265
23155
253559
3817
23275
0
4705
353174
5268
10864
317716
27241
10188
29761
29761
55757
55757
84186
3426
56203
387036
27342; 154881
83943
765
54777
10945
0
5797
101927774
8626
153745
153745
23024
2623
80119
5071
4154
79634
80832
0
1995
574
574
284161
65981
64393
55750
4152
2538
7535
441394
0
0
10055
5739
0
54434
6504
84868
84868
83871; 100861437
0
113791
353514
353514
146894
64092
10432
267012
100130322
386753
93986
93986
339451
144124
0
283297
146894
340205
283159
0
0
5802
130026
85294; 730755
414899
219409
8243
6487
84816
54498
0
78990
9563
84174
941
22914; 100528032
0
30818
7401
9622
9622
6487
123920
123920
445341
0
0
25953
11255
0
0
89876
286756
0
6876
8490
100128236
0
51338
30835
1072
130340
130340
130340
8314
57085
113540
56246
56246
51581
974
974
7536
79760
246744
51581
51581
1822
0
64581
135927
1033
6352
64783
64783
64783
57591
26519
2786
54331
993
254240
326340
326340
10631
10631
973
6009
54896
54896
3654
54464
645687
79864
57761
79142
162967; 201931
164592
284406
51326; 100294341; 100506084
10092
400692
83416
151126
151126
55216
80122
4340
55218
83716
397
397
387
83746
79875
79875
201191
54903
84335
641702; 645520; 654412; 654835; 677784; 100124412
23241
23241
332; 0
57018
57488
57488
10489
1316
126298
7345
5431
5431
152118
91283
9266
4670
4670
0
0
284454; 407010; 407013
92400
6415
100507463
100507463
1645; 1646; 101930400
1645
1645
440944
440944
79778
285613
5160
255512
2786
100507477
100507477
388591
284900
389741; 728903
389741
57522
57522
6229
405754
84445
169981
169981
9861
57107
101927221
10491
401428; 441295; 101928492; 101928605
253039
0; 0
92154
1785
8751
0
400986
84516
64860
10129
285343
285343
100130776
23196
79810
93653
54856
54932
285367
285367
11335
399726
399726
0
0
0
0
80705
80705
90231
30811
7431
101928001
101928001
406988
192111
23196
23196
23196
23196
1604
6573; 101928717
6573; 101928717
150356
55118
3094
3094
93010
93010
51326; 100294341; 100506084
0
0
23219
23219
23219
0
0
10627
10627
10627
100130417
100130417
339201
9765
124773
126536
23002
150297
150297
776
100874195
100874195
1974; 6043; 619567; 619568; 677847; 100302143
3488
10476
55727
23542; 284939
101928817
101928817
1452
1452
0
5194
127707
145873
145873
23218
160897
160897
197342
100131434
23057
6525
388685
10903
7756
64399
54328
54328
338799
100506866
157627; 406907
57692
100507564
57142
636
7266
0
0
23235
4760
23013
23013
26036
10556
10556
10556
284926
0
23135
23135
114796
64344
200298
0
0
0
0
4670
54969
84268
0
51409
440279
440279
9455
728081
389906
0
0
0
0
0
400169; 101928841
400169; 101928841
3842
79015
4673
100507567
100507567
0
0
23181
5924
642533
100169752
84002
340156
0
283050
22907
100131170
0
0
421
81533
0
197187
9283
2103
283726
0
0
0; 0
3321
3321
100505727
100505727
339766
339766
0
0
0
0
92154
129685
129685
729678
441869
441869
645784
0
23065
148254
148254
100507516
0
22824
0
388531
118611
8635
23380
23380
730051
0
100652856
100652856
9976
0
0
0
10950
0; 0
0
0
285961
155060; 100289678
0
80124
80124
0
8725
221458
221458
101927468; 101929257; 102724558
346157
0
0
0
100310756
375196
100506271
440952
440952
0
0
400756
0; 0
645513
0
0
791114; 101928818
791114; 101928818
400831
400831
196446
4661
101928896
101928896
0
167153
0
0
27068
27068
0
284274
100506016
285877
285877
486
0
0
400073
6492
100287015
100271722
0
285368
199990
388939
0
284889
55832
54765
9399
59274
0
10659
27145
0
57575
57575
0
0
0; 0
0; 0
26787; 27316; 101928747
0
0
6300
6300
150051
0
23406
0
55127
1974
348980
0
57139
57139
157697
157697
221477
81573
101927531
100507098
285780
285780
5261
5261
167826
222234
0; 0
0
4008
440896; 101927424; 101929800
80155
80155
0
0
100507389
100507389
10695
0
0
0
0
0
0
0; 0
0; 0
0
441208
374890
255025
0
337882
339855
0
0
282566
0
0
388403
286189
0; 0
22846
284219
3073
221091
93594
0
0
400622
101929402
253805
0
0
100288310
0
285370
285370
0
0
283761
100506274
100506274
388685
388685
100689073
100689073
0
0
257407
0
101929734
0
0
256380
256380
285097
285097
283485
283485
0
0
440699
0
89876
89876
388946; 101805491
388946; 101805491
0
0
23081
101927007
0
0
388650
1277
0
100507654
0; 0
100131366
100507274
100507274
100996570
100996570
126231
338809
100506331; 100506331
100507086
0
0
0
285326
285326
0
283994
729224
4241
0
0
0
0
0
25800
197322
0
135892
100129461
285266
100128071
84439
4676
0
100506538
286178
440137
285313
0
197320
5817
6546
0
0
283687
0
0
0
0
0
284513
10777
10777
221178
0
89797
30844
30844
401098
286148
54758
100506724
0
729993
0
0
0
0
0
0
1821
6616
255082
255082
255082
284677
0
5081
100996455
57709
100507535
0; 0
84516
283025
0
0
0
150709
51755
51755
0
0
0
0
150384
100506142
100506142
319089
319089
348751
0
100505624
100505624
10180
100507584
0
0
0
0
0
0
85495
0
9071; 101927308
54361
0
0
441094
441094
285513
285513
0
0
0
286297; 100133920; 100996643; 101928195; 101929583
100133920
286297; 100133920; 100996643; 101928195; 101929583
0
283887
283887
144809
0
5635
406970
406970
284805
284805
100288490
100288490
768206
0
652993
27436
0
0
100129858
388387
283796; 653720
100506475
375513; 728411
55279
55279
101928343
101928343
0; 0
153577
0
100132987
286149; 100422964; 100500907
151254
151254
54906
0
0
0
0
0
0
157697
100144604
0
222235
415056
415056
0
0; 0
0; 0
0; 0
0
0
0
0
0
0; 8654
0; 8654
100506215
128876
128876
0
100506275
386597
386597
0
400794
55703
55703
0
0
5911
5911
0
0
0
0
0
0
0
8847
8847
116412
0
0
374946
339929
0
100287227
1778
101927314
100652770
100652770
0
0
100289090; 0
160428
286087
100132078
0; 0
0; 0
0
0; 80184
0
0
100874205
100874205
0
150365
285740
79600
0
0
440073
51320
51320
644623; 101930578
0
0
100271715
5239; 440896; 101927424; 101929800
100861552
143903
143903
348808
101927121
101927121
114815
64943
64943
284751
200830
100505758
149773
149773
101928335
0
84765
133923
100505853
100874291
9815
9815
100652911
101928651
101928651
3953
646168
101927138
0
65072
9126
54207
0
64895
100874292
0
0
0
100506834
0
0
283484
283484
0
0; 0
0; 0
0
5269
0
0
283854
375616
0
647589
647589
0
0
0
79683
255101
0
0
0
0
129685
0
0
0
0
0
26716
26716
9557
0
64065
550112; 550113
0
54741
3953; 54741
100271832
339768
339768
153657
285389; 100505902
0
340107
340107
0
158228
101929607
101929607
100507250
101928989
0
0
101927787
100287221
101927813
2549
285498
374666; 375260; 375690; 653635; 100134445; 100287171; 100288778; 100653296
0; 22890
100289373
100289373
3786
100506930
100506930
55689
149478
100506311
100506311
0
7327
643837
133491
133491
254128
0; 0; 0
100129195
400242
138050
0; 56252
55692
55692
100505782
100130275
100130275
51667
146057
0
162394
9358
9358
58517
219990
3800
284358
100996760
768096
101929132
25831
114783
100101467
100101467
286002
55275
283588
284385
80830
100507398
100507398
1915
63897
2561
0; 440104
5337
374393
374393
254100
116966
286411
0; 0
84239
200728
100506660
11185; 84182; 100526825
114784
11329
146336
101928837
81502
0; 0
0
0
0
58508
100132735
146378
0
23276
27250
493812
493812
284086
284086
134728
145407
100506258
79587
399947
399947
53373
53373
1773
0
100874058
0
23132
0
0
3958
340529; 645974
284071
283177
219731
283592
440952
100506107
100506433
2187
2187
100506827
0
11030
0
374569
374569
7175
254102
102725017
285441
0
80830
0
56987
0
0
0
0
57498
730051
0
2560
8915
8915
84911
339005; 440253
102724814
102724814
0
348654
0
0
727910
100507584
100507584
0; 3842
6453
6453
162655
374
0
101928231
84163
442523
55283
440993
0
440101
0
0
0
92285
30833
6867
163486
0
283416
442524
0
0
0
440854
7773
0
0
283665
0
0; 0
84172
101929225
0
101927111
101927111
0
0
0; 0; 0; 0; 0
0
283516
339263
79648
0
473
10146
6713
0
6654
440944
285758
10128
55023
55023
9720; 284047; 348254; 101929141
285401
23077
158376
90423; 440862
339505
10060
0
440078; 101928910
440078; 101928910
440078; 101928910
119385
119385
0
7690; 100506639
84140
100507600
25914
100505839
22839
255130
0
79066; 284009
0
0
0
0
100130111
100130111
0
100506606
0
137994
2182
2182
0
0
100505878
0
196951
147670
0
9462
0
100506497
286046
0
0
100874238
100505811
340206
340206
0
440253
26222
0
0
56180
0
0
6461
0
0
283521
441072
0
221178
400955
284578
100862680
375189
6786
0
0
116729
387486
284788
0
101927547
0
645158
100240728
100240728
0
101928190
0
5096
0
0
0
100507602
101928614
0
0
0
0
0
0
0
0
0
0
92270
0
92335
283450
414236
4701
0
339862
23022
65268
0
0
100507403
158228
0
0
159686
494470
90853
401106
414235
148145
0
4660
0
100129196
100129196
0; 0
0
100507300
100507300
100507634
100507634
9526
285084
55187
8987
152559
90102
0
0
55909
9705
403323; 0
51606
51606
100128946
0
100130522
283038
10885
51659
100289211
101927870
101927870
57501; 100132731
201617
401312
401312
101928002
284080
284080
23232
100507034
9654
285352
84986
84838
100189589
285768
120935
375616
0
0
0
283745
283745
0
101928877
0
29797
136288
0
0
4774
0
79781
101926996
0
100507240
100507240
2582
2582
100874114
400238
400238
400238
0
0
100506733
0
101929114
0
158067
0
100132005
100133308
0
101928068
5894
0
619343
161394
161394
284688
0
57335
100507117
0
0
0
2628
100507299
0
0
0
5429
5429
101927604
64844
64844
0
22882
0
0
0
0
0
1487
338862
5527
200576
23026
0
285847
285847
100131755
400960
2869
400620
100506915
100130548
0
4820
4820
0
0
0
100128176
100128176
0
0
0
254102
0
101927282
401068
145508
145508
0
101928535
55101
400794
0
10161
643401
339345
0
0; 0
51194
114827
0
0
0
101928303
5158
101927967
101928687
0
54067
100133991
53344
101929153
100128782; 101930476
0
8690
0
83850
4916
55711
0
10330
280636
280636
101926944
0
0
0
0
0
0
0
0
0
0
0
0
0
10939
283547
401134
401134
0
338817
414245
64417
0
0
101926960
0
0
255520
255520
51059
151651
101926915
0
101927994
0
101929084
0
285954
0
0
0
0
654841
101928388
101928388
100505658
286207
286207
0
253573
102546294
100507470
101928165
340094
340094
0; 0
100129175
27328; 83259
414201
0
0
101927380
201134
126208
0
729178
729178
100144597
100144597
400579
0; 0
0; 0
101928663
6493
960
0
0
0
3326
100616104
9446
6566
100289683
100506498
249
284119
1267
1500; 100528016
0; 6991
653583
9147
7586
55787
100127983
9578
1982
130916
130916
6196
92659
6203
79657
84131
140775
0
131965
5336
7273
0; 0
254827
84159
84159
11171
100506655
6506
6506
441081
84188
10097
0
0
51614
10244
5565
647979
1356
653319
118460
389906; 441528
389906
0
8893
222068
222068
26267
125058
0
84250
130752
0
5611
26783
203238
7329
9782; 724102
51244
253143
4774
50810
50810
84679
144568
283788
283788
4154
149297
8434
8434
57478
26220; 100287576
26262
1654
80034
80034
255031
134492
730202
6882
6882
642477; 100653149; 102725127
5361
23112
10018
55384
440465
440465
100131262
0
203238
5194
5194
85001
85001
0; 0
0
7798
131583
3537; 28823; 100290481
161145
9551
0
7565
7565
574028; 100507616
574028; 100507616
9283; 284570
129138
283404
2335
22950
54816; 145783
0
6714
6714
401491; 101930048; 101930053
1495
7343
84740
146857
0
0
0
152078
10992
466
400617
1810
1810
84629
256021
126147
51280
8675
0
84914; 147687
84914; 147687
6733
148189
100506540
0
0
283337
2531
9411
202915
91869
5820; 100302185
284098
23285
8499
0
374786
374786
283989
26058
63892
100292680
100132356
255104
84376
100996549
344838
643236
643236
84243
4796
4796
22933
150248
150248
101928157
0
57556
85458
85458
0
439911
10063
55070
101927117
55075
5230
374946
10198
157697
0
0
126755
113146
100506469
3840
0
643763
643763
148103
148103
23224
3855
3855
5175
170961
170961
25820
101928857
644242
0
64857
0
0
93556
113230; 102466515
23732
0
400258
400258
349114; 101929038
349114; 101929038
80228
151254
0
283948
0
0
3492; 0; 0; 0
100506351
0
0
0
0
0
2
285500
55314
401320; 101928623
401320; 101928623
10057
64788
55757
55757
4026
200403
0
0
0
79656
100131496
100507032
100507032
80313
80313
284443
222068
0
164380
0
100505609
100505609
26052
26052
101926918
388722
388722
57488
0
100302692
84230; 101927933
257397
6120
51678
79632
0
100132707
0
654429
7168
124751
81893; 641298; 100271836; 101060604
284391
66035
57604; 101927137
199990
1773
8876
0
0; 8536
57020
81502
404201
80709
64430
100131541
54816; 145783
101927377
28985
100508631
148709
26266; 647087; 101930655
642691
647310
164153
7582
100996385
57234; 100996741
54094; 100874164
64745
0
643382
101928020
0
0
285194
285194
5342
23635
0
91875
5069
5069
147081; 401884
0
677824
285268
91768
147694
729121
0
0
100506070
101926987
5465
11096
728411
202051
10085
102723167
152503
90416
220
100507462
55683
339751
0; 57460
346157
100507059
100506207
55024
100873942
84690
84690
0
0
58492
9147
378938
140688
5136
8091
8091
158960
255027
8456
441461
441461
9732
112770
112770
0
9665
9422
64224
339324
768239
54881
113235
84913
84913
9378
0
285512
80194
0
84268
0
286101
284014
0; 0
222183
387923
100128881
9448
253461
8996
118426
0
0
253639
92017; 101929304
23347
0
89839; 100288637
284390
284390
26005
79794
79794
23122
0
158293
285989
0
0
0
25981
25981
146850
57610
8439
57496
57496
0
0; 9555
100130557
0
100133089
8490
10099
10099
286103
286467
160
100507099
728190
0
102723918
0
100652772
83941
0
0
0
54454
284408
50999
50999
8470
144348
101929759
374864
0
0
84224
128611
128611
728264
0
0
440584
254268
0
0
23005
0; 0
0
100506127
0
119548
100861555
0; 0
284276
284276
0
0
9855
63950
0
100506885
401320; 101928623
0; 0
29940
29940
0
0
0
6720
0
0
145820
401233
0
399669; 100529240
399669; 100529240
0
100507054
159989
159989
200205
126520
503569
0
284260
0
100505783
51029
5195
11196
100128590
0
6249
728192
55604
404672
0
0
619279
91661
91661
773; 100507353
773; 100507353
0
0
84629
0
22897
677844
57560
0
285172
0
23378
120114
51317
414777
0
132241
387357
387357
124402
124402
100130992
100874392
10489
4296
0
83608
284306
27086
55066; 283922
414235
340544
126661
54875
0
0
101928504
246318
100507351
5791
0
79669
9813
9813
10801
100506599
54094
0
0
5394
255167
284759
0
720; 721; 100293534
0
4735
170506
4712
51013
100128288
0
0
253018
115004
5062
0
0
0
81856
96459
253962
0
0
9972; 0
339390
158402; 0
158402; 0
10588; 100528021
114794
114794
23030
57597
25890
0
283486
284600
0
221472
6553
729975
26268
26268
388011
0
0
0
389170
55275
55275
0
0
57007
0
0
0
0
644135
0
23223
23223
84263
158257
101928047
283232
0
0
100131434; 100272228
219938
26155
157693; 400728
157693; 400728
7994
100130581
386597
0
101060609
0
0
0
0
0
23177
0
285954
0
255027
0
440482; 440482
401884
0
5870
100131860
0
441733
441733
112724
440508
0
100130855
0
3845
3845
100996286
5663
338069
0
103352670
26263
4802
0; 0
100507254
0
353135
353135
7428
1191
0
0
0
0
38
100507053
56776
0
6310
101929125
378825
0
9223
9223
203413
0
114780
340152
286190
387640
387640
8745
79776
283849
654254
654254
728606
285736
0
100506013
0
285888
101929774
0
0; 0
0
117143
158035
158035
158035
0
100507098
440352
388182
57613
100505835
0
5933
90411
0
643210
0; 0; 0
144481
0; 0
101928858
727916
0; 220594
64150
100506492
0
0
101927416
101928505
401550
0
3653; 6638; 91380; 347746; 100033416; 100033433; 100033444; 100033450; 100033802; 100033820; 101930404
3653; 6638; 91380; 347746; 100033416; 100033433; 100033444; 100033450; 100033802; 100033820; 101930404
101929064
0
0
0
0
0
0
11249
0
346389; 101927668
0
283587
80006
1601; 101926921
101928043
0
0
84852
0
79086
0
66004
149643
0
9066
160428
0
78994
54819
5069
0
10485
100288198
100288198
55503
253650
57545
0
388815
255394
783
783
25992
0
0
23263
255798
1238
149773
0
0
0
54058
54058
651430
283888
0
9534
0
0
0
4055
613266
0
0
0
57568
266917
266917
10290; 100996693
4211
0
285540
53344
100505832
55102
257358
257358
84859
0
100506844
80723
0
27068
101929690
23355
100506428
126364
441666
400765; 406928; 100616452
400765; 406928; 100616452
100130357
0
0
100287765
2176
100132077
0
56907
51144
2993
0
100505918
0
0
0
100129917
5747
0
646450
0
100996419; 100996419; 100996419
100996419; 100996419; 100996419
55819
101929549
100506526
101929622
100862704
100862704
3653; 6638; 91380; 347746; 100033416; 100033433; 100033444; 100033450; 100033802; 100033820; 101930404
3653; 6638; 91380; 347746; 100033416; 100033433; 100033444; 100033450; 100033802; 100033820; 101930404
93
0
0
286234
84893
0
0
54455
56981
0
84239
100506229
375318; 653437
79819
2220
0
283688
127495
23433
80381
283897
91351
728868
8189
0
55349
55349
0; 9441
728084
0
0
0
205717
2835
285043
163351
163351
79987
641384
0
284808
199777
101927206
100129447
101927768; 101927794
101927237
0
28970
202374
285941
101927710
0
0
1131
1131
113201
644997
162282; 0
0
0
100302691
100302691
100128420
100128081
161635
0
100874068
100874068; 101930007; 101930262
100507244
100507244
79768
55714
0
0
100506999
0
0
100506489
203238
84449
0
0
100652791
0
150465
147166; 101930301; 101930303
0
0
100506379
100506379
100130519
400581
400581
0
0
0
0
0
0
8509
0
5256
64283
0
7697
23196
154822
0
5995
100507391
125476
0
0
0
101928555
9923
28992
51667
0
0
56994
0
152687; 255403
80208
57188
0
4050
54067
399716
3801
401220
0
85463
101928483
100862662
0
0
0
731424
0
122664
101927438
0
163115
646241
0
0
253738
0; 0
400752
0; 0
0
0
0
0
101927944
0
0
100288798
0
0
92140
401074
401074
170370
23365
103352539
101928420
9096
9096
0
0
387338
100289635
4297
101928099
1314
172
158062
0
0
120863
100129129
100129129
0
100289094
0
100874051
7559
25939
25939
100048912
0
10006
8091
253635
0
213
388815
57591
10245
0
0
0
0
0
100506428
100130717
5175
0
0
0
102723757
728353
728353
5069
101927574
101928211
0
0
0
0
29969
10856
10856
101927253
0
440078; 100128890; 100132923; 101928910; 102725108
440078; 100128890; 100132923; 101928910; 102725108
11325
11325
9066
642852
100130958
197342
197342
401261
100192378
100192378
100506731
55108
374900
694
100506314
284723
25949
7553
83592
100500824; 100506495
0
158399
7171
0
0
100505967
81855
201191
201191
201191
100131581
0
646762
645984
150538
0; 8629
0
23042
23042
160418
10777
84777
23317
0
0
0
0
0
55216
55216
283692
55691
64087
0
285093
100506071
151393
51706
0
0
0
0
399900
55048
55048
3177
0
51247
0
729870
389072
101928191
0
5578
0
3909
1729
100505648
0
0
0
100289019
0
0
114827
0
440416
1745
84144
0
0
5787
0
0
0
0
115825
56243
121441
84696
0
389634
441108
0
574407
100506497
0
0
0
390790
0
9711
100133039
0
0; 4289
100131176
0
3177
3177
80144
0
101928054
0
643549
0
101927990
100506622
646168
101927069
0
55174
79582
55370
55370
285331
0
101929456
100288122
101927066
145942
0
0
0
51101
283601
0
349075
338739
284958
644660; 100500914
101930593; 102724352
0
101929248
352990
0
51130; 0
25776
0
25909; 285116
1268
0
284161
333929
0
0
101927667
101927861
101928682
100506742
101929524
284242
645485
56956
414196
101928988
0
0
285593
0
0
0
2898
0
9589
93109
283403
283403
221122
221122
339168
101928590
0
101928955
101928955
101927196
0
92129
1588
0
0
101929261
63947; 728656
2288
2288
0
0
113263
113263
3092
9411
283314
27303
0
0
0
65217
0
84465
286184
4676
441212
0
0
0
64283
0
728558; 101927104
0
0
0
3672
56172
56172
401321
0
0
100379661
497256
2549
0; 0
0; 0
0
0
284440
9487
142680
0
89857
89857
161725
60674
89978
0
4139
0
101928251
0
100507506
339788
8701
285753
100127974
0
0
0
144535
0
284353
0
116933
0
1211
0
645191
0
9138
100132815
340037
101927543
0
0
23302; 339166
440503
440503
84698
0
283788
83882
344838
2494
338588
0
100129455
0
0
0; 0
0
3096
6814
401562
401562
0
120114
102546299
0
101929741
101928200
0
388011
0
101928161
158833
0
100874371
0
0
400568
285205
101928781
101928781
102724162
201477
0
400581
0
266671
58160
0
353132
101928098
0
100129662
101928386
0
114044
2868
0
101927195
101927722
0
9220
574407
84725
0
58493
0
101927143
342926
101929552
101929082
64881; 101926951
0
387895
101928845
0
100506392
0; 0
0; 0
25824
0
101928132
0
100128993
0
84902
0
9946
0
0
0
0; 0; 100128198
0
255411
60598
0
0
101928513
0
0
10241
246312
0; 0
100286989
0; 0
0; 0
0
0
0
121952
7259
7259
0
283011
101928327
7075
150759
150759
339005; 440253
59342
85367
101929591
283514
0
100506328
0
606
606
3681
208
101927889
222008; 285878
113402
79691
79691
283392
283392
201229
81894
4739
283856
256380
132724
399821
283208
101929745
0
8569
0
283731
26092
101928376
399671
0
29880
283694; 727924; 101927079
283694; 727924; 101927079; 102723532
0
0
6638; 8926
0
0
0
0
374987
0
0
151121
147429
26190
0
112616
0
0
116447
0
101927988
285972
0
0
0
285834
0
26986
0
0
9229; 102724716
0
0
0
144132
0
0
8444
101929143
140469
283685
101928809
0
0
100507404; 101927830
0
0
55567
150527; 646743
101927735
101928708
0
0
387895
387895
58504
340017
338963
0
101928725
147646
101927715
643648; 101927827
196475
101929582
222826
389247
100507064
0; 0
0
101927490
101926959
414260
664701
51427
0
100874239
0
0
101929684
0
0
0
65268
0
0
0
0
0
0
84766
0
83849
83849
54089
0
6568
6568
0
0
0
100505875
100505875
0
645188
0
386678
0
0
0
0
0
0
0
0
0
285755
100133461
389043
0
23333
23333
23333
0
0
102725382
169841
169841
0
0
151657
0
403150
284669
284669
6251
100129845
100506680
100506680
5226
5226
163742
0
100127950
0
101928167
0
101928626
101928516
0
0
0
100506379
0
0
0
0
0
4842
23786
0
0
0
5465
0
0
0
100861551
0
0
400590
400590
0
0
0
0
0
0
0
0
439949
0
4129
4129
0
0
0
0
0
0
0
0
0
0
646241
101927821
79905
101927211
0
0; 0
0; 0
0; 0
347344
347344
57690
27161; 286109; 286109
101928973
101928973
57038
100874305
0; 0
0
64770
100507534
0
0
152024
101929752
729506
101928850
0
0
0
0; 0
0
101060553
0
0
23243
7296
4811
101927350
0; 0
153910
0
0
2070
0; 0
400654
101928684
0
387601
387601
285419
0
641365
642757
0
153469
101929488
101929757
101926962
5010
100131814
0
0; 0
0
0
0
0
5890
0
25902
0
642394
0
0
283450
60625
0
0
0
2996
2996
0
0
101929504
0
0
55737
0
0
0
0
0
0
0
0
0
0
0
245911
0
0
0
727832
283767; 440243; 727832
283482
0
155185
0
0
246122
0
51265
0
0
0
0
0
442028; 644316; 101927088; 101927527; 101929518
100506127
0
200403
0
0
0
57563
0
0
101928539
101930541
0
101927295
0
0
101928961
0
728099
0
728099
283432
0
101927228
338579
2829
100506122
0
0
100270680
283387
0
0
101929657
5828
0
0
0
284186
0
102724612
101927112
100128285
0
285577
648691
101927901
340340
0
0
286083
0
0
0
101929025
114899
0
100507033
0
9771
353088
348254
0
100874365
1416
80005
339298
0
0
284576
284576
23181
100861545
100859921
286370
339622
0
0
0
100128554
10352
101927176
0
151877
100506172
100422781
101927849
0; 0
0; 0
0
101927876
0; 0
0; 0
0
0
100309464
0
101927450
339975
0
401288
101927704
147409
339476
344905
0
285181
440602
1776
101927273
0
0
150005
150005
101928009
101927166
101927166
339874
0
101927528
101927690
0
692247
692247
692247
200081
101928661
285349
0
0
0
8829
0
114794
100505716
441355
285796
0
374470
284661
284661
0; 0
120400
101928205
340618; 100302526
100128126
0
0
85449
285220
100996590
101927017
285627
339894
402381
116984; 101928667
0
0
102800316
101927096
401497
0
0
101928245
101927051
101927051
0; 0
0
642924
101928907
374900
101928333
89876
89876
0
0
285103
0
101927877
728012
0
0
283585
101928535
0
101928443
0; 0
0
101928618
101928551
101928551
0
101929123
284294
101929526
101928185
0
0
0
0
0; 0
101928865
441009
728805
102546226
101929312
101929083
9720
100861553
0
0
101928435
100133308
0
79781
6093
0
0
55843; 101928361
404744
283214
647107
0; 0
100422836; 100422870; 100422956
0
348180
348180
348180
340156
340156
101928040
2864
0
222389
0
101928861
101927310
400655
101928995
8082
283914
101927346
6285
85478
101927494
0
101927396
101927592
0
101927164
100874035
100506068
0
101928273
283435
388906
0
100506368
144920
0
0
101927058
100874018
100505641
101928012
101927682
101929147
101928418
101978719
101929648
0
100506939
101927948
0
0
0
0
0
285501
101928491
730139
101929284
101927523
0
0
0
101928475
401612
728445
0; 0
0; 0
1102
284260
65065
0
101928823
0; 0
0
0
0
0
0
0
100129476
0
101928326
0
101929384
0
0
0
0
0
0
6546
1768
1768
101927591
101929478
101928314
101927537
101928565
0
0
0
8091
0
0
0
0
0
0
285692
6886
8678
0
0
0
0
401612
0
0
0
102724640
0
0
0
286121
0
0
100874243
140733
101929486
0
0
100874314
0
441178
0
101929662
0
0
285735
0
400794
100874205
0
0
0
101927829
0; 0
0
150185
115004
399979
0
0
148789
0
101928196
9400
283461
0
0
101929181
0
0
0
0
0
101929224
0
0
0
283352
645513
645513
645513
0
0
0
0
0
0
0
0
0
0
4585
0
0
102724386
0
0
0
6334
0
0
0
0
643677
200035
114780
100133669
0
0
0
0
0
0
0
0
0
0
0
0
0
100996624
0
400709
100505718
94120
0
10390
0
0
0; 0
170371
101928668
9204
0
78996; 653739
0
0
0
160365
0
7171
0
0
9953
0; 0
0
0
0
0
0
0; 0
0
0
0
51639
0
0
389161
389161
3493; 3500; 3507; 28396
0
79659
55743; 100128843
100507321
100507321
0
80219
159963
0
0
0
114817
266695
0
100423041
0
6629
0
0; 0; 0
131368
6601
284498
284798
100505635
286135
100996490
100505583
317761
286068
0
157931
0
0
0
400620
91977
91977
79890
0
0
0
0
100506413
100506730
100506730
0
100130654
284958
284958
5883; 100130987
0; 0
65268
896
101927495
284898
3717
0
0
727699
0
0
101928694
101928580
0
101927244
152225
101927734
284757; 729296
101927159
0
139420
0
0
0
0; 0
0
0
0
101927582
286144
0
0
0
0
101927815
440279
0
101929172
0
100874182
100874182
0
0
0
0
92292
0
0
0
7871
0
0
0
0
101927084
0
101928833
0
0
0
101928537
101927193
0
79781
7643
0
93986
23517
0
0
101928298
5820; 100302185
101928770
0
0
0
0
0
0
245935
0
0
100861543
0
0
101928739
0
0
0
0
285429
151171
0
0
646383
401260
0
101927606
642426
221806
8654
8654
0
0
0
0
89795
0
23522
10208
129049
91584
147660
147660
286058
285965
0
574538
641364
0
94120
22861
22861
374618
0
155185
100507156
339685
0
163051
0
8874
8874
101927914
1262
101928446
0
0
25981
0
0
374900
0
0
54212
0
0
0
374860
374860
100507098
0
0
319089
0
116328
80317
80317
0
0
283682
0
0
286554
0
0
121006
283777
100874012
5166
0
0
400955
0
64478
64478
0
255082
162998
55016
101927560; 101927587
0
0
400680
6399
0; 0
101928583
101928583
0
387751
286177
400360
84433
200403
22987
0
150696
0
285830
100423035
0
65250
285819
101927359
0
148789
6150
0
0
0
283112
0; 0
0
0
0
91807
0
440072
100509814
0
0; 0
0
285889
8428
8428
654780
0
0
379034
85451
100852407
0; 8202
9175
6742
134829
346157
100506599
100506195
0
0
101929586
0
57701
55284
0
55748
196385
101929260
0
0
0
401237
127428
0
0
101929147
401014
0
64641
100652730
0
0
0
284071
101927623
63895
284486
101928622
340090
51479
339539
0
0
255177
0
0
0
101927455
339442
1130
10924
0
55112
101929473
101927641
101929196
441666
0
0
0
440028
2205
339978
0
101927660
0
101930657
101927586
0
0
101928144
440704
84270
389161
348980
643749
400541
0
1586
0
0
0
254028
0
0; 0; 0
284263
0
116449
0
101928460
283659
266553
101928314
0
101929505
100128292
0
400952
117584; 100529207
101927043
0
0
0; 0
0
0
0
0
340074
347736
101927040
146513
0
285527
100130078
125115
125115
101928651
100507064
285191
196475
101927869
401474
339874
221458
285943
159091
0
101929279
441024
401176
55704
285527
284312
101929413
101927447
0
118611
400548
0; 0
286009
0
0
0; 0
0; 0
0
101929325
199990
0
0
338651
101928784
285547
0
0
0
0
151484
101929319
101927075
0; 0
646600
121643
100874375
339988
339988
101928847
101929176
157381
101928553
84230; 101927933
81832
0
284632
339789
0
101928476
101927286
122183; 729233; 729240; 729246; 729250
0
286114
0
100996665
0
0
259283
642987
100188953
56956
0; 0
285593
285224
23190
103283057
0; 0
0
101928101
253044
644090
0
0
0
81849
0
0
101927044
101929288
54981
285311
0
100128025
0
221178
0
83594
339807
2086
401565
0
100128840
101929118
101928886
0
254099
7772
83988
84073
101927157
0
0
0
100130285
0
101927379
100885798
652972
349408
0; 0
101929081
414201
64800
0
23057
0
101928389
101927034
0; 0
101927049
100628307
0
339568
196074
283089
646600
0
0
1656
100272228
339666
339822
347918
101929297
9798
0
101928283
0
0
0; 0
0
101928417
101928271
101929247
0
0
101929239
0
0
101929406
101929517
344454
791114; 101928818
541471; 0
102723704
0
100288238
101929002
0
112937
0
0
84269
101927657
0
101927502
84629
0
0
400456
101927723
286042
286042
0
340069
0
339468
554279
285590
101927513
100359394
0
404636
441086
101927279
101929133
101928449
340357
101927648
0
0
0
100128788
0
0
101927460
0
0
729234
55604
0
0
101929949
100379174
286075; 101928160
0
0
0
0
100874143
101927210
0
0
338653
0
0
101927095
56243
2956; 440864
23268; 101927371
0
503519
101928201
0
0
0
3043
101928795
441025
101928937
100101467
0
100861546
23036
0
0
0; 0
0
0
0
0
0
3687
101929441
101929241
100287877
0; 284930
3696
0
646522
6209
101928135
0
6910
101927071
347475
0
0
101927406
0
0
0
0
2819
2819
0
0; 0
100506195
100506195
338694
285375
101927865
0
255394
0
5007
0
729083
0
0
0
340581
0
728192
101927224
101927313
0
0
0
101929557
100289061
0
101927449
255654
0
0
100289058
101929460
100289090; 0
0
0
285045
285045
0
101928894
0
284837
0
80125
0
0
201625
91156
100507053
101928646
0
101927049
0
0
0
101927843
114794; 0
0
0
54965
0
23352
0
0
101927363
388456
0
100652929
100129029; 100131270
101927650
101929265
0
0
0
0
102723165
0
101927616
0
146664
0
0
0
100507065
283197
0
0
0
0; 0; 0
2160
101927508
101928978
0
100856811
0
101927059
101927422
0
101929620
0
0
0; 0
130399
101930566; 102800447
0
0
102723448
0
0; 0
0
199692
646600
646600
140733
0
0
101056700
414300
51643
2491
0
0
124565
124565
8847; 406948
0
101927018
0
0
100874063
100270679
101927526
101927362
2065
2065
100506733
100506733
0
414319
5336
101927219
0; 0
54885
0
101929269
0
0
101927247
101929019
55567
0
100861573
101928907
101927331
0
101929584
101927534
0
0
0
157697
100852409
79917
0
0
8028
100129603
0
724087
0
0
0
0
345611
0
0
101927783
0
0
246312
0
0
0
0
54476
266918
0
100128977
100287569
101928813
101929167
731223
0
0
266919
0
101927761
101927553
0
0
0
0
0
496
496
0
7499; 100132596
0
0
101928031
0
1518
245910; 503614
23080
0
55553
23387
285025
55742
0
0
0
168507
4638
0
0
0
57724
0
0
254013
254013
0
85379
0
0
57234
101927766
0
0
0
114795
285638
0
284525
7955
29761
283130
51201
0
80824
0
0
401282
9722
94121
0
79817
1662
0
319085
91149
54768; 100288805; 101930373
0
256158
339896
0
0
0
0
0
57719
0
0
342184
0
0
55036
3633
100874187
0
285463
152274
0
0
285456
63895
401324
1002
340184
0
861; 100506403; 101928269
9901
0
0
0
55209
55209
286359
286359
57582
157273
0
0
27085
8945
0
220980
101928153
729652
780776
114827
0
0
619427
7139
0
23129
143425
55008
0
285778
79906
222696
246269
79368
50937
150577
284950
0
285422
285527
0
285300
0
0
3295
0
0
0; 0
94097
100127955; 100128374
0
0
0
0
0
147949
158035
643650
439927
27185
0
671; 149684
2898
728116
101929073
3909
100507283
401320; 101928623
84449
81693
100130278
55764
124454
0
283140; 100506870
0
284551
23263
23263
130813
128954
170425
100131763
0
158434
0
114827
8821
254268
51256
0
0
54872
202134; 285596; 100507387
387694
283045
283045
0
0
400965
170082
170082
100132677
283194
286234
284395
256764
400798
9223
9771
0
0
285905
441178
1381
0
197021
222584
0
0
100129620
55084
84253
101929717
283089
404636
401463
0
0
133522
284100
0
23085
0
0
0
114827
114827
0
401172
23107
55819
728690
100190939
0
101929268
95681
256006
221264
0
0
0
85301
831
100132354
0
63895
378832
100130456
219578
25862
222696
283999
148930
339593
100131347
0
285852
0
144742
23200
23200
441151
441151
100316868
100316868
84176
0
284071
0
101928551
101926975
790
4750
101927111
0
284865
149647; 149647; 0
256158
0
283875
285857
0
0
0
0
285231
144571
0
0
0
102723927
102724718
401114
0
0
728283
100130894
401124
163486
100630923
100630923
93444
101928519
401074
283033
162655
0
100652824
118611
646324
100131756
147004
57234
255031
255031
255031
255031
282980
388011
101929762
0
100506465
283314
0
729173
57560
441528
285150
729866
0
0
151790
5623; 100130856
480
101928607
100506195
0
0
129080
285766
339855
100132116
0
0
144817
0
122773
0
286223
441108
285708
285708
164045
144776
0
0
0
401585
100127940
101928999
84268
0
285045
165631
219690
606553
0
11128
284418
101928405
642696
162993; 100505555
283860
0
101929538
101927257
1131
374868
0
27442
374900
145447; 100616234
0
440416
440416
283933
392459
0
0
22941
0
0
100505876
400579
219688
255220
23033
0
0
387486
100131755
284274
400748
146795
101362076
0
0
100996702
100507435
89866
0
729732
0
0
0
8847
100130264
284930
100499227
0
100129427
286442
51621; 100499221
400618
84140
0
56203
100130815
0
157570
728723
728723
0
539
100131551
100128830
619455
5034
0
0
51802
0
54861
10419
10419
2934
169355
643711
647323
0
0
0
642620
0
728073
103456507
0
0
402778
0
100506557
266553
101927360
339834
338005
256646
0
0
0
23317
0
1906
0
0
283742
100291323
23269
862
221710
389170
0
0
375607
100131864
285346
0
100190938
0
166979
0
142685
10607
10385
101929239
144715
0
100128594
0
0
27165
27165
27165
266553
286238
121643
0
101927588
101928666
0
0
133308
100289045
0
643659
0
0
0
0
0
0
0
26062
0
266553
266553
266553
0
196913
338667
55531; 643923
0
93654
0
0
2012
0
0
337880
0
0
283579
0
0
0
0
55561
57482
0
151760
151760
0
0
0
0
727924; 101927079
727924; 101927079
150864
0
93986
101927606
152578
0
80835
0
0
7143
0
9782; 724102
9782; 724102
101928495
724102
8178
140258
0
0
0
0
0
0
57057
0
0
337878
168374
168374
0
0
83852
83852
337879
0
6546
0
0
3276
3899
266553
0
6714
6714
0
0
266553
266553
10746
10746
64593
79659
390637
0
4257
0
7148
0
466
0
6546
6546
64593
9782; 724102
56655
1768
1768
196385
480
7030
5914
2915
56956
56956
83647
4297
3251
139629
1956
1956
3537; 28823; 100290481
255394
255394
0
54729
50862
50862
0
127841
127841
0
0
79917
0
0
0
0
0
0
0
0
0
0
0
9797
0
0
79149
101928968
0
93349
0
0
0
0
0
0
5101
5822
5822
100287290
0
83658
83658
0
0
0
0
85379
119016
0
0
79705
0
0
5376
5376
5376
89927
0
0
0
727957
0
54918
0
2528
2528
0
4588
10376
0
0
0
2212
2212; 9103
11098
0
22982
400940
400940
0
0
0
1841
1841
0
0
143279
143279
0
0
4089
4089
0
0
0
0
0
2521
2521
100128281
100128281
284630; 100287898
0
0
221
0
0
0
0
6344
6344
0
0
0
10443
100132815
100132815
221472
221472
221472
254042
254042
0
6137; 606500
0
0
100507064
84935
0
0
283218
5058
63895
101927410
0
0
10351
10351
0
100128262
645566
0
0
53905
0
117177
117177
0
102724891
0
0
0
399821
0
0
0
0
55521
55521
10320
10320
10320
0
0
0
989
0
0
85459
0
0
0
0
100506411
100506411
0
0
0
27154
27154
0
0
126299
100170229
0
0
0
0
26777
26777
0
0
0
0
100381270
9877; 441155
960
0
0
0
0
0
0
0
0
0
0
0
0
0
0
0
0
0
0
0
196074
196074
0
400627
55191
55191
0
23105
283693
283693
0
0
0
0
0
0
0
0
10050
0
0
0
55345
55345
55885
55885
55322
1122
1122
1122
0
0
0
0
0
0
0
0
0
0
0
0
0
266621
266621
100996385
0
0
0
0
0
0
0
647190
102723697
220107
0; 0
0
0
0
23365
0
0
0
0
923
23093
23093
9927
0
55892; 0
55892
9780
9780
0
0
0
2172
2172
0; 0
0; 0
3987
23589
23589
0
0
0
84525
84525
0
0
0
644450; 101928669; 101930100
0
100874392
91860
91860
0
0
0
0
0
0
0
0
0
0
0
117584
101927465
0
0
0
0
0
0
0
23512
23512
0
0
0
0
0
0
6917
6917
0
0
0
0
440021
338651
0
0
0
0
0
25784
25784
0
0
0
0
6458
6458; 6459
160897
160897
0
0
0
0
26134; 253959
26134; 253959
253959
0
26343
0
0
0
0
26245
26245
0
0
6992
6992
6992
4094
4094
1122
319103
319103
6648
1791
1791
26780
6142; 26780
0
0
0
0
102724888; 102725420
0
0
122618
0
0
0
1501
0
0
0
0
923
923
57554
0
100507494
100507494
0
0
0
0
0
0
3775
3775
0
0
100996506
54884; 100996506
100996506
0
0
0
0
284071
284071
0
0
0
0
0
0
0
0
0
0
0
0
0
0
0
100507321
26268
26268
26268
0
2786
143884
143884
0
0
0
283688
0
23316
0
0
9223
9223
0
0
0
100506012
0
0
0
0
440465
440465
440465
0
0
0
0
0
0
0
0
0
0
0
0
0
0
285367
285367
0; 374618
374618
0
0
0
0
0
0
28227; 102725016
0
0
0
0
0
0
0; 0
0
0
149086
149086
0
100507654
100507654
643677
643677
0
8566
0
0
4313
4313
0
0
0
0
0
0
0
0
0
0
0
51231
51231
0
0
0
0
0
376693
79987
0
0
0
0
283454
0
728716
51196
51196
0
0
401106
0
0
346389
346389
0
0
0
0
25981
25981
0
0
0
0
0
4905
4905
0
0
0
0
0
0
27006
27006
0
0
0
0
440028
283104
7152
7152
0
0
0; 0
0
283674
283674
0
0
168741
168741
0
0
287015
287015
0
0
0
2628
0
0
221786
0
0
0
0
0
0
0
0
0
0
0
0
0
0
63892
63892
0
0
0
0
0
0
0
7050
0
0
100129722
441476
93668
93668
0
0
54748
54748
64216
64216
64216
7302
7302
0
0
0
0
0
0
0
0
0
0
0
81137
0
0
0
0
0
0
0
0
100642175
0
0
0
0
0
0
0
0
0; 0
0
100499466
57492
57492
57492
0
0
0
0
0
0
0
0
4780
1457; 4780
4780
219525
219525
6459
6459
6459
0
90338
0
100128998
0
0
26188
26188
26492
26492
0
26494
158131
158131
26689
26689
54982
54982
54982
54982
54982
0
0
0
0
0
0
0
0
0
0
0
0
0; 0
5411
0
60481
8091
8091
26246
26246
26246
26247
26247
282775
282775
26341
26341
26495
26495
26496
26496
26497
26497
26541
26541
26740
26740
0
26242
26248
26248
0
2017
0
0
26219
26219
26338
26338
56650
26339
138804
138804
0
0
0
0
0
0
0
89797
89797
497258
497258
0
0
25981
25981
25981
0
0
0
0
0
0
7694
5663
5663
5879
5879
55558
0
0
0
285852
285852
0
0
196074
196074
0
0
84448
84448
221438
972
972
26716
26716
0
0
26821
26821
26821
30847
30847
0
0
0
0
0
7030
0
0
7576
7577
7577
0
0
127602
127602
245928
6659
441519; 441520; 441521; 541465; 541466; 728911; 101060211; 102723631; 102723680; 102723737
0
0
0
0
6249
302
0
0
26776
26776; 388796
8091
8091
0
0
245937
245937
0
0
0
0
0
0
0
0
0
6696
0
403
140691
152195
84851
10024
646762
81621
91860
2572
8618
8618
8629
399949
57234; 388685; 728855; 103091866
0
2566
83861
100506462
0
57662
2589
162073
51380
339665; 101929728
55530
57223
5296
101927809
339977
101928616
101928616
0
400960
101927934
7757
7757
100505851
100505851
0
0; 0
0
0
84542; 339804
100506172
0
791115
791115
7844
440503
440503
55840
55840
57053
11116
64848
100507336
197187
0; 0
158381
158381
100631378
100631378
0
26512
441549
642987
112752
80227
10523
100653022
0; 0
23216
23307
63027
63027
440515
101928909
374868
388591
101927256
0
79591
64342
0
0
285692
0
57194
646268
646268
0
0; 0
6003
6003
101927814
101927814
4629
10016; 728613
10016; 728613
5054
100302650
4638
161436
1842
0
7390
6102
140890
0
102725116
100506083
54887
100505518
643355
0
550631
100506392
81556
0
0
101928371
135112
100505538
100507140
100506392
79009
79009
0
221336
64927
26164
100507173
401442
207147
11213
0
60492
57396
100132169; 100132169; 100132169; 100132169
25879
440307
101929528
0
0
0
101927820
727701
1238
101929730
101929730
101927929
100133205
4077
4077
0
6547
100131691
0; 2342
0
0
339761
0
123041
100874038
100506025
162655
23054
26033
0
0
3909
220074
0
27000
0
100507283
2177
2177
100996251
101929007
9515
100422212
101928140
101929511
374900
0
0
0
101928079
728196
0
101927348
63899
221391
0; 0
84501
101928496
0
101930149; 101930286
123041
0
91807
91807
100128343
79645
0
0; 0
646627
1524
0
0
101929651
26595
3183
3635
26207
54816; 145783
29035
23380; 647135; 653464
23380; 647135; 653464
6693; 101929889
8749
64430
100294720
8635
29125
0
100129387
51604
147081; 401884
64425
5672; 5675
649
649
81671
100505812
55653
284379
339742; 648761
339742; 648761
96610; 101929959
4739
5286
5286
100507428
10144
10144
254042
51667
642852
10643
342926
645784
0
4035
55561
64788
0
10947
6507
375056
9330
128239
128239
0
643338
643338
0
81550
340273
6597
222183
162962
162962
100294362
494470
100287177
0
731424
7158
7158
101929450
101929450
24
0
339559
51385
10016; 728613; 102724884
728613
9580
204962
0; 0
29957
0
220416
892
0
285237
285237
153642
153642
11320
10847
152877
23304
10891
10206
375791
9729; 387104
0
9260
9260
0
23151
162993; 100505555
162993; 100505555
11178
0
0
0
402160
283471
2893
0
0
0
1121
53904
0
283237
132320; 101927137
664701
0
0
285989
0
0
0
2920
5547
255394
255394
0
619207
400891
101927003
0
256380
0
0
0
0
0
0
81931
81931
0
203076
203076
84449
84449
92105
92105
163933
752
101926890
90025
0
400655
2905
57522
100134368
5289
0
0
0
7644
101060200
100507428
54841
2892
84809
84809
149603
0
731779
9848; 101928198
85459
8601
0; 0
0
0
126298
0
0
100272228
8805
284440
60313
0
439990
5793
10092
100507266
154043
677779
64220
64220
200010
101928123
101928123
0
2737
0
0
0
387590; 102725451
56946
55084
57600
9738
0
30818
100129098
214
85371
148266
283693
57732
55379
100507194
375341
0
101929964
91147
100292680
9709
57732
54790
0
0; 55790
8658
9524
197003
101929280
0
160364
56917
101928716
0
0
0; 0
192670
0
388698
91147
0
0
0
101927074
0
1364
199786
100996342
84305
138428
5049
389432
55195
400128
0
0
0
0
0
283209
0
830
283352
0
57582
57582
8496
729830
140894
642280
431707
7267; 286495
155060; 100289678
0
26082
0
101927151
255403
0
23195
101928401
0
64778
0
0
0
132320; 101927137
100130872
0
0
0
57212
54497; 54497
11006
11107
0
0
100996681
0
646482
0
25832; 55672; 149013; 200030; 284565; 400818; 728841; 100132406; 101060684; 102724250
101929747
101929747
0
0
414763; 101101776
0
0
389812
55640
101928922
0
0
0
166647
6251
101927152
0
0
26469
2100; 0
9615
57209
0
7290
0
0
23216
0
0
84871
142910
0
102724927
0
0
0
201651
2069
0
0
0
80005
2160
2160
9147
0
0
64092
8847
0
25959
0
100133612
84210; 284232; 391267; 440482; 441425; 441430; 728747; 102723891; 102725051
0
0
64799
64799
138307
0
647309
23762
100128079
0
389906; 441528
55680
64802
51091
728927
6660
80820
0
2149
0
100874251
0
168002
4300
0
100506895
100128046
64067
0
0
0
0
0
139628
100192379
0
0
100287765
5450; 101928620
163590
64405
0
101929378
9942
0
2330
2562
339834
284697
402779
101929591
122481
122481
8863
0
114803
23334
101928052
100533182
64145
0
79370
0
219731
84501
0
101927701
100874167
133558
0
0
0; 0
57524
101929631
221946
0; 0; 0
101927900
0
100505783
100505783
0
0
57335; 353149; 101930296
101928940
100499171
101927292
0
0
0; 0
0; 0
101929328
0
0; 0
101927131
0
0
147719
10396
114804
0
131368
101929111
101928700
285423
101929116
401387
101930028; 101930449
101927943
101929694
23180
6489
0; 0
0
6789
254013
101929372
0
101928284
101927274
0
101928778
0
0
0
729307
0
6801
6801
101928748
100996590
0
791114; 101928818
440346
0
0
10533
101928107
5788
0
100131655
101929765
0
0
101928597
652972; 101929953
101927798
101927798
728114
1780
0
84952; 101930344; 101930349
102723831
23266; 101927458
286006
0
0
101928306
7174
7174
101927358
101929410
7188
84947
64788
64788
142910
142910
124989
414194
84465
1821
348808
100302640
498
0
55012
100133612
100132707
440867; 101927533
0
374875
51230
338785
0
101927774
101928255
0
0
0
0
285708
100996295
0
0
0
0
340527
0
0; 80243
144348
144348
0
23408
28968
0
0
0
0
0
2869
0
0
101928834
101928893
4638
101927220
0
23629
101928844
0
101928525
440279
100288721
0; 641977
0; 641977
0
0
0
284459
284459
0
100861547
7140
100874074
0
11165
339855
152586
100101938
221938
0
9994
0
400958
84230; 101927933
253724
643711
101927411
0
149620
729522
0
0
641515
0
10579
119587
252884
0
8120
26100
83874
152687
286527
0
8754
0
101927126
0
120526
100130581
0
9781
145282
0
0
0
84787
0
0
348645
0
140706
101929865; 101930243
0
80005
101928846
101928846
0
100506679
0
0
0
0
0
0
0
0
0
0
0
101928139
0
0
101928730
256369
161357
100130609
0
0
23047
0; 0
22891
0
0
222962
102723099
0
101929144
55308
65244
285847
0
0
7773
0
101926916
653145; 728113; 100996760; 102725207
4645
0
51377
0
0
0
728591
101926978
342184
0
0
0
100852408
0
0
0
0
114784
0
25896
0
0
0
0
101927539
0
0
692159
9970
388387
0; 4045
0
0
0
0
0
0
92797
57496
728723
0
101928797
391059
284260
9701
253724
0
0
84171
0
64579
101928773
284417
101927124
0
10878
0
101927884
9113
9113
0
101928559
149047
102725438
84503
116449
374955
374955
0
0
0
0
0
54886
25831
0
84210; 440482; 441425; 441430; 728747; 729171; 100874392
0
3987
0; 0
101928851
0
0
100616446
0
101929210
0
101926942
0
0
101927907
203074
2626
19
0
0
0
0
0; 0
646736
0
100874194
101927123
6907
0
0
0
101927719
0
0
0
0
0
9705
9705
0
0
283902
0
0
0
0
140834
140834
0
0
0
0
0
622
344018
0
0
4820
0
58483
6945
0
101928269
11174
472
169841
9482
8653
8653
0
0
163051
163051
85465
101928207
155061
100506585
154822
0
649
259294
0
440896; 101927424; 101929800
101926928
161436
54464
100129583
147700
101929076
0
0
114757
100133131
0
79667
11056
6813
54221
339400
0
0
0
7113
0
63908
643201
643201
643365
0
0
10485
0
1979
0
0; 0
79820
23365
338579
338579
0
417
417
0
0
0
55553
0
0
0
0
0
5244
0
9169
55160
27145
282763
9457
83734
64132
9933
0
51727
158399
0
400759
9512
10579
0
0
0
0
100130502
0
55297
729291
0
0
0
0
196264
196264
0; 0
0
0
0
0
0
0
0
0
0
0
0
0
0
0
6924
6924
0
0
0
0
0
0
0
0
0
0
883
883
0
