# Supplementary material for: Identification of Therapeutic Targets for Medulloblastoma by Tissue-Specific Genome-Scale Metabolic Model
Source: Molecules. 2023 Jan 12;28(2):779. doi: 10.3390/molecules28020779 (PMC9864031; doi:10.3390/molecules28020779)
Supplement: Supplementary file 1 [file molecules-28-00779-s001.zip › Supplementary Material 4/GSE37418/EID37418.txt]

50939
2290
8320
137970
84870
3736
343035
57495
431707
0
221662
0
1016
0
0
10643
151126
4239
6474
1293
0
91752
10643
1281
138046
0
56884
7276
1278
57186
3741
8287
154075
6512
1281
5080
1277
4808
1281
9627
92211
158038
151126
4256
1277
84677
7546
93986
196475
0
4990
7503
55026
4901
10752
116
93589
9211
9547
246126
90293
26095
4060
1832
3358
4741
5149
23532
93986
9547
79623
22895
55384
762
85301
57007
6091
5080
91653
2792
151126
6474
9369
10716
27253
2006
0
0
3975
151647
56934
70
3232; 3233; 401021
6863
0
2897
1278
2571
256536
0
6192
0
0
0
1996
2918
9369
3223
57101
8321
8492
220
202559
80333
125113
9750
5176
4356
57568
56934
2911
0
572558
85301
27253
1634
0
1607
84867
51673
1406
55384
5458
0
9086
22987
0
50939
80036
440823
0
3653; 6638; 91380; 347746; 100033416; 100033433; 100033444; 100033450; 100033802; 100033820; 101930404
5067
4901
80036
80036
4674
55079
347
7025
440279
8653
286382
23414
85301
80333
2558
7547
3759
26047
2846
64788
26047
7852
762
0
9365
27253
4155
9086
64093
493812
1996
26223
26223
773; 100507353
0
1116
4747
4647
2020
83992
166752
26047
402665
10371
85352
57084
60676
7399
253559
222008
0
503639
0
100379345
93986
2670
651746
131034
2566
286411
5010
1131
2670
0
22795
5801
84189
1287
0
1116
7166
0
125113
0
24
10846
64788
440823
23746
60680
81551
0
84623
1806
729420
85462
5723
55410; 83869
1272
5800
51454
102724689
441179
57565
6857
58538
57469
1630
55353
55604
0
28517; 28663; 28738; 28755
0
2918
246126
4745
0
2066
146754
79901
5137
378938
6847
43
0
4256
55924; 101928718
5579
114795
0
7162
0
0
1305
139065
114908
1646; 101930400
1278
1634
6531
0
124925
3491
5454
2566
123041
10631
0
3782
79187
1545
1634
8913
55885
0
220164
0
64849
6092
387590
1600
2563
10512
0
55079
0
22829
2046
5126
10125
220164
100216479; 100288897
655
80036
1638
1261
10730
2835
0
7018
8842
6887
4902
131034
8507
2905
114795
9856
5630
116443
0
493869
92211
0
57554
4609
8324
4916
54769
54112
116448
7162
5375
56479
773; 100507353
441528
4747
89884
5101
399959
389906
80036
317761
0
28755
56132
1289
0
246126
80036
6750
0
361
57611
54738
2173
57214
388403
341640
23671
57096
8549
80832
0
10371
116447
30812
5617
0
10485
8324
9369
3204
100127983
0
7544
55384
9627
2353
0
54102
388336
0
3371
3205; 442920; 100534589
344595
7166
101669762
0
1281
0
54897
1272
23281
2903
153768
10590
388939
121551
5579
55013
88
9509
10371
3204
1958
3039; 3040
64072; 100653137
1645
121551
4233
339400
2043
55843; 101928361
5156
3039; 3040
6900
64208
730
7447
4009
84059
26167
2045
0
219527
57586
6511
2173
246126
23176
9355
8913
9627
1462
3988; 101926887
5996
0
1462
2200
149473
101927115
5354
4969
0
3043
2290
2042
8871
23086
0
2121
8492
4026
0
1846
8507
5375
6424
1280
0
1545
6014
64794
253559
222008
23452
1749
10485
0
3908
1396
22822
0
3625
5957
4045
2952
147381
388403
0
1191
56961
26047
2627
4807
3775
5118
22822
2731
0
5924
389834; 727764; 100132288
1879
6447
1131
284422
132204
6887
25769
0
15
57554
1131
2917; 100996542
10730
6457
5362
6622
57556
4301
54796
146771
374946
23024
2596
3043
642273
1630
4684
360
0
3225
100192378
2258
374946
5100
0
10903
1295
23086
128414
83445
23017
0
51555
6422
2774
5549
122402
4969
643977
7980
0
0
3039; 3040
2560
7057
2172
0
23418
8913
9734
10418
204962
5121
1634
23768; 100506718
0
55353
144347; 100533183
0
64794
388403
3908
79776
590
158763
0
6383
6899
1124
83741
55450
4826
92196
1131
126147
4978
107
91768
8013
220164
401190
201780
55816
0
2191
4747
27324
5919
11170
1466
4117
60436
10643
5521
160335
64388
0
10154
23314
4211
158295
7447
4647
2263
27324
4045
4499
196475
92293
4908
5099
51313
1943
8871
1280
23242
285888
55504
343450
6934
100885781
6092
23362
55714
7041
388341
3481; 723961
1946
0
55531; 643923
3773
5362
10207
0
27289
3039; 3040
5077
4853
0
6285
91653
3039; 3040
4242
2898
4313
7404
1289
5101
5796
1780
57568
0
2043
0
57556
100506433
9750
3908
221692
0
6857
0
51454
26010
999
166336
5803
54360
0
1191
0
3099
7169
10395
5136
57125
5396
79789
26136
0
27324
10984; 101927338
345557
0
5820; 100302185
0
79750
84189
9362
3491
8287
0
115111
253559
123920
23026
81706
100505874
1645
8321
80205
5142
5522
26010
1131
2898
718
79776
7057
10486
26769; 26770; 26774; 26802; 26806; 60674; 619498; 692196; 692197
7287
6860
2674
361
0
56341
493812
9945
114794
5502
23040
10395
163404
10418
1984
100507008
8092
0
23284
0
1646; 101930400
9467
81031
64714
100507073
9092
2651
6847
23245
0
6328
0
2261
5806
0
0
94234
100507027
6850
3956
7092
1124
4916
586
2784
5918
55809
30819
187
4117
0
0
7431
79750
3736
55384
55384
101928076
389421
27065
167410
9760
64919
0
0
10472
55799
6657
0
100506621
4061
121227
6492
358
23767
9734
1730
100130155
7430
6492
6662
658
378938
9077
7291
0
785
12
0
871
6092
222008; 285878
3221
4761
5579
23245
116
219539
753
6496
374946
0
345557
10418
11197
5079
23767
199
9053
0
23236
8715
90139
54549
55082
150622
10586
25925
80763
7143
256281
3488
0
100132074
100287569
1829
116372
89797
8829
9229
5455
1192
151887
0
0
1956
5142
767579
84467
100505483
0
4094
3371
378938
25937
145173
845
4808
1846
2104
400043
344148
163702
3039; 3040
6660
28755
4774
0
51555
642691
9362
3488
55351
5137
221002
2690
10413
0
5054
1607
57795
389834
1804
0
51555
641702; 645520; 654412; 654835; 677784; 100124412
54796
199
2561
0
348980
140597
51804
79695
5947
1301
57348
389206
4919
10690
0
100130155
53335
7253
120114
9467
1124
54674
9705
5801
5961
23037
3763
0
6496
0
5325
3232; 3233; 401021
114798
56034
9510
1958
51339
100505894
5522
26052
0
151556
11341
7060
23452
491
643529
2047
283731
139599
26034
26769; 26770; 26774; 26802; 26806; 60674; 619498; 692196; 692197
10730
3117
3142
1191
5816
55061
2891
3119; 101060835
43
10777
22844
677
0
4306
1292
0
79781
7049
64478
152404
2115
7368
24141
2354
7058
257194
4897
0
28959
0
7852
283131; 693197
1826
54790
9734
7503
347689
124925
1272
440896; 101927424; 101929800
26011
10093
64641
0
7448; 645832
4916
114795
4916
55353
3043
100642175
10797
7018
343450
51555
6387
283392
577
57556
5783
158326
0
2736
0
0
0
54796
9576
55755
644150
6383
284071
56899
84668
1879
6546
5069
0
2596
196740
0
6239
3833
5376
94121
11173
25925
55766
64388
503639; 642477
594855
9143
0
0
55268
0
79006
7697
0
22822
51761
5154
9671
9289
26153
124842
9651
8228
5087
29970; 100505385
79191
114801
9499
0
0
1945
2774
3206
5493
1826
57630
4915
79695
8470
440279
1953
51201
9317
130367
399947
7503
0
0
64919
26082
60681
2200
6850
6511
85016
59336
150622
160335
55766
8394
793
23362
2953
0
57619
23314
0
84059
5454
7503
10082
0
51201
8497
100505483
0
64283
54796
135114
9671
27255
7503
5579
401428; 441295; 101928492; 101928605
11228
147912
80139
57687
0
3200
2554
101060391
340419
83955
283131; 693197
9353
0
3983
285498
7430
1956
0
64850
283131; 693197
93556
23231
29969
4134
114880
9568
81831
5570
27295
54796
5881
3674
5999
4853
51454
0
6934
7280; 347733
361
0
2066
23043
93986
27165
0
6909
5696
26851; 780851; 780852; 780853; 780854
8522
107
351
6662
23284
56155
6546
57717
441869
706
9053
8294; 8359; 8360; 8361; 8362; 8363; 8364; 8365; 8366; 8367; 8368; 8370; 121504; 554313
1303
0
0
0
139065
4916
2259
6586
9638
79698
30811
0
9953
26033
10207
0
22865
107
6444
22849
91754
128414
1995
4045
58155
1021
8671
27328; 83259
80144
5244
4885
0
378938
152789
9865
9780
4430
4781
28514
26960
64399
80832
55450
3208
9749
6876
6663
0
64849
163259
56955
0
23345
5362
23040
133584
6422
118427
56129
378938
0
128414
4478
379
9788
0
0
10959
100309464
1600
9355
55529
5136
1466
0
5069
5783
3766
6323
4052
0
3358
0
64344
8534
0
100507461
682
6695
9122
0
53335
5108
114793
80309
2043
0
4869
0
23632
11117
3119; 101060835
3763
114569
55314
23040
4345
4853
0
26137
284576
57125
6696
2890
3653; 6638; 91380; 347746; 100033416; 100033433; 100033444; 100033450; 100033802; 100033820; 101930404
30010
25804
148641
3202
112609
5126
29927
84966
54715
586
1462
50509
0
2793
284578
114088
1114
253738
0
283131; 693197
10082
4071
0
148281
0
4916
0
4773
2296
1804
100874362
84059
7503
26082
1123
644150
793
9568
0
134548
158326
53844
221692
255743
0
0
1545
3084
27153
3972; 114335
0
361
783
84680
340542
0
344558
25893
55137
10085
6512
378938
10129
22822
1462
773; 100507353
3212
28516
2046
9722
2050
130574
5549
781
10874
10268
26577
57234; 388685; 728855; 103091866
246126
57103
646658
0
6622
5069
153572
388
53335
387763
2009
114794
1602
64595
60680
642477; 100653149; 102725127
4804
10486
57549
22876
6620
59
0
285203
8715
57556
5579
55130
54549
9658
6934
57540
3775
4327
1490
93986
26118
0
4760
57689
114786; 157503
221981
3480
6833
4257
4760
5730
55103
10154
26799; 387066; 692088
0
378938
23048
0
171024
56853
100133941
131566
126755
646802
1687
5063
1524
0
4811
26289
0
145282
56899
5069
148808
10752
79805
79884
5358
54768
3775
2554
54674
440934
139728
5101
56751
0
57338
29775
6187; 26784
652276
55449
9358
0
53335
81035
1829
84465
147495
79987
112703
0
1525
0
27333
10954; 102465667
6935; 100996668
0
8739; 283454
94030
0
1289
2897
0
221981
85352
6347
9510
777
6788
23768; 100506718
2555
0
1958
23043
8425
22924
23057
1412
79365
6414
357
2199
0
27445
9645
960
6532
283404
5122
22854
83643
2561
51063
79948
54715
222194
1301
10777
0
862
11096
93664
26137
57551
55214
7091
150
6281
9358
0
83604
4121
4916
171024
9576
81796
3485
59269
1285
1824
5744
54829
6925
340533
0
8605
55356
23015
4211
4613
0
64579
0
4919
29906
5629
56341
0
0
7026
56344
1946
64843
2560
0
57616
23129
84620
0
10382
0
5132
0
9348
0
8906; 84502
22999
9053
2521
1959
51426
9568
2045
10491
2009
10561
4916
80034
2045
5101
7325
9066
100288310
0
0
54511
0
66000
0
9758
51621
2899
2119
54550
0
5918
6502
116154
57522
0
3778
220382
9423
23048
51617
5376
56899
9194
2119
1136
128553
0
5087
1382
7267; 286495
11096
4773
8128
0
0
0
157285
114900
4254
7049
4155
114880
4163
9369
27065
7531
59
2934
0
10257
51760
9332
9332
57633
0
0
0
83698
84251
4124
23362
8714
0
131870
1660
4504
102724814
83468
23213
56062
6326
93273
2259
0
0
83698
928
4155
163486
0
5473
2066
79971
2152
9832
9796
8284
83595
64859
340533
5796
84144
1747
64411
0
0
23194
0
0
387590; 102725451
81893; 387254; 101060604
7857
57144
800
2045
493869
348094
2289
11096
1285
23253
6809
6239
6752
50863; 102725271
64114; 102465256
0
0
55704
10003
230
0
2202
4974; 101927057
474171
2898
645644
0
407047; 645323
10203
1993
0
100130418
0
2259
140886
57522
26150
84189
7434
6239
0
814
1326
23285
861; 100506403; 101928269
25797
23242
3326
9175
4323
2735
302
54829
9899
0
0
594855
0
101927253
2149
4762
1463
0
6934
0
2669
0
0
6622
0
55268
79844; 653082
5352
58473
6236
4810
85449
8739
344; 346; 100533990
9771
25802
66002
55521
0
255031
56898
4948
0
149297
114088
26232
1809
0
100507043
3065
157869
2891
0
5329
55521
440073
92126
23240
80852
4784
0
492
0
650
79006
4212
10875
5820; 100302185
0
0
100507165
79668
2012
5569
94121
3653; 6638; 91380; 347746; 100033416; 100033433; 100033444; 100033450; 100033802; 100033820; 101930404
7078
94235
27286
79827
9331
51701
0
0
0
727936
7044; 10637
167359
146857
0
3479
1636
0
171425
79971
404037
204801
9568
2044
83716
4062
26960
80036
9317
9951
9659
93663
0
90768
4605
55885
55016
3117; 3118; 100509457
50859
151556
401074
3187
54566
54873
1277
55603
340578
6876
4929
23504
166968
9194
10631
84437
51296
3123
5950
0
0
51764
79974
56829
2192
90249
57509
18
4065; 9936; 100526664
4920
60436
170425
84168
25861
1009
79804
131544
84959
27295
6934
301
1258
221711
0
10040
10769
253461
5325
4784
0
79772
2119
777
131405
100131213
6573; 101928717
302
440823
6351
23217
6101
0
25849
394
6474
9331
2878
0
445
140578
389362
0
3998
8786
143686
79901
6444
0
0
0
8424
221037
26115
51005; 752014
9228
4045
57522
6239
7094
81551
57502
2012
117154
552889
2346; 219595
503639
55553
132884
0
25834
3514; 50802
84296
112755
0
1306
100288911
10123
79781
55075
0
164633
140609
55076
284723
643911
6656
4784
389432
0
0
29953
285097
9312
1462
961
56106
635
66000
0
0
284576
4297
11163; 170688; 440672
114815
50809
728485
0
3655
535
23205
1240
0
10290; 100996693
3696
23316
8334
1028
760
100132891
0
147463
283999
7762
116159
0
2487
55959
0
0
440279
685
9263
151887
0
684
302
128553
4929
80034
11015
4118
129684
8618
3755
5138
22834
64094
56121
5730
23316
10610
1770
51195
0
0
3732
401428; 441295
171024
10586
285987
55086
4015
7337
4781
1121
91355
0
79006
10806
9718
56999
11076
9806
4781
55568
25878
0
0
81615
54549
0
90161
51232
9859; 645455
79844; 653082
11240
0
40
716
6920
3768; 100134444; 100996843
22941
79805
4163
5732
11163; 440672
10398
0
441151
80034
58189
0
55604
199800
100127983
5570
18
7079
221981
2138
3897
57509
115265
55220
146857
1282
375612
0
23072
202865
3075; 3078
100129620
55638
3201
4038
9331
11249
8653
650
116236
7544
91584
64780
59307
11228
4242
27115
0
84777
1066; 100653057
83857
10123
0
8707
4336
54511
0
8874
0
9283; 284570
25840
100526833
283576
5090
6507
6854
5409
0
64764
5730
3983
23105
117581
0
2335
3760
23026
139411
123041
3708
10408
3075
0
64399
79026
84188
8355
10672
283392
10468
79822
28639
57476
6295
4085
6585
347735
22822
9094
7474
0
55502
5087
6482
55320
65975
3554
2040
4629
388882
6273
0
22849
10984; 101927338
54937; 100526761
64221
658
0
216
204962
3710
51375
4071
7067
50863; 102725271
6446
23250
776
23237
5937
23284
22941
23089
0
0
22998
10085
7306
114805
85397
0
151354
0
0
8470
254778
0
5634
11182
151473
10178
0
253738
56914
56256
55117
27319
25907
0
0
56956
5781
8912
0
869
9957
0
23544
81849
283516
5445
27445
2051
3007
3768; 100134444; 100996843
116159
22874
2201
145581
4693
11180
205147
8788
3761
100126784
7732
55553
0
64805
4929
63027
5649
56475
8633
0
4281
4124
0
151354
5106
11198
2139
55816
4883
0
8038
56899
1258
642236
1284
653
1495
256691
1012
79027
2615
27087
8321
127254
92737
0
22881
3945
0
10690
29993
0
4897
0
0
120114
6495
3698
9468
0
79772
164684
339479
0
79625
374383
146713
4761
3399
0
25791
23544
135114
3950
5168
64393
6424
84221
54897
57468
0
54870
112937
124583
10904
389332
6657
84656
23338
55450
2023
7046
9659
285195
54551
1824
10656
0
1969
91663
10964
6809
56975
51312
55553
51162
5366
7253
51302
8630
0
2775
4915
7175
0
2201
390205
9263
6096
26993
7204
2018
406952; 406953; 406979; 406980; 406982; 407048; 407975
341880
128434
51338
745
342035
0
100506289
6275
9358
60676
5077
2065
645513
23284
400954
57619
102723645
0
0
1879
8228
56130
80000
3113
23254
1282
0
92369
100507303
1837
9267
80114
4430
54891
0
150622
1750
4781
5255
0
23034
23043
0
22885
100131187
146760
23043
2295
4435
6263
84249
0
7803
83604
26050
3824
196483
19
0
828
80005
84333
0
57458
100128239
221981
117
0
0
114786
65997
6444
5872
57580
8854; 101928635
90273
801
55971
23467
2628
862
25924
10570
0
83855
55510
118460
5837
2887
11259
9522
0
89795
0
10763
9910
27303
23179
64641
91461
0
0
4835
5125
0
4916
0
55122
283455
4035
101927972
114784
0
9749
1837
8843
7754
288
1183
0
23526
56995
6203
0
10002
729177
196475
6280
9266
4300
3800
79827
9688
8905
5274
6840
57537
0
57512
4610
744
653483
2596
3765
11278
3122
0
154075
7431
9099
54329
8707
0
8828
56256
2628
30819
100507560
81855
0
113263
633
113263
253943
0
2920
154661
64344
4853; 388677; 100996717; 100996763; 101929796
4651
152206
94274
83543
781
90557; 91409
185
0
0
6310
5865
55353
1644
1294
54873
378938
0
55885
0
5366
0
54587
118491
0
282973
259232
768206
51762
797
0
0
0
399947
27319
0
161357
7091
1654
3038
85300
9383
400451
57464
100133941
0
4915
54891
164832
0
4257
57451
7373
55151
4036
114821
7852
8913
157506
1001
101928834
4862
10797
64087
64788
773; 100507353
157869
118427
6299
1602
4257
5310; 101930075
3696
57801
5332
11279
151963
57560; 286827
6326
58491
80725
3291
440465
9723
968; 26781; 101928634
2893
1136
23329
222698
1756
85439
6405
100506119
145173
440356
51302
3949
64101
3737
0
463
57697
6934
100506497
6926
0
0
6480
55236
2977
8516
79789
56256
183
10521
10529
0
23224
3916
154790
29803
4602
0
4803
22999
3329
3122
57144
54676
56681
267
7461
163404
1558
6464
90161
81617
157638
478; 101927137
8623
0
84684
3782
22998
0
23037
9537
91977
26051
8531
100129128
1004
8224
4281
84858
577
2823
283070
8820
83729
0
3931
1284
153579
1879
55970
399947
2785
0
3164
79832
5178
288
134147
83987
101928505
10297
9353
79785
63895
254295
0
0
9649
29119
55103
79691
8614
100130458
7422
3767
158696
0
79366
3751
2335
494470
0
375704
0
169792
0
51475
10963
285513
65981
57554
0
7474
3768; 100134444; 100996843
5046
283075
0
2335
10085
26238
10154
29968
8495
23007
23705
283848
643763
2977
2153
0
84628
6004
4958
6546
205; 100507855
114898
63974
6659
26038
441869
2195
3000
56853
7057
971
200916
55872
8038
100505501
3700
100131347
5611
1859
4137
3671
5339
5743
59345
4301
440173
2887
5569
11163
8613
0
4124
55745
123283
79838; 102724257
58528
51733
91351
3205; 442920; 100534589
246119
10396
129790; 100506380
8470
100130522
0
0
6456
7076
972
0
0
116135
0
0
56521
0
8490
2651
4701
130733
644150
2593
5522
83700
0
8851
1075
100128977
338707
339535
0
5937
0
23085
83990
4978
728061
4240
29763
0
57604; 101927137
85407
11124
83959
51765
101928521
2318
5069
79443
783
219348
472
152189
285
56243
0
55137
4604
28232
0
64283
6929
220082
0
65263
56145; 56146
729993
0
6854
51701
6503
91012
0
6752
0
84629
401022
9021
1075
3222
285671
7704
7709
154661
0
0
0
1730
81033
55124
1296
114799
0
10491
4128
0
10777
0
6578
90139
7225
0
5048
53942
130367
4886
157506
4624; 4625
255426
4013
92521
27185
101929787
221074
9422
0
0
1647
9967
284424
84719
83937
5154
0
0
0
23085
23266; 101927458
55074
9805
41
2778
0
0
10370
4858
5793
7014
10643
8470
0
0
1432
9162
1968
0
11005
0
5793
2869
0
8654
0
4616
79649
3547
9863
143425
2334
4155
0
0
2335
214
23157
93663
56944
6659
375057
0
11278
1188
4071
0
221687
5077
57447
81618
374868
8516
80310
115207
54585
8905
0
222008
0
0
0
3206
89884
9104
9721
347902
10516
55083
79783
51312
5880
84063
6664
653677
783
64849
5026
2903
3177
10194
388610
59277
0
0
1464
23305
79822
9782; 724102
744
57573
64065
3113
9734
6382
387923
7025; 7026
55016
3912
22918
9839
407738
0
54985
89795
6871
5814; 100616393
4170
284273
10912
54361
55800
162073
79762
2621
55819
55568
1268
7040
28
0
25859
0
152687
100129973
399
0
0
389834
55568
3373
4301
388722
80319
55061
64072; 100653137
0
0
41
51077
3321
79815
598
80031
1645
84525
2104
0
3909
208
8417
10894
51351
4016
8932
23157
5990
6781
51655
0
143162; 728798; 101930006
0
961
100130331
341
113263
51496
5239
55243
4147; 100506558
134553
10683
5744
79365
55061
94015
221806
57381
3899
4299
64150
3434
9645
0
23285
3117; 100509457
100169890
101927268; 102724851
55515
23210
27443
0
794
90768; 101928703
8623
0
100130155
390
389831
85016
10397
57095
84519
23022
344838
5578
5734
117247
5788
54462
288
55971
388677
26115
2257
1826
2558
687
9590
0
124359
23213
80005
10097
23308
4915
23127
100130776
0
1051
6752
163782
860
54331
387923
7205
4651
219654
0
10561
0
101928409
429
84962
0
5332
4060
27342; 154881
10974
0
3131
3913
0
10521
10194
122786
1286
4837; 101928916
0
1404
0
463
3772
10806
57104
5457
5334
6638
56660
221178
5063
51361
114784
26206
10413
23022
1381
0
3710
2559
102723918
0
0
79730
0
2289
285513
2890
10312
1268
221806
9645
4921
154313
202134; 285596; 100507387
5999
285905
114907
1384
81553
85236
0
4661
8718
9887
58494
23329
8618
0
9967
84959
0
5066
1307
222255
9152
56853
728264
387978
0
0
147645
4324
26289
0
5580
10211
83937
862
8897
7163
727820
11098
55744
79864
11123
55970
154091
0
346007
26119
4053
196047
406937; 728264
253461
3726
51667
0
3166
347730
79572
23533
80781
2288
140689
57538
26013
0
2868
55314
54715
57538
23305
56896
128553
1846
100134934; 100529145
2202
2893
55088
401097
283070
2263
4093
0
10606
307
30819
83894
22874
283078
7021
0
57616
0
3912
56154
2019
3680
3598
6453
0
894
57562
1638
23253
57396
0
100506125
0
1010
89122
0
64067
0
1272
3514; 50802
151011
23542
27098
7050
100129387
4493
6175
84913
0
5870; 150786
26119
55074
4940
0
6660
27115
5789
79648
148789
3945
0
55745
56145; 56146
285671
0
23333
57224
8714
80031
11123
0
3815
0
10863
7200
0
57186
645321
0
1620
56853
56917
5318
79789
351
23231
283849
285513
9254
5575
9388
80731
0
65997
163486
3752
0
5352
196403
10150
8905
23462
84289
79962
2934
55742
0
57030
185
339263
3161
5992
10630
4647
6249
5937
0
151887
25861
1936
100506451
0
5396
3400
80069
4678
8840
84668
0
54894
84417
0
1008
57467
1847
9665
388228
9590
0
11228
10413
26539
0
100505938
10683
2532
55612
1996
253461
7368
9200
4154
23544
1013
0
8543
91584
0
0
153478
443
976
3226
57628
287
0
5179
0
2316
55534
23657
11163; 170688; 440672
4137
51495
5980
10215
4257
0
84883
23321
196740
10630
3239
245973
1464
114805
152007
641928
3953; 54741
1075
64167
26353
56928
100505942
5152
51312
338811
4325
57509
65055
0
65266
27303
9358
84570
30818
0
1809
256309
10815
8463
339541
25950
22941
387535
65975
55556
29091
151354; 653602
51440
2036
58508; 85316; 85318; 85319
6706
5270
85415
3687
641455
0
55890
8612
9900
4921
2005
1996
11278
11095
27181
114
23048
64409
2824
130271
88
9201
55737
5654
23630
3841
9126
9890
10351
23228
375607
9444
8029
6258
547
410
0
1608
64231
0
23764
64582
5414
406
0
51760
1266
361
93986
57624
0
7220
6935; 100996668
1837
79969
56776
55161
10891
542767
441519; 441520; 441521; 541465; 541466; 728911; 101060211; 102723631; 102723680; 102723737
0
23541
8828
6711
80034
196383
0
5360
404550
55022
103352670
7139
238
105
374393
79057
22801
26800; 125144; 692087; 692106
170692
6282
8801
0
712
2487
4610
0
0
0
1496
4336
3479
10207
81704
4325
117177
254778
367
10025
85413
55885
64062
6907
1917
30008
256130
55603
0
389432
3730
60
8739
2321
11259
6925
29028
284361
80315
146556
1075
0
148534
2697
26051
0
3164
55063
4033
23015; 440270; 101930583
5949
862
26136
9124
146713
7919; 692199; 100532737
0
5125
7163
83876
57530
257194
0
5322
375449
64849
10207
8618
441631
2273
5764
114043
9229
408
4232
11057
2042
816
23705
0
0
0
102724312
79885
1961
7158
4069
5350
0
0
388394
23543
3486
259217
26045
7545; 440982
3339
56099
139716
7163
5937
8572
5166
6037
57666
57699
401474
63950
101927206
0
285533
64167
23541
65987; 100532726
347252
51701
84210; 284232; 391267; 440482; 441425; 441430; 728747; 102723891; 102725051
23504
3676
429
93663
57509
123920
8801
2774
81688
90665
0
221178
9332
114818
3642
5740
26153
0
586
163486
84958
6338
285704
1002
0
2297
3241
645369
9162; 100128727
0
56245
0
84107
3728
54970
0
0
10570
0
10320
114793
3037
3140
2912
1258
83394
9619
100861532
81033
8572
8671
51761
10458
90233
604
0
64760
775
25840
8795
51751
25862
288
84059
57562
22925
9715
0
0
6624
347735
9720; 284047; 348254; 101929141
0
0
84152
0
64393
6271
433
253650
1009
23743
1368
0
4137
0
344595
56776
1303
2903
4821
353355
692247
10611
4919
100192386
256236
4772
0
5305
0
2533
55103
80315
53358
0
400622
440423
2892
6358; 348249
23544
2153
9543
5581
92291
54020
1674; 55578
3131
0
128553
2915
57804
7552
643977
3293
55819; 153811
145873
8490
5937
0
146395
84441
477
56265
1438
5136
1910
83937
10653
341
57580
0
2161
56993
151278
84898
7976
10982
0
54898
8470
57502
134111
0
27185; 100303453
266727
23345
83657
136
0
0
4336
6614
8613
56938
5136
102723775
8323
84132
0
5937
26010
6910
948
54437
6850
983
286410
100289495
0
23544
2532; 57863
1030
81831
0
283685
0
26013
10749
54756
6734
5042
0
100506465
3655
51312
387640
268; 100423031
100874110
779
55118
7175
0
55796
653275
2257
4111
57048; 100529211
0
6543
8557
2908
8325; 100616500
146206
6506
389058
58480
283131; 693197
1800
100505967
8935
4023
28231
123036
205428
0
19
5371
388650
8829
0
83481
0
2555
0
113263
10788
259282
3110
6261
5587
0
5621
11138
10335
113220
64399
3977
1645; 1646; 101930400
256714
220382
644139
54510
1107
7062
150763
55084
23615
165186
1946
55151
0
0
8339; 8970
23769
348013
0
7069
0
8618
255877
493
0
9394
114800
27156
4137
9480
0
1612
1031
0
10435
23604
1844
1410
2736
1997
0
0
8570
3998
169714
100506388
3113
81855
9580
115207
125965
0
55753
27122
0
9865
10628
29969
7054
0
57453
91133
23162
22822
29072
201562
7874
5451
0
22881
10858
401237
55244
140469
54328
3824
460
7528
23508
0
0
9315
0
0
928
0
7091
85409
0
0
283484
202134; 285596; 653316; 100507387; 101928349; 101930363
0
0
0
3005
9914
2309; 2310
89797
26112
2196
84624
0
8786
214
5295
0
4300
0
29116
55971
4134
9241
50515
240
9749
91319
254263
158158
6319
374877
2620
79012
677
0
0
0
0
2675
100130417
4774
266812
121601
0
311
388135
54796
9854
0
6546
2118
1601; 101926921
55964
0
0
57180
4921
10458
27165
10235
406
627
0
6038
3670
23418
378938
6348; 6349; 414062
0
0
4926
10521
79691
112724
0
259266
343071
53353
7422
404217
23221
196051
26524
0
10536
7436
135152
284219
440465
55349
150094
79844
51131
118442
79633
84519
23171
3119; 101060835
2752
4137
124857
127707
534
11167
10893
11013; 286527
586
0
57575
79784
30061
90187
7378
80221
1006
2619
6616
23196
0
8787
23213
84959
1690
54212
0
100131541
85004
80328
3316
283229
50717
55540
0
26013
122786
0
58475
51277
5802
23215
0
646241
56829
55466
3315
55530
51338
7067
7498
23127
9590
9902
0
0
0
27122
5502
140679
58527
10370
100190986
10826
132430
254427
51312
2824
139411
83719
655
5255
0
3910
7011
0
55137
23154
7112
221
10040
29951
26049
4336
7020
125704
9612
4820
55041
401220
8243
8871
0
84141
158056
8623
284207
0
6546
0
5137
114991
55605
9899
10901; 317749
152330
56131
463
7652
1113
286042
3818
23406
2040
9142
0
54165
0
23305
3778
0
23462
7068
56853
5166
285286
57061
2674
10257
4101; 266740
112399
4645
51435
100506421
119369
103352539
59353
26010
2550
284161
0
4093
5629
0
2014
2571
6595
54762
26030
10207
6187; 26784
283349
1838
646588
115399
0
266743
3174
81792
246704
27333
9938
728215
145226
7027
55681
2535
0
5784
7465
64778; 101928615
55748
728558; 101927104
1745
23348
835
6560
3397
55349
647589
79155
2047
0
5069
7170
5800
7412
0
8869
57666
202181
0
0
2868
0
0
0
403340
114299
30008
83468
55540
0
2317
3514; 50802
9289
56892
8801
6510
1840
64761
4507
84898
6910
0
5764
5066
101929759
64393
0
374868
6159
2747
203286
0
63827
6340
285097
2786
5744
9466
84929
114880
0
653464
10180
5074
23452
54602
26509
114785
11174
780776
5995
961
4791
1182
25837
26238
2649
1548
140738
8714
53832
0
56853
2004
644192
6529
115749
2870
79874
8835
4053
472
221527
3119
0
100132707
169522
283537
5996
2892
85441
84668
0
3084
4299
6281
11178
0
0
10083
9781
0
55209
51232; 101929500
8739
2214; 2215
0
0
57662
0
6489
0
0
220202
11223
0
6934
2952
84627
0
7761
10218
9314
79870
6772
0
284615
2558
253018
5137
10549
10098
0
5959; 100528022
55187
55365
0
0
54768; 100288805; 101930373
11141
55897
0
7407
4343
0
386597
0
51599
0
59307
2247
0
3624
7088
286071
9314
135932
1471
441204
116071
0
339541
171024
26030
5865
79971
4884
0
84848; 494336
9194
1641
56977
0
386597
55619
2892
6383
1890
84530
219654
154822
130872
53373
55617
6102
5697
646113
3303; 3304
57184
2167
25960
64065
0
123624
6262
8817
0
22904
9743
777
0
3241
0
79026
100507218
7018
0
550631
54065
57189
0
5602
0
57647
29896
3949
27122
162494
5136
2200
645745
79740
8110
1286
134111
0
1902
23015; 440270; 101930583
402778
26005
23345
58475
8522
4300
0
23349
8732
3782
60592
0
0
23037
30000
11274
8577; 100526694
54207
2908
0
3371
25859
26027
285704
0
0
332
8644
91978
132720
26137
266671
6709
54855
3487
91851
1602
64100
0
168667
10475
50632
10640
814
1907
11163; 170688; 440672
285
3708
152007
374654
340591
11185
0
286046
2049
10403
57326
92482; 100130175
57118
27344
115908
3659
54094
0
0
9414
7050
2827
10129
4237
5325
170302
10718
960
124976
339005; 440253
51312
3400
90362
1152
8082
1139; 89832; 101929970; 101930361
80184
3609
23228
0
401251; 100532732
126353
115827
713
0
6470; 102466733
222698
441204
51299
546
163486
23328
57168
414319
7227
58494
6096
3084
3257
7430
8945
0
57634
0
5337
8976
0
56987
29952
0
11194
3486
0
92840
55630
10903
90102
114134
9522
0
0
1429
26064
85450
6929
100874068; 101930007; 101930262
375449
284217
6507
196740
10335
284898
2254
26118
108
4719
100287616
0
93594
388650
341019; 100506627
100874392; 101059949; 101060632; 101927345
1948
23245
8329; 8330; 8332; 8336; 8969; 85235
100128782; 101930476
0
8407
7227
2260
0
23140
4046
0
55370
7345
130132
64581
4862
1183
0
54457
0
10123
0
7088
153768
416
9590
22837
7038
101928255
0
26266
11170
2908
80863; 100507547
0
7021
715
116412
0
84842
1374
4685
8837
54885
50507
7169
23217
595
0
22999
9749
81029
5602
146542
57718
3714
100128343
2957
26137
80336
7088
84057
101928099
3778
54785
399669; 100529240
10595
65999
115827
2308
8780
203054
8436
283131; 693197
3786
0
151354
0
10142
0
0
0
146429
4131
0
9961
0
304
162494
57235
126068
6376
388585
8502
0
3679
23387
81704
63976
2303
0
0
221336
10771
0
124540
79611
153579
27290
220323
8828
6558
113835
10553
2567
114805
0
349667
3537
158471
0
5664
5125
641649
0
160857
11061
729993
84435
10655
10098
0
22843
55806
57489
0
57221
100996756
0
25832; 400818; 100132406; 101060684
9329
2593
55824
1910
7042
196
9815
948
4938
85407
0
0
8347
2633
10512
8123
348
4774
0
0
10468
8499
6431
7035
3897
23114
0
23040
54886
0
9023
0
2013
80243
8905
164832
116840
0
85366
7534
157807
0
64084
83987
0
4249
55095
0
150696
5792
117248
0
2564; 407009; 574412
0
441204
0
57211
375616
10521
27075
222865
8997
80024
2889
64856
2289
7026
23554
100996740
10396
2824
0
6000
219688
283755; 101930458
0
3993
57631
9674
0
339483
7750
8935
283131; 693197
100505875
57863
8817
6001
23682
441061
55521
8407
0
100506476
85021
0
5296
644246
1291
57167
101928401
0
1268
11278
956
80164
11189
0
79961
388685
4857
6532
440073
23522
9515
862
84617
55800
5954
0
55632
144608
6423
22924
575
147463
23135
11309
0
0
25803
64800
283788
0
0
0
0
8851
8553
2587
6385
3084
2778
3750
0
0
429
100130078
3798
4856
22871
100101467
147372
153684
0
23380
7022
0
221895
78994
4793
0
150538
58528
23732
0
3020; 3021; 100616282
57522
79192
8991
51083
84142
0
0
85302
201163
5618
1750
55016
5834
60437
340719
389831
3785
89765
84969
55322
58516
678
79148
9353
1297
3045
493
0
11167; 101930453
56062
100996542
84962
55109
0
142940
6505
55959
2316
57761
60489
0
0
23057
80315
4360
0
163255
0
92815
92249
9026
84448
64084
57709
57604; 101927137
6000
10161
5494
989
0
113746
4261
3071
80820
0
79754
3213
56112
10235
6795
643699
10611
54859
0
89944
10100
3299
0
7059
400793
5865
989
0
0
5097
0
123036
3689
0
10491
286499
0
100506776
22836
0
0
10864
79925
3488
3126
0
604
4791
2688
10458
1794
0
51063
100129455
8153
22918
0
0
0
0
6453
339122
2192
51279
57636
57221
4809
51291
10402
580
813
5793
9363
10742
0
136227
3479
100506691
91977
349565
51279
5782
29114
133
23591
0
6547
349114; 101929038
59339
92799
9133
0
100289509
901
9732
7804
0
6236
829
57705
9194
10495
2044
6664
666
0
11346
10443
57724
5577
8972
857
5098; 26025; 56105; 56106; 56109; 56110; 56112
9244
25800
0
8412
5618
55051
9181
26051
10613
2645
0
116832
3746
9378
9476
5151
0
53904
79230
0
57111
0
10317
0
9185
5261
5731
0
10417; 100130872
340146
113146
11278
23550
144455
6038
6696
140890
23705
4056
11217; 445815
0
5602
100
9406; 406962
79047
55504
84898
89782
9659; 653513; 100996724; 100996761; 101929792; 101930416
285025
163255
79906
57572
57520
9923
320
8751
10384; 11118
4922
9612
6310
10841
0
57863
9378
57453
8303
55629
10051
401237
26471
0
1768
3092
54463
7275
9472
0
10959
463
6678
85441
54751
132864
55084
8566
633
7994
84620
4100
11248
4664
81844
100506599
375759
0
55604
256021
3688
8301
0
0
85395
133121
84466
399726
55243
960
0
5098; 8641; 9708; 26025; 56097; 56098; 56099; 56100; 56101; 56102; 56103; 56104; 56105; 56106; 56107; 56108; 56109; 56110; 56111; 56112; 56113; 56114
3575
23161
5321
51733
0
4254
162979
55825
0
80000
11075
23457
0
3176
90993
0
55558
0
118738
389432
0
2048
130574
3500; 3501; 3507; 28396; 102465871; 102466889
26509
150590
121643
1006
7026
283673
6579
0
388815
0
27252
89797
119
10681
7086
11167
54768; 100288805; 101930373
3777
481
20
0
400954
7357
3236
9911
10090
0
154215
9774
11213
0
283463
828
0
7004
0
5451
0
10602
81704
129080
23042
84307
23108
28560
151011
6709
523
25902; 100996643; 101928195
22914; 100528032
9378
90427
0
0
1577
101928837
2633
10771
444
389136
63908
80339
101928433
9478
0
9081; 442862; 100509646
0
83858
64403
29
101929120
100128590
6556
0
3738
0
83592
340554
9037
160428
11231
6422
0
59084
79148
5046; 100507472
286333; 100128385
11001
117283
285084
84645
57010
139818
816
3428
72
11135
257358
401647
51326; 100294341; 100506084
0
146212
254559
4488
23355
54435
79705
0
219287
283971; 348174
3732
0
283484
7272
11335
9120
81786
152330
9725
0
1290
56163
0
0
1009
6653
54795
7184; 100500842
2260
8819
0
100507524
8613
5371
6418; 642869; 646817
22980
5178
260293
0
1690
27123
283554
8822
26134; 253959
92154
1005
3572
157506
2891
0
51312
0
0
101929705
0
0
23589
2978
10859
4026
5116
401074
186
83882
6720
256933
0
64816
255394
29966
10347
11030
0
6279
10529
204962
83546
23224
117248
387914
4150
19
89792
1638
3728; 3872
58480
55220
80032
4082
5315
0
151636
114907
56301
220001
6330
7029
0
1290
255928
286343
9839
129607
10097
8795
51458
55073; 474170
0
9586; 401317
10451
51809
7010
9263
80339
285704
5140
7157
10170
26050
7442; 23729
441027
124923
389857; 441495
983
0
79092
30818
3707
253190
0
57569
6563
93649
4815
0
10097
2170
51201
0
83481
163933
0
0
0
57863
441094
84812
401074
91179
0
8519
0
875
56133
389023
439921
2982
57608
9844
2260
126119
0
727820; 102725188
100506783
362
57460
3381
4192
22986
10730; 28517; 28663; 28738; 28755; 348035
51816
6496
129049
2013
1134
80725
0
9542
84629
0
3176
983
100131213
3725
338328
221895
23255
0
91775
10514
11054
1356
2674
0
6277
8786
0
1577
6533
23302; 339166
55540
8870
51569
5064
1264
0
29121
7092
0
11030
2845
10777
7078
221692
83696
88
6657
0
0
57556
7161
51086; 100526835
3842
2921
10319
8425
471
85465
2838
2022
2737
0
0
3233
9993
57559
55764
0
6591
1583
0
85461
0
53905
101929465
23531
85360
55349
27065
5579
961
6375
4810
283659
22998
22953
646241
54531
0
1525
0
8618
101928973
29967
57821
7171
800
8618
0
60484
283234
3910
5738
47
2982
0
0
83714
2650
0
402778
28965
0
6482
0
114814
5782
0
0
2898
8633
121274
0
79026
0
0
92126
7163
2549
0
0
2053
219681
100507428
3804
5825
150244
375196
157
9260
2037
94
0
0
1106
23596
0
23236
0
100506866
144203; 408186; 728715; 100509445
0
0
3769
574029
64127
26267
63895
438
0
117247
308
10991
3752
79906
0
9802; 102723983
283120; 100033819
1305
338382
1660
1512
23015; 440270; 101930583
339807
165530
54414
79870
23539
948
22821
5052
92691
6461
115362
80325
3725
9955
4144
101930657
0
246778
389
0
283514
5074
481
153478
59269
10730
158035
57526
196074
1241
0
11099
65268
9026
81033
79148
6595
0
55103
0
283375
9639
8496
0
687
57326
0
157697
6247
23220
57630
0
27197
56829
0
53829
0
29123
0
0
55745
0
58499
0
10758
0
80833
3958
8828
554174
57662
23359
340024
4301
84102
0
153020
284992
8832
0
116039
6586
10814
10627
1028
81832
83648
10607
7940
0
5224
11043
25832; 55672; 200030; 284565; 100132406; 101060226; 101060684; 102724250
0
3191
0
0
5680
440792
221833
7903
4130
114799
51435
642938
158257
0
0
10644
5284
7298
11261
0
0
0
3310
0
0
1759
0
100507391
254122
0
133383
2264
79937; 728577
55619
2911
2273
307
546
8470
64344
91612
55612
100286938
699
2813
83543
400451
11211
92689
55384
0
7088
3801
349136
287
100129129
220296; 641654
9982
4776
360
25759
55714
7043
4940
0
26031
8519; 10581
0
126969
5315
10746
148398
101929549
283143
0
4646
2649
57088
552
4685
2701
56977
131076
643677
27430
9330
0
56521
7180
58516
1131
100132341
55691
6764
0
1746
55117
0
55711
100616446
29968
121601
29841
8325; 100616500
4496
55279
8605
57291
374860
25816
317648
6855
9066
26137
89849
55924; 101928718
3572
0
64115
0
2893
51351
10396
441094
6557
4064
80816
23019
27092
25805
25945
338645
9956
0
0
6556
4688
22997
219595
10319
55084
0
9043
84789
1630
0
1511
23746
84909
8773
7475
126068
9584
9126
10114
6868
116984; 101928667
29108
79890
10730
0
10152
100288690; 100421577
64577
83935
2309; 2310
477
57574
1573
2774
33
5629
0
161145
5270
3514
51776
0
65987; 100532726
334
162655
6039
1728
23333
26084
7056
29774
284808
0
3811; 3812
57683
101929410
23529
7980
0
29028
0
23114
0
100132167
10801
7045
816
148534
0
9536
84641
0
9022
0
7166
0
27254
6542
10184
54806
0
0
7678
147699
5865
57828
727924; 101927079
160897
3192
84159
0
2996
64641
140
8447
162073
0
10871
0
199964
57698
0
149837
200958
115290
57419
389073
0
57540
714
317781
0
100506658
970
10462
54503
3633
619518
0
8531
0
100506555
129868; 653192
0
58517
51809
23768; 100506718; 102724348
7109
5054
813
140699
8867
79957
579
0
2315
84570
7750
81624
53342
0
22871
7111
874
10344
4651
80161
0
51226
348654
2966; 653238; 728340
101927490
23383
100130934
6536
3742; 26290
5535
90952
102546226
9578
0
0
5027
51435
55635
120425
7168
730051
84735
1438
4638
66008
79822
51616
6322
6926
23762
0
0
50506
0
4052
57595
960
57465
440584
2159
1622
261726
203111
64092
100287497
0
3090
282890
83786
0
9830
0
6405
758
3083
0
23732
5891
0
2692
10369
7277
4353
2901
140606
3131
8788
0
4430
100190986
64771
5627
4618
5980
4045
5764
56852
9531
0
283788; 100289097
84913
101929964
692236; 727708; 100033429; 100033431; 100033432
0
0
26502
2346; 219595
9690
54626
0
4887
55711
56977
642597
0
653190
64283
117177
348
10411
100506314
3001
101928516
0
1848
22866
9685
8800
6459
26022
283643
79057
7145
132720
53942
8935
10060
286128
57460
9751
374819
0
10157
101927272
116461
2242
8840
100506108
6939
4094
728723
25758
100
4005
0
5137
83879
55766
3855
0
64093
100131170
4735
57110
83857
78992
440387
8825
4067
256051
624
85301
117584
0
54552
1397
64881; 101926951
84002
4340
6493
10418
388
6854
25791
51750; 100533107
0
9749
0
6759; 548313
284412; 100134317
0
11010
219690
5098; 56105
100129387
0
0
6398
126917
758
25903
0
7227
319089
0
101927115
0
23002
222389
0
0
4651
0
134429
10786
6123
387923
9454
5241
284
26509
0
10841
0
9201
8444
0
59067
0
0
312
148213
90273
6007
55370
58524
0
23223
0
89932
163071
3577
0
19
57644
26227
84734
2869
0
83879
0
2030
0
23321
254100
3042
26873
25937
100129827
0
80270
0
283417
10277
160622
65268
140862
80319
0
90161
3105
145376
7148
128153
79792
8522
0
9498
222484
25816
0
8776
146206
6929
4744
83872
0
10602
130940
8671
0
0
643911
3760
91977
3955
64097
0
0
2103
2262
134957
2192
8566
0
0
26986
100652768
57546
144165
2894
118491
203547
4494
728073
339965
55715
0
0
57134
30818
9229
3006
0
482
84629
79712
6392
10186
5355
4494
6187; 26784
85001
5265
8082
0
4085
56975
80975
0
10181
6331
860
64753
0
1237
7538
4345
51480
100506331
84034
0
5099
770
0
1974; 6043; 619567; 619568; 677847; 100302143
9570
51351
0
64388
57212
50614
316
80028
0
5295
9659; 100996724; 100996761; 101929792; 101930416
84612
64377
1842
214
3107
0
0
90853
57493
0
140834
90102
57030
284680
5731
5157
753
127435
9175
22862
2906
63967
5139
0
23219
57458
79641
25894
54511
0
23254
643763
54083; 81543
1734
79683
32
23387
2149
94031
64405
23236
283431
0
6299
116449
79784
1859
27133
0
8798
2246
960
57644
728485
10675
130589
0
10847
51752
140766
0
8976
0
0
169792
23524
340061
11213
91584
9182
6676
1606
113178
4869
26115
929
6095
100996295
79603
4958
3235
23251
375449
0
5552
0
100129528
152503
0
23254
5293
1975
57118
6907
55225
7026
10867
23327
389834
0
101929084
10439
25893
50859
2776
116988
0
64393
51104
10942
0
22836
64231
57693
6511
23604
144501
2878
3433
0
2857
0
646962
28984
25854
5144
10529
100287569
1052
27436
11183
147111
101927620
54869
0
0
25959
1021
84553
828
11320
8675
5289
10611
11221
401149; 441124; 729218
26524
2688
9582
6850
950
0
440465
10385
23576
988
0
23181
101929441
8711
387758
4104; 100533997
763
0
9940
8437
0
10141
91746
253962
775
0
7026
404216
1004
54967
0
101927181
0
0
0
0
8825
2531
197322
2847
10052
1356
10900
100652929
54716
55236
0
8318
122622
92689
998
0
0
2153
0
2861; 80343
9848; 101928198
3107
83451
79616
64151
50839
100507244
101926913
0
54820
0
7157
0
145447; 100616234
0
9762
121643
100505702
3948
1608
163175
9201
146754
0
5567
0
64859
9223
1906
6405
57381
6710
56965
3949
54901
6257
56987
8572
22983
0
731789
0
10602
6322
1960
0
84668
101928424
54039
9782
91768
65125
9034
0
1821
51729
0
1538
54103
0
100506866
90853
57605
55
643236
65083
0
1746
9644
0
91526
0
65250
3753
7881
55238
3234
5738
0
942
4330
10580
1028
54492
9215
0
23475
203547
23406
57477
55553
200261
57221
0
2011
375346; 100526772
1164
1388; 7148
1288
9076
9948
283349
9214
0
1718
130
26769; 26770; 26774; 26802; 26806; 60674; 619498; 692196; 692197
1997
0
0
54964
7163
0
54103
23065
100652740
339210
100128285
0
6904; 101929597
3183
3800
79667
0
26986; 51132
100130519
10135
374491
4094
23299
0
25966
170487
0
1908
26033
10457
4097
9742
473
388121
9912
6929
55020
3490
55062
56127
6539
728819
4811
55107
53344
285016
1663
0
148113
64359
27122
408
9154
351
4069
23157; 84656
0
0
116843
90627
0
266675
93109
5737
6915
6506
0
0
1999
56899
162993; 100505555
0
56776
81611
55074
2028
57228
166348
117248
3047; 3048
64067
122046
2334
517
10495
51176
148741
729440
8087
3700
4023
0
6886
1305
55384
0
8115
0
323
4185
3684
8394
64478
10635
4199
94121
64105
29922
9788
3590
284800; 728882
1111
9139
4862
4289
283358
1656
10335
8490
152756
961
256158
0
26993
574036
4135
645166; 654342
7327
10391
0
729614
254102
91768
25937
652993
0
645984
5588
101926907
84237
0
7536
2091
9729; 387104
23047
10472
0
10247
7267; 286495
56131
0
0
0
8516
1775
1392
7402
7003
0
9312
2744
5793
256764
7472
51046
7020
0
25914
10687
57653; 100499483
5978
0
158158
554203
0
26996
85477
9229
2888
143570
92521
0
144193
1441
0
54522
6571
10658
123722
79894
100996412
25992
491
0
950
54675
0
85317; 85319
1948
27303
94122
283788
8038
8553
11165
10570
0
54769
167410
283659
339761
54932
6443
132332
5829
138151
100506834
6599
0
0
835
2037
140710
9832
23150
0
10017
3664
0
27242
2934
10611
389641
0
10061
55138; 286042; 389633; 729689
51286
5144
80034
133482
0
610
0
0
4675
50509
960
65982
26769; 26770; 26774; 26802; 26806; 60674; 619498; 692196; 692197
259240
339451
0
22936
3908
2210
6487
5139
59285
25998
115557
4013
100131303
254359
9060
116966
90268
648987
92312
619279
100288911
200407
284992
158399
9586; 401317
474170
0
375295
149685
0
3357
0
23521; 26816; 26817; 26818; 26819
100129098
64762
8190
7074
83891
85450
23114
84898
100128881
8624
155368
885
0
9212
25836
2254
10253
4926
100507403
3398
0
81544
875
7003
23135
9910
0
2241
5286
728215
0
9046
100996345
143686
5902
57221
4137
0
389634
90655
7021
0
127003
0
114882
138255
130540
79817
9628
0
272
81894
3995
0
0
57684
3613
4502
816
8646
56936
0
0
1018; 100529145
2331
79627
129881
11027
0
6916
2543; 2576; 2577; 2578; 2579; 26748; 645051; 645073; 729396; 729408; 729422; 729428; 729431; 729442; 100008586; 100132399
1021
56124
143684
112476
4883
54714
23263
9643
93
54566
6508
65267
55766
0
0
90226
1601; 101926921
147138
116238
7078
7804
2565
131870
51557
118429
647979
3725
55286
0
0
23015
23253
146802
5145
57507
101929570
9508
80144
5784
401115
0
29842
56243
3077
0
51155
9615
114818
0
9871
399694
1179
56920
65061
5566
323
84962
79852
56125
875
89876
26082
5618
83988
144577
9976
9223
727936
1852
55839
0
54749
6309
8837
4355
284276
861; 100506403; 101928269
0
5558; 100996481
257397
9479
0
333926
135398
0
942
80022
115098
0
0
27147
0
84985
4481
0
7091
0
23446
23765
84224
151477
10226
266
0
28951
7057
10538
7414
0
4802
998
0
58499
0
283659
0
8999
9021
0
0
91523
400941
4638
51614
3709
2849
6997; 6998
9839
23230
0
51087
5178; 23619
1356
2791
125061
0
23033
0
8473
4645
6489
24147
9830
10606
282890
101927824
11278
0
9758
28968
440028
79647
5195
54963
9839
8864
10743
1312
30818
56971
9848; 101928198
5166
58475
255403
0
55704
56898
22891
373
23457
0
0
10309
2066
595101
1580
5167
273
2041
0
10762
2742
0
148979
30846
3537; 26586
1524
11031
10826
55745
2273
152225
7067; 9572
246175
0
6909
201475
0
8555
79156
131566
339742; 648761
84168
1021
1894
9200
4582
0
9462
149041
23254
3929
9875
6910
56242
0
80332
0
6563
53827
117247
9498
100130705
3298
5013
0
10733
9495
2316
2057
0
81615
9630
2130
9262
6535
8929
349136
0
84978
8718
11040
23301
3906
51454
114907
5365
115703
27141
50859
284217
6094
9260
9480
125150
26137
135114
81848
0
6001
0
8899
84289
1837
4301
0
0
100507562
57414
340156
440348
1140
89846
80143
286827
0
10842
23046
56931
0
10661
5870; 150786
0
2027
166929
25999
100507421
6035
401565
89874
9672
5887
81554
80765
442894
84898
100133941
0
54518
130271
5450; 101928620
6428
6339
51520
28966
56986
101928370
776
8654
56603
10098
0
8330
388228
22836
0
101927133
158801
0
10399; 619570; 619571
1398
54549
3077
54913
10231
0
387509
23348
79147
54797; 100996782
1053
3820
0
80757
2633
126526
4238
29985
7504
10982
139081
0
57562
388692; 644634
154442
152992
79843
51364
23085
64151
219970
7940
6710
0
492
55124
0
1824
283403
8835
0
221336
10867
6007
57095
2662
8309
54209
222537
4034
8522
0
339366
0
101927254
64975
2822
80144
4101; 266740
51703
55384
2246
0
0
2745
80725
2737
55068
50807
0
85416
7798
1491
10725
0
53371
93426
26038
6422
101928134
10083
3667
100996590
152926
221091
0
80790
1837
11067
113026
4316
114907
100507098
0
0
2969
79784
7168
375287
11217; 445815
9322
55258
100507291
7587; 101929740
29780
23008
100132923
79923
95681
5367
51320
6925
0
400581
57626
96764
2113
5054
6610
22921
4772
7678
9747; 100294033
374786
201158; 284040; 100533496
340156
7984
0
0
4597
54947
0
400926
11001
0
157753
257240
84441
0
1525
169166
492307
387103
85439
10204; 128322
26958
2342; 100529261
0
24145
128861
0
9920
5608
80726
440829
3062
51334
6932
3784
6327
0
4588
4878
915
138428
3996
0
150946
0
93979
64231
0
5978
1136
0
923
26267
11326
1134
0
894
153769
133522
121273
25849
10299
122481
201299
144608
144165
644815
4852
0
5519
0
0
9810
23286
2712
727764; 100132288; 100233156
0
101060544
83959
30820
132203
7150
1942
3727
0
9688
9498
23627
23743
0
606495
0
0
9194
286223
84856
0
7351
9223
0
0
2623
197135
321
130013
2850
6585
3635
160897
101928132
1757
3707
254042
0
0
0
6334
0
3586
400955
9145
9699
0
146456
54463
64859
4340
101928580
4917
0
3622
0
64735; 254528
100506409
196743
283480
0
0
55064
10485
0
100506779
998
7444
220108
51761
170261
6812
126402
0
421
286097
55805
5452
0
260434
58473
7153
6010
100132273; 102723722
56928
6175
0
56917
7784; 22932
22801
213
6048
6665
204851
4081; 100302239
148252
80031
55211
0
116496
60401
390616
221749
0
0
196740
2549
0
80005
6785
55628
642559
0
221937
118424
2521
337876
134285
64847
55304
55284
101928017
284260
54566
151254
4091
9262
0
51716
1259
4058
358
3488
9693
5711
4739
54862
9886
834
100507098
6667
497259
91860
101928614
10446
83853
3350
3537; 3546; 28831
26137
5648
0
54332
4501
3824
51710; 101060181; 101928574
0
6658
0
163131; 284323
0
101927406
1793
51422
8632
23302; 339166
6304
3382
51512
259289; 259291
284521
25956
23650
4162; 102465453
9696
342979
51663
2686
54869
79015
100506243
6173; 100529097
100505518
1604
1387
55740
84307
403323
646
5316
256380
10369
0
58158
441666
6201
5081
0
50515
396
23671
1584
7404
22837
6604
25948
10049; 65084
0
3119; 3123; 3125; 3126; 3127; 3128; 100996809; 101060835
193629
727764; 100132288; 100233156
54768; 100288805; 101930373
10686
80122
10297
0
57205
1021
57168
85302
375; 100500810
55349
91107
57488
3070
0
160851
55698
8835
9493
440712; 100505650; 101929219
2524
0
7940
0
79784
0
644903
55536
23348
0
23531
388135
0
100874375
55103
0
59269
54575; 54576; 54577; 54578; 54579; 54600; 54657; 54658; 54659
1062
79087
56132
0
55084
0
407047; 645323
124245
258010
10243
352961
7473; 101929777
0
0
6645
84952; 101930344; 101930349
467
9118
0
29944
767
26049
5348
0
5893
56999
0
253805
283130
162394
84569; 119180
7639
10188
547
0
55081
11202
0
11144
55384
7098
286499
9743
0
0
4583
10842
3996
0
1604
84691
8837
284424
0
1843
0
27330
3119; 3123; 3125; 3126; 100996809; 101060835
23281
0
10265
26575
55824
1787
83439
23063
253039
10555
3977
258010
9659; 100996724; 100996761; 101929792; 101930416
0
285220
57522
330
400617
55601
115727
728855
54143
10733
1117
83692
0
100505879
57612
60677
2660
26207
2934
84696
57568
54751
9743
51128
0
7850
100130502
22914; 100528032
0
128178
151742
7035
0
0
0
54799
101929475
0
2705
0
0
79056
6016
284600
84570
26298
84885
55236
2549
23564
2055
9530
64218
100131117
11123
127124
6451
8202
101929512
2824
6205
9478
23762
2115
2787
3916
84513
100128750
101928922
84803
79148
0
7421
4130
729522
83871; 100861437
0
0
5590
11027
113675
11259
0
54970
864
54982
63827
0
57758
56924
6490
0
117583
9066
7204
5836
0
54742
101928817
7302
400680
9567
0
0
9732
1122
23230
0
154141
8499
0
8693; 100528030
23380; 647135; 653464
23062
6560
0
2260
22836
162514
84333
9358
0
54442
0
9098; 84669
0
100129794
23286
10902
10629
0
27245
9123; 102465472
23616
79778
1129
257068
84530
89932
2743
64800
79442
9877; 441155
2260
1523
79998
6870
8352
94015
0
9712; 100507213
5190
57608
51747
84281
3339
11007
0
6237
100506211
79567
85289
0
2483; 284802; 100134091; 100289097; 101930278; 101930531; 102724923
5155
100507098
2635
0
23184; 102723954
0
64581
3240
80303
342908
84889
6483
0
404744
54331
5098; 8641; 9708; 26025; 56097; 56098; 56099; 56100; 56101; 56102; 56103; 56104; 56105; 56106; 56107; 56108; 56109; 56110; 56111; 56112; 56113; 56114
636
55117
79726
91304
0
7188
219736
5260
200403
0
7039
7455
0
165904
641518
0
0
80761
55604
0
55344
5818
0
8826
0
64344
11245
0
221472
6482
644
80003
0
5930
2321
340037
7837
83747; 128853
10745
25831
26257
113026
387590
2591
2817
7056
146862
5542
153830
752
149647
101928371
26137
6016
0
284273
0
10362
10864
4288
6009
54882; 404734
285671
7652
101928047
4621
286204
101929628
57692
0
102724611
0
11075
114132
0
3382
8368
0
59084
57121
25822
91543
56992
80325
151790
58512
0
64762
7048
56001; 728343
3792
1368
8496
54584
0
53831
22837
9400
0
9232
100128071
157680
81558
3355
10189
0
51155
0
1953
5175
23317
159686
1622
23341
3047; 3048
0
0
6095
101929855; 102724851
252995
90007
85001
4585
64699
84720
51043
0
3679
7037
240
0
0
730091
285343
0
51319
55388
1006
6208
5932
81849
117583
3958
2744
8082
10677
11025
4326
84002
11147
6595
2624
10808
6650
8718
0
64446
9526
441161
0
57710
6759; 548313
6861
63971
9947
8829
100130744
339240
9075
347088
0
645784
114792
23175
5865
152273
677766
23223
55966
6925
0
5753
645513
79733
23710; 23766
1028
4837; 101928916
285268
10611
408
8942
51614
3697
0
56704
54830
0
240
284669
100272217
203447
0
7439
0
23404
26268
89857
100505806
55314
0
84166
26584
25939
9922
22862
0
4915
114822
386678
5618
0
10563
29935
100507064
4986
33
5083
23321
51194
6756
348094
7769
0
51065
0
23347
59345
0
3123; 3126; 100996809
192668
0
118429
29094
116983
3832
0
100129792
0
400238
9462
100996724
10157
0
221264
0
11113; 100302274
5099
0
127833
9134
1298
220963
157313
162681
26267
4842
203427
55745
140834
107
0
5442
0
309
0
220070
60529
0
0
54986
440590
387
7298
100506049
220202
145282
7262
440465
56112
389084
1641
92565
100505545
56243
100507475
0
7681
0
0
408
0
0
65983
9098; 84669
0
286467
57419
0
1618
3161
3231
286
30813
4744
64094
0
0
55233
0
3177
0
100506311
2081
55615
283551
0
160518
79927
8417
9542
4907
4524
101929745
83478
3708
59335
83983
0
100132169
90485
374907
3688
23007
4129
10847
4616
3925
4168
2820
8745
90850
3854
0
3725
23564
8712
0
0
29997
653188; 100049076
7071
0
0
0
7078
2778
101928850
51313
667
10152
649
0
8756
163732
57678
0
10659
6782
5799
285
6138
0
7772
10410
1912
22917
2668
285
1004
0
400931
9991
5244
3537; 3546; 26586; 28823; 28831
23365
140901
26084
10384
26137
254272
5098; 8641; 9708; 26025; 56097; 56098; 56099; 56100; 56101; 56102; 56103; 56104; 56105; 56106; 56107; 56108; 56109; 56110; 56111; 56112; 56113; 56114
0
6304
0
6332
80003
6095
126326
54852
0
4090
9992
23166
2047
80194
92949
5308
205428
282775
800
51678
25803
4142
56967
991
10150
1741
126393
0
5616
11187
0
8943
22875
26585
23117; 440345; 613037; 728734; 728888; 100132247; 100288332; 101929910
7832
7037
2059
399821
81539
90529
0
10584
100505783
54660
9729; 387104
11120
3135
0
7288
0
0
84820
2812; 5413; 100526833
55224
51719
100287098
57405
0
0
0
23057
2765
0
0
293
0
0
0
85481
128209
629
0
259266
3976
7439
28992
120066
9079
151648
55589
3939
4838
55754
147276
0
0
7402
0
0
339896
8013
54842
2058
4208
0
283446
641518
80055
0
3108
26298
93408
79092
8871
8542
29119
222696
54810
8935
55916
2305
83715
771
140890
22849
0
159371
23566
116085
2013
0
0
51232; 101929500
54541
5619
150084
30845
23154
4684
11025
23174
0
5370
0
0
0
25873
0
196883
6717
0
145773
2099
55512
2766
54809
9509
0
101927539
9379
56655
80003
0
0
10993
408
0
0
163259
5992
283871
64764
9261
4820
1084
116255
5429
0
3557
64098
85004
55024
4800
5480
0
56987
10611
9185
80055
0
1796
4214
2626
83857
100506014
114548
55749
7982; 93655; 102466616
89848
146542
23327
0
9444
0
6692
254778
54885
23471
6137; 606500
355
126321
5770
664701
11325
10384
111
9100
5236
404266
4781
6391
0
57576
121512
3762
440078; 101928910
7512
64423
3817
26249
9223
100288570
3
6429
8406
7706
0
0
7375; 102724426
5586
613126
26092
753
100506379
60468
123688
57182
634
153020
440895; 100271835; 100288570; 100507334
79813
0
144406
29801
7430
340252
356
0
5962
160897
51412
8974; 101927705
10055
6924
8814
3112
92960
43
81029
6904; 101929597
0
22797
221037
55573
116113
0
29125
0
23380
8556
23409
26740
0
800
2244
283335
285800
3268
0
57571
50651
0
0
6664
89797
5136
158471
84237
23363
0
0
619279
152992
5613
0
158158
54602
0
134187
768211
0
9752
339390
101928988
80896
0
55561
0
0
3781
63910
7295
643749
4026
0
201191
0
0
55281
23467
5925
55191
10110
2222
678
90134
643160
0
92346
55074
23468
23328
100288142
0
60482
258
92092
11166
22995
0
7430
0
0
25816
0
266722
158434
83937
5549
4076
5924
9414
26576
89886
2572
101060424
9482
55613; 142689
51701; 102724517
0
100507494
100130275
238
8997
0
23432
51088
9649
101928559
9870
140733
293
27086
0
9975
1978
0
0
64407
8277
51088
83854
1956
23129
2212
245909; 503841
288
3714
55231
84815
8653
2034
55057
91574
3690
0
53616
2130
50940
10681
26027
101927526
861; 100506403; 101928269
0
129684
27303
9261
4651
101929378
0
23584
100852405
0
3937
1080
146542
85457
0
121441
5567
7148
9765
90527
10449
3119; 3123; 3126; 3127; 100996809; 101060835
114132
0
83540
7102
127943
0
79685
65009
0
64222
923
221184
89796
0
4772
54875
26137
80176
90199
0
84532
57447
0
84929
80233
0
115004
0
0
54331
10388
0
2162
55478
259236
993
64072; 100653137
23683
101927468; 101929257; 102724558
202
2778
6272
9378
92558
4071
5412
602; 102465879
84545
9787
0
23363
5142
3882
23264
387755
401474
51360
199920
284759
6656
79582
390892
124540
0
23136
51704
0
0
0
285512
8468
124989
639
9209
101929460
81570
58160
101927581
0
23742
10439
23551
25854
283349
0
23135
10492
79832
343990
0
5214
780; 100616237
9260
22996
161725
255488
10725
9148
0
81620
0
55240
115572
7881
3933
653145; 728113
100131564
127540
0
6041
0
1588
64073
0
10479
3764
200159
7337
126231
29780
9498
5143; 729966
55183; 101929336
0
491
23409
1748
0
347735
7074
23428
6277
0
79953
114884
0
10777
1500; 100528016
161
5328
399761
9639
0
54518
0
1793
55346
7764
0
0
8795
3097
958
9024
4838
8417
144165
55655
0
285847
0
301
23428
64838
51704
64231
9117
84665
55794
56980
26092
6439
84529
3788
4162; 102465453
5743
0
9423
0
79070
81037
0
84700
0
9586
147700
1362
9096
2752
338382
0
606495
50853
9444
0
0
645591
56134
339
3423
8718
10225
160851
9180
0
26246
64342
11007
0
0
143279
100505853
729085
0
780; 100616237
80205
0
0
0
654254
55930
26524
100507557
7168
0
386618
64333
93649
54989
83855
55340; 100527949
163590
54865
121512
10555
83882
0
23566
4501
4629
51412
0
10350
4914
1906
284186
6709
5010
0
0
201134
256764
0
771
389043
24148
359845
382
100996579
0
160851
57724
0
284119
2861
0
51201
101060400
0
2100
151531
80336
0
10529
0
0
3070
59341
2208
388662
0
5923
0
54093
1187; 1188
5141
3426
8601
55361
6524
4951
1184
7224
0
51438
8547
5936; 100526737
63947; 728656
57110
1213
54881
92949
5167
51421
79993
8359
29116
3280
84440
3034
0
26099
3748
0
2006
59283
7348
169200
0
51479
11031
0
140885
0
0
150365
2993
0
89953
9329
100507650
0
10449
4007
0
0
10195
3788
0
0
0
284751
2012
124872
64864
6095
7323
0
0
9411
0
1821
0
1365
9734
0
11249
5068
55388
55734
0
51807
5187; 102465532
4035
5349
80323
200576
0
6925
57605
2256
81617
0
57582
51399; 100500840
0
4867
0
101927274
150677
161835
822
222223
6362
6840
8833
1675
4008
7184
157680
222256
27239
170575
343099
3899
6885
55107
4629
644186
1068
32
0
9050
170622
162461
148789
0
0
137902
80005
56674
79589
117581
6041
9927
0
6546
0
27146
23657
0
84206
326624
3398; 84099
101928278
120939
9084; 353513
84146
0
2324
114043
0
1359
51203
51203
0
1979
55388
5916
3097
79899
3707
0
11156
3512
0
6773
0
0
8111
1955
5069
634
255480
0
2900
283897
22873
375061; 100302132
4320
401145
53916
149986
0
3227
54797; 100996782
11165; 100529239
158471
5575
101929726
0
6538
0
5610
0
7106
598
5069
8912
7851
6653
101928378
2151
84034
9926
0
101060553
100507034
0
831
0
0
57234; 100996741
8675
969
3745
200150
7086
5786
0
0
151657
6560
0
0
79136
84210; 441425; 441430; 728747
0
63908
79098
0
225
54897
5151
399668; 644596
0
84830
0
2562
401585
0
170691
149685
9639
3549
3739
2098
10924
5710
1373
0
201626
8411
100131138
692247
5158
0
0
0
94160
374403
342184
81554
3106
389161
11098
0
101929027
6132
205; 100507855
64921
221294
0
144568
2113
54918
5066
6707
100506790
3762
29937
0
100288122
57716
84777
57471
0
149647
27185; 100303453
1617; 57054; 57055; 57135
10767
2788
102723099
4482
0
10507
4293
56157
0
182
0
0
0
2626
1385
0
402381
317762
0
8857
0
11278
25862
223082
390999
151827
55605
11255
1577
0
163747
104
0
3842
5552
6751
56987
1827
0
374860
0
140690
0
100506965
8331
0
0
4888
0
152100
3737
7132
2770
7164
3067
2633
7035
84332
777
7145
5593
397
7869; 102465526
4481
58503
643711
1981
94104
338963
100996280
960
81832
149773
965
1994
201501
11074
0
0
4267
158787
574414
4071
0
1495
155066
101929064
101929255
474
401176
1004
100130249
64718
3674
5539
23468
1298
9934
23157
9737
9175
55269
57464
0
128414
7468
1739
55757
0
0
57561
1072
122481
2730
84658
100506311
2355
0
0
441951
287
79659
0
2681
374393
154865
57121
56655
66000
55273
175
373
170961
0
23143
755
0
490
0
0
5465
1373
5733
5887
84061
51280
645
332
6556
117289
146691
51773
0
100128946
0
50616
782
0
202374
152024
55530
23759
30837
0
0
10404
0
142937
7008
100506990
25841
834
79066; 284009
51744
6314
85439
130340
23471
124460
199920
23136
26271
6678
101929478
23544
5613; 5616
55709
0
643008
0
2693
7253
379025
284656
28971
5023
221044
145270
0
3543
157739
23705
728392
22798
387509
0
0
51575
0
441951
8718
143187; 143188
1638
11202
54520
0
85452
0
0
0
765
100132057
3303; 3304; 3305
1807
260429
0
6645
80830
2043
113540
0
0
0
79906
1163
1021
131870
55314
78990
1316
0
51422
0
55075
1843
23288
54869
0
100506405
10630
79825
84914; 147687
23347
6890
0
9765
167227
0
6925
0
55534
100133985
3778
0
100874241
3849
10317
6366
0
53630
10142
147011
0
1848
126661
6701
387486
0
23230
114757
3224
100130086; 100506164
0
0
57545
23327
132671
10914
64753
257194
100128325
10235
1375; 386593
64975
9154
6522
4091
10402
6241
4287
57452
5209
100288413
27296
79699
8572
4856
0
0
0
0
1613; 693222
0
1017
9669
840
0
1291
0
64518
0
102724156
701
0
101928243
134553
254050
0
0
3276
63898
116441
26247
0
0
100293704; 102466877
64759
55819
8337; 723790
5871
6137; 606500
0
492
90324
0
285780
0
3321
6672
27074
23209
10000
84909
317
27004
11176
0
4035
7052
80184
728192
8200
0
200205
0
488
8349
10580
131578
0
3707
5359
84871
339568
28996
23367
3632
10261
719
56253
8837
0
654466
101929480
6949
0
57224
9037
0
9522
5983
90557; 91409
23338
11237
2313
0
84002
2707
59
441208
9341
100996490
101926903
5817
65986
51085
127544
23352
5098; 8641; 9708; 26025; 56097; 56098; 56099; 56100; 56101; 56102; 56103; 56104; 56105; 56106; 56107; 56108; 56109; 56110; 56111; 56112; 56113; 56114
11309
996
4133
92552
101927668
10052
55276
89801
2565
81578
388387
10793; 90827; 285902
0
122481
56987
170691
100130700
7643
3631
1760
79774
79718
8862
84679
79160
407040
441733
0
8792
9411
0
728116
0
100506195
0
0
118430
80835
5414
0
3553
81616
55565
2775
23048
6907
9830
0
117584; 100529207
0
286238
253512
91977
58505
0
57654
6623
3918
6444
0
340385
0
5833
0
55036
1300
0
683
101927043
23584
284013
81570
140596; 503618
1183
64770
27291
54801
3575
84333
8671
0
6327
7069
51361
953
101927667
6844
101927702
0
2035
79817
64856
11064
56967
0
341676
3490
64283
54880
0
3764
2982
4145
23650
81565
8900
9260
3680
100996492
664701
2743
57661
5310; 9284; 339044; 399491; 642778; 642799; 100288332; 101059938; 101059953; 101060429; 101930013; 101930075
401494
101926913
51581
56987
57337
169611
126668
0
5098
0
0
6241
9217
0
439931
23473
81930
101927273
222255
56676
0
0
0
339541
57669
728591
284273
3696
57007
5979
2330
0
0
3384
81621
283688
51338
116931
23051
79937; 643827; 728577
85442
53842; 80014
84069
51109
0
255394
54457
50943
0
2123
1285
9169
2786
6232
0
200162
56648
57575
8419
8743
0
10655
9874
730
0
1768
0
202025
3070
731157
5046
0
2491
100128071
2185
100862697
0
30813
9901
151242
0
84448
5222; 643834; 643847; 101929842
2533
130540
27115
182
55852
23648
23641
51477
0
5819
6546
80255
0
404636
51326; 100506084
22936
100506274
54997
0
162394
113510
0
414189
0
0
23683
317648
10243
654
91614
0
1004
10158
197003
831
55036
83850
324
6854
55084
0
54329
2239
54443
26074
285780
100216546
54751
57446
54328
1438
25831
100505875
51088
0
56245
85461
2169
84272
3351
7789; 158586
0
202333
9132
771
6573; 101928717
9788
311
84197
2528
0
81847
0
5316
0
1137
2239
79685
26230
101929693
80206
100129858
6097
162394
1238
65109
6414
375449
647107
4598
11228
0
0
11148
0
6793
0
5168
639
378825
130340
285194
0
154288
84986
55034
2887
4214
79730
51465
391712
1420
219670
2760
0
285282
164781
285043
26246
10288
3448
0
5159
8776
7545
2030
0
6899
0
858
3786
0
0
196996
0
0
0
0
0
5156
221122
4850
7273
9728
0
2983
1644
1007
0
79668
4087
89801
6242
149708
440352; 100652781
23380; 647135; 653464
25800
3727
153396
1813
11067
0
2034
80315
1303
9870
157556
388815
285172
79815
100506033
0
122481
0
1145
83857
0
64170; 728489
5784
440556
0
8829
23089
51032
79987
861; 100506403; 101928269
23439
0
55789
483
2775
100506457
63899
6709
483
0
266553
57007
51290
5781
0
0
22900
645166; 654342
7171
10100
4616
0
0
801; 805; 808
55803
0
6159
3898
5864
9962
2819
255926
8165
9068
2013
84904
56648
89876
439941
100508120
10783
79689
57452
6010
157753
6276
57648
54328
79726
55691
23710
7414
0
0
0
5430
285126
91010
0
0
66004
100507642
0
51015
80351
3105
0
140738
1812
23677
85495
143686
101927722
9182
51082
8744
222553
3157
28996
101928682
23141
8871
326625
199675
134526
6792
440352
100507053
7030
0
8313
10568
59345
8330
6659
92745
150568
2719
0
2317
9223
80228
0
23030
9227; 101927965
4086
862
8363
170949; 100287083
2689
0
0
2023
27443
0
29123
10385
51776
353355
53345
84937
1128
154091
0
407025; 407026
57636
8556
0
0
84985
0
5324
0
728591; 100526761
0
23328
10485
0
10013
100128298
57134
0
9633
64816
2990
1368
51765
6616
54502
11122
7593
23759
10736
101927798
9098; 84669
374618
163351
140683
9382
0
7130
0
84953
0
84962
143379
64927
162968
0
338694
108
150297
0
440193
0
3159
148066
10149
0
55586
257000
9760
867
5629
3164
0
414
285386
80217
11202; 284366
100505483
84673; 100101118
51050
147
441204
5725; 100616459
0
0
51319
3316; 91894; 100528019
51700
26137
6175
55715
10500
54982
57493
0
3175
0
54532
91662
151871
4154
1178
912
9963
8751
401014
0
0
23639
0
6334
10060
55746
10234
4841
0
51326; 100294341; 100506084
0
160418
0
55635
1215
2274
112744
158263
160
23345
84326
0
1669
0
5634
84532
145820
4054
0
0
55143
3054
0
0
0
10558
0
283745
26035
7476
100507062
64137
10894
25981
774
0
9219
6249
55215
0
80320
6513
5445
774
348645
100506311
4625
79570
0
0
347735
0
127254
5382
286410
150946
23158
0
100506680
80217
51704
169834
101927071
9139
339168
0
0
84666
8522
11145
23120
0
91304
50618
6967; 6983; 445347
0
2917; 100996542
3603
9064
135112
26228
3077
1180
7757; 152687; 255403
0
51144
196074
100505624
414
25996
2835
0
26499
1393
27185
0
100507257
101927623
55052
55691
9444
0
3275
115548
0
0
474354
0
1133
9705
100272216
100132911
79667
414899
7168
317649
10240
140738
8749
285178
9891
0
25854
414194
9941
84516
3788
2925
0
0
645513
79868
0
58517
101927131
0
59339
0
0
923
0
57620
151295
100507311
891
54509
0
90203
4905
57234; 388692; 644634
0
164395
0
7089
79370
3811; 3812
0
53826
0
0
23704
0
285498
11127
53405
346562
7093
441168
0
83666
2355
100507410
0
2583
5334
9783
127703
5678
0
64506
9543
55636
116173
1525
5794
375318; 653437
27296
9764
1471
0
83639
55040
4217
10114
0
0
9026
7275
7421
0
3295
56255
374443
256227
0
831
355
285175
350
25930
0
0
6165
3667
57559
284161
7940
0
0
440757
154810
2259
50833
440556
0
53371
23705
2904
101929757
102724842
10156; 401331; 100271927; 102725198
4213
0
7881
100289187
23181
80759; 387097
3730
5140
5618
1993
0
5295
0
25884
5781
9014
100507507
0
0
91
5599
101927007
2115
3112
84991
0
100294362
55808
84667
57597
22953
23476
0
124989
55117
1303
1394
10116
6193
196740
1212
11025
5737
1719
0
2657; 10715
64089
100190939
3135
4223
0
84875
10673
0
378938
5916
0
0
0
0
26147
283197
144423
283694; 727924; 101927079
81606
51752
1212
256380
653145; 728113; 100996760; 102725207
127933
80824
56886
84449
7915
0
283174; 100616119
221442
0
51179
3046
2150
2103
4603
1731
0
0
10678
7837
100133319
339894
79888
79184
9265
0
4355
143872
3184
64283
29128
5998
0
116138
2710
57685
8526
22943
80274
0
729680
7005
196385
23230
83648
0
7168
483
728613
170689
0
9414
54768; 100288805; 101930373
0
3579
9667
5218
0
0
7066
125
2737
150759
55506
28513
200845
100192378
51101
132949
100294341; 101929774
8837
0
100289061
23475; 101929880
195828
10864
118425
0
138009
23626
1138
0
0
5452
101928817
0
51728
284021
25825
148231
4340
283417
10841
29937
55387
0
0
4088
143570
93986
196264
197342
0
5909
6506
199990
55197
440352
100134368
0
0
0
228
7480
3017
22990
6788
29094
2696
0
57185
26
8867
55633
0
10773
10656
0
3213
161742
0
23743
9878
9753
160897
619207
0
101929683
0
389362
91526
54145
6595
284312
55415
87
0
23780
100287387
0
1356
100134822; 100288069; 100996442; 101927270; 101928344; 101928670; 101929540; 102724409
9502
28823
0
5731
5814; 100616393
5509
191
7066
0
55752
8526
100507421
51176
10551
0
284119
8439
6909
91464
23428
81037
101926963
101927565
0
90203
150142
3111
55613; 142689
254102
0
63895
0
4676
66008
64922
220108
84951
27165
55924; 101928718
10301
51322
143098
0
0
8780
147166; 101930301; 101930303
0
89876
23683
55790
4854
0
22906
55001
112597; 541471; 101930489
2323
100507057
401260
57498
284273
3624
755
0
1288
2738; 286128
0
284930
10346
1977
0
3783
25780
0
55370
5756
0
100506675
6569
8220
4092
0
677809; 100093630
399876
0
0
0
4889
58
0
84539
339778
0
26136
186
317701
644242
57634
0
51433
4018
2983
79925
284656
165055
7089
114827
9447
10529
1346
0
79734
283130
604
81553
432
56666
158035
100507261
3363
101928446
0
0
0
0
0
400619; 100499467
64344
7099
25942
6711
253827
2743
2301
0
0
101929328
0
285147
3955
7056
10443
4719
0
0
23049; 552900; 101060386
6667
5475
51138
399726
100130502
4628
0
921
26059
3754
2069
23263
2916
144481
23176
4736
27158
100170841
0
23499
10044
134466
0
0
26291
101928955
83700
8797
0
100130933
57707
0
1803
4033
80824
0
100329135
54716
152
3169
399694
60528
1234
57690
644450; 101928669; 101930100
0
127841
10480
4070
7294
56156
7145
3620
2618
22995
388115
7039
23373
6548
0
84695
0
0
80055
0
10553
206412
84034
0
7456
5788
778
5781
0
8576
54504
146849
57863
80736
30844
2908
496
0
1809
140730
0
0
0
0
0
353497
51454
0
9586; 401317
55997; 653275
388743
411
51384
1870
28831
100505797
1894
102723526
642976
10333
100423062
5547
0
0
3566
65268
0
1084
23670
23030; 100507022
4776
127733
0
58157
100874392
22824
89822
0
30012
7464
7329
5868
0
0
940
100506457
2691
0
166863
8735
5361
83874
0
10813
0
3297
0
0
0
0
222658
6781
100131213
100506472
23219
57713
84894
800
153241
0
10424
229
6344
283860
100874114
4664
80862; 100507399
1241
3691
6769
55149
4242
6515; 144195
0
0
0
101927675
6711
27159
0
100506436
124402
11010
10960
2976
79729
219743
9096
3576
87
54542
419
2355
100270680
1735
56981
2204
57732
0
0
3248
286148
375567
0
64065
161253
7080
2299
0
284276
221395
5305
143425
127391
221935
6007
0
100506377
0
7385
120892
0
6352
140876
4041
401321
0
0
8850
57700
158055
79758
5034
891
81027
57786
639
8630
85413
4734
784
5313
710
441151
0
420
0
101928323
0
27199
400579
9581
161514
11156
0
0
220980
0
0
1495
23432
79789
2035
0
128344
129293
55997
0
0
23332
79955
158402
441052
101929472
0
27071
4842
0
100507098
0
23166
1419
101928978
1047
55336
204851
0
9611
2271
101927877
100506658
388456
11081
0
405
0
2118
0
157777
1601; 101926921
3119; 101060835
51136; 653645
0
0
2355
3199
63925
0
100507098
0
25800
0
27332; 100507113
0
813
6768
64866
2049
101927263
153396
0
0
0
55150
646903
6404
23085
100288079
0
133418
3306
58495
100294341; 101929774
55275
8476
0
3709
6783
58486
79745
0
100130370
3338
80863; 100507547
64116
85358
0
5911; 5912
1739
5608
0
0
9516
474344
161145
3664
54499
0
2621
10636
1629
57381
4162
440896; 101927424; 101929800
9258
1806
11118
283485
92370
0
54865
0
89839; 100288637
0
9567
2205
1609
0
9639
0
0
0
0
205; 100507855
134218
163071
6515
0
266727
0
113452
9169
5994
84250
101927348
0
80760
0
4842
4297
286
57452
340205
7106
0
160365
124538
28513
0
0
0
4616
5414
0
11037
0
114041
26037
22843
147081; 401884
0
3184
79924
400581
0
25890
54502
81796
8115
729
835
64116
150094
0
29997; 692091
91624
8549
113691
81542
2918
388503
3800
0
1452
0
80217
22916
100302278; 100422831; 100422834; 100422919; 102723600
894
1404
101927279
5128
153579
7083
5455
81557; 728239; 100124541; 101340250
8530
113828
3709
0
0
0
29942
51209
100505619
0
0
84795
5792
145694
0
0
55366
5445
3576
84532
100507050
151742
9135
283177
0
1870
5834
10824
0
64062
10581
4149
100874251
0
0
3549
8714
348751
0
221468
266695
2779
2298; 200350
401251; 100532732
1183
64855
200312
79175
51239; 200539
8938
129868; 653192
0
0
8395
9626
22974
135935
10018
0
10981
55764; 101927266
200424
117177
102723678; 102723709
51302
26476
8028
4135
6820
8725
4689
0
5507
6262
80230
346389; 101927668
415
10984; 101927338
440346
348
0
6502
26112
222962
79887
23190
0
0
951
170591
0
6615
55020
6227
23313
387856
201134
0
0
10060
64236
55063
8301
3727
81609
0
716
27314
1949
100271840
0
5819
56957
0
2978
23363
80124
54814
0
23432
1827
0
8879
388552
9938
360
0
0
10170
858
462
85371
0
0
221416
3805
0
4481
145438
0
3382
51310
643837
5583
4905; 101930324
55137
643338
55547
0
0
157381
90134
51422
6344
191585
283310
6882
2491
441024
116496
274
132884
9045
0
11126
1821
25802
0
667
317716
0
54502
9187
0
100287482
57617
0
8336
0
284427
0
0
398
64067
0
1622
440416
0
151742
5880
85453
0
3500
11010
368; 653190; 730013; 101930322
839
101927060
3514
57119; 100526773
114876
0
8463
10046
126520
0
25817
0
23057
9103
29091
3034
100506470
0
6142; 26780
0
9398
140894
0
9201
200958
55691
56994
51422
6487
0
0
3514; 50802
7164
163081
699
0
961
7763
93349
116986
57053
9927
101929752
160760
0
83871; 100861437
643711
79781
79648
55303
6259
27090
23225
0
90362
0
2525
22861
222611
0
59082
0
1
141
100506457
25789
9644
1612
88455
1837
2657; 10715
79682
3681
79960
134353
24139
56946
23005
0
79838
253559
59272
80310
96597
101929110
0
147719
79412
0
0
340074
9833
0
6725
4995
359
0
1909
29116
57520
84310
161931
9414
26002
7782
126567
54897
0
645566
259232
100506012
56033
0
286
1291
55616
6558
23493
133491
0
100131655
8564
51337
643236
32
7535
3008
0
121665
100286925
388325
4634
23345
101927111
54552
23387
7053
25817
728716
8515
0
286002
3053
199704
0
2120
2355
54700; 653390; 730092
4179
8690
0
0
0
9859; 645455
0
4128
221472
8821
51170
147138
6622
143684
165
6429
101930114
158158
7553
79649
162417
23344
79816
389812
338
100507206
83999
3959
101929660
114800
6716
2261
79705
0
29958
0
54474
85407
0
0
9223
144811
11346
55680
7127
0
135927
0
126147
7401
646113
266812
3092
89796
0
404201
83999
0
646626
79686; 161176
51028
112574
285231
379
0
818
4130
339005; 440253
93233
0
81539
0
29904; 101930123
387758
3356
168850
101928767
400500
0
2140
79893
644450; 101928669
101928014
6573; 101928717
9871
0
190
636
79645
414196
1562
0
0
8291
1428
116933
11074
80144
23786
0
92659
85294; 730755
0
0
9497
101928167
0
91304
57180
0
100507533
0
0
4036
0
23461
352954
151651
202374
0
51176
0
92797
23090
2204
121214
440193
0
341032
9266
0
0
199
80835
0
2820
10750
6451
5597
401014; 100505498
64788
0
261729
0
2649
0
5726
54872
0
5787
408050
0
3904
51479
8609
0
157680
7727
2257
51274
0
7083
144453
0
0
0
23378
7067; 9572
55337
324
441027
4108; 728269
11013; 286527
284161
4986
81849
0
57528
6009
9753
29116
5562
319089
256646
0
388581
285220
0
0
100302691
4277; 100507436
0
729870
0
3881
5371
0
4147; 100506558
0
0
9441
55028
84072
3275
0
0
63916
50515
100130275
27242
0
79839
0
2145
57491
9953
10093; 100526693
0
0
0
338005
386618
170575
0
2646
0
0
2829
727832
0
2016
166824
10741
6518
29957
9156
0
3329
5069
102724511
7093
2100
6137; 606500
101927027
8642
2572
128611
0
100507466
2618
131890
0
23198
397
4648
1211
29122
0
81846
3092
84333
0
23265
0
0
10761
0
79746
22832
8038
29949
5874
25932
140685
0
25806
8001
0
0
130340
27125
0
55556
1470
126308
408
64418
321
25833
23002
1404
10320
124565
5451
56000
55814
51136
23180
8874
0
57559
9669
8537
57591
0
199990
154872
147670
6228
84239
122060
55219
4320
80739
283152
84612
79962
131965
55064
0
284001
0
84709
728431
441151
65055
5027
123872
10873
0
50617
53840; 445372
0
27158
83874
55841
283860
101060019
283624
8022
7779
163486
0
4613
0
10675
79651
11221
149775
10741
0
54973
84243
100506581
0
84171
128239
84961
0
3115
4988
9153
0
54876
79774
643201
140689
27145
101929315
384
55072
100287177
5446
0
6453
0
5817
79413
63923
2913
949
84795
6009
0
9949
7077
220965
414189
0
23143
0
8878
1475
7809
641384
51192; 100529251
0
246744
339768
283767; 440243; 727832
5136
0
27300
0
25776
3776
0
10021
0
202134; 285596; 100507387; 102725213
0
0
25961
1386
400768
23205
0
79652
8350
130120
100286989
799
974
30817
124540
8496
3176
4858
9462
0
0
55227
55504
0
200523
0
5002
23406
25825
10683
266727
5609
567
114770
0
0
0
113277
55349
0
1385
85445
10499
10002
0
6050; 84200
0
283131; 693197
56834
0
51029
388815
90523
3337
100009676
55610
257313
133688
101928443
9808
1031
55112
8496
283486
8348
0
10501
0
0
57332
100129198
0
6303
8654
0
340481
7263
131540
747
0
6932
57589
55193
965
3400
81620
57551
5265
3720
0
0
4161
5725; 100616459
6525
0
4792
78995
0
51491
2120
6373
56034
567
149830
0
8934
7439
9843
3689
7345
5914
5196
101927075
3675
9220; 399687
149461
0
8189
119385
51171
117166
0
644852
404203
114818
80243
5797
84694
7473; 101929777
60684
85290
54922
101928052
0
27077
0
221458
84419
23022
23432
0
4987
55811
64778; 101928615
157922
80705
10699
3235
285736
25932
0
100101938
401491; 101930048; 101930053
4750
158035
0
5342
0
0
2817
10051
6183
154664
10777
539
0
0
83444; 100532735
60485
23387
25953
0
0
0
84033
51136
303
92400
79858
23765
101929050
0
644873; 101929964
9139
0
84465
0
9295
0
101928207
148696
0
100128977
10003
5089
3773
0
55210; 83858
246176
28981
101929265
1811
79618
5429
51291
23499
114780
0
55333; 100529257
0
79000
375287
89796
8543
0
51268
0
1910
1286
11343
79368
0
6564
0
0
4055
100133036; 101928261; 102724314
116983
83592
94160
8941
7077
223117
23196
3690
3423
7004
0
5814
117144
158798
247
4199
441951
57161
0
134829
0
10232
5928
285548
2830
284418
10645
283383
7421
57669
79718
767
50937
221264
29883
22866
421
55854
79016
6361
155054
85477
6356
219736
953
100128594
8688
10915
0
6645
1300
10640
23286
6609
170626
0
0
54933
0
11120
80267
58484
0
220
9652
11329
0
4660
387535
54836
0
0
8745
247
0
1132
2137
0
23302; 339166
11244
3604
0
100128830
6495
0
5144
4323
0
2643
55565
9515
57482
8863
9509
0
9622
100379224
101928597
0
0
100132341
51110
9319
11244
101927121
51351
116412
284001
145282
6252
0
1295
3107
6884
10402
0
54875
1056
152815
56243
0
84107
84168
100873942
1825
79781
9119
26134; 253959
91526
0
51388
6352
100505996
0
23657
0
51466
10221
9770
100506858
114907
0
11015
0
23464
80072
100130502
0
5053; 101929036
0
653581
9687
0
0
8832
57447
157697
0
54757
11189
84708
101926960
5611
6469
0
6929
1793
9489
1946
2549
10863
64132
0
0
4851
255082
0
344454
0
0
342977
0
2335
84444
55320
6653
414236
8792
0
9001
0
195827
254048
219333
0
6248; 84301
25928
101926915
0
5896
1033
396
11009
6515
339044
399844; 402483; 729737; 100132062; 100133161; 100133182; 100133331; 101929819
0
6713
0
0
51196
0
23636; 259307
3565
944
91807
3747
25891
4892
0
5371
4099
59352
0
165721
444
0
11279
645784
11177
94
283403
3691
90390
4750
441024
22932
1635
387895
5878
2702
0
0
57674
1933; 619569
0
56243
9456
0
0
101929495
253461
9564
151246
26262
157
9409
11338
0
0
11093
164312
254013
100499489
1727
10682
545
100506385
26222
114788
9871
0
8667
26249
54831
84915
100127940
0
8350; 8351; 8352; 8353; 8354; 8355; 8356; 8357; 8358; 8968
9815
0
10299
0
4154
7789
51523
54207
23365
283131; 693197
0
91694
1556
80228
0
27031
57719
399693
51691
151534
100505715
0
55466
114787
6856
0
79987
219790
11231
56925
84837
176
353189
101927950
9134
80020
6196
0
5174
0
3493; 3494; 3495; 3500; 3502; 3503; 3507; 28396
54509
5451
8997
51776
2187
0
79986
84530
23522
0
59271
84159
23524
0
0
3746
64072; 100653137
0
1723
7204
10202
100506497
117178
0
84867
79581
169200
254122
55813
0
0
3932
153218
6843
3489
55871; 150472; 220869; 445571; 644019; 728013; 101060578
91050
64333
0
0
783
0
0
10298
11338
64417
0
25923
57335
149699
0
3557
252884
0
100128840
159162; 100652931
23234
0
0
140453
6692
0
192111
152559
6599
0
115123
339287
0
206338
79092
284071
0
0
0
7188
0
0
101928779
54800
364; 100509620; 101930168
114907
0
79999
100287525
5328
29941
0
79041
4194
0
55064
4863
25946
0
7035
51480
3633
0
50846
285877
2011
203274
56907
101929897
2786
415056
0
23232
100170229
2992
0
8925
6911
0
10785
1291
0
147968
84675
100132207
4286
135948
0
0
0
255738
126129
11004
0
166929
144776
154043
2776
51191
3708
6004
146177; 730094; 101930115
100500832; 7371
253461
0
0
85449
79864
150005
2994
0
8328
23365
0
10936
84898
55891
656
3690
171169
283248
117177
80012
200316
79670
64224
0
0
319089
23135
84187; 101928589
0
153643
166968
0
0
54345
9948
57481
5912
3176
2158
101928551
0
54756
175
0
387597
0
22915
0
800
0
0
339539
157848
199870
57194
100144596
146861
9874
101927121
91862
6886
490
101927380
3176
23390
0
114134
10723
23648
92126
57689
0
57222
330
131096
0
81553
100874365
3187
0
0
0
79794
54970
3030
9623
4319
284677
6929
392617
84187; 101928589
5564
346606
0
253980
0
166863
0
84657
0
0
84614
26191
80022
0
5316
3762
0
57381
445341
60489; 200316
22882
100505865
7187
0
11227
27327
25996
0
0
84649
89927
245972
9213
0
252884
0
57720
101928185
152940
1871
3780
11068
0
8570
28966
90390
54820
0
1435
0
0
23307
56907
6926
64078
0
0
0
101927752
170463
0
57060
23500
51310
0
0
0
11020
79846
9284; 23117; 283970; 440348; 728741; 100288332
100129112
0
51378
57507
254531
0
0
0
4171
323
151230; 493911; 100526832
22925
8085
26223
0
26030
100506428
2555
128387
659
2822
80342
90634
5563
843
84433
911
0
0
610
3106
6175
55785
101929167
54058
11120
0
0
348093
0
9076
55334
7644
220594
9457
0
6457
414777
83888
54328
81832
5371
64710
7849
0
3492; 3493; 3494; 3495; 3500; 3502; 3503; 3507; 28396
101927513
0
56648
5660
84873
6822
3762
0
213
582
3107
4086
146433
0
0
5997
5910
60485
100505549
944
1236
83650; 146861; 646000
79666
0
148113
4058
51129
84557
83595
9905
63874
8110
166614
8087
0
54665
10188
0
0
285313
23219
55319
25801
57414
2012
10945
9522
1804
126789
0
23683
0
0
392465
6480
286359
5275
55819
100129597
0
11046
0
1471
2770
0
55186
0
115350
101928626
101928304
653390
100505738; 100616142
7799
0
221294
4683
8658
0
4325
868
0
83998
79370
57606
3700
0
0
283674
0
51071
85478
0
0
6452
57715
1548
55578
7153
7572
130814
0
51593
23024
1063
0
11099
7042
3595
93986
51101
83989
0
57575
3480
0
4238
51152
0
0
100422836; 100422870; 100422956
160428
1388
100874238
124491
161753
0
374666; 375260; 375690; 653635; 100134445; 100287171; 100288778; 100653296
0
0
100130278
6967; 6983; 445347
130589
221393
1002
8153
51330
51660
0
0
7429
0
11060
121512
2665
2115
0
93589
23184
171483
6790
0
10003
102725343
114803
54472
2786
6096
5746
0
50700
157869
0
8294; 8359; 8360; 8361; 8362; 8363; 8364; 8365; 8366; 8367; 8368; 8370; 121504; 554313
7111
203286
445347
7805
0
55691
0
6906
414201
644090
7372
84140
5599
56111
11227
6009
5671
55818
5939
0
22953
9636
353514
0
100505570
22866
5646
114804
3615
3635
692158; 751071
56163
1050
6433
89
2099
79940
54660
100129447
79064
339665; 101929728
3218
732253
23261
0
5792
0
81539
3069
5935
0
5788
0
100288805
100506557
3140
100996506
8339; 8970
149478
23136
0
0
6843
135644
9768
1995
0
100505710
2077
222487
128876
55839
414157
0
284080
80119
0
8913
101927460
0
145447; 100616234
1869
0
114134
142910
0
3834
374454
84140
1762
0
1233
55806
0
10223
150350
133308
84899
389161
7273
25981
0
154215
101926975
55151
348487
55744
580
439936
0
285368
51560
92714
375248
58529
116844
27343
6751
221294
6779
4998
27288
284930
57828
112487
81794
219699
91369
0
10156; 100271927; 102724229
149233
257407
7307
23514
0
2247
647115
6441
0
93487
9149
10788
0
8863
0
3303; 3304
0
0
261734
4684
0
0
56919
0
284716
5218
51059
0
256356
84446
0
53944
23366
64788
26098
100874068
0
275
2543; 2574; 2576; 2577; 2578; 2579; 26748; 26749; 645051; 645073; 729396; 729408; 729422; 729428; 729431; 729442; 729447; 100008586; 100101629; 100132399
0
374987
0
100689074
0
0
51735
51107
65986
0
285847
0
0
286077
0
0
163115
5133
375513; 728411
283080
6561
0
124056
23181
6138
241
100131213
25999
0
100996511
84290
0
8473
0
4352
100505622
3691
910
2977
154822
1183
3915
27436
79979
0
10077
0
1793
0
1447
54806
613212
101927820
4774
4763; 101930150
51517
23013
83999
8976
349196
0
56256
255130
23522
521
0
636
4598
91607
124152
2029
7047
80325
7298
3431
135946
10683
22936
0
0
53405
5626
9495
11057
123872
51479
83658
2155
0
134
9641
202134; 285596; 100507387
360205; 100422978
119385
89876
0
9493
256158
0
699
100303755
153
5394
85364
94240
11178
729307
0
0
84698
57154
9830
5226
7421
9283
0
64386
646627
2592
56729
2359
8289
80161
1489
116379
283578
9529
0
974
50650
127579
145741
3310
0
127602
0
56894
169355
0
28968
100507336
29842
182
2184
84142
0
29906
5594
441454
10622
0
5828
0
23433
0
4088
54809
101927746
92129
84639
1421
57701
3937
0
0
152185
2263
0
28831
0
4135
6310
101929176
0
0
84650
6809
0
3177
0
685
0
283887
399664
11082
0
55554
6401
0
0
26147
51447
83416
0
10984; 101927338
103456507
10003
10325
5725
11212
9378
8620
121278
0
4193
409
3269
0
6657
8763
6464
9902
1909
0
55435
9480
2113
139221
26012; 102466223
80028
10787
4194
0
0
255031
2992
9099
0
729440
8345
10861
1670
0
8528
65061
0
168741
0
4907
28568; 51561
0
129049
0
100506571
5015
89777
51129
200403
100996286
7918
10627
0
23157
11214
9027; 51471
54763
860
54
65268
0
55184
23054
5611
7976
0
55615
0
85379
2213
0
144124
100506207
255057
0
200298
1360
0
196951
2307
595
0
0
100505738; 100616142
140733
757
5320
153657
0
473
100507140
11119
0
10288
5607
90268
171024
81492
11147
388439
64943
23077
0
3651
55460
4067
0
0
9905
7579
0
0
0
6002
134353
10404
255762
6677
0
84836
11238; 340591
5563
83742
54576; 54579; 54600; 54658; 54659
3037
0
58491
79780
1663
81571; 693185
219972
129790
0
401022
440465
8825
2537
0
0
6175
100271722
101927768; 101927794
6794
0
84322
0
606
56731
285590
134285
84868
65268
860
0
100128198
1469
0
389831; 102724441; 102724951
0
102723954
0
5228
10186
9863
51531
0
0
0
80816
0
386758
3099
9261
121643
23360
3237
4642
92421
158228
0
0
57226
63982
0
596
5350
5452
10277
164127
3493; 3494; 3500; 3502; 3507; 28396; 28442
126123
784
400958
1040
222487
399
6566
771
2626
8858
8671
92558
0
8932
399726
5890
4001
116535
138050
10107
100507064
0
0
643837
5995
117584; 100529207
0
993
101929118
1741
3492; 3494; 3495; 3500
0
100861554
0
221421
2533
7273
90522
9125
375593; 378108
122830
5915
0
64135
1316
0
79853
439949
4927
4795
353324
85027
4684
401106
283867
58190
0
0
0
0
114614; 406947
157697
85480
0
4863
0
92292; 100287413
5003
414328
334
0
9135
3250
0
6648
285191
81628
83867
1374
162515
10800
1995
5357
0
332
171558
100996255
4146
57139
285051
100131227
161394
101927699
727910
0
0
4753
0
167691
11318
0
260429
57600
6310
5276
284649
64067
100506258
5728
8493
55970
0
0
126204
3987; 100288695
387357
84282
1499
54941
101928230
5792
4005
3043
9782; 724102
6992
0
57589
6518
2280; 101929368
0
26052
9208
0
0
0
55765
1109
101929034
0
256987
11006
3827
0
0
80712
0
0
8844
0
3081
340351
3683
93010
23169
0
0
144568
79161
148867
131566
0
3441
3993
0
60385
8148
80723
100533178
63979
63971
0
64806
9334
65251
84278
9764
144100
0
378805
0
219738
8372
9659; 100996724; 100996761; 101929792; 101930416
0
55547
6452
101929241
2146
0
0
0
2935
55671
150000
11149
57408
9187
50807
0
677
1740
284273
101927058
5139
0
200407
0
85377
11343
3004
114794
0
0
3492; 3493; 3494; 3495; 3500; 3502; 3503; 3507; 28396; 28442
8615
0
253827
51363
491
285147
129293
0
84174
56603
0
29997; 692091
144132
1645
0
203859
23081
0
440556
0
0
32
0
23013
0
0
63946
219293
0
83478
7082
81832
58476
0
54434
0
23117; 728734; 728741; 100288332
0
8404
0
23193
50488
333
1378
80862; 100507399
727837
0
7494
0
6083; 6125
246777
32
100128554
9448
95; 25864
0
9906; 728661
4222
80352
79575
6967; 6983; 445347
145508
166785
0
324
4751
54853
9645
102723927
284695
0
79982
0
0
79709
8110
0
377677; 100507258
3693
151556
0
0
5144
100996425
29901
283431
6238
8626
0
5995
0
10793
901
8434
23293
171392
0
25981
282974
3848
0
56241
0
0
0
100129482
115111
649446
0
79917
0
9249
338651
1555; 1556
23011
0
4487
25788; 100861412
157627; 406907
9966
10993
51747
642946
0
100506047
0
79778
255119
4055
374655
85009
101927766
79094
5257
79890
10692
8871
117245
0
55507
151877
0
9527
961
114984
84073
2109
10763
175
196500
27302
5516
55183; 101929336
254268
0
7545
3662
8654
79368
4302
28992
6233
6566
100874143
55677
151658
0
6609
270
10518
100506897
30846
3641
101929584
0
1734
10451
55327
0
0
0
1375; 386593
286122
100506451
200403
168850
0
5322
818
9133
84629
282763
3693
0
0
64097
4047
0
56163
147664
28639
1909
0
0
0
0
0
51090
0
91746
0
654790
85359
0
0
148203
285857
84978
26070
64067
130074
0
0
100288152
9747; 100294033
80736
55170
11174
0
10659
84848; 494336
26493
64839
27230; 101928061
27158
0
2832
4665
147872
57796
256764
5288
0
27283
100873979
2319
3082
0
387923
0
26256
4939
0
8706
0
0
0
100508631
100859921
821
100128788
389715
101927586
399669; 100529240
0
5599
89884
4599
51477
0
285596
0
101926944
0
55705
84503
0
284119
4342
90865
0
10863
144402
55728
161436
0
1845
0
0
100507654
84900
0
10927
101929609
6238
11320
55165
0
101927098
0
285527
0
6915
0
57105
0
0
0
983
284757; 729296
100379661
0
0
782
259234
619343
100131827; 100287610
147372
5787
5396
4267
3211
284695
8428
5453
0
283987
6584
0
404744
0
0
947
7867
0
0
7122
0
79630
0
0
0
9717
1992
284802
0
51729
55614
0
0
27334
4888
2273
27241
28996
0
0
57062
11080
79949
27086
54443
7534
0
10112
84798; 692204
0
3362
57597
25825
0
8535
6002
0
5243; 5244
378938
56834
83990
58485
10717
23365
0
0
51334
0
100507468
0
59344
0
55909
5208
0
9659
6709
0
0
10228
0
2067
91584
284443
0
57706
25957
254531
122876
0
6150
140258
0
9736
253143
8859
140710
9697
0
285150
139735
22798
28673
53940
0
220965
2557
5337
401288
1551; 100861540
7915
170370
0
2854
0
84181
776
0
255275
130271
3973
9971
255480
100127886
0
26986
100505583
0
1672
0
80059
10257
6372
841
26031
0
0
3687
8302
0
102724782
6370
27131
93
1270
284273
0
0
7290
53918
56114
191585
387882
0
78989
86614; 159119
7799
332
0
0
115825
7941
5787
54806
0
0
10501
57761
0
2649
2259
57821
26032
0
10645
256380
0
389634
0
29894
2015
10767
1982
6006; 6007
63876
101926943
1728
9643
79718
100506795
2837
158293
11118
7204
8543
8682
140576
149465
23333
0
0
0
54899
84307
0
0
79912
0
79442
400745
8654
27099
0
102682016
727957
0
134218
54793
339005; 440253
374890
54532
0
285708
64231
0
55610
0
7517
9074
0
23586
102723542
9517
27164
374
9470
8748
189
116362
27198
0
1629
51301
9223
1137
88455
25981
0
163590
7252
3452
0
151176
5733
5104
0
4286
157627; 406907
0
4317
8852
480
0
54542
374786
2304
644873; 101929964
0
10460
0
285628; 406938
0
9914
80039
0
26526
990
100996404
0
0
253559
100506446
150159; 101929373
0
0
57092
339416
392459
7140
23196
1745
0
80714
167826
23266; 101927458
0
23304
23074
3782
4684
0
1209
9444
54988
133522
0
252884
0
386597
0
0
0
2813
9580
84961
55798; 339175
4210
5740
0
9031
55879
0
139170
0
9415
924
57514
9121
0
4072
0
101928327
3745
10156; 401331; 100271927; 102725198
0
113201
0
54675
101928739
51199
79742
55024
80312
53345
23405
54751
26256
8569
100506319
51312
55062
0
0
197
79365
144577
100996590
0
134265
100616434
23062
283761
2671
8997
24139
387597
0
152586
2736
21
0
0
166
0
23158
0
84254
0
890
0
59283
339500
51284
152485
9287
0
101927588
8626
7757
0
126298
55054
100287015
10776
3703
0
5828
6296
0
0
93432
0
83552; 114902
0
80228
8817
646736
0
92154
0
5534
84899
55720
7156
266977
7247
0
25850
0
55227
0
0
84085
6595
0
81621
0
0
50652
100147773
91179
0
9057
0
83548
25837
10266
5973
10446
83852
7036
7068
7280
266722
6819
0
23576
6160; 11138
102725022
0
0
0
7274
400541
4174
0
65267
11096
0
128077
0
101928475
101928795
3570
9637
81501
219793
7107
101929648
0
4336
0
0
9949
54620
10241
2217
23347
3431
3484
9187
23383
0
0
100506411
0
116984; 101928667
8825
57821
3269
0
10944
23564
1903
100288966
4487
26777
55857
84725
52
0
654
100272228
9506
5316
0
10801
3117; 100509457
0
8837
3437
6461
84552
124093
100129917
0
7029
0
0
0
0
0
9175
8908
926; 100996919
8942
10006
0
0
55785
3013; 8350; 8351; 8352; 8353; 8354; 8355; 8356; 8357; 8358; 8968
101928429
2980
151056
4603
54084
0
2487
117289
0
55073
0
55320
6638; 8926
0
100507033
0
1472
574538
0
6597
0
0
64919
7803
101928269
28831
0
23508
158219
50848
23546
10398
123016
144535
5716
5728
55326
53616
0
0
11227
54502
0
0
23117; 440345; 613037; 728888; 100132247; 100288332; 101060275; 101929910
55283
440503
285000
3013; 8351
6775
0
0
0
25890
0
27068
0
8329; 8330; 8332; 8336; 8969; 85235
26166
65264
283860
57575
57796
0
0
9497
84911
100506769
0
9223
6165
101928539
2978
7409
6677
5055
126075
0
1778
0
1952
6747
23624
0
27035
0
1474
54621; 101928274
6011
100128098
9537
29767
4076
0
25818
140836
148753
7018
3569
64089
150771
118672
129804
51729
0
0
100287216
27189
257101
96459
4661
0
10841
374291
79443
3002
64778; 101928615
0
0
56163
339221
133688
84294
26027
389792
219623
26469
0
6477
9446
143458
653308
80201
51561
57728
11237
1803
7690; 100506639
91543
3785
54714
0
0
80208
84883
0
0
135138
0
23429
0
0
0
441168
101929076
399761
79150
100132078
9965
0
150468
56923
339400
81875
23120
0
157693; 400728
81533
0
90799
8928
3428
0
8847
5914
0
26952
9468
26157
3949
0
2308
0
3209
0
91653
5074
9583
56950
5648
0
6120
0
85363
22800
30816
91120
23524
27250
165545
101928886
0
253190
283314
100505515
59272
133558
9659; 100996724; 100996761; 101929792; 101930416
6760
10785
55342
0
26053
1153
11333
0
149351
0
92610
0
79856
0
79682
0
0
23587
6595
79884
23174
0
667
0
55858
0
2618
8289
116461
0
10343
9252
100271722
10857
0
10592
85443
0
79987
23589
221122
285989
644128
197021
0
0
0
0
100506731
23029; 51742
2313
50514
23468
54836
0
644844
64779
284739
5137
11131
4774
2222
26800; 125144; 692087; 692106
283665
0
0
83998
83478
150696
3537
3507
729732
200081
51360
6898
27106
285692
0
57142
9457
0
55906
1999
0
123
27250; 100616113
0
0
102659288
55028
2313
0
51768
7124
535
0
206358
54861
4774
9071; 101927308
10847; 100862671
8780
4585
285311
81610
58513
56063
1810
199777
57674
148545
920
0
24145
23218
9047
3572
10579
101929473
257144
0
3982
0
161497; 101930630
5581
219699
5239
0
3850
3038
8741; 407977
83956
83449
221830
0
157570
3382
6238
55036
9435
0
286184
57786
0
1961
137196
0
100506675
3713
0
100506122
0
2281
668
0
1285
987
0
0
117854
196264
26156
53358
0
284352
57185
136288
0
0
57336
9696
0
101927811
0
101927994
0
0
128272
3537
5081
4055
26586
7205; 102466755
0
162073
54454
9649
79139
7075
92105
51710
0
2220
91663
7100
2300
0
25948
645261
146894
57399
54454
93107
112770
0
0
0
0
57156
389906; 441528
11051
0
0
6867
4312
3481; 723961
3423
285419
79168
64794
0
23140
0
0
145483
1896
26053
5618
2517
0
9580
54532
283481
374877
161198
51802
54468
0
338758
8821
0
0
5272
100652770
100506827
390916
22800
286272
150527; 646743
23253
1314
2894
3909
1742
4302
5789
2904
2887
0
136306
22877
56203
4488
23580
3077
0
0
118788
3899
85397
0
114960
3716
0
0
0
0
51744
0
0
57217
287
253738
100506371
0
341676
2187
22809
23111
636
0
5717
118856
0
117531
23446
5376
196410
154810
0
101929212
51320
0
1301
3276
10855
2021
80216
5296; 10437
2194
140688
374973
23216
9708
7976
284367
91694
0
1621
0
221178
0
57047
4041
57407
255231
2057
1896
100505877
57406
8076
283471
0
5376
6203
5337
7638
6853
0
23365
54739
60
6286
147323
444
92806
58497
0
84561
55024
101926892
8945
375743
0
2335
23704
8743
0
253152
5068
0
23111
10457
6655
253044
374655
100133205
126731
4648
23093
80168
0
0
860
317649
8992
441461
5341
10806
147798
0
113
22846
9411
0
127435
388630
54815
383
6768
79819
101929284
0
3382
3597
23493
84071
254050
0
64344
8654
0
8878
100127972
10360
80216
151121
0
79659
55843; 101928361
102
11024
8867
8484
0
0
100132101
3196
6399
645166; 654342; 100996732; 100996735
338579
100130992
0
8814
23275
26692
84203
8626
83740; 474381; 474382
0
26585
22846
55183; 101929336
26959
342184
284632
162394
80031
4835
10135
1848
101927310
0
27090
0
3232; 3233; 401021
5337
1302
55237
27303
27245
27120
0
0
81691
0
285326
55628
442240
57338
55632
126859
7299
0
26220
9444
0
80774
28984
93550
55410; 83869
7525
157860
2920
56288
57663
23596
0
80005
9480
23710
8526
101928551
85315
0
0
27085
0
55293
402483
10926
100506025
4488
100381270
84766
399761; 414189; 642517
0
10362
6693; 101929889
23432
5327
0
0
677
27122
145837
2067
0
642864
126069
0
6925
130
8653
64599
85442
0
9922
392
152742
80781
0
152503
6425
8458
0
122618
123096
57222
100885848
0
83866
3183
22873
27286
6223
11214
285300
101928612
3559
10174
144402
124626
27131
0
10591
23404
27161
11171
2029
3106
6757; 727837
196264
0
28977
10911
387885
155061
26278
2914
222663
3594
0
150209
25820
0
23519
51514
1040
7029
0
0
0
56130
80351
340554
57449
100506851
177
3672
3133
0
9752; 56134; 56135; 56136; 56137; 56138; 56139; 56140; 56141; 56142; 56143; 56144; 56145; 56146; 56147
10317
285175
26002
0
326
0
922
0
5900
960
3631
54442
101927111
63892
995
3077
23142
0
1116
374920
0
0
0
221400
81698
26333
285423
0
6049
80003
9744
0
4017
0
1268
5817
0
4899
440712; 100505650; 101929219
54584
0
57876
51171
221823
0
91624
7473; 101929777
51326; 100294341; 100506084
169026
11173
0
127602
0
5175
7295
286148
140880
29887
0
7343
0
100287166; 101930064
0
7130
51727
3537
0
0
0
6121
0
222256
53981
641339
414919
81539
6557
0
11132
728095
2767
0
54682
258010
0
775
0
1063
57178
79632
9619
8660
0
0
0
23074
101929224
5648
347442; 439944; 101928481
388021
3268
29097
0
100129196
0
0
0
274
988
256435
254359
0
0
80128
199990
11329
0
440603
64856
23433
0
4495
284561
0
0
120376
196527
10565
8837
317649
155435
7204
9175
0
60412
3346
10044
0
8573
5150
8876
55118
1783
1825
84225
22809
2134
0
58517
10235
0
0
0
6506
0
79152
100861532
0
55610
57488
387695
84875
100128640
0
0
26220; 100287576
83853
0
8175
7042
165918
9450
8817
0
0
0
0
101928943
0
0
0
101928710
10247
0
0
3772
250; 251
2042
6598
51564
4585
0
0
60676
101927193
55888
10480
5092
0
158521
3537; 3546; 26586; 28831
10000
0
6093
9848; 101928198
652995
0
203238
80342
149951
800
1601; 101926921
30851; 100533970
391267
6694
0
23095
0
55966
101927701
84820
1831
50674
23389
6525
6774
2822
26030
54806
7703
1515
0
9609
5208
0
0
2588
54566
26268
152485
4261
0
84101
9231
3480
2209; 2210; 100132417
148823
285973
144817
23461
0
0
55683
55640
84223
0
0
81890
0
80045
203238
0
0
131
857
84448
23648
1107
152816
1936
9055
7146; 7148
887
100996634
51104
64106
24138
400692
221883
0
79966
5049
0
55840
285835; 101929072
3589
54913
7305
124912
0
729683
0
55898
50487
57505
167153
5645
0
10824
8888
162494
55731
23185
8313
894
4233
9949
26787; 27316; 101928747
5962
100507299
10540
0
4067
0
0
0
51534
3628
101930415
54065
401550
3772
633
118421
0
0
79817
56479
3643
101927653
285382
93643
81887
64926
0
84186
0
643401
0
642987
3745
0
283104
23321
10171
285521
0
246122; 100101120
6760
157848
80763
0
0
0
0
149986
0
0
6992
0
0
0
5156
169966
10144
6633
9120
0
23191
80168
0
100131434; 100272228
101927609
55196
811
286370
83451
57794
0
0
149018
997
135927
5742
10681
140458
10000
23765
4297; 101929115
65983
10892
23224
0
84858
0
55335
222171
785
6461
4782
10214
0
2115
0
441519; 441520; 441521; 541465; 541466; 728911; 101060211; 102723631; 102723680; 102723737
2892
22987
51512; 55687
5621
0
3920
400258
22990
23413
2912
84239
0
55697
1174
0
0
9465
0
0
0
1363
55958
54940
0
0
5831
116449
0
113763
25862
2099
833
340481
801; 805; 808
4159
0
143384
225689
2938
0
4676
29999
152687; 255403
729230
127795
55082
729991
80162
10745
9242
4055
675
0
9635
1122
0
84859
100874016
0
100506860
10257
0
6759; 548313
55655
81688
2538
0
0
2944
254048
340152
0
0
4170
8038
0
0
0
0
150368
100505832
101928157
128239
23093
94241
1442; 1443
399900
0
90338
0
11078
30834
151742
677844
101927900
0
0
100130958
8874
56849
101927295
203238
3589
0
64135
55691
136242
1087
1454; 102800317
84216
3898
64853
1617; 57054; 57055; 57135
84722
54581
79966
0
0
89866
0
51438
10242
63971
56975
1004
0
0
94103
0
0
25784
5582
3099
54785
84675
56673
1741
25794
0
55582
0
8809
10730
100130613
55466
56963
160313; 574449
84968
6202; 26811; 94163
4619
3605
0
121457
0
26033
151254
10152
267012
6541
3574
388714
401397
741
0
27236
0
285761
259236
101927815
2618
5266
2012
0
0
84140
11333
5098
140803
3790
29974
2948
8932
3046
4900
83999
1058; 54978
222962
0
558
0
54434
55183; 101929336
0
489
53947
54676
566
0
6407
114818
79652
0
9772; 102466911
1717
85301
101927948
0
8614
1773
51322
283927
256815
285441
0
0
9481
85459
6711
387923
23219
57216
0
8994
284
9729
8847; 406948
128854
100128202; 101929344
0
0
54581
728445
53834
3745
0
25758
0
100506655
6095
54436
83544
0
0
0
728175
23189
91373
0
117195
284
8635
54534
162515
58484
51473
26077
9940
414926
283748
134147
6722
6433
10205
5868
7809
80709
100506392
57626
79933
4671
64002
0
54470
266553
10793; 90827; 285902
54665
0
6935; 100996668
1654
1143
100507250
54800
8681; 100137049
100506374
93426
0
55384
100505685
3363
0
163
2175
2898
339666
10911
84944
1992
6444
23731
9462
0
0
2553
24150; 653550; 729264; 729355
26099
0
0
8476
10432
8794
65988
1768
7481
148022
0
149297
83416
100505635
334
2350
0
27336
9002
389320
0
57646
55092
101927111
955
79066; 284009
126820
10166
5218
104
0
164395
0
0
0
121274
2745
51154
204962
0
55635
1080
27339
3977
54739
6668
10254
80243
50626
0
161742
50808
57724
151742
0
6659
0
0
55355
342538
116064
284439
9901
4671
5690
998
4332
57185
492311
3667
11141
6819
1208
6527
0
493861
149986
58526
0
100131763
5429
29915
101928571
51196
84616
10891
814
9181
0
4864
3664
2634
8911
11226
5799
1837
90956
0
200959
140883
124783
83461
727
0
401052
0
0
6477
23092
7626; 100287728
80155
10841
203100
57035; 101928189
5733
0
6337
782
0
57335; 729288
50856
0
139378
6198
9935
690
100101467
9306
0
602; 102465879
54084
7023
80235
102724487
11016
11095
7099
1805
101928999
653319
64231
101928273
374666; 375260; 375690; 653635; 100134445; 100287171; 100288778; 100653296
0
387316
7903
0
101928420
0
28996
116093
23180
5913
0
400960
0
6387
10767
717
84314
284648
131583
152573
0
57157
0
26628
101927876
10938
0
11320
81537
27012
26165; 389730; 647060; 727830; 727905
22903
23429
102724612
0
0
6535
27299
26138
157313
9466
399670
174
0
7204
8125
1839
79669
1316
0
9813
0
3137
1130
51005; 752014
83715
284252
0
81545
0
745
643783
101927362
0
64131
6991
79139
0
9843
7456
134553
145497
649
0
53345
10144
0
10745
2549
8350; 8351; 8352; 8353; 8354; 8355; 8356; 8357; 8358; 8968
405
0
5915
203228
1773
791114; 101928818
6472
916
56478
83706
3140
0
0
0
55740
25840
84516
0
4317
55806
64333
0
400581
0
4739
55084
375616
201181
8513
3133
0
0
338069
0
0
43849
11277; 84126
219
54998
9454
0
10434
5985
195814
101929454
51384
84791
29934
57732
8601
119391
26135
10633
115701
0
0
0
7903
0
27233
127281
54478
54436
0
100689073
0
309
0
56269
114769
9975
64762
0
2207
92092
57721
192683
0
286207
0
9697
2950
10010
4907
5999
0
8490
0
0
282775
23446
0
6925
84708
404201
51285
23762
4547
0
0
677848; 677850; 100507246
151354
10139
163175
2798
100293211
51659
0
80862
23678; 100533105
128408
100128590
203238
54726
128864
4015
0
0
64816
0
0
6565
51661
0
100302650
7976
140885
79660
643749
79896
4629
0
3070
0
0
58473
29967
0
0
387486
101926942
8387
0
8989
84061
403150
27283
359845
0
6648; 100129518
0
0
23139
56911
29990; 101752399; 102466747
3801
3811
100653022
0
84162
203
9819
23086
144571
5578
0
257194
3385
0
0
79657
255031
0
1153
0
6530
347475
117852
7940
79930
440119
0
55706
92359
85414
100507584
6303; 23053
23335
0
83931
791114; 101928818
101927204
10950
101928001
100506258
6927
56987
7799
0
2696
57572
0
57582
0
54386
388692
51362
0
8995
6885
51678
0
642987
646383
0
0
6867
730051
1741
720; 721; 100293534
9842
0
51474
6648; 100129518
112464
25862
28951
1601
151393
100128124
0
0
10044
0
50489
55040
0
0
27133
0
9037
57407
0
79776
52
57799
112616
0
2590
100505648
27129
220388
2911
10342
0
0
9802
0
0
54567
374887
6674
6540
0
26207
389123
22837
0
10022
0
115110; 100133445
285761
5213
924
0
0
221756
64969
245802
10129
4735
9711
51305
757
8940
22861
79154
10018
284274
64788
284654
10345
56300
0
0
219537
226
11107
102800310
0
11177
23731
587
56672; 81788
114884
5187; 102465532
6509
100507290
7030
285965
338324
84268
64123
196074
29969
64423
112597; 101930489
101
8556
1033
128218
27035
0
0
8971
8439
0
23533
54898
8895
170712
0
9024
101929505
9516
100874167
1013
5197
0
3012
492311
49
1762
85367
86
6691
1442; 1444; 2688; 2689
0
54463
1645
84171
1361
101928833
4482
64167
7329
0
8826
0
9260
28999
84106
0
79567
3779
132724
0
0
245908; 504180
4209
0
10254
9908
56164
56907
101928858
201176
101927828
4363
84304
631
9648
157927
7404
100874305
8844
8706
290
0
55871; 150472; 220869; 445571; 644019; 728013; 101060578
64854
0
54207
0
142686
1026
8175
9411
7881
948
6655
0
338773
112616
6672
10252
440730
596
7803
0
100507377
8436
0
0
283579
101927287
6919
0
53916; 100529262
388650
0
0
100132686
55027
9774
0
100509303
84959
79690
93349
92483
0
8942
3203
6476
27132
135228
4217
0
27071
0
0
0
7535
80169
51101
6712
9738
790952; 100616234
7327
0
0
57335
84282
4921
28977
0
0
285527
1894
0
6899
26020
1756
100288175
117153
165215
0
50861
0
5586
10518
201799
0
84560
284184
0
8528
143384
0
6619
160313
51710; 101060181
0
0
0
139285
51312
163479
101927059
4149
0
389813
150353
1739
143686
7832
6689
100132948; 100133121
3047; 3048
0
0
51686
5968
163882
27022
0
7094
171482
101927086
51130
10741
7942
3382
8502
152485
132320; 101927137
101929586
0
6223
0
54629
0
5912
5359
54469
0
338785
10762
56521
0
11217; 445815
2515
0
27295
0
2996
2077
23499
2692
10075
101928861
100130232
7052
3273
136263
8796
57082
23098
113246
83482
90390
139538
0
285943
283459
4329
4624
9529
1634
255798
0
23187; 102466719
23365
126433
51281
64710
81493
115703
80108
283197
0
89795
101928000
6498
0
101929154
201305
80021
6773
2026
103344928
100130581
440993
0
0
3710
404093
0
2304
7174
10130
54596
81603
9271
83463
0
83849
0
0
27436
5672
0
100874241
0
29995
0
170482
6541
0
0
1111
0
26580; 100534595
5725
165215
80150
0
4077
80351
283209
0
3172
375449
0
100130717
9265
285266
55635
0
414301
79940
9444
0
56938
0
149986
23371
1956
170959
2120
3653; 6638; 8926; 91380; 347746; 100033416; 100033433; 100033444; 100033450; 100033802; 100033820; 101930404
8608
57501
2048
0
0
54988
4155
1974
23528
6400
23643
0
23367
390595
0
0
64902
0
23543
23023
5917
59350
23580
0
56997
2100
8992
4848
7159
0
4680
4853
168507
157310
11130
116931
100462953
131870
8295
130106
581
0
0
100505989
59269
8395
57579
0
1493
0
0
0
931
9536
3003
0
868
1944
4602
4308
144811
0
100507463
119391
7225
29044
1130
55784
285268
0
0
0
8000
837
54944
0
9588
0
0
101929423
10612
9145
3834
400620
8740
50615
55532
10142
0
80055
0
0
11063
439938
64081
0
153328
10599
388951
956
51105
22995
9051
100506581
23281
8609
8925
100128185
397
406893; 100500854
101926934
0
1005
51768
114882
5165
54585
0
0
11010
80232
29058
9212
6444
56675
0
23541
146691
0
0
199704
0
0
83694
6046
2328
50511
2237
23550
23511
25787
150596
28823
644165
284649
53340
1550
23190
0
10640
414771
0
283482
101928666
101927358
283209
151651
0
221393
10627
161742
4829
84871
414777
140688
145407
0
9726
0
0
283165
10395
0
1627
55435
0
64750
5862
26147
0
401152
3606
80345
0
101929180
50999
84983
0
4026
145773
4155
57666
0
0
6195
0
57234
9149
80207
154664
2729
79801
100288432
0
57690
0
0
84659
84649
89866
0
100507203
0
0
22902
259266
56833
50835
0
7084
81544
84153
6165
121391
8028
23408
84443
0
5669
0
51742
100507632
1776
0
347744
133558
11174
23654
0
219790
26040
3267
29116
1768
8861
80321
27151
0
84000
0
158401
0
0
347744
26040
51230
10392
0
283089
0
3488
2707
6815
7975
2072
80258
3159
0
0
91608
55193
54088
22862
7013
55636
0
100240728
9928
2526
100129387
101929144
0
150379
9630
10873
439921
1757
0
8099
0
0
200504
7320
51666
0
8836
0
0
81628
83786
51561
0
11151
5269
0
0
825
10107
5926
282616; 282617
54058
57659
0
0
0
0
219938
644150
27202
0
0
0
80173
22859
388419
8452
786
0
140834
0
0
8525
142678
84636
285973
11163
84331
84557
7626; 100287728
57038
0
1200
100505784
0
100507277
6790
0
1230
5251
92482
286144
253260
4139
3693
11076
51778
55215
28969
51110
5890
165082
5532
157931
79899
338376
219749
0
101927027
4861
4752
143903
83897
93010
101928290; 101928317
64788
0
0
64098
100302692
222183
285758
146177
375743
0
0
0
3646
0
3981
160851
117178
25959
101929413
0
147660
9379
85315
0
0
285796
4684
0
100133991
27125
136319
0
101927992
8354
83895
858
26164
54033
23510
81671
23122
55243
0
0
221395
0
3728; 3872
163081
8897
23157
51046
3418
0
646982
84329
8737
346157
0
0
57475
1535
0
440503
7097
57336
220441
9849
817
4650
57604; 101927137
0
55827
0
4012
10556
84935
84557
84268
8543
18
0
4924
0
158800
54020
4582
5979
83733
83444; 100532735
0
23329
9727
0
375790
26270
10550
0
101928784
126298
25981
5439; 84820; 246721; 548644; 100134938
127707
0
100507463
84296
0
0
100271832
9071
27086
7975
79660
140467
155435
10217
56956
23071
26137
0
79862
0
646600
0
5789
0
6249
100113403
9139
414235
6569
2529
0
0
9801
0
101928694
0
6389; 220729; 255812; 727956
200576
0
101929550
3802; 3803; 3804; 3806; 3809; 100132285
257236
8837
0
5141
9905
0
91074
101927798
5795
0
29104
25917
113622
0
117177
83690
59342
51768
55331
0
23208
0
4104; 100533997
5435
7763
0
0
8506
0
0
202151
374666; 375260; 653635; 100287171; 100288778; 101930154; 102465909; 102466751
9113
0
0
55283
10807
100422212
101926967
0
55534
23017
5790
8456
80759
0
11033
11039
57189
26610
131368
25976
100652791
22921
3705
1850; 101927562
0
0
101927988
6480
150678
57120
392
286087
101929511
10097
28958
9928
0
2012
113802
283298
205147
6875
100505933
26098
2530
6699
54869
80758
0
0
0
29925; 386724
0
0
0
643224
0
0
653583
27121
1029
89876
10055
285349
9031
0
729178
100505727
113730
134864
0
9455
123207
137868
0
10634
0
0
0
219931
0
4139
1734
883
23433
137835
22902
0
56901
0
2322
79919
0
4646
54626
9080
9311; 11194
6928
27237
166378
55329
0
0
100132815
23405
90668
0
84690
5522
25992
56981
51231
55240
7052
0
57787
2994
9991
50619
5074
0
389136
64762
5161
4493
8838
4170
149069
4973
6541
9321
0
22953
7494
0
2561
5565
0
201229
60559
0
0
0
147372
2122
0
0
100131756
340481
0
0
958
0
9085; 9426; 203611; 253175
0
0
81786
1400
4638
158358
9108
3082
0
0
0
100127955; 100128374
0
340094
80233
10652
7543
0
5382; 102725436
123355
0
0
57569
8428
2572
55924; 101928718
10493
9860
404636
0
1579
0
0
51427
84733
9588
100996702
9480
51297
9333
137362
0
5330
6247
10730
10491
7450
825
440299
23187; 102466719
254228
23408
84861
2277; 100532742
10146
9229; 102724716
9603
348980
100287221
0
8498
90634
900
0
0
3805
129049
57158
55584
23429
0
5203
146198
222223
162466
9087
0
414201
101928043
0
57524
85444
79649
3891
0
100506725
84066
84914; 147687
0
8353
200403
171546
101928797
7167
0
11254
23598
27197
643837
91687
258010
10059
219988
1629
0
55512
0
348825
162137
10865
22861
0
153572
401463
87
3899
0
0
10517; 374286; 100996906
7391
22882
0
993
25909; 285116
0
572558; 101929886
2230
100316868
0
116966
0
671; 149684
80741
26261
5155
0
0
10724
56126; 56127
0
0
55556
55968
440078; 101928910
9128
0
113791
80115
27125
81839
101927616
0
1739
54919
81693
54959
0
2995
3886
29117
0
257019
7174
79101; 654320; 677792; 677805; 677822; 692063; 692072; 100302240
3231
23286
9173
10840
4620
5286
0
345
0
100505761
140881
286042
4308
56139
4173
29799
0
4208
0
4647
0
58506
129852
9819
149345
23380; 647135; 653464
0
441024
27036
2494
3937
0
64216
0
3428
10800
0
54431
102723448
3010
100130742
121391
5596
0
0
576
6660
101928378
80231
90507
89797
80143
4340
101927783
22906
117178
415117
6711
100506915
0
201456
0
84331
6160
100996455
57498
80329
90525
1362
8674
8620
284656
22848
8996
101929582
100505478
22848
138948
2642
0
23075
27124
26005
338588
101928153
9132
221458
777
0
100131980
92162
3756
283547
0
85320
57185
0
100852408
79719
0
0
1977
0
550631
55135
1145
10888
54540
0
57649
7158
0
6941
0
2675
10492
50810
5289
6733
9659
23348
1436
100873949
11069
1915
0
0
1903
101927849
8821
0
0
50940
64062
101929312
0
9931
55363
160897
124540
116447
1778
5265
2741
10659
0
0
5463
10105
54982
54847
79694
0
0
6487
123811
1562
23263
79867
6687; 101930112
254228
163115
101926987
115825
7812
0
0
2693
4841
0
0
1188
10411
359
9208
81555
5519
115294
100507634
410
2776
80305
0
374900
55174
23321
0
55321
2862
196527
23097
150135
26272
89796
1588
0
0
4249
84516
1756
83483
2909
5920
3077
1540
153745
0
0
84669; 100506882
159989
55686
55301
36
57620
3162
0
0
5742
0
799
10238
91
81932
0
0
7984
1536
51199
0
57506
0
6533
84060
0
84159
4883
10923
166979
339456
54753
0
3676
80829
0
0
3699
80152
80824
114769
11178
56926
30009
440508
9424
100128079
80313
10794
28232
728730
389831; 102724441; 102724951
0
0
84466
55713
6866
9032
113251
0
83697
7051
0
55262
170954
0
117289
4705
124602
149647
10418
0
92714
5599
100287290
25996
100294720
23166
0
157570
8642
2852
6566
8777
79054
145837
4250
3600
23514
29937
283688
50649; 101930241
51274
0
587
440275
0
10009
26272
0
0
54143
8502
0
23326
118611
0
7769
130612
101929524
4179
0
30849
114822
0
100133089
101927604
79703
0
7146; 7148
8840
29089
80757
101927943
201191
8621
728084
2801
56938
0
100505538
9057
5031
7629
9592
6545
157381
54849
0
57720
79992
0
1690
126259
100506071
441441
0
80205
606
51684
0
846
145474
0
0
0
0
4051
23413
113402
0
27181
10791
10678
7099
3553
10905
27338
5216
5062
6777
0
374739
286
6523
339488
0
153579
1200
3274
4301
101927814
0
285175
124460
259230
0
84814
0
54094; 100874164
10215
8698
10739
2222
0
51465
84899
7425
143686
23122
1767
563; 646282
84335
53916; 112398; 100529264
0
5252
9397
0
3661
284958
100134040
0
9718
643314
340348
23365
0
0
554282; 653820; 728833; 729533
100652824
0
0
79642
117157
91304
84844
0
255877
63922
2584
9881
8531
147040
57478
0
254251
7140
5322
6641
0
100128496
22982
89876
4233
86614; 159119
22924
0
5205
23397
2994
140730
121006
29943
3492; 3493; 3494; 3495; 3500; 3501; 3502; 3507; 28396
7849
201163
9841
200734
0
84939
10318
342667
176
656
353322
151230; 100526832
57494
2710
7805
9063
6954
23369
0
164656
0
84629
9410
7710
0
7172
7477
0
414777
0
26254
0
286006
3707
0
113178
554235
0
25778
91147
84852
27250; 100616113
3920
479
23367
338323
96459
55858
51523
0
11255
9397
118611
25879
0
0
0
56994
27147
79691
56605
23111
145508
100131755
55337
23062
0
56675
0
6453
0
30000
23335
0
10351
1212
31
100506365
65094
54875
114134
0
9768
0
83734
196385
0
23065
87769
688
56651
4257
84100
338739
79634
0
8633
254268
2842
163720
79772
0
117145
57198
1102
23635
219699
114042
5563
0
101928995
1880
6744
6688
146779; 102724660
0
3431
100287590
51164
0
4070
2984
8202
79937
5547
3953; 54741
202374
203228
0
0
8906
791115
93100
0
80125
6891
720; 721; 100293534
412
2892
28987
64220
283033
0
0
83636
8884
896
23635
0
27071
80313
117178
0
728411
135295
0
256302
102724809
0
55761
11057
861; 100506403; 101928269
79739
1831
0
729658
0
7321
100506098
22800
387647; 102724316
54947
0
254427
27085
10320
6815
0
51266
619208
5170; 101060747
63901
100130894
257407
91133
6708
3614
57674
10189
6421
4189
0
5163
923
10365
5494
0
2128
162282
23365
54546
51676
27068
0
23199
0
10361
1390
9452
191585
401466
2180
7170
253573
100302640
0
29919
26261
8556
0
1595; 401387
0
0
100507062
64446
23199
0
0
6924
0
0
55717
5062
338339
0
0
340277
0
127841
25823
0
24142
80727
26297
340533
140707
0
84973; 677804; 677824
0
1601; 101926921
0
29886
3267
101928326
9535
399716
0
58530; 259215
26301
1813
57104
2100
255231
89866
222696
84830
199699
1407
101930608; 102723581
65125
29930
0
571; 193629; 100379661
102060282
64220
101927196
0
0
8344
285500
0
3479
334
1198
6760
80777
4065
0
89782
0
1528
0
4077
23336
55213
0
57711
0
9197
2791
0
84791
5034
0
0
11161
23114
114905
0
0
57596
55790
8672
27040
2797
0
51776
3911
0
2744
51032; 63036
23291
63876
8526
101060609
94120
89848
79611
10841
79856
846
283588
26074
4233
101928651
0
196047
0
8625
196415
552
64130
8294; 8359; 8360; 8361; 8362; 8363; 8364; 8365; 8366; 8367; 8368; 8370; 121504; 554313
0
51705
0
696
0
55112
0
6315
26341
150248
10320
2764
395
64207
400916
22905; 100874309
147741
57482
26298
100129175
0
284071
0
79019
0
10083
0
0
0
253959
23243
4661
5802
80035
886
925
6813
65059
132625
0
51750; 100533107
140687
101927081
101927944
9522
55668
219972
340273
23576
3672
8131
400579
133491
0
2882
79368
0
130502
240
723809
0
65083
117178
56667
0
51290
51175
57572
0
4867
5032; 692312
79829
0
123355
120863
9551
0
91694
259249
0
27436
27439
23178
0
256130
145645
23271
64327
23646
25831
0
643210
114884
133396
113878; 102725292
5698
285962
0
55323
59350
3836
0
0
80219
2581
83660
0
102725116
84878
965
0
0
55704
219731
100506874
0
9774
10406
84033
355
27039
55691
26083
439951
30837
0
0
1857
11076
0
0
26999
0
10198
90313
729178
160518
0
23333
3514
101928700
0
0
92285
6891
10049; 65084
0
11316
28966
388963
55007
6747
0
0
4359
0
0
3384
23215
23376
29028
10767
0
0
56142; 56143
7783
0
55554
0
23143
1520
7483
92304
1021
0
0
340273
828
439933
0
0
57459
95681
0
442920; 100874323
25879
54830
54658
0
26262
6542
0
30844
0
0
23039
8459
26271
51762
0
4649
0
22927
23405
26285
91703
79838
57000
0
146227
0
90025
8028
5594
346653
23272
10333
285513
4289
0
79741
0
80775
283212
6002
24139
79867
22889
57335; 353149; 101930296
5440
0
100289274
100506211
55621
84162
6373
2348
7177; 64499
5026; 30851; 100533970
54841
100132077
80896
0
94031
0
353376; 100302736
79973
123876; 348158
353500
102724788; 5625
817
9619
7068
3423
0
57484
10876
1240
0
0
92675
3556
79447
0
6093
367
10409
10150
100996419
0
10631
100996490
0
64061
80000
0
0
100294145
118932
9706
4722; 114971
0
154043
7468
84268
196385
4193
23780
285181
0
2206
514
56651
57528
0
5592
5129
23293
0
22890
0
3791
7407
100506885
347744
56246
284099
50604
203
0
5900
3172
649446
3977
339768
51294
57692
2534
136895
6580
0
2841
7482
0
0
84553
9117
541471
0
0
3493; 3495; 3500; 3502; 3507; 28396
81793
152926
56903
0
0
84820
8493
140710
6588
598
101928578
0
8943
340267
9644
115004
165679
9113
22821
100133130
2064
1520
80216
91057
0
63827
1973; 26781; 652965; 652966; 100533955; 101928634
0
221946
119
54937
7849
135228
84767
5268
7594
8001
8600
204219
283129
0
1435
22802
101928702
0
0
0
79723
201895
7351
3495
84687
7879
728175
4683
100128198
2527
1212
101928846
100129271
1154
201161
401024
23786
10003
100874018
26090
347344
4321
0
54069
0
399949
22824
130340
5756
9526
9853
84340
26108
4154
55248
0
0
0
0
100507274
0
9821
11057
387921
1032
0
0
0
56288
399671
0
498
284080
6239
57709
0
3643
80022
2533
4116; 55110
159963
10950
0
10408
146664
4781
1674
102723809
81557; 728239; 100124541; 101340250
59269
0
130749
117286
10075
80821
10791
0
646600
79712
10150
644135
8667
116151
79800
645431
5008
0
0
10276
5959
0
285708
0
0
84210; 440482; 441425; 441430; 728747; 729171; 100874392
0
11278
94120
100507065
0
0
4967
0
7161
1508
23607
286121
54531
90233
90233
0
0
9722
8934
729234
8646
5272
284339
286336; 101927137
117245
2873
10856
202051
0
0
22849
755
5591
6196
1495
0
0
124935
0
3009
0
3915
3135
0
0
51763
54981
91734
6440
0
646600
55190
1564; 1565; 101929829
0
0
90522
0
84284
54972
801; 805; 808
0
168374
83444
7381
317702
29097
84937
0
55260
0
0
0
643201
23047
3888
128674
0
22931
26502
57690
0
9797
51332
0
1488
0
10159
22801
0
126374
84961
9948
150538
6635
47
0
11051
54976
0
3720
3691
100507392
11107
11010
3685
37
9043
55331
389119
4199
51684
0
0
375449
160897
4524
5294
57606
6916
440957
0
57189
5990
0
0
23376
91775
57162
0
503569
677819
401466
0
7015
0
8453
89894
101927220
100507267
8418
55839
50613
84820
4952
3149
29098
8396
54801
102724386
64215
283861
0
283209
0
9265
552
9941
6813
57582
100505573
0
79101; 654320; 677792; 677805; 677822; 692063; 692072; 100302240
8974; 101927705
57162
0
0
6713
7037
4440
442075
6603
1056
6652
57475
84793
6231; 441502; 100996747; 101929876
977
0
10133
57820
90993
84757
0
84271
23363
127253
313
0
400360
101926918
9218
0
10876
51537
348995
1174
0
5430
80896
389932
23398
1504; 440387
4751
116840
283481
0
0
9481
24145
3742
23264
118421
101926888
5339
124930
647107
283485
134121
27197
388272
58517
101928731
0
1973; 26781; 652965; 652966; 100533955; 101928634
284439
9048
100996385
166979
0
157697
0
284129
8663
0
254251
102546299
285527
7813
0
0
84631
196743
0
101928211
0
58510
653160
5673
1576
101929247
84647
51514
0
1285
9674
8924; 101929047; 101929832
6251
51735
57089
102723831
23002
55701
64285
8996
55621
1432
54757
5439; 246721; 441259; 548644; 100134938
340481
53616
0
8501
57521
101928846
3134
64800
0
4907
92241
55771
8178
440200
3140
0
55172
100505915
0
8365
8028
3914
282616
0
284688
259234
221178
10855
54578
55127
170575
100131434
100128288
55313
3431
6713
115827
100505687
8382
101928616
2592
349152
10801
6284
0
0
0
148808
125058
0
3840
63876
5078
0
54832
0
427
0
1497
23062
151835
0
389
56128
22919
54899
55132
196500
6340
2683
285740
55720
0
0
64711
23029
8659
0
26188
5169
113230; 102466515
51806
340596
727764; 100132288; 100233156
100132707
9370
151254
0
399664
6426
7052
654364; 4831
84451
3797
2776
401431
9991
6572
84725
64969
4642
9238; 677795
995
4860
0
0
55889; 342096; 653641; 653643
0
1977
0
100874195
389170
283435
657
101927282
0
57162
8837
170482
0
642280
0
23313
0
0
51573
1452
388210; 400499
284273
0
0
3841
55624
727957
79836
4082
23181
158401
255193
8539
27232
64116
58538
100505912
5275
5034
6599
84879
57563
83899; 83901
0
0
93408
146722
55527
0
0
100505768
101927359
0
865
140767
10221
11163
64782
0
100505881
0
8797
6646
146880
23483
2327
51715
4000
3442
3693
0
79142
800
10663
0
490
441046
100291323
54880
0
0
3674
9455
1992
5635
10439
0
80183
3676
84061
51523
0
9882
0
284485
2819
8425
51053
101927066
27123
57514
0
10846
5870
817
0
79016
730102
54887
0
0
100996342
9542
0
1112
91181
85479
0
0
81603
1654
6335
776
0
29097
9765
0
960
23424
129446
0
57606
0
23261
23635
0
5563
286151
9123; 102465472
9204
100009676
0
54538
3720
101928100
0
10146
158798
0
221264
113791
4857
0
125150
0
56956
0
0
101928068
25847
3821; 3822
10385
400169; 101928841
25758
0
1453
23451
0
10209
0
101927553
5408
401172
55835
55055
728
84100
10783
1805
0
3082
55966
9444
54629
151246
0
0
3433
55010
11155
0
0
0
283025
83481
0
168448
7019
9949
0
25941
148738
2534
286046
283385
283454
283927
55075
2734
0
0
0
0
0
23468
219409
6453
0
7008
3214
90627
2944
26074
1160
838
3597
133383
6559
2752
2902
129138
51131
128866
142940
1984
10682
0
25934
54906
0
55975
0
4905
2119
57697
0
9700
113235
116519
10998
0
196446
220416
1522
80258
0
120065
0
101927455
60312
2874
4086
440193
6789
887
0
55186
151393
646482
0
0
0
196541
0
7745
0
162282
0
10320
10733
3572
89778
251
7366
0
0
1491
5573
11339
3638
0
730092
6374
2252; 387628; 654466
0
0
8877
9170
1740
0
400620
0
5652
9575
84248
1773
0
0
0
257106
79228
79716; 100534593; 100652930
399884
6903
0
5756
65012
11255
9874
7486
644943
0
0
0
58489
27443
22931
439921
2184
159091
0
6103
80063
22854
1513
343637
144100; 283278
92736
100507433
965
29109
84970
4297
1390
0
84268
90381
170691
399668
8544
5947
257240
285440
0
401237
10620
0
9469
10687
20
56996
0
122618
129880
24137
26207
0
4684
6194
1902
10766
3092
22797
201798
647288
55205
51491
10061
7105
5568
9520
734
100507520
0
64288
266553
79727
9637
8828
27328
0
0
0
64921
80099
114134
134728
4135
4681
9352
8784
0
266553
1767
0
5817
0
119587
55592
80149; 102465438
286046
1551; 100861540
389906; 102725263
10994
3953; 54741
10489
345630
4644
101060004
64748
22947; 26583; 441056; 652301; 653543; 653544; 653545; 653548; 728410; 100288289; 100288687; 100291626; 100419743; 102723449
348751
5797
201895
5239
101927841
4045
9267
2859
0
1589; 1590
0
339541
3340
0
100499466
6530
1370
4168
2052
170506
0
340024
0
81793
0
1299
6641
8227
374618
101929122
8218
9732
10160
2828
9148
7328
342527
205717
0
101928773
6778
118429
0
0
9406
100129503
0
1824
645355
80325
23333
9315
285194
27241
23139
10148
143872
400798
0
5605
140733
83596
22902
57093; 642612
6975
54602
374286
0
84168
26080; 642633; 729461
26108
931
5048
0
221935
0
348254
10461
642236
23530
28970
56171
1002
10250
54758
51156
80351
1728
23516
9103
7403
0
51466
708
9252
7855
783
123876; 348158
54475
140732
50937
339883
6502
4589
147746
4254
0
117157
4026
0
3690
0
10129
375790
9204
1601; 101926921
5310; 101930075
2788
83851
147719
54919
0
0
541472
23193
0
0
152110
8622
1842
202915
6714
253980
109
1778
56977
0
51012
0
9464
259283
79966
1453
115019
0
27285
11045
0
28996
26146
4938
29842
5542
55064
83957
101928618
100506082
0
201725
23400
9260
79047
54414
100506190
400238
6570
3439; 3447
0
0
0
0
0
8569
1896
51012
9136
1565
253039
196463
85463
151174
51471
905
3777
221656
0
0
79875
29785
5198
0
54566
5725; 100616459
27068
7328
23216
0
0
3669
2220
0
0
92292
0
0
9923
11046
255082
64848
0
0
0
9111
29117
316
0
11217; 114299; 445815
0
23094
2634
10562
9068
6509
0
100507362
8911
4154
10499
79791
203076
0
54910
101559451
101928435
282966
1906
0
89910
0
23072
9968
10699
7772
6314
4635
10919
6907
64943
10611
0
54737
5813
414918
1571
6645
64081
6929
80223
152206
780; 100616237
5214
0
0
79712
23429
0
0
0
0
55304
3594
1378; 1379
4314
9970
100423041
85368
5075
132989
125488
0
0
56907
6671
0
134218
2956
2166
113612
641638; 641648
0
79791
6335
50488
8681; 100137047
9045
2099
57381
414328
0
1149
0
0
401884
391059
114625
728743
140735
55086
0
0
57701
2181
5603
0
23558
0
89927
0
5742
23426
0
7786
8928
10721
7184
6016
338321
0
6530
1813
9439
4745
0
0
124045
3070
3717
140825
0
162073
613
254827
51274
605
9481
1052
54882
29118
1850; 101927562
124936
554206
0
29126
0
84902
0
89876
0
64792
50810
10238
26751
7422
9910
5165
101927379
0
9622
57187
6999
124989
338579
0
1267
285601
100131510
100132057
100289255
3257
0
0
162962
10475
3845
26154
151760
0
6532
730051
8445
7026
0
54872
79745
400752
0
0
3493; 3494; 3495; 3500; 3502; 3507; 28396
255480
9874
7803
30832
9771
8559
399818
56833
665
0
57560
283694; 727924; 101927079; 102723532
57591
26220
83591
6249
285668
5733
0
5567
101928343
818
1404
55608
116113
57001
0
8701
84839
0
9882
55179
0
200895
57124
0
162517
201895
25817
79166
7465
0
0
57038
197335
80004; 102466194
81688
0
3910
100131662
1520
5141
0
0
0
114803
0
84536
4793
23355
0
0
0
55175
93145
8906
259285
6240
0
0
57524
26973
6672
0
60559
125
0
0
4689
5601
8450
7703
79944
221424
124944; 100529209
100507040
123591
101929717
0
283600
55558
5915
221710
0
3430
0
9938
9752; 56134; 56135; 56136; 56137; 56138; 56139; 56140; 56141; 56142; 56143; 56144; 56145; 56146; 56147
201161
2120
834
3059
0
7940
23095
55824
6804
0
29995
84162
57864
81850
6134; 26778
2000
9465
6929
4188
55686
9204
256076
10523
497258
0
29928
0
0
54453
9939
0
10324
5725; 100616459
0
10667
0
3696
320
643866
0
285313
64854
4193
5763
55851
11216
0
124751
3216
0
0
9702
254251
10381
6728; 7310
101927003
0
57381
181
0
0
56894
128239
51364
140688
84689
100506622
693207
79831
352954
54982
54549
135293
0
9806
0
0
285877
163882
27133
200132
2733
0
7008
0
6136
154
10540
55916
9462
152015
0
101928386
0
159
3421
10016; 728613
84254
89958
3459
389170
2867
60385
9914
0
338692
0
51552
2525
0
54704
0
8714
0
7125
6711
285908
7040
1106
91056
54805
728695
339988
10018
54873
0
0
102724718
6844
23460
0
3383
26800; 125144; 692087; 692106
8573
0
10994
0
0
5948
10939
64844
100507274
134549
100130581
0
54979
5452
100996654
84786
150709
51105
27161; 286109
7456
84330
0
157570
6492
387357
5053; 101929036
4068
0
23469
30844
0
2215
26268
444
0
100996570
1457; 4780
22797
90167
0
55652
100127974
994
0
842
285440
0
100286844
0
1378
57690
23250
23621
0
51440
0
4337
283592
0
101927870
100422872
0
130507
54790
4176
84271
23770
2203
0
83473
637
199692
0
50628
3694; 100505984
2065
0
3251
143684
3087
55083
203245
3557
112770
0
387119
6659
9618
146723
0
4215
0
7335; 7336; 387521; 387522
7543; 7544
80325
83642
83461
51619
159989
291
8531
22858
0
2309
11112
0
0
0
153
1594
0
57822
152002
0
266629
0
0
4173
374819
199990
23002
667
0
51715
0
129025
0
84669
5345
0
58530; 259215
57186
10825
55173
57876
6374
57333
0
2207
641364
0
85360
9082; 353515
132625
7942
2719
50649; 101930241
102724094
388182
0
0
0
10990
55547
192666
984; 728642
6430
0
5468
0
54892
27329
57051
147339
149840
0
0
23002
0
0
0
0
407021; 407024
100874021
253128
2956
135250
0
0
55787
285577
285346
54536
0
121268
146057
8131
0
0
0
169693
100499171
29798
100131766
55973
51560
0
728805
100133612
10000
4323
2056
57082
91147
120
132321
6869
0
2734
53822
10092
64231
55081
2549
79007
145788
0
149628
0
0
5337
5207
200316
79074
5987
220992
11249
54521
8673
90990
0
1112
4193
64849
154822
222967; 728194
222584
100505964
0
4644
9569
10730
0
9620
6991
83933
653857
0
100507398
7450
642826
55735
55161
0
8337; 723790
51312
0
143630
4284
7572
0
400940
0
5509
79884
2977
833
0
7095
90133
283
130560
55626
0
134728
0
5028
100302691
442194
388591
100288238
0
65982
337882
100506076; 100506123
374286
51171
729956
348808
57409
202051
146223
8394
10224
0
0
6453
154822
55023
2799
219525
6319
120224
0
6654
6790
56123
0
23139
3716
5163
0
0
0
126859
215
0
22979
162239
394
23164
0
0
112479
85464
132321
10420
0
0
4703
283140; 100506870
112885
101927313
0
0
3981
0
494143
51752
101927508
10768
85441
473
157739
0
1381
5499
6509
5230
100289211
23678; 100533105
8819
91298
26085
0
0
100129427
7582
728190; 101060691
3442; 3443
1452
0
6625
5699
101927884
0
57191
0
54877
84258
51571
0
440854
84140
163183
27131
8563
1820
85406
153364
84937
1813
101929198
83591
3128
401265
10809
149643
9633
3638
100505851
285590
0
149954
7756
10451
0
56246
0
56650
23139
100130429
57484
699
26127
30846
0
0
0
0
0
0
0
2171
0
114804
5450; 101928620
50862
440574
55326
221078
100129662
0
0
0
6218
8635
23167
8556
57494
3653; 6638; 91380; 347746; 100033416; 100033433; 100033444; 100033450; 100033802; 100033820; 101930404
8111
23020
101927295
0
333929
6519
81491
11092
138050
644353
9617
257358
55585
202181
6483
79627
4162; 102465453
10762
0
0
100507421
10217
2273
8863
166968
9245
375513; 100996497
0
440934
0
6504
0
438
2219
10390
140545
0
148170
0
653238
58510
0
57003
11036; 286749
57615
56902
84163
0
5897
64062
146880
55206
84365
4763; 101930150
159091
64283
0
139135
0
26127
400238
728294
0
1232
5452
140685
100996579
220077
0
6625
653509; 729238
10480
60437
283177
284440
3857
0
404266
0
0
286205
0
0
94101
3383
1235
219931
128346
100129196
167681
171391
222826
4660
26036
9725
23085
100130609
84102
136541
58508
9545
0
9021
84859
284716
10160
344905
256126
57654
169981
100131755
84226
0
8189
284904
8997
79875
26013
3014
0
839
55323
9173
124565
9236; 100533483
55052
90342
10196
1768
0
0
339766
7367
0
0
730092
5337
276; 277; 278; 279; 280; 648740
22998
84307
221442
0
0
9765
79968
5465
150000
3654
0
8482
6503
0
55364
0
56937
55893; 157574
0
0
200150
54602
5411
51393
0
57535
2746
9135
1392
199974
10480
5906
0
84271
101928921
0
213
0
0
29070
54923
5922
103352539
0
23286
80017
11055
2901
151790
54665
222584
0
2780
2206
4802
404672
0
26027
0
10107
157695
130576
124402
0
23436
65010; 102465495
0
127343
9125
930
11262; 101928789
0
28996
57498
102723692
157273
10659
0
414
22847
84196
6622
25890
113235
10681
0
661
147700
0
133308
29841
27154
101241892
0
7142
23521; 26816; 26817; 26818; 26819; 644511; 728658
0
9709
0
0
0
0
55553
728558; 101927104
0
58504
10491
100852409
100874362
158067
0
23060
5965
100130219
4008
645485
834; 114769
150000
90113
114041
115
100133039
51474
81607
80024
7204
101928388
401093
22995
552
0
5428
84674
7775
114899
2908
3568
2114
114780
0
801; 805; 808
6566
10246
619279
283160
3884
57099
1896
79759
0
0
26528
0
0
139231
29958
2237
0
100506930
374900
1785
84838
140545
339929
10313
83737
10299
51108
7020
0
9074
0
64710
26526
146177
54996
30818
152926
0
0
0
25941
100505666
949
0
687
0
3777
166012
163131
5212
0
29985
0
23264
100506699
143471
51252
9699
90499
0
163688
0
0
54212
222068
3492
148229
8755
340184
167838
4247
81855
203562
3995
0
1184
442578
26799; 692088
10553
56935
0
2683
158586
56655
6643
9581
0
229
5544
4286
0
0
55315
400618
254887
10381
5547
10326
101927591
56913
23261
55815
128710
10127; 283876
84187; 101928589
100506733
6284
9547
79838; 102724257
348110
0
8473
286
79736
57094
0
339788
0
79571
823
9407
101927599
1739
55672
9819
152756
0
245711
55074
0
58191
57545
134145
0
101928139
25902
0
51320
400566
613
113277
118788
0
92370
10826
0
55819
100507516
0
26060
0
0
51293
7072
932
57649
0
1082; 93659; 94027; 94115; 114335
205717
57565
0
101929591
283788
640
0
54453
0
10565
148046
4670
0
643714
8838
0
4293
253827
440021
93377
966
7086
0
10444
26470
1795
121355
25784
145482
0
79758
2173
54763
148014
25981
100131366
4664
0
150051
219995
101927027
56940
285852
0
25777
4204
221472
22921
100288198
780529
10957
0
339977
356
54014
654254
9747
6670
254042
26226
574
5494
205147
389906
1362
6453
6283
221472
57222
84294
962
1200
0
8499
7221
0
3653; 6638; 91380; 347746; 100033416; 100033433; 100033444; 100033450; 100033802; 100033820; 101930404
51705
80343
401081
6819
6711
102724387
5514
54517
10979
196968
0
0
26578
79998
103344929
0
390790
148266
0
0
1962
100507254
50652
0
91683
100507443
9204
3480
0
1303
158381
54974
3426
10981
54507
0
6929
6560
5099
51230
7390
0
91937
10220
57217
5521
345222
100506779
84188
0
100128922
84696
154467
5194
0
203447
84679
0
91039
100216545
8629
259287
2275
2069
4004
6404
0
11031
0
23514
3600
83592
284486
4887
0
9188
151306
169841
440117
54718
132864
867
23162
64839
0
0
3084
0
284098
79628
148789
286177
339874
101929019
7750
0
1654
29121
0
22848
1816
285834
8462
147339
0
10658
27127
0
54914
6683
0
11214
113612
0
1486
29896
400618
57152
0
9779
120
85007
101929865; 101930243
0
125058
83875
23042
1576
23353
157773
55247
126410
0
0
0
550643
0
51233
23070
390064
0
0
101929172
54763
2649
79368
138307
100130111
6567
3458
147949
0
285704
0
3636
55112
200942
10929
23095
0
0
89790
55331
9459
9063
0
10640
2902
6526
23263
0
171425
101929645
221814
494470
27293
4586
5592
7070
4717
0
192670
0
2863
2181
57670
0
4849
10461
29899
55723
652972; 101929953
10882
0
0
6573
1501
51512
0
10076
55892
0
23451
147650
23081
7462
348807
23094
0
0
10875
5991
4162; 102465453
101927305
0
8473
11183
146822
0
4680
64064
0
0
960
377677; 100507258
2632
0
64097
554207
135458
80143
27147
6645
100507274
0
6494
23522
9690
2946
51317
57674
9659; 100996724; 100996761; 101929792; 101930416
2769
114793
51341
0
89882
0
7141
0
0
0
100287227
1943
9400
441150
0
101928896
283629
5306
283149
54993
0
10848
6926
10838
1399
441151
22848
137964
160298
0
353
8399; 100652777
0
1845
8701
1311
9884; 55073; 374819; 474170
10611
79848
10014
100128644
124411; 101928852
64318
1975
113251
55608
10075
55704
102723165
0
9334
0
79109
23132
9170
417
129080
9697
3690
9899
11276
9439
260425
101929125
148641
0
80342
0
101927331
5778
66004
150962
122830
5757; 728026; 100302285; 100422872; 100422885; 100506248
2979
5314
10455
25852
283314
84461
23211
960
131177
0
0
6137; 606500
347273
153579
728882; 100132948; 100133121
444
5813
6891
771
6426
93550
0
0
57488
1314
25859
80210
0
56886
100506826
10276
0
92291
5449
9716
114907
5791
6717
0
85003
100874182
79018
5110
2175
83890
23555
3336
4481
55653
1000
6472
100996492
84720
0
399979
10444
0
57498
3514; 50802
3717
56255
116985
284014
93654
6733
0
8555
387895
728730
0
101928877
2294
11213
340061
7035
0
2563
0
0
6158; 102465483
0
0
729866
9761
80215
148789
0
134860
0
3654
246213
56952
699
9725
975
60412
3903
27063
720; 721; 100293534
0
284403
0
4094
53405
26246
80155
1006
7249
9236; 100533483
7098
3645
9534
81792
101060691
0
79877
23025
28823
25977
0
51426
100505746
158228
64854
85021
84220; 285190; 653489; 727851; 729540
64423
57496
102724537
118611
1003
4313
118813
89122
7037
0
28985
10629
7432
143098
101927417
4926
135228
55752
64116
272; 100130460
6546
340481
7204
1915
100505498
64092
146712
5465
100240734
0
10350
9436
400550
0
3493; 3500; 3507; 28396
55713
11160
9736
56477
9282
100996307
93349
100500850
2056
0
4507
0
6310
11275
84920
0
101929340
10693
219749
26648
26354; 100113381
861; 100506403; 101928269
0
8564
55897
6440
0
10217
103344931
54106
26664
55256
58517
57508
3170
115727
100132987
29889
0
200205
100129482
0
375035
0
7073
347733
10163
23463
374355
4018; 5340
334
400831
84850
55345
0
80790; 100129617
0
0
9903
64398
2070
113451
0
137735
0
0
4637
0
8874
55531; 643923
0
863
55819
285830
0
196403
23322
2057
0
10762
0
387751
3082
0
0
0
8732
0
84618
26707
6334
57591
9040
0
100507171
732275
221391
22834
11190
27314
0
26037
0
93517
23059
3268
0
7577
4225
84660
284004
791114; 101928818
5033
55291
51363
25804
26355
23507
2790
6856
10724
5788
28978
101928399
7499
55331
0
6742
60675
11100
3514; 50802
158358
1788
9256
224
0
5094
100508046; 100852406; 101929572
158035
55132
23786
1845
55023
4681; 100532736
10025
0
84818
2747
54876
100506679
100506465
0
0
29881
0
55503
5480
8672
0
55088
51667
338799
0
29028
0
0
131578
8794; 254896
0
57679
2065
26468
0
10171
10677
79036
23164
7761
0
84440
5338
5434
6497
3601
0
284297
5893
645591
8339; 8343; 8344; 8346; 8347
9058
1748
101929774
2906
126328
0
7408
63977
101929147
26212
2627
867
8566
84174
93654
79650
735
0
8552
113655
55301
0
2551
63897
117143
0
100133190
8170; 101930602
401261
284805
3643
100507535
57188
222663
51686
1952
414777
1288
100130654
9540
0
0
5380
205860
9589
6535
0
3177
4800
201134
56848
334
841
8992
22853
0
0
11320
497258
0
6324
115294
767811
0
201191
55108
0
7047
0
2931
2023
100128176
1485; 246100
3627
0
0
65062
101927523
7093
64799
3356
6509
653
2060
2131
0
101927275
8987
4154
6249
100129961
0
134266
6297
0
0
8682
54434
55733
1604
0
4750
3652
92579
729614
27031
0
1859
130940
0
55127
0
51741
55558
3839
65094
55740
0
79683
6881
255031
3248
0
128486
101929651
53842; 80014
31
4904
7148
100144604
161582; 100533483
0
0
0
8703
0
0
259286
7084
51773
9650
8085
0
3134
0
0
199713
89910
3674
101928728
0
8402
7273
25770
0
0
10131
23133
200958
27288
6251
51513
0
220979
0
0
124152
23113
1635
57560
54986
8555
4116; 55110
0
0
127670
6843
54210
0
317649
163859
0
90326
3305
283267
26046
10740
146894
101927275
93109
5886
22989
0
0
79809; 100506124
0
80201
641
100506713
163486
0
4801
0
0
0
2974
9892
152118
0
83849
64410
51393
6830
9875
0
0
84223
11196
64067
0
63027
0
353497
150197
85456
10866
5971
27130
11317
0
0
114825
10163
157657
399909
0
0
6303
7804
941
64778; 101928615
4791
3493; 3500; 3507
0
3135
51333
57494
190
64927
7916
1508
9054
0
3537; 28823; 100290481
4154
57157
0
138311
8794
5597
57489
6901
55279
5525
3423
5962
84162
284358
5426
0
339665; 101929728
0
3653; 91380; 347746; 100033416; 100033433; 100033444; 100033450; 100033802; 100033820; 101930404
497189
800
159371
60496
7110
0
154754
224
0
57463
1634
27161; 286109
0
254531
0
0
0
285966; 653691; 101928422
23491
22875
54441; 442578; 442582
131965
253982
196951
1871
0
6904; 101929597
0
64321
730051
218
388335
0
0
0
54575; 54576; 54577; 54578; 54579; 54600; 54657; 54658; 54659
65124
0
0
55915
8339; 8343; 8344; 8346; 8347
0
644
5317
2583
1839
6005
0
6945
11212
120526
827
64978
101927814
0
9462
9744
54431
0
90529
0
0
5927
84629
113177
9246
1999
2314; 3996
6747
0
29760
10825
93611
286183
5966
219931
0
51029
1374
0
1856
1291
0
85446
0
0
0
100506563
1326
340351
81622
56154
286967; 100132967
4189
133746
151242
4782
3169
0
55785
6426
4781
389203
0
51146
29886; 102465503
0
391356
0
100506282
6448
23265
7066
254102
0
430
1615
711
8880
6655
2626
3593
158248
0
9033
4507
7634
162655
0
79365
2057; 57139
10152
26290
8438
0
55331
23527
9815
50856
0
0
54477
0
0
2730
2740
645513
440078; 101928910
0
3964
641700
80830
54800
10193
9231
8418
0
9635
10631
6815
89870
7798
6830
29926
54558
0
113746
84457
0
9479; 644172
0
91010
51192
28996
5798
3300
169714
149628
89853
8028
0
23387
2834
133396
0
6003
254773
0
5378
3207
9394
23014
394
92312
4074
949
101927482
0
0
100128292
0
1822
0
100505933
26355
0
0
6137; 606500
6714
9108
23208
5533
0
0
5936; 100526737
79923
100861547
401237
0
28232
0
133874
0
0
5607
9344
55744
101927552
57194
0
83594
23347
2288
5523
79056
644623; 101930578
29904; 101930123
101929631
100507419; 101929668
54733
2252
55556
0
339541
0
56963
11046
84861
79609
55858
56949
10135
2849
0
9397
23148
10023
0
0
55218
0
26266; 647087; 101930655
100505826
10535
348932
100507495
80705
0
2078
84954
285600
7991
91875
2122
55225
220108
1040
0
1870
100289092
0
0
686
51348
8722
7003
27035
4204
55758
79818
100134937
55279
1063
26353
100505494
0
3228
4288
140691
245812
55975
1291
2017
339855
64844
9320
83446
9670
0
84253
55567
347404
0
27436
10951
10577
8728
440330
0
26298
677848; 677850; 100507246
0
23318
57479
100288798
493911
359787; 400206; 101060236
0
84103
9991
669
5267
51171
1267
0
8562
7466
2590
57234; 728855
64425
0
5105
153918
7706
100131454
219525
0
123803
375346; 389125; 100526772
54891
257019
138151
0
5733
116442
7123; 23016
0
441108
8706
56122
0
0
26259
23506
55680
22846
0
0
0
147495; 100130468
100130456
0
54880
139105
100272228
23481
0
285527
83863
100506235
2358
55197
23383
8727
0
7756
64748
1770
50486
29
5858
0
11065
861; 100506403; 101928269
634
3861
9255
196463
0
101927769
6595
100506530
64116
1889
100506299
107
81626
55354
8202
374354
644660; 100500914
90634
56652
124923
347344
0
200232; 388799
7991
23092
0
10443
2150
0
54665
10443
1977
93082
0
84342
28227; 102725016
51095
23246; 102465906
246721
0
0
0
100505841
0
284998
26574
90416
119
0
0
0
0
2734
339483
0
23075
9213
6597
80177
3556
0
759
400242
2740
0
2909
0
51056
0
0
139322
285513
100505601
7343
101929517
0
50628
283450
80341
374819
55338
151188
5290
51009
1444
466
10425
0
0
0
0
5150
10579
440560
0
0
23471
5094
283768; 390535; 729786; 100132565; 100132979
2039
0
729178
8139
64787
140
266722
0
730051
2058
0
23563
0
160492
0
0
7328
0
100505624
80336
57530
4297
0
55284
119
55069
112885
4105
5784
6196
0
0
57187
440944
3696
0
390063
168455
1277
4782
0
0
54885
3817
0
353132
0
4323
27178
0
284723
646450
650669
100507419
101928196
5789
284661
6733
286
3146
54758
54842
284307
821
0
117145
8875
23233
0
6519
254048
114885
7289
0
0
2671
9368
0
5998
0
192134
222166
51084
1432
64651
27164
80777
64753
677842; 692227
8204
1519
0
0
51308
151393
2033
100130449
3308
79969
80028
10572
0
11004
5175
5725; 100616459
83693
25992
100630918
201176
7881
0
54677
80824
9185
5827
137362
286437
6886
4295
0
9863
2182
57600
6402
0
0
0
0
0
1559
133690
101929040
0
90381
0
5494
0
346689
5905
0
64799
5175
27342; 154881
89978
101927391
135295
100507254
5359
8793
0
83737
0
0
84162
10721
285429
253012
0
7542
864
0
0
2359
5534
153443
23306
26168; 100533955
440137
284390
284697
574407
4168
5096
79726
319
79983
0
5347
132141
51021
0
90362
0
10220
5319
65985
83608
23334
0
10892
0
112399
1465
94059
5727
55245
2296
148808
5430
23034
0
2767
56605
0
5923
26100
8187
0
25812; 29774; 29797; 266697; 646074; 727983; 102725072; 102725315
101928496
0
79618
11332
0
8294; 8359; 8360; 8361; 8362; 8363; 8364; 8365; 8366; 8367; 8368; 8370; 121504; 554313
83473
27347
0
11316
0
10332
8651
55010
7773
8189
0
101927027
5878
79877
4836
0
2972
5733
0
9704
79064
5025
30834
64778; 101928615
374986
0
100316868
11214
91522
10216
5151
64374
23162
253039
22859
0
9470
0
10144
0
0
29894; 100126351; 100302196; 102466749
0
9099
2114
23639
55846
0
2358
0
0
8161
0
0
79086
146852
0
3507
0
0
376693
0
80896
5768
79054
58508
0
0
0
0
0
0
0
84759
0
27185
83637
9462
83417
64960
56654
79861
0
3953; 54741
0
0
0
677824
0
55033
56262
83440
50488
255877
0
57677
84060
90060
26211
7137
0
114879
0
57047
2099
23326
0
140680
100130967
10143
163351
91
10198
444
55743; 100128843
29774; 29797; 646074
401548
0
0
154807
9197
64924
4302
0
441054
54906
5211
0
23538
389289
2064
580
57707
1119
92292; 100287413
689
673
81472
6530
11179
3749
11168
7594; 100287226
127294
0
56993
10724
54665
10320
5926
636
29761
0
284439
201931
7112
23162
2589
9815
29092
92255
2055
0
401466
5462
5893
0
0
6938
0
6777
643827
0
0
0
162681
81563
0
6929
100505727
63027
11214
7146; 7148
135138
0
9532
118429
9205
730112
1184
84266
0
7070
2048
11086; 101928551
27250; 100616113
80008
0
23299
25981
0
55821
374666; 375260; 653635; 100287171; 100288778; 101930154; 102465909; 102466751; 102723897
0
7533
441054
132001
0
22949
0
5471
26287
100190939
0
57650
0
5514
0
818
150967
3149
11030
1559
11179
54886
0
0
55670
0
5037
3069
55142
8832
400765; 406928; 100616452
0
57544
0
400590
5139
6721
9184
403312
153562
11052
83464
0
4593
0
0
10825
1493
9443
2116
114897
8794; 254896
219287
79037
0
0
10458
0
9343
0
0
6581
0
114042
100506012
64857
80228
80321
0
8091
83666
64225
197342
9828
9759
9290
11314
153163
11000
9001
7957
84937
80018
80063
78997
0
8396
100129935
5141
0
0
285812
7779
100507487; 101927184
3570
58472
10625
80704
221
10024
0
0
146183; 653786; 101060424
55714
0
54777
100507404; 101927830
643338
11252
0
0
133619
9518
0
11021
122416
53836
0
0
149461
389199
55195
0
0
84288
0
57178
196294
7416
2078
26529
0
0
65986
0
0
100874194
83401
124565
0
0
363
54862
116228
55853
93099
9400
53405
3305
5069
58517
84733
122416
80816
440503
10628
0
80025
0
0
53358
3281
554
0
57541
27252
80790
7227
57559
57153
3077
554279
25992
4090
6920
1901
170063
101928245
5164
2796
6781
0
79661; 693216
6443
340527
400629
3673
201176
284451
57608
0
9815
0
7296
0
0
83856
80381
115761
9153
199746
23387
147011
440712; 101929219
100847004
386758
0
55696
25766
100874195
150759
8539
116449
6160
170959
162681
26872
0
0
0
30848
0
79799
100131564
0
64319
116987
0
27013
146894
3552
3594
571; 100379661
0
0
51524
407975
5441
7756
1111
0
134218
54503
90861
0
55810
55653
10267
4141; 102465454
0
23598
0
8558
25851
114827
149478
1950
9824
100506599
4234
257000
9456
5532
2812; 5413; 100526833
658
79694
51693
5928
3987; 96626; 100288695
0
122183; 729233; 729240; 729246; 729250
9689
168400
134353
220134
0
0
3140
55794
0
2260
1355
4000
695
10944
0
10983
90589; 100529855
54843
731424
64067
25788; 100861412
0
114876
4507
0
102724640
56172
91370
56937
27109
0
1778
0
0
83593
80008
100507513
84263
58157
0
100133308
650794
0
0
202309
0
63893
4775
55729
57132
0
3514
147339
257044
10350
6793
285780
6256
201516
23007
80307
8476
255783
5370
6619
729234
3710
85014
0
2915
441733
23321
1146
201191
51706
22806
81704
1534
11240
8968
134549
23177
101928333
255330
0
8775
200420
57552
0
0
85293
0
0
0
140707; 102659353
0
2280; 101929368
155038
55127
199731
401207
2302
8463
0
2119
4774
2618
0
220929
3479
0
284403
6217
3837
81693
0
29098
84678
339855
26716
259
8445
79612
9446
3398
0
55335
0
90019
115330
64784
0
120224
9650
8832
5151
156
1534
0
0
10362
123879
0
0
101929552
4140
0
0
0
0
8847
0
5754
5594
283521
5460; 5462; 642559; 645682
0
6687; 101930112
0
59350
0
730249
6352
91
54890
7042
85459
222643
0
100507099
0
8563
10868
22841
0
85476
56990
0
8566
7920
151300
5914
200958
90
0
57157
4627
158402
727916
55022
84230; 101927933
157695
11332
0
23208
9855
2673
64115
102546299
26504
2002
51319
51148
0
5387
54976
0
79696
100506974; 100874058
5663
79645
0
4632
0
57657
8482
0
171425
64430
0
389792
8732
0
50848
158131
4134
0
5928
0
7903
0
121256
64411
0
57175
6139; 26790; 26791; 497661; 100124516; 100526842
0
3988
56548
0
201725
6130; 26814; 26815; 26820
54916
664
11116
6711
0
0
90594
283638
63826
1768
199786
9468
6541
285819
646
5896
0
150992
0
81575
3635
0
7373
0
3087
0
6294
23350
2060
0
203286
3248
55338
56287
100506275
100049716
177
223117
100507389
0
23076
92291
8418
4173
100101266
148
0
4299
283450
0
0
100505609
0
100128079
84501
441355
0
26517
126282
26018
0
0
23150
9045
80183
51326; 100506084
5781
0
50832
79725
285957
100507135
0
8678
342892
11216
9969
9969
0
0
117178
90459
7328
0
153642
0
55893; 157574
1508
134957
1312
0
27164
130888
0
79778
6947
6009
79170
1827
22829
9516
122616
79364
0
23499
6655
0
0
5507
4495
8202
0
57396
605
0
284338
0
0
0
9848; 101928198
0
80830
0
0
151194
0
160140
400960
0
9439
0
95681
54165
57519
6628
84688
5814; 100616393
56172
0
9626
0
3624
1588
100505875
0
57478
222663
26297
0
56098
55349
374969
5190
9720
5600
57584
84634
0
0
3133
54965
5763
55186
60313
722
10793; 90827; 285902; 643955
23033
101928306
0
0
0
0
0
100507540
563
0
0
7223
79176
6892
84669
4288
0
338817
0
0
1161
122769
705
23239
203522
3111
0
9618
622
4059
7077
0
0
26683; 81399; 441308; 729759
84335
170825
84930
208
10602
3653; 6638; 91380; 347746; 100033416; 100033433; 100033444; 100033450; 100033802; 100033820; 101930404
0
51074
5165
4671
56776
7341
146225
220359
84545
0
0
55159
50943
0
0
0
0
65977
160777
0
10203
55620
441476
56107
100996760
80176
0
57642
0
0
10765
84901
101928123
0
2246
5158
284373
8361; 8369
10447
2760
259294
0
7057
9948
145264
0
6183
27006
84529
101927531
6224; 26795
0
10863
1386
23636
58497
5587
4288
157562
8658
255394
10678
0
219771
6498
91775
113791
3590
4146
9469
404093
83943
0
353299
11176
57565
10018
144577
5939
89978
64600
0
51705
3845
9612
4361
57510
0
9555
0
5143; 729966
127602
9056
7991
8708
0
7301
51157
57731
7402
439949
22846
11116
286530
643749
101927159
64332
100506025
0
2937
80704
3418
57679
55028
51666
6777
4763; 101930150
0
51239; 200539
101928806
0
127247
166785
80034
0
0
162461
4942
30813
221322
344752
4037
0
284071
261726
117177
2004
10130
7587; 101929740
145864
0
2588
0
0
80110
8451
6774
222166
285025
0
0
0
84074
8546
29124
5663
4152
3760
100507217
91010
92521
5601
55607
1841
154664
60494
29895
1742
51192
10877
23224
6566
115650
100129361
0
10972
0
1635
10941; 574537
1368
113402
9429
1374
55002
10160
157697
6080; 8420
10135
51074
0
0
0
2864
1839
63971
0
8502
0
9874
0
643072
54084
0
64718
0
6555
85476
54988
81691
1838
9520
11036
100379174
26268
6355
85439
8390
54875
11083
0
0
0
57733
728927
27145
340107
11328
7748
0
84449
0
284361
29974
26091
5720
7113
2100
708
220047
57153
0
0
57494
0
1380
122042
0
80328
2029
80863; 100507547
1388
23363
57092
114987
54625
9933
0
0
101928869
1112
79869
51263
25771
56146
100507506
401565
6002
29992
525
0
6571
1029
24139
64121
401106
91351
10609
0
0
7169
0
3071
54890
79734
0
10036
3488
100506175
0
1213
0
118491
54757
0
0
0
7503
5923
0
0
948
3156
2140
1394
2901
0
90133
168537
3673
51422
0
25879
170062
253430
9731
65062
55892
23163
6635
5933
6472
619505
3454
1992
0
63897
3611
0
97
27252
7916
0
9085
0
0
9600
0
0
10395
389124
27039
54901
335
8935
0
0
126326
3688
729970
54941
0
2922
6953
6300
283989
23741
80856
114761; 474149; 474150
56243
64960
161394
319085
10950
55364
150372
2730
675
92283
1122
6772
0
0
0
0
0
79841
9686
677844; 735301
23446
201158
0
6188
0
0
100873930
9908
0
623
26523
1368
55454
4992
79741
80760
4438
23317
5727
84444
0
5799
0
643648; 101927827
340206
80153
54414
0
54434
0
55252
0
0
100506655
9191
0
57730
0
100128420
5074
2
155400; 260294
9513
442523
93034; 100526794
93166
142679
5768
170961
66035
10212
8754
440145
0
55779
246175
0
79172
0
0
0
0
4193
3217
1555
2181
7152
10613
9146
64924
51512
256158
64779
0
0
0
10745
0
167
171483
390595
7767
51661
2649
9866
91608
5089
0
27130
10241
317
92235
344
56905
55276
79071
6670
200315; 100913187
124540
0
0
284611
0
134701
54768; 100288805; 101930373
101927869
100507629
10238
0
1540
27436
91408
101928405
7638
124975
655
286297; 100133920; 100996643; 101928195; 101929583
0
5266
5645
6135
4763
0
642924
4773
2342; 100529261
7158
101929687
119392
6141
101927774
55421
728448
0
64097
26716
54816; 145783
56924
3559
101929497
0
6629
79666
0
2100
55279
79180
23200
163081
57412
100506114
0
0
85007
79898
23649
440570
85015
51710
79605
0
0
0
25932
81671; 406991
25960
8462
348654
55233
6002
127733
89796
133688
1949
1073
26053
0
8574
2491
80055
127829
100133941
2782
79541; 401427; 728377
29799
286059
90634
100131508
23065
0
0
57213
336
9117
127544
54918
222236
440416
0
0
55785
0
0
283112
65125
57157
27086
8828
55593
4864
0
7633
0
0
8577; 100526694
146852
6597
10492
7454
54935
79716; 100534593; 100652930
27077
51
0
79009
285755
0
150696
2357
154089
0
0
5774
84162
7307
85291
23549
3805
210
3265
83442
79768
5128
100500849
6783
95681
0
55454
1040
220042
196394
149134
25981
0
9669
100505633
133022
8661
27107
348180
0
0
0
7429
689
0
653423
0
152274
84725
7337
10505
1141
9218
55796
116138
9704
25898
254065
9986
0
51031
9352
55893
1434
3084
2820
27156
254102
8209
7499
8773
0
79961
10459
64132
4705
0
255626
0
5058
102466270; 29920
0
5020
10174
0
23101
38
221322
29909
0
85458
0
0
27284
4277
9690
3017
0
0
84823
440503
56252
0
317703
7644
0
3572
0
222255
441094
64710
0
9704
122773
972
8543
2335
0
5589
0
9537
90102
2965
51265
114991
9060
84327
4678
0
0
338440
0
0
219938
0
755
51214
4780
23770
283726
0
81889
9771
199990
0
101929114
84314
57541
0
101927314
3799
0
0
0
53905
100289410
0
101927422
0
0
6521
23732
23423
4034; 100316904
124739
102546294
4739
0
0
11336
7543
0
644538
115950
0
6005
3747
22925
3909
0
27250; 100616113
0
29886; 102465503
2798
11251
8777
1456
51533
5817
3991
8087
9733
5304
0
0
402573
9306
5387
0
7103
349075
8289
22837
3843
0
1043
100130642
27085
83715; 284729
140803
5407
150737
100506233
55277
81533
79947
56902
9653
10211
594
129787
79133
5429
0
800
2114
283316
0
2650
54535
400027
79846
1654
11230
11074
150280
0
1439
0
0
8747
7424
100507477
3386
3643
55740
64844
10213
25852
84886
0
101927760
29035
1586
23152
8417
414
101928525
0
0
7803
0
255313; 653282; 728036; 728042; 728049; 728062; 728072; 728075; 728082; 728090; 728096; 100507170
4626
2175
373863
166647
153222
4650
53842; 80014
574028; 100507616
0
0
118460
0
284352
7533
7403
143884
5747
132946
5444
84062
0
0
282809
79071
201477
0
119587
844
0
140801
2923
0
374868
0
0
0
2869
143903
0
5342; 5343
84286
1497
91683
271
84312
1973; 26781; 652965; 652966
0
151230
90011
161829
0
126536
144406
51755
0
9774
79831
126549
30847
9147
151050
0
0
51
6386
347344
0
51663
79875
2491
91612
1523
6655
10579
285889
389084
10694
0
0
0
8793
100144748
5935
0
0
0
22930
255061; 729220
10483
7576
54102
0
0
23216
0
8888
0
0
0
4208
7099
64710
55304
27154
25914
0
22859
0
0
57824
9191
56891
79148
79802
0
0
57466
5075
51473
81567; 100526836
3263
84218; 414060; 729873; 729877; 101060321; 101060351; 101060376; 101060389; 102723859; 102724862
4150
0
1536
23283
121053
3855
100132677
0
0
0
10243
594
22858
9135
27068
8451
914
0
6194
222546
6526
0
199223
0
5310; 101930075
115123
152078
0
0
0
285600
441058
339229
53944
0
1296
51106
9620
23530
0
64581
0
1819
284348
23042
2676
51088
80135
100505876
57211
5888
0
353500
0
148229
7468
10919
84300; 100500873
5170; 101060747
1081
0
83417
11060
25936
27330
55727
728591
0
990
284716
23764
4771
0
0
101929762
51274
22890
0
348035
101929078
64579
0
0
23428
11138
8660
91050
0
57488
51614
128488
4059
26269
158219
3360
717
22902
331
11216
79097; 399939; 729384; 101930235
2249
55106
0
0
118980
2444
100505716
10207
79848
0
22944
94097
0
0
10198
2625
27434
100505659
55788
5965
1874
100132101
89891
221938
10744
53919
100505894
51693
150000
0
54704
0
4967
56937
729291
5530
23145
10645
102724017
0
23440
58513
284992
146330
100289683
100505890
27345
140462
0
0
23530
200373
340481
10637
388886
23305
5251
101928419
0
57823
253970
0
100874038
56986
55647
286006
10134
0
6907
254956
6899
85452
199777
0
10819
0
10128
27090
284702
0
51626
0
130026
645191
0
0
7644
3855
83544
414
102724323
9985
0
83551
101927286
378
0
51352
55294
6218
0
2312
9448
64478
113177
0
7290
26523
161882
54815
2870
116028
0
3537
101593348
0
5464
23231
0
2520
1388
102723390
213
10331
1757
157378
5928
0
143903
146909
112950
26173
7143
0
0
6458; 6459
0
56606
375748
974
57534
101927813
23636
6158; 102465483
152206
284800; 728882; 100132948; 100133121
1318
0
23060
6746
0
4301
0
53616
6252
5306
10017
0
5053; 101929036
54964; 149428
2309; 2310
80071
55769
0
339468
344905
0
81556
84513
5984
115704
23431
0
10056
79648
0
79621
79894
286967
0
1103
10522
101927433
27152
57461
337
132
0
8555
79768
125058
861; 100506403; 101928269
54965
121006
400955
64779
0
322
140894
4796
57223
0
846
8805
374470
138240
0
10230
157695
80133
0
54984
0
101
6689
0
0
23077
374897
118
6493
11224
0
56203
79723
7010
102723493
7096
57223
0
497049
8666
0
79095
101927166
0
101928907
10121
491
55080
8878
0
83464
0
1937; 100500804
0
6601
0
0
100874035
49860
729652
0
9971
9811
0
6334
2145
221914
10525
57620
57731
64393
0
56889
143187
6504
10014
81603
0
11200
339874
0
51207
29906
10079
0
0
83593
55811
54463
83591
0
374864
0
55056
0
6628
79930
9197
57472
7153
0
0
3920
57610
54058
0
0
79652
400456
4676
5203
23645
4781
147429
56905
0
0
9901
64332
0
0
9666
200558
0
6579
64924
2628
23589
0
162239
9972
9297; 9298; 9299; 9300; 9301; 9302; 9303; 9304; 23642
0
0
84307
5494
0
0
0
7468
245
6239
6526
84365
10326
728927
0
57602
0
0
149773
0
0
10461
10036
28234
64131
0
6009
0
783
219844
100505495
0
80314
0
51755
375033
200830
11322
55287
331
283854
6317; 6318
63915; 100526837
150709
0
2895
10814
517
0
387640
120
60496
10068
0
10522
376267
54508
727924; 101927079
157506
4799
9398
100506351
0
51333
57409
5930
151050
10606
4825
6597
57731
0
56996
84691
89796
55937
1241
0
26253
11132
0
2767
0
102
10238
65059
0
56986
84515
0
6718
100506658
791114; 101928818
619279
101927074
0
8521
284382
10730
102724814
8045
101929268
100505711
100289283
0
0
0
26253
54555
9779
23177
91978
0
2001
0
538
50862
0
2055
5096
101928847
0
2562
0
7369
8741
4325
4343
53916; 100529262
0
159090
0
0
0
7422
9994
388796
90379
9901
28971
390066
23287
0
23122
667
0
101927450
414918
57590
80150
7015
0
0
0
84733
387893
441025
0
79899
3431
9173
54981
222950
3952
2533
54865
6432
5819
101927377
29944
5265
6498
83786
84552
160428
50834
26084
23625
51065
728591
6579
80144
0
0
100874292
404201
4648
54332
6095
255926
84859
28461
6670
79848
64147
7167
286075; 101928160
0
0
0
284111
23433
23504
541471
79682
400961
79983
101927560; 101927587
56896
8887
0
0
0
55646
0
2122
256356
0
0
9481
30061
50807
1820
101930067
166824
4089
29925; 386724
8609
93653
84271; 91695
64895
0
5271
80199
0
4283
25862
84961
5832
4925
80201
0
5979
100132356
6403
54583
89857
55669
0
0
0
23077
56288
64398
0
2028
0
27329
221477
0
64434
142684
116835
101927657
54498
133418
9793
125488
348180
284618
8717
29802
56897
6374
80025
4128
79873
0
0
51066
135656
55282
0
0
1454; 102800317
388011
10928
226
7809
101929002
221491
401546
7782
57529
4259
0
56943
90632
646019
3275
883
0
120935
26689
84926
115704
22900
55592
3064
9836
1617; 57054; 57055; 57135
284001
9400
51608
3797
0
143279
753
0
113115
25862
23779; 553158
5163
0
92609
10799
57446
26230
11100
7328
2204
26343
1837
259173
284889
2494
3964
100134822
54822
55010
389741; 728903
0
0
8476
0
0
59351
6363
892
221477
81037
127396
100507428
652968
8745
27230; 101928061
154043
390058
4151; 284912
154043
0
10900
0
23271
0
10847
25994
0
26108
5479
5757
26747
0
147007; 100616388
0
27306
3604
2308
10367
402160
60439; 100101117
0
9048
2688
8837
6854
10048
7216
997
8416
667
0
0
56656
0
6909
55616
0
0
7482
22839
23167
0
0
25901
2762
10169; 25764; 100302254
0
0
10608; 100616358
0
0
2733
0
4814
51329
219285
9144
8091
0
1019
26135
0
10060
57553
8193
0
6935; 100996668
55973
10329
1487
128025
643711
158402
9108
10611
151827
266553
5728
29880
101928881
4112
6565
4548
1811
4646
58508
6124; 595097; 595098; 595099; 595100
145508
0
53373
0
0
3077
0
2550
634
239
1122
100506068
152137
0
9557
340618; 100302526
23440
0
0
0
1655
890
55703
81488; 145781
9820
0
0
66004
0
23031
100996597
0
51755
0
57674
101927659
55182
143425
752014
101927641
1736; 677835; 100847052
8763
9306
0
54996
0
0
57539
81697
7226
4850
3172
283788
92591
26783
114971
120526
0
347853
2212; 9103
0
27000
0
5624
6535; 386757; 653562
10008
5008
0
80052
100287932
404266
7069
0
55012
1122
0
54518
55653
4485; 11209; 11223; 101930052; 102724562
9019
0
958
79144
100288139
7170
0
222235
57484
0
84904
162494
10233
7428
6342
285492
2590
22853
4521
11168
51196
6002
101927465
2244
667
0
166979
5939
126299
6733
0
8848
23151
84630
4363
11238
56919
642620
1161
58525
4297
219621
3481; 723961
54972
287015
23543
0
2081
8502
9169
0
84864
23554
0
192670
84937
7146; 7148
0
5342; 5343
10209
388685
440482
85395
2549
55284
5976
7780
9939
114044
0
6605
102724880
29979
100422781
286826
221391
54927
100130557
51409
57609
6251
57513
0
51661
0
0
667
57522
401494
10052
284058
64710
952
5862
122416
84922
2280; 101929368
143098
0
400960
100996385
11085
11027
0
127933
92597
54556
0
29899
23131
124801
83416
8826
0
23265
84847
0
100506930
0
89846
55761
147015
148268
84059
26036
199953
25798
399664
0
51145
151056
6323
203238
3631
100126793
79958
3248
0
6006; 6007
54221
5817
55350
23263
79819
85368
200424
0
0
57406
55041
0
0
4189
116151
0
7289
389362
100129387
8548
285955; 441273; 442590; 729597; 100310812
282808
1119
57674
94240
101928460
0
11247
0
29894; 100126351; 100302196; 102466749
0
158880
7223
151484
5257
0
0
83941
0
0
6542
55640
26292; 100527950
7639
55051
79865
0
91316
79759
144360
56158
1535
0
83637
0
2949
54575; 54576; 54578; 54600; 54657; 54658
26118
51520
0
7029
0
114991
0
0
80135
0
1737
159090
9372
23499
0
130951
0
0
51046
5078
100190939
1738
0
64324
0
8785
101927085
101929741
79780
400831
0
0
2966; 653238; 728340; 730394
26525
83655
0
627
996
9967
6470
0
55266
0
100996624
25
118987
101929734
3111
23216
23324
146923
0
0
55690
163131
1674
4209
5457
0
29995
9772; 102466911
0
646214
90874
0
1628
55775
678
0
101928457
286114
84279
10136
84076
0
56946
57498
8939
220136
0
100132341
401022
23269
26508
5172
59283
100126793
619279
50
11156
7453
0
64223
84701
100129387
11030
5294
83860
57190
728591
0
11014
84448
0
3493; 3495; 3500; 3501; 3502; 3507; 28396
0
0
100506542
9113
11219; 55559
0
6713
11245
90488; 728705
100996419
344405
84133
9001
23389
0
112770
23197
59342
2487
26043
0
27067
25865
54462
11188
1947
9189
100506929
8633
8742; 407977
0
57524
23512
0
1182
1508
0
5029
80853
10097
57547
202333
5097
57731
2597
152098
0
219287
92667
10233; 283345
399948
9337
3609
51011
25851
988
0
1733
8828
8741; 407977
2201
0
1112
284900
64215
11223
9028
100287114
0
317719
0
6238
0
51581
285961
8708
145508
9538
0
0
51054
55288
0
4047
9743
0
0
5526
201140
100128281
644246
100506475
0
100216546
942
51411
0
81543
4629
3218
80724
6777
8473
87769
115110; 100133445
10000
0
8202
442117
55796
6136
10630
0
10523
6936
0
79173
151613
51284
222642
0
55526
90990
22841
55831
9788
63967
26191
0
54766
101928123
0
100505474
51115
101928068
55195
23034
8844
64854
0
3184
1534
1636
3219
8273
4439; 401251; 100532732
0
55553
646982
79760
23499
101929143
114783
0
1482
9752; 56134; 56135; 56136; 56137; 56138; 56139; 56140; 56141; 56142; 56143; 56144; 56145; 56146; 56147
6317
100628315
54884; 100996506
7905
66035
220077
131831
10093; 26140; 100526693
50807
0
1537
81839
54865
0
222236
53346
0
9659; 100996724; 100996761; 101929792; 101930416
79917
11214
55704
124989
55742
23244
5127
0
283238
5918
0
643549
140733
0
0
9923
246243
337878
8548
2706
54464
27
207
23392
11273
91947
0
55871; 150472; 220869; 445571; 644019; 728013; 101060578
23218
3018
642852
3150
6687; 101930112
285045
26999
8611
85464
0
414
0
100506813
9656
124535
171586
81563
0
0
55089
189
1039; 101060399
0
7171
388531
0
0
899
474344
202018
0
2535
29801
100289635
0
1610
0
2710
0
26092
221937
6019
0
4329
91748
5723
0
8729
3514
55500
85397; 728609
55692
101927112
134288
23779; 553158
0
0
441273
10950
55034
57600
6274
10509
6336
9184
53635
259232
9356
0
0
137392
56204
0
219988
0
150005
143282
55628
4800
0
101927865
55846; 100507424
143187
84437
0
10734
56165
167691
79664
305
9725
100289373
222235
55289
54558
0
6227
285636
285172
117
7088
5134
0
0
8662
5929
55704
11331
11252
284454; 407010; 407013
100507316
2068
51621
0
2326
63929
2590
26043
0
11184
0
10699
57510
100507431
79586
0
90024
138639
26191
25939
10124
118812
0
4485
7536
11264
55801
261734
284825
100132354
54629
1130
25886
9585
0
55031
9373
170506
100128108
134637
51588
3537
0
9223
197342
1937; 100500804
23122
56001; 728343
167153
0
11165
4151
9344
101927761
84920; 144245
0
0
84928
7562
133015
80115
201163
84288
8504
80224
0
11020
0
59338
1408
340481
27128
23428
1875
0
414771
58493
0
63970
10406
27341
6376
0
0
8555
0
11165
3798
114819
84418
0
0
767811
54905
7072
100132476
84033
137682; 100506538
0
0
3621
7903
5208
9188
30844
0
125
83550
0
64067
23117; 440345; 613037; 100132247; 100288332; 101929910
91977
0
5775
0
255167
57211
83939
168451
6938
113251
84912
79863
84541
0
0
0
0
81851
606495
83852
79903
0
3938
54014
1822
8621
22982
777
100506538
10060
9801
2907
100508120
219855
57396
10100
441024
4357
64799
3492
54441; 442578; 442582
23030
0
91807
9057
10249
0
23071
283507
223082
0
0
112483
51228
641977
645027
0
9595
10810
51199
0
222229; 100616367
146057
85028; 677825; 677838; 692073
0
654841
1493
197196
150356
8498
2321
274
0
10284
0
50810
963
90025
5606; 100996792
886
81631
5001
0
11144
100533182
0
286042
8326
100505683
388796
1387
147744
51382
101927808
51659
0
0
252884
57579
400891
0
441086
0
0
29103
0
6945
256471
129807
10407; 653423
9935
283652; 399697
0
727820
4868
0
0
3680
1720
0
574
153163
100131496
53904
11227
256076
1230
9622
0
84277
100289373
284112; 406971; 574456; 100506755
79943
2776
3953; 54741
10659
56928
79095
337970
8573
150280
8609
255082
0
144811
274
0
91010
10345
154386
0
0
0
0
9497
253039
121274
80155
10914
0
4291
339298
11190
8572
0
26227; 80097; 653784
100506660
401321
10617
3417
80305
79689
0
9791
4607
6936
154089
4008
283352
0
158787
22933
0
323
0
100289361
0
8659
0
1457
280665
0
158833
0
6553
124565
9444
0
25769
5970
81622
23380; 647135; 653464
4297
282966
731424
23189
83590
9443
390940
63895
1831
51177
64718
0
0
0
10970
0
101928781
64077
54807
0
2044
9589
202018
0
0
0
0
79784
10600
64848
54863
64342
286133
27102
101928504
0
0
54581
115361
145942
145853
0
64788
55640
50512
4485
126321
10048
0
651
9745
51196
79747
9534
55680
55194
3416
10628
761
0
8741; 407977
57654
406988
0
0
23443
0
55108
283089
63929
85460
8540
440307
51742
39
606553
6867
843
80243
323
4638
0
54843
94081
0
0
26086
0
54799
100506100
0
0
0
0
399473
0
0
23053
636
0
55589
200205
10846
7534
3902
100170765
55183; 101929336
7182
1549
100289094
0
4923
9721
22818
2264
619427
5152
252983
150384
93463
23386
103091864
54596
23326
7127
0
92255
0
84766
0
53616
51193
0
400512
23304
26127
7433
283870
6530
51696
10556
11248
0
25989
57679
647309
0
331
29015
1316
0
10051
55719
11329
79047
55193
0
54800
0
7007
27179
5983
399979
0
58491
286189
0
0
3425
647310
0
28378
10730
100129449
0
0
282997
1130
2677
23150
440944
6789
94137
3283
54859
0
102724316
3597
84314
286148
2822
0
100132464
0
162681
113829
1072
23175
54331
10809
9088
26993
0
57116; 93474; 100533111
2848
0
283601
170960
2799
30834
0
0
8450
5378
4750
7174
63932
440952
3423
55847
283989
0
23300
283788
57655
79960
83856
0
0
148709
2160
0
2845
23365
64750
113130
0
6573; 101928717
0
641700
8936
766
352999
0
54899
1454
966
83737
0
0
135; 101730217
117145
10669
0
2321
23550
23149
0
0
3344
23155
727957
7248
0
0
2036
64943
0
139628
0
5596
0
0
0
100505774
57053
79892
0
23457
9753
7013
79890
3419
254863
120
5287
56172
57535
4842
55614
659
0
0
91316
127428
0
123096
80868
9690
285464
84991
0
0
4542
155435
6117
5774
643314
388011
148932
101926890
27111; 100528031
84807
9208
266919
100506325
0
51427
30835
50940
9841
4843
5091
0
222161
79035
0
221458
79895
55338
100288797
10162
8078
0
282996
23107
348235
5243
8339; 8343; 8344; 8346; 8347
27297
80157
56667
84326
0
1487
10006
283075
9270
2523
22897
401612
55856
25923
2993
0
78990
7091
55256
399818
253264
1493
5819
101927219
0
0
91
0
149840
0
80174
0
6305
541468
4515
2889
389840
29015
3838
341405
0
4670
1398
8560
3727
0
0
30835
4508
5364
100506668
55079
54205
51631
0
55080
0
10160
0
0
5289
0
0
0
0
10556
0
10105
101928054
5733
126206
9911
494470
81559
0
56895
9025
142679
51371
3843
55626
55770
6397
23358
127255
8445
5329
155060
127733
0
0
23331
23185
284695
56897
56904
100874074
768206
26018
7328
5429
100272217
26472
6885
0
0
79960
22901
9601
23616; 57026
0
0
0
2630
0
84759
83999
10203
55631
8736
8910
11120
26054
23510
0
5439; 246721; 548644; 100134938
7179
1716
0
3416
10948
79669
64066
6360
286114
5442
10050
101927592
7586
0
646324
1025
10743
11158; 11159
63027
55284
0
5733
126669
101928535
90799
5830
9939
339834
64978
0
5536
100507086
25885; 90784
0
51666
694
51388
0
148523
84176
53827
57494
54970
338620
4636
10484
6229
0
81573
63892
79447
10336
79917
400169; 101928841
0
0
0
5902
1137
379025
0
8994
79102
132160
56918
0
204
0
64800
286133
8220; 23617
6836
163154
100505812
27019
65996; 118433
84310
161357
201501
0
6659
0
9473
9603
57224
27327
0
55331
63914
57486
7556
171177
23499
0
57555
55857
0
0
84263
4686
64321
4589
90423
50944
5991
6654
5724
23042
0
0
6305
92270
339500
5017
207063
51013
0
5306
3338
0
83864; 425057
0
101929025
0
4683
339855
284757
0
375616
100874392
401562
5420
1368
0
57489
0
57184
2794
7718
0
0
57722
25902; 100996643; 101928195
3953; 54741
6134; 26778
0
441459
113174
0
8533
115352
55081
133686
10800
89978
291
0
5671; 5680
6194
0
0
931
0
158399
0
56904
0
57706
401233
56985
199990
3134
400684
90459
6540
84060
339263
79607
0
0
285753
6559
0
0
55341
24146
54438
162073
100124700
0
0
5368
0
0
2919
126070
8840
10768
6745
8817
56302
100505576
0
3597
94009; 253190
0
3921; 6044; 388524; 574040; 653162; 730029
10444
0
55720
7087
29990; 101752399; 102466747
646484
6303
57406
89866
0
10636
646778
6251
2771
79071
4258
283337
0
3508
10575
440101
2624
6883
285440
0
8411
54910
23416
444
100131551
375593; 378108
6139; 26790; 26791; 497661; 100124516; 100526842
29843
7381
3429
64866
64147
642987
0
9926
10181
144453
100506907
55191
153090
4051; 8529
84914
23030
9611
7299
0
55906
6487
54928
0
81696; 81797
5336
81027
116328
286144
0
146894
0
27131
29087
0
0
101928851
84659
29899
5914
55289
0
84456
6626
10152
0
50848
0
146057
3672
4820
51083
338862
5768; 200058
151254
9638
317
0
55715
1036
80207
11095
9487
10146
0
6776
94101
55197
0
4582
0
0
117583
0
0
0
100506603
55718; 101060521
116986
0
81627
101928102; 102723678; 102723709
63895
8079
26155
100506368
100507423
284306
7767
53916; 100529262
51099
54753
163227
6314
283174; 100616119
2175
0
83752; 100507577
23122
7126
79805
203062
5033
0
1501
100131176
0
157697
5001
1191
6533
153642
0
0
0
10392
10850
4175
163590
55858
5378
221294
3561
11033
0
55683
10026
65220
0
3656
79842
200172
170850
440993
168374
85012
5189
3937
23753
160364
285593
23075
51776
130574
0
4585
100288860
142678
5076
81502
0
100131043
441733
5876
9223
0
54737
145946
10533
54954
29780
55002
152519; 101927157
25812; 29774; 29797
0
27134
84513
283143
6711
23382
0
55180
57037
79002
810
92806
0
90378
85465
0
91749
1964
50649
10279
56990
1454; 400927; 102800317
414918
388799
9741
0
4695
0
84692
256472
30014; 728712
0
222
83667
220213
64328
124944; 440400; 100529209
0
51752
90634
23509
0
23569
0
6778
100506127
286128
441178
8019
51804
0
93010
54677
10681
23598
155435
4982
10758
80154
143872
79694
202020
389337
5788
0
9812
11264
3656
0
164045
0
349160; 574443
23358
87
0
399746; 440888
0
0
8140
0
3965
80854
0
64746
23032
642924
0
6753
101929557
10426
0
0
23563
0
55412
4085
0
0
0
23250
85360
11039
0
26229
5991
10929
55254
55972
84866
2576; 2577; 2578; 2579; 26748; 645073; 729428; 100008586
26135
84749
9452
10906
353135
25913
83953
0
0
3191
0
0
148046
339448
647190
0
1292
101929592
0
80025
389362
2531
11185; 84182; 100526825
0
387707
285753
3329
728224
79819
2798
0
6904
0
101927044
0
2567
8570
29068
51179
125170
101929437
0
0
0
80178
0
0
2734
0
7098
345895
0
0
79364
3992; 100302263
10293
100507507
5439; 246721; 548644; 100134938
389362
0
3020; 3021; 100616282
50810
2744
0
9501
54495
442028; 644316; 101927088; 101927527; 101929518
8290
5333
5754
51023
646168
10130
80816
101929279
9043
4289
170959
9559
26821
50484
93129
389337
0
57835
901
9294
55110
0
4833
9258
51605
0
8611
8554
0
4705
169044
3360
10973
1087
79847
132864
79815
58986
54855
23526
23527
85509
0
51327
9946
23231
0
0
7443
55607
440895; 100271835; 100288570; 100507334
105
100129029; 100131270
0
6461
0
100506759
57513
58492; 101928631
0
7270
80097; 653784; 100616378
751816
51571
83988
0
1263
5985
80705
30011
10933
0
6836
0
9412; 101928625
10492
0
824
10443
22820
54346
0
0
57496
0
0
0
100507520
1990
6834
116337
56123
10077
55284
1182
6098
100996539
3507
2495
51808
0
22901
55643
26080
126731
1353
6083; 6125; 26782
1501
0
1788
7756
55270
2124
5208
101928809
10749
9049
23334
0
100131561
91289
0
55777
2287
55432
9172
54732
51205
0
9252
114823
54874
126823
203068
8638
22839
7264
219731
0
0
53632
5739
6606; 6607
0
63929
0
3297
9415
8458
23327
729723
80174
84864
0
0
6573; 101928717
102465666; 23761
57082
7343
339789
81669
55501
153769
0
5876; 26804; 26805; 692085
79064
155435
0
9435
10501
80854
51013
1510
23353
2050
643733
50859
57235
0
54813
9962
253832
126792
257106
0
0
56999
440
3663
79095
1111
10973
0
64005
0
0
414
0
100507436
0
0
6649
0
1389
2744
3068
2822
3551
0
1678
57333
101928989
54532
81839
100506658
0
23365
83481
0
302
26776; 388796
26135
117584; 100529207
1559
8367
0
79786
0
1415; 1416
7352
138199
2328
10730
26470
5675
84632
101927365
0
23097
8848
79153
55893
9556
64130
6817
101927720
581
347344
100302740
51747
0
0
2268
427
100507217
0
0
100133131
378828
79140
22902
0
0
0
4968
102723886
8702
0
9581
728012
0
0
10539
101926996
6120
102723697
10813
9782; 724102
173
0
57172
55846; 100507424
51564
375593; 442578; 442582
64344
84679
653479
0
359948
91807
55832
84203
0
79664
10594
85375
100499489
646778
1810
0
0
4600
55127
79679
7172
57393
353
0
0
0
8681; 100137049
0
0
23408
5573
6208
100507507
400590
11041
23671
23352
91450
0
9139
132
51303
54858
1503
51278
1240
54858
0
6817
29065
8503
3459
0
146310
26149
54014
9401
101928909
0
124
5290
0
201895
0
91300
56100
0
7416
284266
8973
130827
84955
5515
56999
2516
79780
10170
4552
65977
2744
55421
730092
55300; 285540
5550
0
9236; 100533483
23177
10645
0
22982
0
64092
84569
0
100505564
0
64857
0
0
0
1571
11178
0
0
0
84272
4771
202781
29882
355
10634
11168
92610
10256
0
0
28232
200186
0
0
10278
148254
144920
6844
283284
91147
283209
5523
0
168374
55038
8454
9931
0
100506504
203286
51029
0
55345
0
203413
0
57613
55191
7552
0
246175
3845
0
5407
7050
23326
10144
127018
128822
55120
25865
0
0
151613
23052
0
57600
6611
84168
84901
126375
0
9184
0
90355
374918
25858
92822
100506714
0
0
0
256364
2664
101929289
83641
100130111
645513
79701
23109
11188
0
7379
5729
11091
8837
23439
10168
102723559
129685
0
0
25852
155465
6742
0
126638
64743
0
150297
393
0
26235
0
23432
0
657
147841
55809
51535
26036
259291
284618
51501
0
0
101927152
90246
0
8242
57178
64787
26235
387694
5983
0
50717
9349; 619505
913
0
440952
54187
167227
339500
399900
56986
8705
79100
27112
2778
0
153562
6822
0
0
341947
0
486
9730
130752
9019
101929132
124411; 101928852
284252
0
493
65986
161725; 283713
170371
168741
0
0
101927340
0
92140
100507249
6612
0
51626
23192
4708
3752
383
79075
23433
63926
6583
57482
28986
64080
0
285735
0
54149
0
26118
57579
8861
0
10440
80154
55186
0
0
0
0
757
0
0
0
200609
0
0
1982
26297
55651
0
124152
57501
0
84679
51715
3055
10677
4253
0
0
162972
0
1810
0
29967
10920
154810
0
4205
11011
5371
83723; 100996332
0
51181
204851
1893
23008
3875
642852
0
80210
101927350
0
80318
10878
80031
84981; 407004
0
89890
9820
4121
283693
0
92579
9735
4925
55451
6218
27086
113178; 113179
7705
0
0
201158; 284040; 100533496
142891
149111
440288
339201
56204
255057
2779
25981
0
0
84984
101927410
9834
2494
0
6924
0
5601
100288142
9063
9818
55153
23704
0
66036
10765
166968
7390
27086
10659
55666
57456
55609
84268
0
474170
64799
26188
5922
0
1106
0
101927715
23097
9382
6337
55835
51390
0
0
441124
9622
7302
200010
1627
55211
5702
4012
100505687
9862; 102466757
5193
0
0
101928098
22941
112724
6651
1822
0
203102
728606
0
353189
441549
157697
79751
10580
25782
29780
101927221
101928144
0
4707
101927792
0
55250
6124; 595097; 595098; 595099; 595100
51347
676
0
0
5452
55835
283159
10400
81624
80851
140545
55275
0
4982
168090
27328; 83259
4076
4628
142
248
3423
9491
115677
255394
55624
55294
121441
0
0
0
256380
8353
2512
5051
201164
10421
4739
101929109
7033
5729
6515
22876
284612
9392
4850
5600
9262
0
54928
4987
5071
113146
79639; 102723990
5859; 102465536
150381
0
5498
5229
155400
100506411
0
3953
146547
100996307; 101930071
375248
1615
27044
64792
3419
23389
343099
161394
0
144110
23468
3623
51194; 100130733
89910
440119
101928940
390035
6891
23731
0
23463
89790
8626
220136
55672; 200030; 284565; 101930059; 102724250
101927166
694
4172
0
79817
0
400986
0
0
84260
0
8711
10290; 100996693
2760
1523
159090
0
55589
5108
0
6777
0
0
0
0
2972
0
0
5527
348110
283576
5992
8939
91149
92703; 653659
0
0
197322
1539
728264
84939
23138
55972
11012
0
196913
55142
57584
3475
0
0
0
63826
55819
0
196403
1666
27330
4796
394
0
2324
286527
0
22807
246705
646600
0
55154
256949
138474
8631
23607
0
0
389524
57732
54496
0
55287
80817
6814
84217
9308
0
157777
101927582
56943
2628
9208
55890
5243
348180
25850
7556
0
0
100289230
101056700
26003
1791
26127
0
0
124773
64327
64425
100507428
54535
0
5429
84747
0
266553
0
339512
0
88
10666
0
7070
0
0
9821
0
23196
101927124
96626; 100288695
100505741
79647
101928728
55833
0
0
144486
10424
1315
101928535
51659
0
400680
7042
100506083
55327
10611
0
160518
23625
167691
55654
0
120227
8555
4291
0
729887
9236
0
25803
54822
0
3360
0
4063
0
2288
388125
1719
0
120071
374868
26268
6304
54932
26263
100653086
25832; 55672; 149013; 200030; 284565; 400818; 728841; 100132406; 101060684; 102724250
56342; 692312
472
8622
3831
0
0
7697
4673
10714
150726; 101927826
7360
9401
401134
0
55893
54407
0
9487; 102724483
7482
23268
25939
140456
102723721
57488
138162
51703
0
23635
889
8241
8548
148870
140850
1509
57697
26470
4824
0
0
57707
401
0
7466
0
3920
26762
81790
374378
5910
0
9678
5583
0
137392
0
79134
7326
3554
57534
0
51606
7126
1371
3109
0
9169
246734
128989
643355
153222
4857
728353
59340
0
439927
117289
1559
0
0
375
0
0
5562
4335
51554
574432
10342
153682
27092
81563
100131180
0
79882
129685
23277
10016
66004
1663; 440081; 642846
10544
6139; 26790; 26791; 497661; 100124516; 100526842
2686
5638
100996246
10428
6124; 595097; 595098; 595099; 595100
63971
5676
0
55857
404266
79989
0
25831
7471
7703
84083
101928104
0
7932
197350
23536
56670
0
11054
7686
3980
376267
0
91039
65018
152185
6142; 26780
51594
93587
611
63935
23405
400680
9857
54986
319103
54985
25852
7577
0
2744
0
8622
342574
0
672
9061
0
399746; 440888
0
55788
8402
161
56915
57670
0
23547
0
9260
56981; 101060179
338651
859
0
0
130399
10914
54858
55769
100631377; 101928673
10163
388389; 100528020
5663
0
25897
23399
1437
27109
8650; 101928143; 101930388
30847
140453
3182
100861541
81490
79581
8828
5463
0
283989
100652770
10197
150223
0
5369
2288
100505876
1977
652972
55844
64798
127428
0
11094
26273
25796
26519
100506070
27148
4034
57017
55879
141
4008
8938
65124
55662
2186
100506680
0
221718
91801
139231
7022
0
51465
79908
1725
388407
51667
131920
379034
0
84125
53820
0
0
79627
10531
0
101927018
340390
0
2193
0
0
0
117155; 161497; 101930343
7791
23140
0
158135
0
254042
5550
6434
84231
84296
100289473
100130285
0
0
51253
9877; 441155
220064
0
0
440087
0
59274
0
112869
9210
3762
101928716
0
84933
84075
388630
100652748
1009
100507584
51747
26105; 84033
402779
91749
5303
100144603
0
0
0
637
0
152687
0
6181
84824
163
0
0
29992
101927346
0
10793; 285902
3852
0
0
0
9841
81502
51030
84295
0
29781
135293
342926
0
150291
5082
55876
8643
135112
1486
0
102723166
133746
7802
0
6009
0
100129034
9826
10938
83852
9528
2783
642475
8301
285267
84326
0
55466
147179
10379
142940
51
0
0
650655
84918
10970
4543
0
0
112398; 100529264
64601
375449
0
79932
1801; 124641
2740
0
5111
50507
9597
55217
339829; 101928882
9727
56890
9360
54929
5495
0
285172
9836
89853
0
192683
8545
10158
353376; 100302736
101060264
84230; 101927933
66035
0
10302
23766
159091
0
654429
26020
29780
165082
80184
0
0
0
7185
7789; 158586
25998
23062
79183
0
4801
85476
54904
29896
3765
3547
51400
9868
121665
2528
0
27292
0
80097
0
123876
0
10159
10558
0
0
0
221955
0
2941
6470
0
51099
0
6616
4063
0
0
85445
0
11024
63971
100506172
8564
3992; 100302263
0
284352
84256
367
387
10261
64693
388591
84536
79134
8802
2101
0
5048
0
170371
0
55173
0
0
51111
64147
55334
0
1312
4802
0
0
0
6624
101929210
949
9611
390059
23064
4879
3148
3119
5187; 102465532
0
55737
0
6594
197358
5675
0
8208
0
2548
23765
8061
7031
51006
84868
0
9666
81931
152641
200205
0
23507
80119
746
23126
0
0
11345
10087
0
93190
646278; 101929232
0
9563
80006
6553
124997
10198
51552
0
6731
8409
144699
2877
30815
100129361
80344
125111
0
1572
2078
127495
2814
51014; 100302736
9208
9397
0
9777
78986
0
100190938
0
100506606
0
100996681
22931
0
51529
55668
142940
5456
0
0
54880
26156
8535
374354
648691
29956
1729
387893
3977
57449
23052
25796
81571; 693185
148014
1643
64225
54507
962
9589
11276
222663
23047
440603
0
0
0
55259
54487; 100302197
203074
0
8322
54899
23589
0
10236
55178
10311
58513
868
4828
0
10380
100272228
55840
55657
55905
399512
6210
0
55693
7913
0
528
26024; 100526740
0
0
152559
10004
91689
5444
23225
197370
79080
8091
1961
55344
4698
3551
23036
5592
0
4832
11273
0
170392
100533106
64395; 64396
1781
146434
7703
0
101927049
11154
6320
729220
84961
728040
29915
51582
0
0
6415
0
100130519
0
8796
283352
10093; 26140; 100526693
9181
5229
0
3619
138311
221037
4077
9958; 102465133
0
996
150465
1859
23001
51529
0
3978
143686
219743
0
66000
10013
25786
101954204
0
79158
53344
5903
8635
58493
5576
10197
253650
2935
0
2542
221079
6599
671; 149684
91526
647024
101928283
440498
0
10612
90379
4094
55275
3621
0
8908
653361
30844
0
22931
0
0
2703
8425
0
23212
161823
256369
9126
92973
0
118980
4988
8545
51714
0
151195
219285
10161
0
11201
27230; 101928061
57139
0
9848; 101928198
51199
0
101929520
0
10099
0
0
10753
1968
124783
752
646522
7429
23307
55486
0
1017
54963
142685
54059
8847; 79469; 406948
0
0
338872; 387911
100128281
1778
0
0
153770
642533
64798
285401
0
83734
0
92181
726
100507244
0
5885
0
10206
0
84298
0
0
0
8607
79807
0
23263
6238
0
919
654342
9578
7318; 100847079
0
0
644
9265
0
400830
0
340340
101927886
0
145945
1203
64220
646074
94120
26505
23096
23389
101928845
0
55288
0
9792
23005
400236
1768
56135
6945
6259
3326
253769
84872
84542
10847
8635
0
1364
285941
146223
160760
2868
101929622
4593
100506526
963
101929229
81794
55048
574
51741
10252
23349
29796
6853
79157
64778
92345
84300; 100500873
830
0
771
170082
4122
7514
0
1841
6146
8975
0
5724
79090
29781
2686
29088
5832
4168
56159
51108
84542; 339804
23325
63979
220004
0
28971
284749
114609
6760
132158
5915
222389
8633
6122; 116936; 116938
23022
92482
64062
0
80154; 388152; 642423; 727751; 101929479
92749
1369
0
643376
83982
9315
11101
83667
375686
597
257203
51134
149992
0
9819
9862
8239
0
342035
2494
4858
64426
0
158160
0
121952
101928314
10529
5775
11237
0
317662
1667; 1668; 728358
5226
5079
65220
0
0
27327
7349
0
100652999
100129722
5369
57489
4133
79567
221545
51333
116150
6525
51747
400410
23096
11212
931
8674
0
5447
987
83478
338339
55500
55652
30011
8693; 100528030
10591
3257
10432
0
9712; 100507213
0
55573
79718
283596
6134; 26778
7572
0
5861
79820
5286
728012
3795
93343
0
1025
92949
57674
220213
170685
0
6168
0
0
115560
29116
9589
440515
0
114327
0
84058
23176
55917
9570
0
0
55239
100128262
55870
493856
7627; 102724873
53616
121601
63894
9706
4110
25836
126536
0
202459
51738
724087
0
8451
0
6894
727910
63876
5144
0
0
55275
401262
0
23545
375056
3617
0
387923
0
168455
124221
8541
58497
7442; 23729
23154
149603
2330
90338
10234
2963
101929486
9553
0
0
80705
222234
23279
1854
0
64745
3141
23627
10380
0
23677
55160
84153
0
83641
9454
0
4915
133874
26127
57480
2176
116442
335
100286844
101927709
202052
407
84060
2894
0
57553
80162; 101930595
286101
680
9759
284525
0
25987
440792
0
5550
6693; 101929889
643180; 643253
5552
7818
284459
1036
22876
102725383
0
0
26470
598
101927176
22906
0
3964
5966
0
27091
56969
196074
51118
51735
7844
0
0
3798
0
201163; 201164
201161
30834
0
201633
81533
1499
11322
153090
1112
157556
4858
957
223075
0
6605
100506305
7320
0
64921
0
55342
394261
55754
54439
10214
6320
3490
54187
0
100288198
0
79158
51196
0
0
160
101927690
26355
3572
9282
100129476
4207; 729991; 100271849
0
0
965
199899
26037
0
0
79583
54869
0
0
0
0
10892
23483
100506965
283464
100130815
9970
255488
101059948
100132735
0
9948
56928
100505621
55197
9121
673
100506142
0
10000
0
0
55576
7871
10254
126731
115704
0
6818; 79008; 445329; 548593; 100526830; 100526831; 101929857; 101929864
8379
23276
5791
101928545
26239
157922
374443
5289
55762
0
26973
133923
1441
2267
54952
51035
55346
1628
347862
1979
283219
0
23095
84955
8526
2177
284408
57018
9425
374666; 375260; 653635; 100287171; 100288778; 101930154; 102465909; 102466751
91304
89782
0
2778
100874205
84525
6017
80262
10236
51326; 100294341; 100506084
59340
64682; 285074; 730268; 101930107
4783
84068
2131
9180
23420; 283820; 408050; 101060373
4134
114781
100128731
25832; 200030; 284565; 400818; 728841; 100132406; 100288142; 101060226; 101060684; 101929780
55660
55288
9813
0
132321
339803
10663
3044
9399
7084
79608
54539
23352
204
0
311
55900
0
0
0
7222
56983
199990
0
387338
10938
221458
100131814
4928
10326
0
3290
0
3115
81929
3842
56904
2192
144348
9019
23512; 440423
100499227
3493; 3494; 3500; 3503; 3507; 28396; 102723407
101930566; 102800447
160364
157724
0
10255
84501
10254
2557
84924
0
11165
138307
65986
5818
101927650
0
79742
0
2644
0
80205
8477
23039
389376
80724
0
0
2954
405
5471
11098
9755
101928894
901
11060
8994
29127
53832
100130950
8987; 100129583; 100631383
29948
101928729
0
79140
9374; 80864
4673
100506113
0
0
0
23105
259282
7172
0
100856811
7462
0
0
0
1671
55025
0
100505679
9825
8387; 8388
0
100268168
7381
57478
9477
5686
56965
9618
55668
0
284561
6575
150372
0
10244
54904
57586
6671
51741
567
54821
100506472
23373
1122
0
23244
6137; 606500
101928751
55701
0
1540
101929052
283888
0
26168
9640
1522
353219
93185
6690
7626
0
811
115004
51635
1770
400655
9282
10607
100131997; 100289124
25957
90333
145957
162514
9813
26001
9693
1416
8932
140469
9953
100996665
0
22973
122773
0
0
2592
0
0
27163
526
1395
0
54058
128826
0
101928787
0
81623
0
55846; 100507424
23635
55204
0
0
8555
340544
259296
101929464
54877; 400653
0
378805
10227
63925
5939
0
10554
55668
0
118472
80317
123
6134; 26778
57369
1454
83940
8500
0
27230
0
79720
57504
414777
0
100506677
55007
9792
837
55367
0
0
5800
0
84622
51280
9439
8654
0
9425
0
0
0
64168
81619
5934
0
6119
0
0
50865
5584
23376
57234
57016
51135
1455
100506236
1939
6526
0
9887
0
84220; 285190; 653489; 727851; 729540
84699
57045
0
2677
6504
0
284391
27125
92017; 101929304
4170
0
5787
346157
5558; 100996481
53615
55167
9112
3321
79891
3607
10169; 25764; 100302254
493856
9857
50804
221303
26512
91647
284958
102723380
4775
5883
390963
0
9616
0
1725
54540
8915
10999
22954
146325
26091
100506930
8996
26145
130026
161497; 101930630
51042
0
81846
92312
8754
0
132612
22898
55066
10659
26497
55105
4752
0
140710
0
170679
4148
54558
0
57396
0
51380
375; 100500810
3417
23059
0
1849
1734
0
899
5694
222967; 728194
0
9204; 100506144
222659
51734
59343
100527964
0
9720
2543; 2574; 2575; 2576; 2577; 2578; 2579; 26748; 26749; 645037; 645051; 645073; 729396; 729408; 729422; 729428; 729431; 729442; 729447; 100008586; 100101629; 100132399
0
0
0
57182
57146
2683
11039; 11042; 653188
389741
441951
100507217
30833
285971
51385
54407
27145
100505549
57721
135293
645644
79683
202052
3749
0
7329
10365
401442
6201
285367
245932
79587
7917
114905
6497
85440
8483
55290
254158
100996583
319103
10929
22930
140700
11250
6892
2880
23469
57466
0
0
100134445
0
159091
9612
112817
0
158431
0
90780
10817
0
27092
116835
0
0
58513
43849
157
54930; 100616424
0
0
0
3416
7756
1787
10746
1378
56954
8408
257044
0
11335
5747
64375
29063
5996
51341
0
84986
10140
10228
2653; 101060817
5741
1121
0
0
65989
0
3835
0
57724
0
11112
4107
8815
5771
4701
9180
5150
255057
80012
11127
55505
834
203068
8665
57478
27303
253260
282706
54534
167465
101929196
0
347918
55742
161436
0
0
101930288; 101930531
3991
5605
9969
0
25896
441024
7273
23567
1617; 57054; 57055; 57135
9781
79155
0
29761
131408
28964
27292
7067
0
10151
0
9898
6745
10320
55920
0
84293
290
2521
24138
377
221718
101929730
28512
6416
0
23030
55893; 157574
0
0
8490
221092; 100534595
8832
79813
1508
0
738
8312
55915
0
444
203068
27037
4924
2729
10938
3761
10079
23621
9221
5192
8332
4957
0
0
54414
1785
63892
29896
23549
64901
2017
0
55701
138050
0
4763; 101930150
2327
0
0
2746
54891
134492
57606
0
27
3454
0
146057
150082
9731
57126
55345
80086
89796
23325
64699
23047
0
1565
0
0
55283
10979
440944
0
57606
0
9811
95681
0
0
80129
151171
161582
8874
0
60468
8635
65244
255082
286058
55803
123041
176
10130
0
146
147923
10625
26235
64802
3097
548596; 1159  
7046
23223
10772
7357
91687
159013
130888
7786
84900
3837
0
79674
54820
0
54107
79644
118987
0
150275
389741
100505641
55083
0
0
79058
373
11030
5922
23198
3344
0
84815
100874034
57402
0
55379
5427
89887
0
285382
0
0
3451
2896
100125288
1108
0
1783
22990
162394
80210
10471; 102465501
7283
3954
23229
101928327
51409
84269
0
6967; 6983; 445347
0
0
434
65986
159162; 100652931
0
2796
9487
6586
0
6830
51008
0
23348
3860
0
5520
51068
131450
55122
84656
55793
759
92140
0
9829
138429
10795
93166
53905
9175
5478; 101060363
9052
2230
5094
100507330
84726
8988
5861
4114
51011
22861
2140
283571
80821
151987
26152
8148
0
0
0
6098
686
84448
4149
5140
9733
124402
100505975
5663
54841
3683
83447
22862
57658
118425
166785
58493
9866
0
3111
340267
79003
255031
1452
89801
5558; 100996481
7991
352999
0
6548
0
400960
100506127
101929988
23549
102723847
327657
51026
0
84288
0
4891
23423
127255
101927089
79644
57085
79634
5119
143678
9517
0
55084
80023
963
0
65990
0
694
162681
0
80237
3604
9204
118932
55238
79990
10795
6632
84740
101928784
0
196872
0
138199
0
0
57645
340481
23430
101929319
22890
122809
81631
0
121457
0
354
0
25840
1780
283303
0
64793
84439
51559
9123; 102465472
0
7326
118
0
9776
101928844
26099
0
6505
128486
100507501
55449
8165
5441
84750
1457
4698
0
93587
0
117177
51114
85455
401428; 441295
0
114876
4152
27036
0
64839
100188953
4692
100507201
7094
57695
23250
966
0
414763; 101101776
102724905
0
8832
219833
79066; 284009
49861
9941
0
10730
101928955
5440
57325; 100303755
55684
0
0
114784
8907
9587
0
79925
10383
6415
200879
81550
286826
0
0
10625
0
3984
23518
80853
0
101927126
0
0
27125
100505881
80821
0
0
64866
0
400794
8294; 8359; 8360; 8361; 8362; 8363; 8364; 8365; 8366; 8367; 8368; 8370; 121504; 554313
7518
90589
50999
644
284551
11280
80230
1106
220108
143689
22995
54928
162967; 201931
4947
6217
79670
56246
7763
84288
100129129
90871
80204
0
101930405
81619
152137
26263
2979
9159
23484
25943
80195
388662
57222
55508
0
6253
100506392
0
160
3417
440354; 552900; 595101
6434
0
1523
0
84236
64174
60485
0
100499467
10893
10801
4087
6004
101928135
9610
343
92482
8743
2909
23478
121260
84902
10300
201229
79174
643677
26152
0
57082
387644
80832
0
8764
0
0
79050
0
9601
140686
2346; 219595
0
50940
23142
23001
0
401612
8847
57418
0
2188
4892
284260
0
11176
284837
57523
0
54939
51021
0
7979
124583
5911
26190
2005
91319
0
0
10193
0
7249
8705
255520
6721
55776
11276
5379; 5382; 5383; 441259; 729453; 100132832
114803
102725017
138162
100507616
79065
0
56261
0
83594
85302
26091
480
5606; 100996792
30011
9700
253782
0
28227; 102725016
85313
30845
1833
9557
0
0
0
56241
11078; 79159
51290
1153
401577
90025
5074
63926
23413
3855
285740
0
29789
340156
150274
54535
6648; 100129518
0
57511
0
1896
102723684
0
0
2829
337977; 100128202; 101929344
23401
30835
89849
8165
5609
8310
101929528
339524
201625
0
0
0
229
0
255104
0
80724
5341
0
147339
26517
51449
9121
7112
23492
6198
0
0
0
54675
0
5194
64343
249
0
6907
3014
4659
0
124045
22883
5046
7955
55647
84281
96764
253725; 387680; 101930591
0
10621
0
2889
27109
344887
158158
84224
4287
10513
151516
2678
317648
101926978
4329
5551
55668
440149
0
6869
30816
25914
51696
100128822
6426
0
0
54780
440957
27178
57655
0
51596
6036
0
10616
1579; 284541
10905
148266
145845
10798
92017; 101929304
256223
84181
55759
22796
27334
153090
6926
0
4904
6687; 101930112
10615
0
0
119032
1427
3356
54805
28957
101928687
55387
0
7105
7334
5527
56651
0
6772
374868
0
6165
0
23062
0
1044
54536
57282
54858
55633
0
729438
150864
56852
137075
171023
253512
158
119392
0
6913
0
81577
4012
92
64434
10712
5901
132158
3446
5925
10808
0
84826
408263
91147
100506686
26985
0
0
0
2794
55423
114904
817
3069
687
169044
51006
0
0
9785
677769
0
383
57120
0
23036
119
0
7625
8804
1184
101978719
85451
26355
10771
0
7511
0
11056
728190; 101060691
79158
0
0
23067
54732
348808
148418
0
3178
92335
339988
0
51377
221477
210
0
0
56172
0
5862
27235
26787; 27316; 101928747
0
10449
55705
53354
113115
388284
51246
151188
100131997; 100289124
9514
197335
0
0
56261
126393
283455
0
25912
27161; 286109
0
0
0
8541
79883
0
100507283
4477
0
7133
79719
7048
7551
84062
9412; 101928625
171024
0
100134259
80067
0
553103
142678
283171
8209
1548
84515
0
5275
64285
0
9605
65108
0
340351
9557
27330
100506235
6772
10352
197322
6168
84902
0
54413
9205
23241
90861
582
3678
85285
2618
3550; 55374
5463
50807
5329
0
29940
84765
0
7690; 100506639
101927699
4037
51226
11099
55313
100507057
26528
3992; 100302263
2668
114790
389677
27315
1317
0
0
0
10907
0
114785
55559
7082
79850
0
26993
0
1385
80326
123606
9860
10560
101928968
57704
100113407
143425
0
2250
143098
23658
0
55697
0
5465
7032
0
79711
55357
4881
80228
55719
0
54014
79820
0
84676
63948
101928907
0
114990
901
100133920
0
203429; 653687
6002
9870
0
0
5879
25821
0
56063
141
11107
79585
23224
115111
9685
23478
6102
8089
152405
284276
0
11014
5631
4043
5518
2531
3320
1951
84888
84503
7019
0
8558
80321
283682
25978
55785
7329
284018
926; 100996919
130132
51545
64772
92105
29916
950
64145
0
221
284257
0
55553
101927734
441108
8897
220930
10803
57724
0
51444
334
5150
0
0
100506860
84188
0
4091
0
54991
0
84630
5553
0
79656
10526
203259
23279
0
4927
2193
265
51733
6448
6720
168451
0
8508
728099
100422737
0
221749
285527
7072
5939
0
51010
405753
79096
22904
670
4158
89782
10746
54816; 145783
7343
0
8467
0
0
28996
10585
0
222662
10468
0
3682
6117
81693
5291
6757; 727837
0
7917
23137
79977
6120
399967
55132
1588
23649
100861551
164045
84083
100885798
85451
0
0
0
133686
323
2967
6157
55599
730102
101927703
151195
22856
79598
201254
151194
0
55036
10921
220972
0
84343
4090
65220
7827
6904
1200
80331
0
9706
84892
955
65080
100130264
0
83443
128308
3030
55275
9672
0
0
85479
10818
140290
60625
0
221188
58488
221143
113115
27131
23196
246312
56731
51277
100272228
5423
0
1719
3752
0
0
0
0
2539
2170
0
261726
90736
324
375743
0
57154
26118
0
64167
286367
23192
339834
3054
1649
54757
23276
79015
10116
100287290
23229
5019
51433
3033
65986
27109
84305
7321
100996570
203430
0
222658
57337
144165
2263
374900
0
6144; 26771; 619499; 100131205
6835
6452
132320; 101927137
80862
23041
85463
10084
11325
4830
79879
132141
144455
0
100506540
0
0
5099
79706; 100289561; 100630923
48
283120; 100033819
10018
6139; 26790; 26791; 100124516; 100526842
130507
0
383
9530
0
57609
387338
10242
435
3337
22808
2194
1104
957
283651
0
55973
0
5675
94097
4665
29117
57695
123970
8674
282618
79541
2570
0
1184
23312
23601
122953
1209
100506834
2778
4798
4141; 102465454
1937; 100500804
10409
4736; 102465668
84230; 101927933
0
5470
1394
6498
51100
80028
54465
2314
64087
80013
80762
0
0
338322
4185
11341
142940
153733
4149
861; 100506403; 101928269
0
0
0
0
83448
0
340526
84779
6787
51174
135398
11093
23039
0
149837; 643406
79582
100131860
10072
54581
0
4820
0
160418
121457
90233
55422
0
55347
8819
3784
23274
79144
1725
4248
6181; 619565
6235
0
157567
55754
367
9831
1540
29079
5284
27241
6457
100506033
6249
102723845
56731
51637
114785
29774
54662
0
0
89857
51065
5906
203414
284933
0
643
0
101927164
0
0
7398
0
8450
0
51517
26512
157922
23241
57590
6334
0
100996570
10238
54014
81689
80179
64420
147727
0
400765; 406928; 100616452
126074
0
196743
9341
4799
0
1536
1543
246175
5428
9966
9463
7991
3257
94032
100505681
306
84267
0
283981
163033
9677
286826
79600
154761
23635
1186
0
0
51322
29902
0
0
101927889
64399
9442
85377
399491
54205
29095
54748
95681
283358
4935
0
23225
90480
9663
0
158135
55500
0
2591
6157; 619562
80218
23568
101929007
29883
572
0
84992; 100996939
0
2192
57551
6432
78999
8554
5606; 100996792
729234
0
8997
162394
6515; 144195
0
120863
253782
7090
9179
91749
339005; 440253
0
487
1174
0
513
0
0
3806
56950
3268
4157
118924
0
64002
8091
274
6601
825
64795
22839
0
23594
0
1048
0
0
79800
100133941
0
0
114825
54407
440279
50619
51663
283212
79763
0
91661
0
637
26330
0
5062
60481
55209
984; 728642
79027
85365
221191
84460
63895
0
92999
10329
54557
55740
0
55636
796
84859
7781
23036
8288
0
80006
81502
8174
80161
64855
10244
150159; 101929373
10440
0
10004
152485
725
8165
100507006
64432
0
5364
139818
0
54621; 101928274
134492
80255
0
100874371
0
6568
8650
0
541565
0
0
100506742
488
91526
9866
101927719
63978
0
2230
29125
284525
23598
0
0
0
84263
64781
92822
10495
0
0
92255
64799
2877
0
728024
7264
29988
117584; 100529207
23130
4026
0
0
29123
0
95; 100526760
0
80267
0
0
4515; 100272147
1822
4801
0
10463
51465
0
0
10050
119559
54843
79574
100049716
0
0
23415
64776
80314
54664
4800
0
729975
0
474170
8555
100189589
134957
23223
57175
101929607
1617; 57054; 57055; 57135
54556
9221
55973
0
259240
51455
0
2585
6001
64699
0
0
1362
23678; 56260; 100533105
0
23051
9679
0
9013
0
57539
9701
57551
112858
1841
54069
201562
22839
79956
8784
0
10121
353174
93081
0
0
9331
1153
0
100293516
0
50810
3845
5455
6748
9973
253430
84859
226
51263
4664
6943
0
89910
0
0
8087
0
10061
64881; 101926951
199857
23392
23062
6002
64215
100505893
1104
101060200
51016
23360
0
4606
197259
90488
3605
22809
9321
84893
29101
1579; 284541
831
9230
3308
56882
5144
0
3507
151649
57733
0
80790
29121
9013
0
5889
22909
64816
5912
9146
7746
23433
0
6715
101928973
101927787
23131
0
8805
6341
4598
55022
374443
9554
29954
0
58493
60509
285489; 102724043
57786
0
23091
387119
967
644
5723
1058
5623
11237
4050
134549
7572
7429
100506585
7381
81030
10564
196294
132299
57038
4068
25874
23243
388886
0
5050
0
8065
909
10206; 283518
441666
0
0
55255
284391
4282
158399
115209
6478
84984
0
10314
0
133686
54462
336
0
5335
27350
6003
0
91120
100616497
10955
204
1659
3216
10155
346157
775
0
4026
114796
9068
283788
116985
55759
8908
101929668
55088
113277
9682
84524
114131
5225
222068
26280
50937
0
284325
0
22928
10772
3500; 101930405
56260
8139
3437
116461
5241
0
3836
10230
92610
7518
652968
0
0
10407; 653423
29959
112936
9820
9147
55665
79868
154197
199786
5860
119548
27109
10963
394
0
23446
0
56650
0
3069
57492
0
3077
101055625
0
25979
0
8204
130355
9421
54512
9391
3172
0
51629
285605
26094
51366
642636
26775
0
0
92170
55132
0
170850
101410538
285237
0
0
649
166785
0
51010
63970
5170; 101060747
0
3631
7128
0
0
2321
85458
0
0
100131755
63910
4735
1193
400960
8935
11057
55858
85477
0
3918
116441
6477; 83752; 100507577
0
0
0
85446
280636
0
9855
23008
7266
22980
0
10910
2003
54494
117196
85007
64968
101927049
5340
0
28959
1955
254187
0
7932
80019
64801
128153
54664
83861
9766
2806
115294
101930097
169436
0
0
85379
348110
0
0
10010
199953
0
0
3309
100505783
55703
85458
64421
143384
134553
57558
0
79786
23659
100129195
10093; 26140; 100526693
116828
84272
0
90410
10049
57591
8525
23117; 81893; 440345; 613037; 641298; 100132247; 100271836; 100288332; 101060604; 101929910; 102725125
57184
0
9016
121273
4088
4771
23196
403
286262
10608; 100616358
339965
5191
151258
25975
5780
51231
150572
0
5465
0
54460
25886
6911
6498
0
83795
283674
57678
7024
158234
0
100130950
162993; 100505555
51649
0
10394
0
11330
84934
8915
284252
4327
1317
3652
813
0
25896
284454; 407010; 407013
80700; 100616371
60672
91452
57492
0
3694; 100505984
2054
58500
0
83861
0
84460
100190939
0
132241
0
0
6538
6814
0
388780
4160
0
55342
0
3845
0
100129858
389765
10220
29924
54542
2843
0
375775
4176
140890
100287932; 100652748
0
0
2145
0
0
9208
1861
0
145508
7756
158297
0
284131
5116
0
151050
79048
84520
9420
90506
5230
6469
102724356
65260
0
8816
56180
2157
2822
3690
1265
0
57578
1043
0
84078
6083; 6125
101928020
2180
55233
7579
2160
54101
100652853
0
2064
161003
56981
1617; 57054; 57055; 57135
0
0
165140
3211
50804
200734
150962
0
81537
2700
1500; 100528016
4361
53944
9360
6612; 6613; 101929087
10249
0
440078; 100128890; 100132923; 101928910; 102725108
101928565
57728
114836
55128
7982; 93655; 102466616
6013
0
0
53615
0
85376; 150221; 440804
100506299
83637
89853
0
284948; 101928082
7464
23708
5771
3749
28989
2752
0
8120
4673
3359
219902
0
0
728621
2313
101928728
54499
0
5478; 101060363
11034
5967
10576
23522
4354
80110
143884
55278
256364
9687
0
25842
0
11155
80700; 100616371
0
10008
2281; 388931
0
91975
55500
3603
2488
22990
285282
6458
51059
135154
54707
6136; 65065
221955
1398
10966
126006
0
0
55187
143
7275
3892; 100509764
100131211
131583
201475
3909
100996251
55180
0
159013
286046
79039
101929655
0
50852
90507
129685
94103
4285
0
116985
0
0
0
7084
10780
0
0
7186
0
11169
796
7482
26526
3081
2623
0
79155
65057
0
51250
51491
0
266722
6452
51606
100506540
10492
5230
56965
0
23228
83719
0
8663; 728689
51582
10475
100506070
55183; 101929336
28970
55267
79047
113179
2241
513
0
23178
2678; 91227; 92086; 728441
54585
203523
0
1611
11145
84316
222183
123355
54586
11309
60684
820
100506649
51119; 155370
0
81789
0
8454
51754
284131
0
0
283461
22936
0
0
3612
83475
0
0
100506365
0
55589
56261
5930
0
219988
375790
0
3010
0
2585
729678
374900
50840
6875
85378
3985
4089
10847; 100862671
6491
0
9019
91298
23506
79816
0
5442
112936
10058
3779
23313
126328
0
0
9694
374
55278
0
199990
0
641700
9819
9413
382
144699
3688
54760
63897
60560
11311
55275
23613
1452
84302
170575
23468
283464
119559
23200
440957
6789
144132
55198
25962
0
0
7419
9466
25915
23137
9114
64422
2801
0
8837
202374
22887
6944
0
9873
0
51504
60492
973
6300
0
2597
0
0
9774
0
27010
0
0
9350
26511
0
57599
9912
0
57132
5886
7355
55359
59339
0
84989
6165
23137
10107
0
5515
3775
0
84245
0
0
6509
5536
2902
6910
55608
201625
55827
10634
55731
0
283337
0
79968
23210
54537
0
22834
9515
659
84897
55275
10682
29950
23082
90203
23491
0
285598
57115
57192
6181
4054
134510
4756
51275
0
64771
84501
6160
150160
54788
0
0
0
0
22894
645676
9855
8723
286828
130399
100506994
285847
619279
285971; 728743
109
79797
5519
6224; 26795
6302
284086
9557
821
81602
8293; 728492
100506844
22897
23035
4541
0
29937
0
101929620
0
261726
0
146434
5692
140831
162
728621
51575
23421
100131017
862
58508
151613
5148
152485
10127; 91151; 283876
84437
0
0
100505929
10447
255512
57534
11227
51303
642533
6733
0
10603
0
100505933
55280
0
729082
101927085
27309
0
66005
0
6334
5718
0
23360
84445
0
23347
0
414235
220972
100616668
55215
23144
8028
645513
55761
9079
0
0
0
26206
100133311
83479
0
23464
80020
5739
0
10928
0
3077
55049
3960
0
24148
5147
8662
0
100506733
285362
55349
51714
401312
84321; 728554
79180
0
9159
57555
54986
0
168544
79142
54542
148103
55209
0
196792
0
7317
57085
8503
28955
81857; 102465480
0
51594
5314
54552
252995
254531
9274
51326; 100506084
54542
287015
27163
9497
0
400946
0
57532
0
90417
3937
1523
0
4077
414
0
146795
5874
400
6156
0
0
0
100505811
6921
0
0
100289090
100506172
54806
3985
6253
79872
6130; 26814; 26815; 26820
0
55539
80071
84517
8091
6251
57150
255488
0
152195
23420; 283820; 408050; 101060373
4193
6167; 100506548
101928583
6773
10474
64783
55567
57486
55285
7328
5671; 5680
81888
125206
54856
101928820
2962
84725
2078
51003
0
6900
2350
0
0
79109
5598
3500; 3507
10330
55870
0
0
146923
79890
4122
51426
0
51244
6921
0
9607
9701
25822
55680
1756
55343
10938
246330
137695
23032
56951
0
23181
2872
79149
140699
5289
8728
11154
5452
4708
7167
339742; 648761
6342
0
1329
152137
5021
8148
91662
65078
0
55238
0
10450
100506713
126133
138241
51095
163131
51409
90874
53373
0
2531
439
54477
89885
57659
3015
1797
122622
79038
51175
9837
387
729262
136263
4763; 101930150
811
58477
100874182
124540
125488
54621
729852
6146
0
0
1981
0
2977
100507032
85378
57504
63933
0
10753
55254
8120
755
5701
3077
3338
27143
8433
79085
3694; 100505984
7802
285331
9780
0
25778
79833
25836
4887
10166
0
65267
63899
140612
0
57492
204219
0
55176
10923
0
100506207
84897
6711
0
79628
0
23119
374899
2975
64149
101927498
0
57410
283507
3916
84938
6235
22803
1314
55435
2029
0
56986
6817
0
0
0
999
165631
0
2131
57720
0
92140
9482
0
57545
54498
23074
285367
55680
55975
2936
6646
0
8749
1936
5993
7738
57599
57505
79699
0
60509
100291666
0
400794
0
55757
525
6756
339822
0
0
101927704
57380
348807
100303755
0
22911
5082
0
401320; 101928623
0
55684
64425
2773
54969
92105
285456
389898
647946
57404
11124
84376
0
3482
4297
155382
29924
147841
114827
7866
81554
7321
23080
0
10987
334
57599
414777
0
6518
131601
10647
724102
55199; 85002; 653113; 653333; 692099
56926
0
0
25941
0
149986
55223
100288139
91289
6794
54165
28962
55633
25870
123096
340371; 102466748
286223
23062
1600; 115209
476
119559
10673
28639
0
729230
22979
4194
3128
25962
128229
22832
55208
85478
0
2868
0
0
123228
440603
0
11124
1796
79683
4893
3375
155435
0
199786
22809
768239
0
207107
0
0
2055
119016
0
202243
0
10608; 100616358
0
0
0
80349
9918
55222
202299
22897
8448
148189
0
79036
29957
79400
80237
4522
115825
100130855
147687
0
5883; 100130987
6426
400550
0
0
0
58525
1825
57669
138639
54442
90007
79874
23204
55015
7174
114971
55252
0
145678
79982
23165
10748
89869
0
0
5930
55008
0
79626
2850
4891
0
221037
54820
22985
55904
5727
100127888
23774; 90834
10016; 728613
6565
0
585
9997
11049
1262
6468
1416
126295
3718
8365
0
55761
100505881
0
84259
101927021
126669
3846
54891
23219
127495
29984
84838
101928560
10096
58492
100873985
8303
0
0
30014; 64663; 728712
4719
8405
55250
9745
3064
0
375513; 728411
0
0
0
0
130872
0
7109
10278
54993
0
10838
6774
10572
55689
6354
56180
102724870
0
0
25957
25830
0
129138
55212
10099
57515
10209
26052
390705
25909
11011
51125
444
0
57176
0
29767
3030
647087; 101930655
163859
9270
1761
151987
11011
84864
6382
0
441263
55740
0
0
7311
23476
286042
84881
135932
412
84376
100885775
5089
158293
196074
55216
0
79017
80331
23195
10434
10123
0
5540; 100996758
11019
10175
56647
0
4076
51208
57018
152078
0
8065
0
84939
310
50640
51742
101928661
114825
10782
170575
257019
7700
84986
8243
1353
0
54863
84818
90850
0
196403
8916; 101929134
23516
50626
23517
4241
2987
0
23265
11214
11054
27094
100507462
339983
0
0
7694
440132
3758
7185
0
54676
442524
29101
55308
0
4939
140678; 100505874
0
1576
0
0
0
286128
79095
204
9091
0
27032
54758; 100129637
0
115827
0
113622
285464
54877
100505573
55216
11165; 100529239
55448
286256
57560
100506990
5651
286144
58155
5546
1059
285550
9189
0
101362076
0
7533
0
55553
0
84105
51068
0
54606
4673
3831
56886
128853
8847
84366
643854; 100128553; 100142659
57415
0
23305
5715
0
0
55892
0
152926
2618
56547
9686
7320
0
51073
102606465
146850
54868
64981
0
3903
729515
0
0
51205
80723
4205
3700
148932
7223
4311
8019
57335
0
399665
1805
8091
26273
7267; 286495
79838
152006
101928590
0
100506815
253260
102724275
285074; 730268
0
7454
101929730
3123; 3125; 3126; 3127; 100996809
200634
90488; 728705
51068
51559
23164
0
4209
1975
115273
0
0
375341
0
1534
27314
114224
84083
0
51520
55734
4174
5584
94032
92104
0
9814
5211
0
0
2692
0
100505835
0
55779
2286
54726
7372
0
400940
54955
0
801; 805; 808
0
57338
29113
51496
6390
9215
100507066
0
131375
10190
285943
100287210
11270
730094
29797
147837
0
7297
9874
6197
0
101928762
6601
146198
79001
0
1357
0
202243
57614
90506
0
29789
83890
63929
257
55650
11060
9270
284004
8823
100506639
64772
0
257397
286
0
0
339263
0
57593
0
100130958
0
10970
4686
441394
100505761
54726
5813
0
6992
9583
23683
0
0
10622
9330
102723779
170302
0
339669
0
5585
10566
26263
344; 346; 100533990
51479
23142
114915
1843
10052
420
27071
178
55412
219402
5425
0
0
50717
79647
26959
65220
1135
3034
0
6416
84256
9441
0
128876
3658
146439
54805
2932
22836
0
1442; 1444; 2688; 2689
92609
8833
9181
55048
0
0
0
0
374378
3607
55275
79692
22898
6176
0
9474
90864
114897
170384
23201
5663
319085
51059
119
6668
23008
100288797
256302
0
25820
26140
30811
0
148824
0
55251
84698
439949
5991
571; 100379661
59338
1777
54877
0
7401
5494
5520
2788
1723
2263
0
10320
10541
4514; 101929612
0
123803
121340
7570
6892
25996
3688
7541
283991
1198
83640
54512
79719
27031
64946
117583
0
0
55014
440503
4134
65979
30837
146177; 730094; 101930115
2993
63967
89796
0
4739
55311
2182
1719
0
54212
0
642345
100507266
0
4659
898
51534
169841
65123
11103
0
101928173
0
27163
9567
102800316
89876
4775
54558
100190938
23504; 102724399
4718; 100532726
140739
9437
56886
102467079
60495
0
2314
144132
0
3838
0
84343
0
26148
100507156
153339
90050
125997
51389
8847
114044
0
148229
100630923
0
129685
83759
7644
284439
55591
79670
100287015
100506054
23200
0
6307
0
1773
3181
79712
81566
0
54879
5869
55589
23185
7323
26258
23645
0
6530
22905; 100874309
149603
201895
114926
11046
0
2280; 101929368
79145
0
0
0
0
10294
0
147138
4650
10443
0
399665
149499
129685
26277
80018
131408
0
0
0
0
56981
84659
153642
813
11113; 100302274
0
157693; 400728
56895
4536
55082
11116
57150
55758
54933
0
57573
0
26233
9679
0
6197
221955
26190
80013
943
0
9917
0
57057
0
101927438
0
7456
0
55974
3454
25939
0
9616
200403
0
1889
440952
780; 100616237
121838
55423
0
10262
7358
26497
6919
0
51776
145501
60506
5876; 26804; 26805; 692085
339005; 440253
54832
64386
387263
2569
0
93183
55276
8539
100132386
54566
23256
27131
8626
79577
27019
7916
23122
11329
50964
27010
28970
951
100874243
196403
441242
57680
2252
0
4771
56477
79621
51341
0
83877
642696
54625
118461
928
146956
84869
101927809
79152
643837
3158
129285
2167
400949
1238
0
0
55248
0
84230; 101927933
0
8732
6645
1652; 100037417
1743
115811
0
0
10952
0
0
100216546
492
7014
0
51100
57182
144715
3658
79038
771
0
0
92999
55004
0
6122; 116936; 116938
10914
399972
101927761
0
8945
100129726
23112
100505758
56683
1663
100505696
6608
4928
0
57613
64421
91544
9991
219
26716
23658
79866
51696
64098
157855
55341
286205
253782
100499177
65998
0
6521
23527
0
113278
57097
84272
54882; 404734
3560
4881
84879
54861
7884
64426
8775
100505494
441461
57186
58487
9380
55245
6594
2314
84284
642236
2352
9619
64776
286676
0
79828
134353
0
0
92979
3098
5728
0
84304
100287765
0
54807
6638; 8926
2653; 101060817
0
0
54834
83598
7110
11201
0
100506863
100507117
55667
0
23230
140469
414777
0
8073
6369
0
0
283887
0
392
0
100507520
0
5164
23196
6002
23637
1650
0
10730
0
8663; 728689
7756
5966
0
199223
26085
2063
220074
0
647070
0
5094
2551
284323
9141
51550
38
400654
6744
0
29952
55742
221476
92856
64777
154743
90693
7694
201191
90199
9931
197
84501
219347
4436
0
54089
125476
101060691
5305
54069
5558
4129
283373
0
56681
3176
10233; 283345
81608
9205
613
0
9127
9573
0
0
58490
54918
2151
390874
0
83861
22981
151188
6541
2905
0
56931
23553
0
54947
22877
93323
2187
3980
2896
0
100507494
58477
2872
8882; 442240
960
162998
9376
142891
8694
9473
0
27077
79856
6876
0
5437
285103
3607
7994
0
84268
0
112950
80218
0
23640
0
1362
79699
402682
0
6459
23092
0
79656
6230
149420
96610
727800
3592
0
84920; 144245
79083
0
219285
0
221710
199777
51099
0
84181
51117
2694
26228
9748
149998
0
80012
92249
166647
10930
645682
728841
22990
65065
5911
79674
4125
0
5479
0
284294
440072
64960
0
23524
121642
138804
9583
51111
49855
3400
100507032
153577
0
84182; 100526825
1277
966
80321
138009
84148
3444
7571
192669
57541
7516
6419
493829
23608
137872
0
0
101927640
0
23118
0
0
100133941
9826
266655
128
149047
10092
54429
0
79918
283737
0
440704
79716
51166
23064
57511
100130938
51182
116328
81893; 100271836; 101060604
642633
6240
375189
644656
0
3066
51267
55422
28985
84807
101929623
6191
0
116369
100505676
0
79712
220108
0
4635
200373
100507602
84302
9203
26020
3688
222183
119559
0
400713
100507654
57165
5594
54964
10807
0
388969
64793
0
10165
11336
4026
29989; 29991
9184
4967
3841
11269
8662
283140; 100506870
55752
57823
2165
4956
375484
0
6553
83460
0
84911
9223
25851
54952
0
5469
4850
338692
89941
55783
9611
253827
51773
0
5576
54816; 145783
353135
65260
6787
65059
84364
100506302
5820; 100302185
284440
442213
55680
5272
23042
0
94239
56905
11335
0
10039
26156
5662
4726
23008
55892
8085
55915
6122; 116936; 116938
63935
55592
100289019
57226
126661
101927257
54813
171568
57787
10425
153546
0
80263
9818
0
100131864
8874
27433
440515
57140
83941
29931
0
0
7293
0
23353; 51608
0
0
0
0
100874051
146540
1538
102606465
1834
9374; 80864; 100532746
101927543
7324
0
80255
4205
26085
0
65265
795
4000
0
29104
2271
51000
64430
0
0
28231
64581
578
0
0
5599
0
4615
374882
0
0
6152
54800
9662
0
0
9145
161
26229
7993
11059
5298
100129406
5058
0
122970
1327
100507567
1663
0
118490
100129239; 100133053
11161
4798
9604
0
399512
55284
22954
26240
5893
283237
7177; 64499
10013
0
55565
1080
50640
0
80347
10200
0
0
54431
0
55160
0
2334
0
140467
3200
10632
80169
1830
0
284440
23033
100861555
54887
0
9555
113510
8534
23515
64078
26512
9650
10128
55437
3396
55781
101928201
400949
0
0
755
1536
0
0
292
114571
0
5653
101928002
91156
55132
57486
0
0
79944
27031; 84129; 100532724
83700
6723
64755
0
90317
4926
135458
55561
0
65125
0
115795
10919
5709
9730
130162
283663
124540
728613
0
326340
9169
1144
84951
23612
89953
23233
0
284669
135112
79364
84900
11051
22853
55906
0
54677
56894
114112; 645840
5826
8737
254531
140691
1587
0
8897
55742
0
0
161725
1730
23112
2017
27154
0
0
84749
0
29984
100131998; 101060405
9830
387036
773; 100507353
0
79884
51317
100270804
0
100506581
0
55509
0
0
0
80005
90634
83450
6915
101927211
0
2801
0
1998
0
91746
57609
161424
55700
3281
91750
121260
0
25941
225689
0
101927723
0
51439
0
4134
84445
5867; 10638
56172
401562
599
29927
10036
11176
102724165
115
0
10160
26207
128646
4690
51380
9939
8125
51003
100499466
0
2932
79962
79634
51010
23381
5863
84726
953
51455
339745
338799
157922
23172
0
644794
50863
6535; 386757
159989
115948
22879
405
375607
163590
596
641467
4862
9187
57614
154796
23446
0
149111
51341
3757
27067
57492
11015
90411
55857
93661
23413
0
1386
65003
27153
4353
22906
671; 149684
101928376
0
51128
55139
514
23049; 552900; 101060386
5371
1203
166379
0
0
0
54845
6512
0
138050
3632
205717
205; 100507855
57645
0
9747; 100294033
26773; 101243545
0
252884
0
4066
81029
55894; 414325
55756
23263
2958
0
57226
29079
55000
254428
199731
10776
6320
283663
285672
0
84284
9278
26135
54455
4613
84513
728882; 100132948; 100133121
2794
0
55784
2977
354
50626
7072
100134713
6660
528
147660
0
1656
57038
0
10905
54838
23308
0
81857
0
3640
56157
57136
7840
10000
54491
8637; 54882; 404734
151230; 100526832
0
402483
245972
3111
0
0
0
387921
8773
2562
84102
0
467
8720
0
6204
0
125111
253982
0
219902
1048
208
0
375444
54512
83547
7818
56964
91661
347344
5664
80209
90011
0
0
8310
55663
27346
0
286554
100506791
642517
0
9702
0
0
8405
57410
0
25803
78994
5909
56946
7559
25994
224
0
147808
7566
80301
63939
5342; 5343
80028
0
169436
440416
26339
51527
10241
29766
10736
100132319
6015
0
9310
6223
11025
64839
80306
0
23020; 101929240
23181
56852
147429
51086
23047
25842
8945
5934
0
2036
161725
283991
65981
396
100132815
84971
54813
9647
283551
79752
23534
6428
0
91050
0
55729
26054
50618
126792
5576
158866
0
23225
4801
50717
0
23071
1994
282980
5406
9
0
27341; 91695
6666
51174
55861; 90196; 767557
2177
25921
10746
6484
100506492
2243
0
23111
55122
0
23164
4139
7919; 692199; 100532737
163051
79188
55719
0
8225
0
6538
3772
4653
0
51741
4780
57646
253769
81854
3757
146705
6948
6677
79587
8645
8745
23523
467
124599
29083
9488
255631
0
138255
78994
112840
3400
0
0
11077
0
7625
646982
57646
23300
51257
0
10972
0
10097
284131
79944
8106
51390
0
346389
26164
7374
51667
0
653140
9204
100820829
0
6167; 100506548
23042; 283970; 102724985
63941
196441
260425
4891
8828
55832
4796
140738
340895
3275
5591
0
949
84733
6439
51533
2972
375748
27248
100129195
168544
116228
7284
55129
144717
26275
4047
0
167
0
8816
23099
0
0
57563
51691
54542
388591
5371
94134
23221
90196
339751
801; 805; 808
26088
941
0
1020
51199
0
192669
0
22931
503693
10650
5697
6944; 29765
79446
0
6830
8125
198437
4635
84314
100131691
130340
0
29986
138065
4082
219743
23353
9625
5169
5641
11194
27314
64172
0
157567; 100128961
23269
27328; 83259
6428
0
51474
80775
202018
0
55283
0
100128292
6429
55839
100190939
8548
25819
140290
100130987
0
0
147791
8527
79034
100130741
2306
0
149041
0
5058
2687
2828
51167
5311
9445
9382
0
50810
101930541
84973; 677804; 677824
81876
22949
0
64216
7220
7009
649
10534
80308
8662
201266
101060510
10658
26503
4170
55135
6872
440888
0
54497
64395
162966
100507059
253868
54575; 54576; 54578; 54600; 54657; 54658
889
79583
23560
9895
285966; 101928422
54456
0
0
9112
64118
26273
8578
84726
6375
81839
0
0
3116
100505540
8277
11078
7776
8629
283677
4756
100507395
10592
23216
0
80862; 100507399
51622
0
57020
5184
9564
63901
64784
100131053
376940
91057
5906
0
9683
574
10084
0
4820
26091
102723620
0
100507321
23023
10507
389906; 441528
154007
64795
157638
347240
28511
0
0
80179
143686
3493; 3500; 3507
0
90379
5728
57186
79935
440078; 100128890; 100132923; 101928910; 102725108
255189
26548
0
7712
23261
28954
55471
373863
10914
286133
27068
846
25994
10260
0
0
0
5496
100874058
146540
2975
101927574
346689
8986
11007
55812
847
7292
115196
54072
101927292
57106
4014
9403
5095
1024
26993
339122; 100534599
10550
89894
203228
0
84957
0
5250
83475
0
208
7813
0
166614
9144
4798
23066
55654
0
0
348180
79596
27067
847
1474
346157
65082
0
6767
92906
51506
23350
406886
0
25796
0
0
222234
10206
23481
6167
101929145
0
93164
5747
0
23548
27109
254042
90693
79755
3094
25879
55071
54663
0
79693
84214
51073
10217
0
5130
8161
80834
0
134430
84068
55183; 101929336
0
134553
0
5527
0
353514
23423
286101
4285
1390
3716
0
0
65083
3219
29766
0
152926
54841
0
732
94120
84522
10746
55008
55236
8434
375341; 100422952
84154
26470
10245
144404
118987
6597
390963
23603
0
54431
0
1717
51230
8292
23166
5260
4000
9942
83787
55876
8797
65244
3705
56255
10322
730139
1836
6421
7905
0
79959
57613
0
171023
0
10908
0
2589
4714
8831
1984
80762
6234
0
284904
203238
100507495
2562
3567
0
101929526
51009
253782
51204
1142
23288
5467
55738
6128
57231
0
0
51573
100292680
245972
6733
0
221477
2909
54808
0
101929760
0
84669
4882
55293
0
0
0
84750
654780
6169
49856
0
23633
340017
23623
10783
0
0
10737
55350
30844
23562
146057
0
83452
647087
0
101927449
56852
0
3394
8508
94097
5899
0
8358
0
55689
0
64218
2876
8439
286103
0
0
7267; 286495
221833
26190
54776
55791
5928
26140
7553
23230
4666
10283
80205
55421
284390
552900
0
64785
2182
0
0
78991
10138
79644
100874178
0
8672
0
4087
124637
0
8914
3638
85460
85015
8649
441294; 643854; 100128553; 100142659
26127
0
27183
688
405
0
101928963
0
8629
9829
83893
10327
127002
23011
0
2971
54904
100874063
0
0
102724927
259283
9789
84985
51691
91860
10342
101929081
100505609
57589
7917
197131
79886
90826
6901
0
54943
9060
54606
9451
0
84324
26503
4091
57718
84186
550643
1890
259217
4943
205327
85460
27201
0
201626
0
6198
401320; 101928623
83887
11284
402778
7014
27341
0
0
0
0
100306951
9197
6991
11149
0
100506022
5261
9546
64924
84256
10961
149840
122525
10565
0
3071
0
25912
0
4524
55671
64327
6150
7746
10533
83943
51247
10111
151009; 440894
200172
80020
9894
57602
1964
90411
521
3646
54664
54466
79777
2048
81502
7750
51128
51227
284417
0
0
0
55716
0
2905
92949
29893
100506797
155400
5313
52
9693
0
151
221037
5269
81853
0
0
339230
0
0
10444
0
0
0
0
168002
0
100616403; 102465669; 4728
6256
54067
51773
10043
4985
284013
26292; 81025; 100527950
401282
11056
0
51060
0
55902
23600
0
57506
7468
10165
375189
656
404672
91833
9618
0
147650
0
161247
728743
55362
152048
139324
221955
4507
221472
0
6834
0
23741
0
11240
0
374655
0
84295
64776
2968
92675
0
6929
5862
51265
100996457
0
84945
0
0
10626
6801
6574
0
399833
0
4640
1801; 124641
84922
440432
84946
0
79139
23295
100506922
56
0
57724
0
286464
55342
64421
0
221035
55793
9419
55200
201798
83660
0
54876
8021
283578
5286
27351
6554
7181
57650
4000
55233
54953
126272
9213
84263
57484
9208
116224
51206
153222
29103
7572
3312; 85389; 85390
10110
23386
57460
6236
55132
55701
84080
57563
81552
7360
2495
23597
55611; 101927673
90102
54890
0
10318
9684
23279
7366
148203
91833
57472
203111
54462
51704
9276
10093
1734
56889
3537; 28823; 100290481
79648
101928491
25804
51528
0
6120
6204
10180
23199
286075; 101928160
79959
4601
7556
8672
0
26787; 27316; 101928747
51092
10778
0
0
0
0
51616
100132116
0
25865
55163
9488
57707
79831
51001
200845
84316
25898
0
0
2086
100506392
140849
101929949
64080
643749
55749
728723
138241
3772
124590
51224
0
100996301
0
56052
441108
100505547
8940
285555
55105
23161
403313
9693
0
0
100310756
84912
2519
0
201965
10629
8864
55359
0
129563
1027
94005
1936
79882
9208
28516
257364
100505681
54961
54938
4756
54438
55075
8847; 406948
973
0
0
84068
84135
101928087
101927547
64743
9310
51763
0
3240; 3250
391
51535
51755
0
729799
57721
2810
0
353514
80346
56995
7036
3155
57573
117143
51586
10025
0
54848
53349
100129460
2947
5165
0
150776; 55627 
0
0
100506436
1000
283104
843
0
441081
0
0
80177
9584
0
84816
0
0
114780
494558
284402
10898
5303
91147
51320
6189; 8944
0
100129884
101928551
0
0
54059
101928697
23177
494150
26088
553115
0
57465
9958; 102465133
0
55914
112724
841
0
0
55014
170394
5010
0
57669
4076
54918
80131
0
64327
10539
4084
0
4289
5598
83891
55665
0
8317
84902
84945
6836
152877
6697
51626
11260
5563
57120
0
11076
7782
352990
124583
689
0
51534
51123
204851
2647
255027
51593
9874
23096
116987
0
9342
5127
10552
10861
80232
55298
7014
0
55101
51194; 101180901
148898
25775
0
7410
10732
0
5036
0
80127
55153
1716
0
47
10428
79739
4289
6144; 26771; 619499; 100131205
2534
100653005
79369
4820
0
0
8581
66037
0
1528
10336
0
0
5988
91404
85021
337879
221960
60561
145389
0
64773
8418
8893
3557
3096
6747
401320; 101928623
0
0
643201
11214
84859
55914
0
1452
6950; 677812
4012
5533
0
147172
5465
2005
55195
6602
51501
7711
55239
147004
2844
2904
0
10955
1355
23250
9489
0
9616
79664
64062
51495
9904
10497
23545
94239
63892
0
4524
4763; 101930150
51645
84996
5588
152831
54361
2528
24149
0
0
0
9980
3423
55194
0
0
80789
285172
100288893
6259
55322
0
57466
25942
7216
166785
1789
60685
7786
0
55183; 101929336
0
0
0
0
0
201255
0
245937
23247
6345
3217
79741
80145
7385
55246
0
10916
0
51112
283932
80006
100507173
118924
0
7707
9177
64760
163131
84875
101927534
170692
6818; 445329; 100526830; 100526831; 101929857
29103
0
100131067
847
0
23161
2528
25821
3033
116068
54928
339287
255252
3716
25957
440028
6749
201475
10505
3381
0
440836
338661
144348
8760
6122
9575
0
5733
9196
0
220064
647087; 101930655
0
2847
144097
84519
7739
0
9969
0
5982
162963
9442
3280
28511
55105
25938
23413
0
9761
441108
55230
85464
0
2108
1285
23396
0
7108
100507240
51018
83605
9107
0
2197
8874
79828
0
0
353322
79102
64895
254268
6518
376497
8076
283149
3806
10316
51602
2037
10048
6432
100127950
79366
64376
0
0
0
51161
100506325; 102724532
57708
146705
55660
6627
3157
908
84932
57292
5566
2188
85445
158376
401588
6397
0
3020; 3021; 100616282
4643
0
55653
100506527
0
79963
9745
253827
54581
730098
84648
400619; 100499467
441072
0
9812
51667
0
0
0
2581
8567
29013
5465
151888
54923; 84619
101927660
55749
5340
328
0
3516
64788
646576
9765
728769
0
10589
0
0
25963
5693
7873
730101
23587
399474
0
6744
100506930
23074
79718
0
79066; 284009
9448
10724
63891
2475
27231
6741
6990
100133790
7220
4974; 101927057
29880
55301
0
101752400
11119
0
0
338004
92305
58509
23548
91452
7434
79738
0
151354
0
170622
9133
8565
55269
26468
23033
0
80821
946
4794
7756
11147
51187
57636
113730
55784
9581
10169; 25764; 100302254; 100529067
4775
340075
23243
101928583
55786
79960
100288675
5930
84364
23466
0
65121; 65122
114815
8778
102723167
54979
158586
114928; 100528062
51144
55277
0
8665
0
9889
79829
11216
4731
140883
2760
10144
340529; 645974
140735
3308
0
0
0
63916
339229
148
1186
10794
4287
79834
25957
391712
100129461
0
11034
518
80028
6362
2863
0
4867
246312
5728
0
23093
51389
28988; 102466985
10910
54619
5058
64145
84848; 494336; 574506
547
84838
51133
51360; 404281
7511
731656
9652
56998
1263
283045
124044
163051
91833
101927204
23788
0
6721
260425
0
10518
23098
161823
1650
0
161176
0
0
6546
0
6888
0
0
0
0
29063
64599
6146
5690
8241
57129
832
27145
100506473
3094
8661
3609
29965
632; 11243; 100527963
5245
202018
56956
57696
7307
10947
5660
22848
26100
2177
80025
55279
80045
83881
6533
54777
0
1528
399979
56997
83416
55066; 283922
0
0
0
427
352909
147807
10165
0
0
0
4089
6996
596
0
0
374977
4152
10469
55312
0
9103
119710
0
7343
55958
79029
54861
79823
387893
84910
3329
90196
90673
23658
0
101928335
63826
8767
10008
0
51094
63877
161291
8916; 101929134
101928896
246269
100505782
221458
4015
0
83637
55709; 114971
54621; 101928274
8539
0
946
8518
54014
130872
203274
51455
0
158
9527
339263
8220; 23617
100507398
0
905
1427
148103
64122
1070
92
23368
196374
22926
468
101928111
0
0
158314
346389
472
84085
79768
28982
51693
9126
0
56945
22976
4123
80306
54916
10652
0
79594
0
90673
56994
0
4585
26507
9804
2760
7534
734
0
0
284001
7128
90634
726
0
23178
7818
0
84817
22902
5683; 79020
0
55339; 84826
57019
57486
51237
130951
9563
0
801; 805; 808
9329
80256
55340; 100527949
369
6818; 445329; 100526830; 100526831; 101929857
0
100133612
1739
55345
2934
0
339231
0
23505
7301
374569
23303
3691
0
0
101928001
55066
55102
55217
7716
0
140688
24146
23621
126298
22836
7036
5648
55066
9702
79717
23030
389247
0
138241
26102
9230
57336
8663; 728689
51107
1112
373156
129787
3835
10505
27090
5467
7384
0
2585
81603
0
56950
27086
96610
0
285954
5519
8562
54914
0
144132
23410
284443
100505920
440253
657
283416
0
0
79177
0
114827
0
139886
5147
3980
51122
0
7936; 100302242
0
29062
83692
79701
2232
284340
0
91419
11196
7849
0
59274
89866
0
84514
9069; 102723899
8626
1155
5824
10806
0
2672
64219
284100
5226
9858
59348
100507654
27043
2339
6584
10095
10632
23613
1773
0
401320; 101928623
9980
79906
57210
3449
85417
0
0
100507459
10133
10015
85478
55313
285148
4437
57381
347736
0
25799
2935
90378
0
51311
29780
51010
6183
90861
0
253512
0
4861
0
100874032
0
51164
259308
51385
0
6046
3026
165829
115416
10519
267
90102
100628307
220082
9184
0
0
84267
0
0
0
1763
0
5423
1366
128240
55164
340547
9533
1857
2526
6318
345757
0
25940
266918
79004
79905
29085
400960
221786
222826
8567
25939
0
387647; 102724316
100101467
163050
0
55734
0
23112
0
246318
664
4054
389177
2869
13
0
284067
0
165829
0
140700
64428
10856
54965
8678
83744
27130
54932
0
55166
101929456
29761
5537
100505592
0
252839
23469
645687
55293
84952; 101930344; 101930349
138716
55577
1540
0
4000
0
125115
0
10393
284309
222029; 100653233
78998
170463
10188
23779; 553158
55683
9782; 724102
9895
27294
1072
54498
57545
0
1676
64840
56902
9341
0
100289341
55845
9521
401505
10277
124935
158135
0
79979
7769
2054
0
10025
0
0
7707
0
5134
83941
57085
7332
7554; 100507739
23473
0
7262
0
79145
5373
2547
10622
2035
574407
1738
10179
728537
252983
9344
283491
51072; 84661
153396
126070
10285
10632
10061
7707
130916
10445
79922
79183
149076
83692
2932
79929
0
3932
4216
79832
51231
6927
150275
135152
10644
54622
27332; 100507113
55659
51535
55005
26273
6672
26515
1760
3916
340024
0
130557
4259
51341
57661
56288
55
158234
57805
9487
473
25895
0
9987
80155
2582
64598
24145
64403
56916
0
284001
0
83636
23310
253143
408
0
6204
171568
5911
1459
3298
22979
126003
0
83861
0
3455
1327
6291; 100528017
25792
25974
400506
5727
0
54622
80036
0
0
81893; 641298; 100271836; 101060604
0
255520
84752
7582
7690; 100506639
159
150696
400713
6749
5603
6714
55738
2099
645784
23389
326625
3840
1479
7067
4297
0
9140
0
64282
1325
114879
26211; 135948
5520
0
80267
654434; 677781; 102466864
9667
583
0
790
83716
0
100507670
83698
54509
131873
132241
29803
84864
23080
101928555
331
55051
3475
51497
0
0
0
54906
8575
90522
9095
10214
0
0
0
388011
58986
84935
286052
120114
5933
26245
8189
0
406902
7007
51231
3178
10614
0
9545
146378
3748
2625
284369
5791
80010
54826
441666; 102725136
8565
54840
54958
64800
8898
441394
2542
7840
27442
339505
100507458
5232
50838
50999
3422
347918
0
4669
0
50999
26024; 100526740
129642
2067
25983
11276
9814
2896
22852
0
0
50624
2826
283987
0
7621
81034
56647
6996; 732360
10876
23534
81
125875
6209
8509; 100507331
56650
494513
90407
6861
92270
0
3866
0
0
51360
0
10618
90624
939
6897
83856
643641
22948
113251
6049
4855
5828
29855
440145
1540
100303728
27006
0
9437
472
57691
375; 100500810
80124
22949
0
28972
83732
101927096
64844
221477
6614
10106
11338
0
79918
84458
10695
3192
0
65996
83448
64785
0
10641
10395
11103
23498
4335
4245
11257
64976
0
23246; 102465906
3895
283871
55183; 101929336
0
2885
6368
2055
1518
23363
124790
1155
646014
7046
55041
147179
2303
0
3689
27315
0
6791; 25782
3643
0
55260
150596
0
6129
399879
0
0
10336
84326
5681
7726
0
26284
0
124961
0
83696
6129
10907
55140
23030
0
0
23617
4486
0
94039
7011
8558
64856
282566
124540
1387
57223
642394
26140
257396
10324
125058
0
63827
2762
79024
8193
2658
23385
0
0
10667
23351
64400
25798; 644975
100130964
54467
27292
5557
22808
54535
285540
3695
84934
0
0
93668
149076
29766
201626
0
132243
9814
0
8720
0
64599
0
8848
115548
353116
8817
0
54925
5318
6452
56477
100128327
114294
3985
54893
84532
79760
9887
5424
5393
0
10436
0
0
0
6453
149603
80223
64395
6391
5986
284443
79767
56651
84838
0
137994
0
57151
100128191
0
10695
0
10219
57119; 100526773
3688
101929607
92344
401630
55216
285268
101929272
57690
255877
54939
23378
255043
50616
79086
57035; 101928189
54822
401207
57592
146223
118426
56061
6801
8540
4193
64096
489
92140
27032
1579
0
0
55664
65010
4017
0
285966; 653691; 101928422
0
7791
100652988
55567
0
6434
0
5336
55330
54583
285848
4303
644591; 653505; 653598
51639
0
0
4591
0
8975
10844
2137
158062
10068
153830
80142
0
0
6938
146712
0
0
0
4247
6204
57819
3020; 3021; 100616282
10658
0
168507
56311
6183
0
5724
1593
27148
91548
0
0
0
6206
9083
112752
0
51318
0
159371
9757
2781
57727
527
0
92482; 100130175
6129
0
0
642
130026
23265
10016; 728613; 102724884
101927774
0
9820
29078
54862
10765
0
4588
100289058
22848
23523
55722
56267
29923
8034
0
124491
140775
9570
5150
25803
8833
3842
55012
9546
161142
0
9878
0
51132
0
8651
10426
25906
51776
4361
667
497634
80817
1620
100505851
728868
728114
285381
57520
100128126
7700
4644
0
10197
23300
0
3181
79848
1349
25927
0
23232
0
11184
56135
79780
57408
55209
0
2833
10025
0
29960
0
0
6774
101927648
1106
339500
8427
22869
5611
170961
23200
953
3028
339834
0
54951
5689
80173
26338
0
404672
0
92797
10299
50862
11022
0
100507064
4670
0
51649
83889
5589
283948
100506730
101927330
5965
54810
9338
96610; 101929959
79039
7171
8724
0
0
55255
79640
9990
23163
57185
5412
114781
100507567
4775
83445
0
54467
158747
8880
51379
80818
26512
54454
23586
285753
533
0
79658
100507171
0
29942
55621
0
0
55973
79159
4660
254394
1485; 246100
10300
22880
54741
0
0
84343
9563
0
0
27303
0
11277; 84126
100131275
138804
8702
23190
155060; 100289678
101927606
55274
157769
0
114757
283237
374618
3980
9520
26046
51014; 100302736
51566
55607
9611
54776
0
160518
79693
0
8445
0
83734
54581
2099
84498
200185
162239
8500
100507217
79956
0
91147
26492
2628
84196
440104
0
0
5110
219990
9063
3207
23392
0
1155
126017
64800
0
6619
101928647
823
6301
9873
0
2205
22839
26121
57492
85414
0
116092
64400
80324
0
92017; 101929304
0
27040
6049
3937
728723
83941
8341
84294
0
147686
22838
0
29068
6122; 116936; 116938
100996671
26586
113444
23729
9372
55904
9590
7027
101927051
25793
51263
5230
94039
1029
375757
130827
11006
2639
23210
3054
9616
27235
51377
0
51605
926; 100996919
283208
51316
23259
84336
22990
84717
0
8085
3572
4173
79345
55602
1534
7581
1938
83891
51092
286207
100507431
101410533
285696
79673
2580
348235
200844
1385
0
25973
57570
362495
339290
285315
0
26286
144404
84131
9801
55884
51050
11073
0
8073
0
0
338864
0
2778
23177
55168
0
0
0
56242
80070
55187
0
124565
29978
219557
0
5467
6635
5646
100996511
6652
0
0
5108
54491
7376
0
26100
10465
57731
53616
55152
10794
0
339803
11158; 11159
8621
84289
1757
113000
54344
4253
0
0
101927550
8999
3338
100131077
119587
7978
0
6530
0
6687; 101930112
5498
4780
51534
337867
148811
9100
64421
6344
0
414777
2768
254013
91775
7403
5108
4591
26013
283745
54940
0
27032
81856
9869
11143
0
84250
6791; 25782
23306
140856
5048
0
8632
166378
0
23094
5911
375260; 100287171
0
84750
101929694
92070
10495
7626
1557
192286
51079
2187
81566
5993
4329
32
5928
79002
4771
79879
5293
9107
0
5476
25953
123263
0
5094
51727
55193
79188
54067
221710
0
57605
5519
0
91603
4891
84504
0
146705
26090
388327
9957
0
27102
51726
6139; 497661; 100526842
55750
123775
3840
0
10499
64940
6556
201163
0
0
29896
0
0
54491
439911
29800
79364
1438
0
283742
1787
221409
63970
7871
0
51455
0
0
221481
374387
51562
644975
84656
90141
126868
5994
83931
4891
2035
284805
2521
8819
0
120103
4158
142678
8930
51540
1676
26994
0
3712
11285
9223
10021
79033
0
4809
6810
127018
0
54765
101928314
643837
113189
374650; 440295; 643707; 102724093
8237
139322
0
60528
1287
10694
10390
92482
51626
7690; 100506639
139629
58508
157570
57147
101929402
10856
0
8805
54963
1911
0
55658
0
29933
50854
340178
30845
0
0
60437
1316
4968
221472
54494
100129069
0
0
112611
100289635
134266
0
0
5296
7531
51304
134218
0
9284
1951
142910
80740
7581
134218
0
5411
0
10595
58487
0
80196
140775
0
10193
11059
6546
734
342918
0
10024
163882
9994
286359
29123
0
378938
0
9117
54557
55207
2556
212
0
0
26168
90522
26974; 646915
9736
0
93210
23417
0
55751
283693
0
9475
9742
65080
10616
80208
84896
283902
10111
10010
0
253959
9647
7707
115294
389903; 102723547
148109
401207
55757
54675
115825
1606
29761
55033
0
119504
25885
9043
8874
1488
57695
7389
90288
8930
114026
5062
0
0
3192
101928152
10966
7867
100131262
51444
91147
100302522
285154
0
0
55213
221078
79812
54584
139231
0
10818
550112; 550113
256471
10057
7553
0
285958; 677798; 101928927
252983
51668
22920
9399
0
729173
55116
0
55690
7090
642980
285613
56650
4200
128872
27346
10612
9747; 100294033
283994
9962
100507389
90231
9113
8028
1559
0
284029
8813
2122
0
51377
4759
285989
79084
3910
1781
22927
8668
100422737
100287704
0
0
55668
0
126328
51606
0
0
54960
10272
7849
0
60313
0
56
57130
51433
26821
2673
8091
6130; 26814; 26815; 26820
4779
50837
10864
3622
6166
0
255394
11222
80313
1855
1089
50810
1384
154214
57492
11047
27072
10513
9538
25792
9209
7539
55203
148581
0
0
0
60558
9091
10778
84690
222194
0
145942
0
440836
400322; 440248
113402
55610
9220
64682; 730268
0
256586
0
286109
55056
80279
80307
0
374900
1514
65084
1998
4779
9861
6590
51095
0
23593
161779
0
286144
0
0
26281
0
1071
5927
100505812
0
56943
440416
729164
0
27240
56940; 100653247
284323
133015
54431
1729
5824
100499466
51326; 100294341; 100506084
55676
389072
79364
5500
5745
2870
2947
5533
0
6217
1105
100129387
400
151531
10238
0
201798
0
10220
5256
1836
0
51631; 154791; 100996928
5728; 11191
1639; 57835
51540
8692
63893
11160
400627
4649
1182
0
0
84445
57510
9840
0
5395; 441194
60685
92922
80204
10399; 619570; 619571
0
4087
100506696
0
26263
4337
158880
9813
55188
79947
85437
64581
64232
0
55193
6048; 286140
23261
8021
54619
401067
9366
0
644890
5877
84432
0
0
8444
50717
7707
161823
0
10927
148213
3652
6484
689
100289255
1495
6919
55544
54664
0
643
1500; 100528016
7565
0
25923
50717
64771
0
5134
101928748
55862
0
0
0
8034
0
25809
0
8295
26985
10494
324
3185
10376
51752
0
440026
26091
146177; 730094; 101930115
0
1634
25913
3145
0
158314
8086
10808
27346
9392
79987
64759
835
150962
257415; 728066
55266
100505879
7545
0
23443
0
1112
57647
6210
27095
5873
0
2241
0
101927151
23164
63826
51397
349565
0
6634
79171
0
1452
3178
28966
100133669
57213
222068
0
2803
27086
374768
0
9709
55798; 339175
1084
339622
57045
84792
79022
30834
57688
284353
1591
8807
10068
256356
283450
0
57622
136332
7372
29925; 386724
348327
2641
100507316
23521; 26816; 26817; 26818; 26819; 728658
0
57486
50836
0
7410
0
1295
6470; 102466733
23381
23049; 81893; 440345; 440354; 552900; 595101; 613037; 641298; 100132247; 100271836; 100288332; 100506060; 101060386; 101060596; 101060604; 102723773
0
9782; 724102
0
51569
6152
0
54708
55729
147947
55285
3215
0
0
285370
10690
148223
100506898
256471
0
221927
7840
25788
8504
79026
171024
11080
55102
0
51222
54093
285045
0
79660
55016
55048
0
5565
2319
0
5229
651430
54841
7917
100506895
1476
7326
89853
57242
100506126
0
2081
51569
64983
158830
219771
11078
79621
153364
4201
169981
7555
54206
11021
9656
101928708
3665
0
221496
10169; 25764; 100302254; 100529067
79685
8178
323
8392
6877
0
50640
5205
23135
101929504
374955
9842; 440456; 100422961; 100423004; 102464831
51151
55752
81892
84947
56893
26521
0
131408
23569
54619
51035
3607
55757
10474
0
11276
222194
0
85476
10241
23334
55002
144715
27091
8754
78992
23309
92595
102725454
5829
388272
26094
55223
0
1154
6732
0
51427
10153
8773
50858; 100101116
0
83695
0
26586
571
347918
0
1577
22948
83884
143941
0
861; 100506403; 101928269
30968
1810
100506462
9913
11030
55670
8837; 102724614
113510
5245
8790
25917
56913
1203
5147
23268; 101927371
6146
6272
2512
904
57473
64755
80349
0
63940
2971
1869
8398
9262
10016
134430
220441
0
55206
11169
200014
6722
0
64397
79832
51512
10228
3321
58483
164656
51012
8898
317671
262
84824
285550
11043
28962
129831
53336
959
6737
84725
0
7675
55679
0
0
401261
57673
2997
834
7841
169044
253959
6459
339290
5623; 100130856
440699
54584; 79680
9728
51116
108
145553; 100528064
5378
29085
54964
3340
64430
368; 101930322
2099
0
3551
11140
1201
84376
5524
5910
8766
0
0
84905
57209
6170
84310
55057
27109
83715
80179
8342
0
2110
0
0
0
5071
8992
0
3445
389856
151194
101927608
285205
51359
81931
0
2010
285672
7581
84536
84809
84902
64091
56957
7574
3425
0
60487
84269
9759
57560
8894
100129845
400506
55756
56894
23621
0
0
8904
8440
9524
0
0
58509
79834
25832; 149013; 200030; 284565; 400818; 728841; 100132406; 100288142
55346
7923
4528
26007
64433
10087
10056
0
8986
0
55049
84671
2255
113179
51105
11062
730227
921
1783
1054
6332
9933
5905
5609
347732
51024
0
400569
2794
27101
10778
0
147183
10175
36
79091
118987
0
2574; 2576; 2577; 2578; 2579; 26748; 645073; 729422; 729428; 729431; 729442; 729447; 100008586; 100132399
375791
26268
220988
0
5238
9818
51105
0
940
0
9987
10280
84707
23552
64848
55742
55127
400120
54534
0
51303
10943
1528
139716
1024
1363
8241
7037
0
0
57446
26515
92935
2729
100506765
0
0
116987
440073
0
55500
0
79634
0
0
0
65110
22924
80350
57466
0
4635
84164
23132
3640
54499
0
0
7216
4792
0
79143
104
55862
11037
5095
1312
79812
6650
8853
4713
387893
3419
27440
10299
7498
102466270; 29920
0
81563
29899
100507634
3656
0
54681
153657
5873
0
800
29916
0
23248
245806
78992
162967
0
0
29799
58513
101410538
0
9990
0
27181
0
26255
5504
146845
55157
51699
98; 101927144
5780
0
10943
5594
10480
25957
6095
0
100131581
440918
0
5004; 5005
0
101928622
399948
55421
0
153396
23516
10150
2272
121441
29121
55914
933
9849
0
1314
22879
92181
475
3987
51490
200081
0
0
0
0
339290
4776
9400
0
0
100131755
488
326340
56953
51390
199731
102724827
9284; 339044; 642778; 642799; 100288332; 101059938; 101059953; 101930075; 102724993
7112
29994
55743
171484
9798
0
55209
0
7337
255220
100506844
0
11152
0
51144
0
0
64841
10539
127933
254559
0
54849
1755
540
4839
150678
10476
2800
5933
417
2932
0
81555
6767
152137
0
84516
121260
84179
0
57217
3690
0
0
8587
0
2057
0
27005
2072
4641
8566
0
0
6617
81563
8396
51660
89795
158046
126370
5756
0
9138
54883
0
79858
283849
2597
6189; 8944
5775
6523
8439
6618
0
101929963; 101930299
100144603
56674
10945
527
2971
0
92906
283596; 677768
11116
26097
54859
3596
51115
283011
23582
143879
55623
3364
23463
100129583
83746
25844
126208
112939
57645
5586
8260
5930
100128927
79781
51750
56171
0
101927067
91039
0
9125
219348
6597
23354
325
80331
0
25800
57477
283450
6120; 729020
0
56894
23170
55667
10906
0
284950
56889
9909
8500
0
9295
10730
23417
7145
54149
1581
6050
10298
64901
6439
0
8760
0
54816; 145783
55223
64965
23064
7518
79886
0
285989
0
22852
0
54825
22794; 102466986
7773
348378
9681
126205
0
0
25897
23125
5591
79980
4869
9703
60343
5165
552900; 654483
0
56172
6427; 693221
84275
0
203076
1983; 677811
79812
6698
100500832 ; 7371
11062
5395; 441194
0
81611
284513
8638
7529
23030
641977
23244
9138; 100505585
80820
3177
10772
7733
0
8731
0
0
6400
284306
414260
1762
7047
101927020
0
933
10289
2994
55296
55071
2661
387601
729506
0
84236
1841
23590
480
9693
91875
11344
286023
387751
9927
0
140775
0
10260
57670
143279
54487; 100302197
85865; 101927446
114881
10423
4763; 101930150
9810
5134
10057
222236
3996
23673
0
23629
255252
4718; 100532726
3514; 50802
51187
6663
3273
229
163051
2509
3895
63877
56946
0
2595
10139
0
6789
119016; 119385; 399761; 414224; 642517; 728127; 729092; 101060581
8574
118812
154810
26586; 28831
5217
80776
124222
388507
25871
140885
3257
83891
64834; 102466723
8911
401320; 101928623
1468
6782
79053
0
5682
10419
0
0
112
0
29988
9926
5810
57226
5433
284185
55379
85476
0
4131
0
83876
0
51560
84260
6499
9507
0
22907
79184
0
9209
4670
79991
314
64593
0
0
283194
0
155
10844
138311
10099
79086
0
55680
84162
79147
9589
3167
8662
134218
84283
11018
4102; 4105
7534
79794
3209
113091
6400
23301
339451
51691
0
8036
84333
0
65125
396
0
0
0
114781
5289
0
10949
51141
219578
9730
0
51109
79677
55201
54553; 100616193
79794
51003
10724
84910
25831
7216
29964; 100188893
57128
10075
0
79939
0
80274; 150378
5291
22888
80110
101927224
100996549
10228
54552
643085
1054
158798
22990
0
10026
114294
80306
79635
5264
7733
50618
140775
6638; 8926
2251
6869
63877
0
3480
131118
114789
6598
3662
55869
9533
3268
55500
2713
129563
59349
8576
55554
284802
0
23011
7327
56888
23201
339593
55093
23309
54536
100233209
51154
55596
56850
6093
57551
9637
0
84662
399821
23567
55589
23410
27173
4548
0
0
54101
0
23334
374986
80306
0
327
23081
158584
0
0
153328
9962
9475
100131532
0
118487
57587
2936
0
440434
159963
25885
55286
0
0
3980
222236
8697
0
0
7633
83868
0
162427
1015
51643
0
645431
26532
285598
9098; 84669
55653
84314
60592
0
0
1141
6146
93594
254173
7318; 100847079
79868
5300
9236; 100533483
441212
0
6228
6137; 606500
3292
79807
152137
0
27301
8717
0
25821
9529
2830
27352
23633
9470
78988
0
0
342926
55110
80742
23185
0
83552; 114902
0
8914
55236
79770
9371
79643
865
23099
8898
51429
3492
2819
79370
0
0
10066
83998
489
0
0
9532
0
4586
149373
570
5524
3096
0
80208
339105
55037
486; 100533181
57818
147184
55339; 84826
285440
57223
0
6199
0
90141
6083; 6125
56890
344838
11276
0
9099
53615
152206
26354
9663
10554
55228
101927278
140890
558
0
8629
55197
54952
84464
9318
55778
0
8178
23023
64927
266977
441024
128553
0
1349
0
84542
114044
23023
9380
93611
137075
4976
100288730
54472
0
101929243
2309
6419
10672
401207
0
494514
7419
1776
51567
6640
6302
619190
85007
0
55958
0
90120
5189
9921
613212
283875
0
58985
0
0
3066
127602
401098
100128329
11078
55664
7879
3831
57705
101928519
28998
100505854
9255
0
11112
101928161
63910
80174
101928271
11129
285231
10625
114819
3329
64755
286205
0
3787
8933
55662
0
7067; 9572
0
4034; 100316904
0
199731
348158
27445
0
0
0
0
3148
0
25978
205251
83549
374407
163590
0
0
51550
6443
51193
9849
113451
55830
130026
266917
0
56143
0
3081
133015
4123
55105
0
94039
53944
0
0
51520
55095
101928288
56
79091
729291
79143
26260
9855
83539
84266
80018
0
2357
101929073
6654
0
7761
729830
85028; 677825; 677838; 692073
54982
439933
23099
11103
91252
6993
400073; 101060443
23339
741
4087
10905
0
10657
60490
9150
0
27241
429
29066
2395
376412
84326
0
2767
51368
79086
84450
2074; 267004; 101243544
114780
11196
7728
79414
0
8733
84132
0
1877
0
5335
10328
101928259
8639
23315
5202
790955
54221
101928649
91408
440434
84219
7158
5644; 5645
55907
134
3930
0
100132815
114659; 101929841
55810
79692
9513
122664
10239; 100526783
0
55471
8566
26091
0
80306
643332
10447
54522
113510
89910
80728
55180
79144
2618
91703
89853
2800
1327
342096
23560
9972
7542
375057
84455
100289333
51150
100506757
10618
286451
140465
11179
3340
400236
80381
5833
285672
56006
23423
79073
23405
200424
989
9501
80169
79624
27342; 154881
55728
25792
10263
84326
0
889
6564
79657
0
0
2738
79858
6668
2678; 91227; 92086; 728441
342371
84105
728099
7705
0
22879
25852
101927974
100507630
9673
5933
10146
0
101929718
0
9472
0
54823
91893
84190
9705
100630923
0
92806
79685
0
1294
0
731789
57532
0
283796; 653720
3492; 3493; 3500; 3501; 3502; 3507; 102725526
0
54575; 54576; 54577; 54578; 54579; 54600; 54657; 54658; 54659
4735
57097
9015
343702
64431
11162
55297
51281
57599
55669
117584
401068
4968
80114
9240
342926
0
63932
10765
64834; 102466723
0
100526820
0
8800
7536
4820
0
6117
26036
8874
0
6208
140461
253635
121506
2597
85364
112752
0
8997
6329
58517
25941
10743
182
93517
51755
8847
79877
11133
79665
0
65982
3120
219902
56339
55254
117608
283518
10430
8648
0
3936
100506710
0
0
84817
0
6877
122509
29781
51728
64432
163742
80381
7334
8824
9530
4714
0
64849
692205
57634
1861
8818
2823
1613; 693222
257407
654433
545
1488
815
5716
0
728118; 729262
54960
54332
54790
5007
3361
0
7143
9364
100272147
93444
28994
91661
4215
6428
29093
116840
56
83699
1656
5558; 100996481
0
79717; 728621
80321
1579; 284541
9168
2898
835
643641
867
4173
8490
0
114327
0
137886
0
284100
23637
57721
51057
283856
84268
653583
7922
0
3073
80067
26000
0
283585
137964
8886
282763
0
8816
84787
55454
9409
0
0
81847
79582
727699
84340
5194
80054
6637
81627
29081
9284; 339044; 642778; 642799; 100288332; 101059938; 101059953; 101930075
6821
0
51374
283738
27160
0
100507297
55833
389906
132789
317662
0
3514; 50802
166815
100132708
94122
148
8227
0
56834
5510
10146
0
9819
10489
6205; 84546
0
63035
0
101928040
0
554202
2530
84809
51320
79788
54828
0
49856
5529
54623
54832
91689
0
80161
23520
57553
83938
84940
0
6945
9567
51198
1979
486
57210
10747
0
57380
5530
6157; 619562
3029
100288490
57150
9703
10580
0
84065
80148
11041
29923
0
0
0
0
406905; 406922; 102723167
162993; 100505555
8467
9184
132660
11318
0
64327
55197
0
7389
0
11337
84993
3858
9718
284346
5757; 728026; 100302285; 100422872; 100422885; 100506248
0
10541
1943
54902
0
101927138
0
8520
6745
10146
83538
11049; 116150
55732
0
4666
121536
285237
3308
400242
0
4097
137695
0
0
100861544
8496
0
0
55003
0
4683
23426
51385
9814
3964
10966
84215
10210
5669
100129722
130752
11199
2966; 653238
1488
22906
9296; 101927180
8491
757
6161
54816; 145783
28683
25839
0
24
0
972
3215
0
27042
27352
23063
64864
0
817
0
60386
55295
55593
101410538
1416
55748
93587
80194
0
203274
8767
0
8470
0
0
3704
51385
647024
9552
0
6391
100506710
5873
11016
0
79650
79137
3735
2002
54906
6357
2562
10298
400756
9859; 645455
7543
51341
84807
79875
10419
22899
442184
28973
401093
7673
84547
101927612
0
0
29091
54819
57017
29928
60678
2068
56926
80254
79088
64689
0
0
5678
22823
55294
0
150465
92949
81577
3267
55608
6827
29106
100131096
53833
1797
26073
2329
4708
4617
90678
7332
0
5037
389856
11056
5143; 729966
9166
115098
23598
22899
7357
25852
11235
128
55768
57835
55070
339559
0
23585
9786
0
5286
57048; 100529211
0
84312
57018
6714
57643
0
29937
79860
290
204
253769
150726; 101927826
4126
0
9702
0
0
0
65059
0
388753
0
4255
171558
4750
360023
91574
5279
200539
0
0
440957
5688
0
149461
54840
2909
23608
79966
571
0
2235
0
56006
58497
100289090
0
140739
53838
100507114
7574
8455
7110
4437
10567
55727
400568
2813
0
646762
9404
23304
84838
728927
2629; 2630
84191
26062
78996; 653739
284716
0
7270
23469
9783
966
79703
2330
100287896
96459
5740
0
57642
0
148362
10881
100996492
9677
3837
5030
9666
132851
0
0
0
91433
10010
0
23261
51368
79671
54556
0
83695
101929709
28962
79137
27000
283209
57091
3014
116349
26258
83933
57542
152579
201595
0
168975
0
359948
0
54968
100287814
0
79184
8844
4131
10401
4329
117289
5273
5411
5650
84328
9727
51317
22907
22993
54904
0
0
64343
79707
440836
79868
23545
0
80264
22926
0
0
29781
9330
149041
6209
3326
9669
55684
221037
5910
10935
91647
6257
65065
78988
10979
7752
101928205
0
441478
101928069
51102
79159
9534
55717
284403
162282
65123
219988
9069
2309
2160
6528
30014; 64663; 728695; 728712
54996
1500; 100528016
54973; 102465435
728283
0
54487; 100302197
90673
11260
103091865
0
200933
388572; 731275; 100133161; 101060494; 101926894; 101929038; 101929819; 101930127; 101930567
0
28823
6137; 606500
55607
0
7879
90317
23243
84449
4140
286753
0
5089
100506513
390705
100506898
9653
29766
84305; 102724112
100506668
80818
54708
5510
0
151050
55636
79917
84294
29798
6867
5684
5465
101926916
5990
0
0
2677
29115
375035
55591
84124
9527
8907
0
125988
387895
0
0
2993
55701
100129516
3840
53981
60684
0
100505879
1269
401114
8854
8899
29083
93210
55863
79842
8774
101929164
94241
3964
54897
23466
78996
84516
100862662
92815
1477
7528
4799
114882
833
0
83858
4143
1965
64860
26039
0
10428; 101928178
0
642852
0
2017
153222
55701
101927122
898
100131755
57466
8602
8975
79794
10464
5016
539
100506343
768
0
54866
60485
0
4200
83858
573
1340
23020; 101929240
57653; 100499483
2707
6602
8411
100507316
0
6222
55731
673; 57670
23476
79444
51326; 100294341; 100506084
23560
113
79819
100129482
10870
147685
200576
79074
7691
64506
101927210
25911
50
0
0
728723
245812
9380
0
641977
11035
90956
0
23016
0
5892
7001
9746
64858
7375
79400
0
4103
0
2145
80746
208
221035
0
101928000
101928778
0
79868
7090
102723704
0
221656
6648; 100129518
0
0
51406
163778
125893; 100529240
64769
79989
6392
85451
286149; 100422964; 100500907
51552
0
348938
55109
11190
284023
10383
53828
0
83597
10087
2762
0
389906
25836
25981
55721
0
22907
90835
0
552889
4170
137392
0
6731
9562
0
0
0
130617
4050
0
826
51070
546
55352
10116
5921
0
64284
9748
441024
401324
51097
340481
0
400073
11014
157740
23065
7392
22937
64421
23132
254057
55904
0
6560
54998
79629
221443
84266
2593
55239
0
0
377
9131
255394
23286
4241
0
0
266553
222236
2767
7320
2582
22823
246175
0
9419
81611
3423
147081; 401884
348262
4338
84264
51399; 100500840
79089
100128988
219854
0
54973; 102465435
0
101928725
4248
3984
151050
22994
2271
54739
5094
23173
0
0
101927256
0
27165
0
6839
81931
342357
102723864
0
10062
150365
63977
90338
8085
0
143503
285943
147007; 100616388
7278; 113457
0
0
51373
55156
6734
100101267
221545
4325
0
0
0
0
157922
54820
51496
0
9942
9910
2618
9521
466
400657
83876
23190
51004
64839
4771
3769
757
0
100505498
50861
26469
0
137209
1434
160851
5076
0
51123
6923
6757; 727837
29063
63934
80318
221154
64975
26355
57492
3987
146512
0
9702
161424
3796
10539
5369
83852
58487
0
9014
10573
0
528
10765
100289045
3925; 100500808
0
7335; 387521; 387522
2070
79077
10204; 128322
79411
23495
0
439994; 642361
644873; 101929964
339524
0
441528
64783
3909
5279
100048912
8131
6905
0
117155; 440278; 101930343
5155
2155
0
0
7637
84440
0
6672
0
100506190
102724967
340085
5467
2701
0
9810
7693
100132661
92285
79697
54995
0
9649
51513
0
245973
9767
1808
0
727701
0
64343
79025
8927
140771
100874107
0
8654
80313
80233
55206
0
51547
9883; 100101267
2886
2760
0
54808
80222; 102465529
0
10527
84897
8301
55600
10280
101928513
90871
0
2799
0
4193
64343
339287
1445
138649
51317
7156
0
167227
0
10425
8925
54482
54543; 201725
283693
6898
4043
2678; 2679; 91227; 92086; 728441; 100132705; 102724197
64975
100507537
9375
908
116988
10131
286756
100130357
54856
23181
8439
152579
0
27345
100506215
6173
638
5822
0
1378
6224; 26795
25896
51259
0
10197
0
80755; 100885848; 100885850
5771
9140
57617
153910
60559
0
0
0
0
55280
80264
0
0
26086
6786
0
0
26268
84319
84948
103283057
442191
3171
10944
51773
51114
51430
4673
54962
54867
0
199704
0
100128236
51496
9019
124565
23351
1592
65243
0
2622
55009
113277
29844
79794
84640
38
2937
221223
57639
0
51006
28960
55095
64432
116988
51386
55299
63943
23080
130872
51011
55670
152273
84769
147657
3603
3843
11101
85013
0
55761
7525
196074
257397
10776
23637
100508120
80308
657
0
169841
54957
54148
9739
253639
3717
6594
92999
10618
100129716
0
6009
4193
23105
440288
8479
0
57459
0
0
57674
51281
84946
2773
11212
29922
0
285547
5636
100874314
22827
0
3663
0
84300
10152
131965
733
0
22996
114881
57763
0
0
10572
7332
123099
257068
283742
10454
121665
0
100129250
56672
5771
26495
9851
2245
89845
29888
57553
0
23038
0
51750
81669
0
9399
3077
101929123
8989
649
83636
56
113419
81488; 145781; 100820829
0
23098
619426
0
29883
3856
2626
375056
9203
10147
23195
7920
163786
64405
50999
205564
7716
7336
0
79725
8481
0
115992
2342
84262
100506428
84852
56606
0
0
9879
60481
64327
55152
51106
79008; 548593; 101929864
254065
8568
84261
0
51208
6667
0
102725022
0
79970
114609
91860
55005
90624
0
1080
729299
7428
9776
8546
166793
10251
0
5547
200894
27175
51343
473
55101
100506469
4939
285852
10849
0
58487
8536
91689
1476
23270
9445
11342
0
11342
51593
55340; 100527949
130827
0
160
22900
9712; 100507213
0
6882
158293
65264
2023
9440
3980
57532
9110
0
0
252983
7551
0
0
114791
0
400
729830
23325
79622
101928343
0
0
92105
114327
116729
127845
84167
23181
6594
8676
9214
81790
7561
23112
10018
139341
6632
1544
28991
133558
55832
51604
257152
0
30
0
0
27042
26100
0
57602
140807
4836
0
8243
100303728
0
5336
0
11099
388962
11252
5281
64747
389715
0
0
284106
2266
81285
0
1642
0
11016
29078
1452
4802
9221
79814
2176
0
55471
26155
0
1446
5682
92140
115196
0
6294
94086
6483
0
54960
64769
25941
9349; 619505
256329
54788
29097
4999
81533
23274
4849
22847
6917
8464
55425
10935
7957
65125
339983
0
54968
9364
9915
165215
0
100862704
4976
30850
116541
80174
79987
56302
7222
0
51275
23241
0
0
10840
23112
4715
60314
5523
28973
5331
25824
257103; 102723489; 102725097
101927247
729013
23093
150290
0
84897
56159
56897
0
55794
0
84988
55744
199692
1657
85442
353274
643749
1434
26060
267002
170685
5506
64326
11091
51315
84449
1737
114794
155
284900
0
10328
114112; 645840
0
51692
7918
2186
3607
0
84186
0
0
91869
3094
440915
0
0
157378
255403
9063
100130522
83891
23047
64924
0
80306
1460; 58496
4913
55275
4090
9020
7030
26063
79875
0
10524
79902
2177
29914
10019
4296
0
22884
1548
101928649
0
11311
129642
101927129
6059
7110
0
148189
80306
5351
27006
114817
51174
5326
2648
100996694
7156
0
83480
283232
159195
10328
8636
101927040
9662
4779
57095
7592
5903; 84220; 285190; 400966; 653489; 727851; 729540; 729857
7110
0
687
51611
23080
0
0
92017; 101929304
254013
79726
54464
7027
11017
58508
5584
11280
118881
133015
57799
79650
0
125950
10923
6234
0
112840
7336
101927537
0
54675
90135
1497
57125
9532
85441
8313
9135
64779
22992
10587
91151
10864
84771
5609
0
25807
0
0
51027
25930
400748
54748
0
6621
284926
8568
123876
3313
79786
5899
0
0
0
0
16
146057
4666
92400
92906
55146
7317
51069
60673
2885
222029
0
10138
11314
79039
4668
27032
115286
26058
201516
10084
116254
115106
1768
11128
414245
118426
3811; 3812
427
0
4216
2580
0
155006
23411
149371
5134
57139
3094
0
83417
0
0
0
79904
10059
79991
162655
100874069
0
55762
60672
4850
259
84787
27128
9203
3183
200933
4191
27148
84916
9556
6612
101927499
0
2678; 2679; 91227; 92086; 645367; 728441; 100132705; 102724197
0
55174
81689
25828
5635
79591
6646
6520
643365
58525
11068
0
79810
55161
79987
2356
57415
84706
49855
54700
200558
5127
0
254394
101928449
0
0
0
172
22996
79871
7767
27335
4289
285965
100507584
10922
9957
91862
51295
0
100129654
256815
26224
100287177
6182
4738
28985
84891
64241
10591
79571
11186
10640
1479
7323
23332
8664
26338
93474
0
5481
22931
91860
0
134492
51747
0
55308
29964; 100188893
8559; 101928524
6641
647323
80349
55339; 84826
222389
439931
51510
64427
10732
9570
659
11020
145873
5529
8428
23469
0
9885
5537
51495
5822
23308
101927870
116519
8876
6391
26123
140612
4179
81689
101927122
124446
117532
7448; 645832
11056
51657
0
0
100131998
7355
0
59286
55140
0
5866
54811
90249
10471; 102465501
282679
83737
55332
667
147007; 100616388
649
101928191
9878
55869
54903
126231
22893
0
5888
79607
0
51167
26958
801; 805; 808
64776
54476
84619
80772
100505783
100128782; 101930476
4194
7006
116064
4790
151295
5162
79892
55328
53919
23102
84622
56666
0
154214
245932
80111
84923
84105
90806
84231
4991
0
0
0
6002
5757; 728026; 100302285; 100422872; 100422885; 100506248
57720
51290
375190
7181
27030
55876
646214
54758
29101
10962
6801
64109
144110
11105
51013
30817
9825
6450
9921
6576
0
55671
0
2597
80094
50855
201243
10682
29080
8887
25941
55196
0
51592
1902
119504
84901
0
388569
417
53917
4522
84000
128308
51755
56006
27335
55199
26528
5500
0
100507564
100861541
3587
64763
51096
0
79157
51668
347853
11146
8733
11101
0
252969
23151
10984; 101927338
8724
124454
824
503542
91252
0
157697
64940
51762
84230; 101927933
10658
0
55855; 404636
114987
8019
84313
101929761
441263
5528
6815
7135
140901
1186
0
0
3077
0
7266
0
29087
10588; 100528021
54998
256646
84629
8760
152065
80263
25963
0
260436
0
0
0
23354
1983
1161
7799
342184
25855
9049
55250
0
619455
1499
79854
9898
10844
101928537
50615
9632
10802
138050
55848
1559
140803
51032; 63036
5297; 375133; 728233
284406
1774
0
54555
4712
5439
60492
101060091
56257
5717
51755
0
0
2178
1588
54440
84299
283337
9092
58525
4338
169270
27004
0
5962
83873
6897
54661
51119; 155370
55327
8733
81565
2630; 100510710
2117
84913
56945
4824
7203; 101927137
114609
23786
0
5875
0
100287765
84132
54480
57226
1998
9158
26579
0
54556
161882
8747
10162
11079
5923
6207; 85388; 100508408
57533
101930421
0
8761; 100996696
0
3581
63970
148137
30001
1802
7001
23583
375056
64210
284630; 100287898
55279
10402
140735
283232
10291
100996485
54014
0
115509
221785
388591
10287
124817
54929
126014
57827
0
140947; 497189
55687
3653; 6638; 91380; 347746; 100033416; 100033433; 100033444; 100033450; 100033802; 100033820; 101930404
1376
9950
55316
2870
23542; 284939
26521
100873954
60682
654433
285154
219899
2689
55343
83852
4070
0
1390
23184; 102723954
134637
100288123
0
0
253832
81929
0
0
27258
8087
148189
11234
79677
375790
4836
8992
0
10072
0
3837
8661
57231
57835
4771
50862
54467
7485
9647
9640
22913
1201
60313
100874433
10089
6191
55676
0
23443
84232
51160
55663
0
51143
5256
25981
84874
23080
4141; 102465454
644096
165055
57591
84705
6100; 441212
57610
57002
4113
79885
0
0
0
22806
282969
412
51633
9907; 100616465
23600
2794
101926912
9500
6871
6714
0
51733
90121
0
128486
84259
23560; 91734
120379
54737
6924
644090
9439
7064
93973
0
0
51517
28991
94081
101928557
56913
79736
5383
128338
7626
64062
26148
54520
2521
0
10821
79893
55825
1207
7178; 101928826
205428
51052
494115
57455; 100302210
51643
0
285237
331
149086
132112
550631
22823
64129
55251
286144
200728
23012
92002
353088
56672
11027
10254
51097
0
497259
2098
4633
246
0
0
0
140688
166979
6745
0
0
7965
0
0
117155; 440278; 101930343
954
0
1839
11282
51495
6757; 10214; 727837
26292; 81025; 100527950
84902
5905
0
1773
4983
55669
54752
51540
5527
1876
124454
3482
0
0
8985
79363
0
23023
0
51491
51657
9205
51134
23431
10179
501
23408
100288490
101929747
339978
7760
79707
199221
55652
10735
23013
55632
127
55065
9742
83734
51642
10811
0
645321
79104; 692215
259239
100505817
10762
1856
80332
157697; 441310
10128
51230
83903
85865; 101927446
6155
388698
0
5610
89122
0
6655
55612
9474
0
6945
11179
6418
9575
9570
80216
7709
84901
11258
1798
2961
51082
57551
29966
342926
79770
26233
126308
55269
11057
3015
10667
7090
80135
0
100861553
150864
147991
403
4175
0
80153
57217
9448
8476
100506443
11238
83549
7478
101928079
0
51075
8895
23299
140846
338653
0
27257
54516
128637
3292
0
11154
166968
0
0
26061
57107
5695
147525
84987
6711
54455
23215
126070
22955
2122
0
8434
28981
203062
9683
768096
23102
3492; 3493; 3494; 3495; 3500; 3502; 3503; 3507; 28396
285367
427
121536
79081; 102288414
727957
124637
171546
9453
1659
84529
11164
51062
90113
28989
0
55770
0
0
81894
0
0
50840
23080
8514
100689073
100507143
0
4297
0
57462
0
30827
54816; 145783
56904
57542
55706
63916
0
0
5903
23412
10308
9649
4215
51091
10658
254394
5813
22947; 26582; 26583; 441056; 652301; 653543; 653544; 653545; 653548; 728410; 100133400; 100287823; 100288289; 100288687; 100291626; 100419743; 102723449
0
84872
55000
6238
11102
1069
4957
6596
84920
5894
0
114915
51020
84131
84912
80304
23365
1810
10802
64750
10730
22863
8369
0
4714
23119
440602
7757
8821
0
284263
4534
5504
9373
0
9167
466
57542
22884
58513
164
10988
3093
26002
0
0
23200
58491
92979
3495
60509
124801
112487
55341
0
91869
27166
100861548
7453
4048; 101928830
55180
3660
9757
0
440515
0
60485
0
79654
9968
0
0
93643
5873
55681
266553
0
81671; 406991
0
84259
3050
203328
0
3060
0
6881
5162
375323
25832; 100132406; 101060684
79912
528
0
10513
84159
79269
27128
9777
26234
647219
100287808
0
55230
0
29991
0
101927150
143187
10755
128077
9127
91603
7551
0
3354
10929
26127
163081
8726
115294
26524
5814; 100616393
0
0
101928487
8243
125476
7727
89890
102724312
7030
3633
54520
0
3073
100505918
6368
55672
56704
641371; 10965
23189
0
84793
4864
729082
148413
89857
79646
54520
0
387496
23092
136371
0
113201
10452
0
84545
122830
1912
686
92017
339745
9282
8313
6801
121273
10114
0
49854
146540
57587
257364
2677
100505633
9125
90527
123775
55090
140739
6210
254013
0
4719
102724162
64430
0
10636
0
124808
101929153
79735
91404
0
132954
2935
79613
10498
9166
0
55632
63940
10896
53371
3284
0
0
0
10695
644794
83541
7337
56889
23141
92797
0
0
55161
112724
54973; 102465435
0
23741
9204
221786
4926
0
221938
100996263
27113; 100422832; 100422899
54947
84614
63874
126731
0
0
57335; 353149; 101930296
0
55862
4084
2172
100507240
84449
25845
374868
85459
79085
54538
0
5664
253143
6715
6799
197187
2665
0
197258
593
89882
1739
402
415116
2677
3735
55269
9570
79671
0
8538
7690; 100506639
100128081
9654
7768
25820
23521; 26816; 26817; 26818; 26819; 728658
0
0
285598
158506
64848
860
0
5830
29100
0
405
144108
6801
101927451
90321
541473; 100101148
1810
0
51247
729614
23215
90423; 440862
121274
0
0
199
9551; 101929716
9738
84548
6789
26090
0
80095
0
55020
10533
0
9968
25828
208
57798
3052
11128
11231
1891
6184
0
84868
115861
6005
0
6882
0
65998
0
5529
55142
84833
122953
51647
9807
65083
0
10614
81542
2595
6549
150465
51276
55827
388
101928200
65095
90271
56927; 102465474
54815
54994
1729
0
5436
65268
0
100130452
84376
6185
0
283050
0
0
5795
9782; 724102
10917
1385
0
254013
10905
79018
55830
64478
4580
1024
101927682
7468
84172
11157
6016
101410538
148327
3565
0
8266
0
2825
50804
765
29998
101930026
79954
29985
3275
284349
10228
0
0
10078
9321
0
0
0
8131
0
153241
26009
10781
0
54808
0
79086
23078
81605
4676
101928222
0
0
158358
2821
8452
55258
0
22992
0
0
55626
58495
84181
11168
55668
101928865
115416
26003
85464
58478
51668
375513; 728411; 100996497
80205
10136
144108
340206
0
55681
140459
51406
130827
23032
54845
0
0
84293
10618
0
23161
0
8050
51499
51096
29068
157680
3927
22894
144406
0
0
26225; 101929356
26268
90060
79713
0
149603
55096
4713
538
84193
6629
64770
29945
91353
0
0
7770
8704
79637
8434
3140
80862
801; 805; 808
100505876
0
11083
8398
146513
0
2597
0
57727
6597
8560
23223
23410
5607
57149
830
29946
254312
2168
5955
7323
84328
149175
7716
84725
101927494
27
116228
25978
89970
10055
7057
100507290
9711
0
100506681
122769
65264
9361
0
9374; 80864; 100532746
55520
100133315
10081
26266; 647087; 101930655
54487; 100302197
124491
176
130951
100505902
143684
25924
0
100101467
134265
3868
0
0
51603
5170
10975
8030
5286
0
55146
51023
93010
83892
164091
51172
84265
54470
54472
0
23215
28962
0
79989
10001
80143
5780
5465
6535; 386757
79915
147923
51069
0
55366
3836
79814
147947
140890
51124
148254
10412
54700; 653390; 730092; 101930306
51002
8270
11128
51106
54908
64708
23072
10352
10273
55573
10206
55841
545
10746
9812
0
0
2595
2339
128611
80117
0
56922
64282
0
134510
50626
84108
0
6884
57161
10627
144363
4736
10992
56658; 79897; 202658
0
60558
83850
4849
79587
80817
103910
23307
51109
9360
23598
2252
8945
7798
25796
101929116
340591
64744
219541
81875
54741
254128
100507267
2524
9337
100874291
5683
79639
6929
93974
63976
0
84324
63916
3568
23322
255082
169200
0
60526
23365
27342; 154881
5195
148137
390637
161502
6257
0
79903
51011
55907
283387
6780
0
613266
55900
0
9419
7770
203245
54841
5889
10671
122809
0
101410535
84109
641515
338579
57623
80201
101929280
55266
81559
123169
0
55760
53349
342371
377
0
100131067
50636
0
6811
5927
93183
79837
25898
2543
399821
25829
8471
29777
0
23408
102723932
6881
25790
157922
51018
169026
253260
55900
100129195
23521; 26816; 26817; 26818; 26819; 728658
56604
406970
9652
29883
284252
130612
100134229
2987
6693; 101929889
7322
10975
0
0
126298
2811
10475
23556
0
11313
221416
57805
5573
6865
55855; 404636
0
85028; 677825; 677838; 692073
2186
6837
1678
0
11180
23119
1456
257218
23576
8635
440
0
64757
4700
3104
0
0
0
6794
0
7293
5873
114049
134147
3766
84253
3895
84928
0
90580
0
10890
29761
10001
100131733
79672
23435
60492
79934
80227
7259
55293
64860
171023
201292
0
83416
7323
10578
79819
55102
6623
64150
140691
686
205327
7879
126299
0
23403
158405
51130; 100302652
10960
3843
27069
0
0
7348
58515
57700
7515
4194
140823
0
10172
7542
148304
115
4637
51118
0
65250
170463
5770
23318
55055
51592
55308
10007
64417
101928464
10489
7075
64895
0
9255
219541
23673
0
1395
56986
84132
115024
55187
11257
54521
54978
56942
9854
0
219931
8487
10277
3077
222068
6009
0
3188; 100529097
0
23307
57634
5256
8405
7567
254099
60626; 102465445
51465
3842
4696
55850
317662
3718
1605
0
25876
81931
84640
94239
9698
3925
0
1506
54953
23456
0
0
5914
7475
161
85403
81488; 145781
0
0
54801
80146
80218
4287
26088
11161
23099
64795
64963
55280
217
0
400761
0
55705
905
26057
9175
0
26995
10483
55845
56897
55367
51230
10730
55176
91966; 541578
0
0
0
55174
5230
0
26071
411
64766
79676
255743
8883
11243
203069
5435
146956
57128
3621
4524
26953
5531
57621
55660
3837
55266
81894
51442
56
387638
93
91612
100130889
23263
0
11064
27241
90480
387601
7043
55742
0
54811
7403
0
80318
81579
8570
7707
124152
5018
143187
0
1737
148304
9130
66036
0
79974
11148
283461
1956
100131801
0
6169
0
873
5705
6652
266621
1555
101927157
54482
113201
170506
5228
26173
64764
22984
27341
10489
5989
4716
10291
54663
10691
55291
3313
388789
0
80349
10164
84896
100506046
79598
64324
125058
79269
100507534
57567
55855; 404636
26263
10054
23155
728190
376940
3156
55082
2782
657
221150
10670
9635
91782
64375
2568
0
6799
2744
10200
0
0
0
0
54805
382
6867
122553
0
27125
203238
136647
54627
0
1994
1633
7529
285282
0
0
284385
79929
84964
54516
7592
84220; 285190; 653489; 727851; 729540
25948
80764
11272; 100533464
63904
0
100128653
79818
0
0
84804
140612
196528
29099
223
9389
0
0
10393
56171
0
91949
0
7586
23112
10351
1431
60491
23660
79670
6636
0
130535
0
4691
2760
2617
27069
7597
11218
51780
9486
6455
673
51490
11334
54921
51365
4820
55109
25959
348645
55692
53339
146853
100862680
100359394
169981
5936
64895
54896
0
3309
400960
128387
149563
0
84239
0
23165
130916
146198
101929112
140461
257169
147694
51604
53840; 445372
421
401629; 401630
2176
101929684
4351
286101
6046
5682
4811
220002
1291
0
84240
10946
2209
54059
10307; 102465499
0
122525
206358
83752; 100507577
27292
1211
6872
91137
0
78999
2101
359948
124245
51275
54961
101929325
0
2339
9328
8562
0
1455
101929083
283254
55758
80232
8878
55695
0
54968
101927084
55520
100272147
0
10617
84318
9063
256815
83742
127700
0
100128893
200035
662
9096
23196
0
3014
60481
79036
84681
50840
0
0
22908
112858
648; 100532731
0
10011
0
0
692159
3816
284900
25778
160760
23512
5901
390980
2528
9690
219771
64328
158405
1263
1339
11079
51622; 221960
10137
10691
116511
100507602
23093
56169
0
0
401505
79092
10147
5545
0
25920
51236
9683
80219
6167; 100506548
26164
26751
55297
54934
56160
148189
0
55245
8934
81617
0
0
0
285148
10575
102725438
220382
54971
100506469
7559
1836
51429
51107
728568
0
0
4710
10421
100130872
5130
56001; 728343
57120
8669
170393
221078
80021
10096
8731
6878
0
9855
56005
85371
8803
0
6621
6141
5301
9907; 100616465
150147
43849
3842
90624
4802
6016
22941
51531
171017
101927342
23234
0
51397
9152
0
58504
0
8034
10747
23200
11022
8882
129530
3607
4725; 6134
572
55272
0
10795
286009
25949
0
28958
81137
11136
4773
54680
4782
285989
0
6143
0
8994
8314
6643
51182
139322
0
221908
27012
1181
81550
4166
0
149483
6786
23474
81532
11160
0
4818
79591
3626
55226
51218
387723
54940
0
3537; 3546; 26586; 28823; 28831
27246
23169
0
80204
92305
116842
112849
9391
28966
1788
5810
3963; 653499
113235
251
9522
729967
284242
54499
112574
5110
285954
84527
92736
0
200933
30001
57102
79637
246329
80167
101928303
55238
6018
7337
1603
0
4584; 57876
100129034
8128
51533
2321
79178
55163
0
359948
0
84079
26092
11165
0
280636
93624
53344
160065
254359
23647
729970
0
147700
100506406
93034; 100526794
55278
11281
6670
3702
25888
0
5296
9031
80298
55973
101929260
0
54879
933
0
56888
0
145748
0
101927117
64756
9889
57473
53832
100130428
339327
79034
4089
10180
2002
7175
256710
100506730
51592
8315
26519
0
3492; 3493; 3494
6391
0
147949
5639
220213
9425
692158; 751071
55342
6095
9778
0
221272
0
64770
26100
9908
5252
0
29107
55862
54495
5782
55234
3080
133957
0
55191
55294
0
3858
0
49855
84146
0
285638
30833
51147
91748
29104
84243
10036
283687
123606
23559; 83444; 100532735
0
79109
0
5194
57403
51106
2132
2833
1018; 100529145
1350
0
23304
55660
57799
10432
5817
0
92154
54764
7707
7392
100506161
0
55718; 101060521
6233
5818
94056
5203
51105
57120
0
23759
9813
389458
84950
50809
55748
55854
1347
0
488
162989
9276
22877
51574
4644
57157
11102
9813
0
3174
79731
114885
5438
8886
23185
0
4799
10988
5818
9436
1108
81573
64925
100128977
2673
114781
282991
84920; 144245
1453
7798
26275
8816
148189
3146
2969; 2970; 100093631
2243
51522
54471
152518
9448
57697
3608
1778
147965
3183
10915
0
0
84436
0
0
285352
65996
137994
83892
4337
79912
54979
90075
10524
2033
11267
9673
0
55692
79840; 151295
1758
27249
164633
0
0
116225
81605
8763
9641
8609
221785
10484
0
285692
8569
57532
0
10531
6217
55164
10827
285381
0
116150
84277
331
5275
9943
1173
0
123096
9487
0
3483
280636
8226
0
26272
22926
10456
56941
388567
672
4848
220906
79009
83985
729082
57181
117584
101928045
2582
23479
51077
0
0
54509
0
0
10282
27304
23613
0
60370
0
0
5298
9786
26747
390927
10947
79609
101927603
101929147
7586
51773
27034
253868
0
9570
83856
222658
79934
643677
80306
26054
788
8723
0
54832
0
64710
7398
0
57010
0
64343
3364
65220
0
1153
0
79874
79807
64773
728353
374291
389895
2678; 91227; 92086; 728441
63891
23613
384
132320; 101927137
0
6443
6950; 677812
51808
0
7423
7874
2346
63035
5000
84861
10152
64224
8013
1352
0
55334
51022
1874
10120
10735
29071
266553
2993
10109
84925
10042
118424
54972
150290
9524
65084
11169
996
4076
836
8824
64090
7525
0
0
4025
10499
5524
23347
5160
10771
84765
2309
101927760
58487
642852
56945
154807
51635
4683
55622
57817
84614
63925
155051
6693
51029
90441
231
89941
2220
374659
1727
11011
5046; 100507472
0
221302
554206
10772
79710
58493
22877
4678
164
5481
4817
9654
158219
26092
6100
0
10910
55325
80025
25778
55023
23129
0
51382
55727
84727
54896
56993
8498
51082
55696
8532; 27201
26130
84317
5530
55695
8396
285367
0
0
9804
0
92340
30000
55909
9474
148254
80210
0
3455
79047
160824
0
0
23369
11016
6683
4200
84376
0
6915
132612
0
5753
3568
64858
283587
4040
55027
835
29911
1841
56970
144809
11215
64768
546
23207
4204
0
266553
140706
0
101928476
9208
22888
3500; 3507
440073
102724561
0
2005
345462
56623
64180
0
389541
6902
0
0
81285
90204
0
284498
0
8269
255101
49854
2063
0
0
6547
83862
23287
51117
8604
0
1285
8293; 728492
369
25821
51608
64863
0
0
80207
143384
220972
57602
284131
55968
90338
84647
0
55661
55212
55252
10211
64376
5879
0
0
10111
501
0
5609
5516
414332
10952
134288
0
84878
1147
196743
55257
0
23283
114791
5369
375318; 653437
339324
7879
23395
51010
25819
259173
401152
22929
10026
11253
112937
23542
4544
55775
7019
55130
0
5985
220074
10238
252839
55354
10905
23759
51526
1353
402055
64601
6827
8314
23035
9701
54758; 100129637
26984
7392
10289
6309
80306
189
846
84905
10750
0
4099
0
0
266553
0
84643
256369
5650
168975
0
0
5004
55337
7329
51382
51256
54742
0
6666
3263
0
9517
9847
124404
23390
85019
58509
5108
80012
8887
6428
5037
1434
84939
518
5770
6597
100129550
112495
10169; 25764; 100302254
60680
0
25824
5966
1595; 401387
10466
634
645644
4520
0
26494
51684
60674
147694
0
83638
9419
56882
3420
6742
0
0
23331
55324
280636
8760
55328
55181
55236
9990
102724965
229
11214
51635
0
5916
0
27352
7553
200030; 728841; 100132406
0
7520
3516
84062
143884
57089
51343
9706
5719
984; 728642
10406
124411; 100132341
10390
8504
123920
192286
132014
655
23264
5867; 10638
27246
2767
347734; 100616124
58500
1452
0
79607
440738
79742
23235
9968
6755
65094
0
10045
23271
389677
85367
10642
128977
90956
55339; 84826
54780
9073
5655
101928663
7114
0
359
101928031
5387
5188
54973
0
2998
30000
387032
55659
400604
5982
0
6399; 10597
8100
0
0
55759
29117
25939
51684
0
0
10922
4953
5890
23041
653121
5371
0
26058
10556
23060
101927507
26048
9470
0
29018
0
80273
6232
7551
3301
55757
4719
7579
83737
6654
163702
0
0
124359
6715
50808
5826
56996
7267; 286495
0
2683
2940
23001
5298
0
6992
3500
80830
51666
29115
10483
79981
5533
6949
65117
55205
51652; 100526767
585
51400
338707
79796
3796
51182
3455
0
0
8398
286319
84168
54900
7745
5230
27166
283450
84869
55591
10623
23511
57232
171017
7170
91368
246269
5562
5687; 9692
881
259282
152217
3383
0
0
3476
401124
56659
10117
64064
51710; 101060181
3158
10885
283377
6885
0
51260
51151
7813
0
65988; 79724
84947
3514; 50802
81614
0
51690
164592
285512
0
731223
5542
51270
54165
55033
79269
1457
1389
5431
7965
51011; 151313; 729234
0
9617
8701
2517
79896
55119
27244
0
55030
90736
374
145567
1994
136853
55957
35
80209
403323
2117
285343
101927320
79135
374875
400643
152815
731
9960
2967
81573
9655
80167
84134
10274
23509
5618
0
8517
55777
8738
91860
0
0
90780
9647
4641
5201
84552
0
0
7737
100507584
6895
0
0
138428
0
140687
2885
0
7767
114899
0
51272
8028
2935
3192
518
117194
85360
197320
27345
101927934
51805
85437
25832; 149013; 284565; 400818; 728841; 100132406; 100288142
10785
84815
4152
6605
5045
147694
728489
56941
84865; 116540
400949
83692
84916
1211
3189
9140
3753
64852
64375
23094
5504
0
10524
23275
53834
4775
55611; 101927673
56339
8675
998
80335
378708; 100526739
157769
0
84895
4318
9096
55236
51077
192669
26128
55623
1736; 677835; 100847052
0
29931
2130
8725
9655
10190
56061
2683
387921
57187
0
115708
0
6359; 348249
10737; 10740
100131096
205564
144453
0
3658
55338
3837
4298
23593
7699
386753
90987
133522
10569
112869
254225
64419
2224
5778
29057; 727866
10425
25936
0
3709
10057
25962
150159; 101929373
11097
7771
23528
0
401320
23545
23404
54464
9988
4763; 101930150
5292
64499
643155
5578
84851
26469
100506142
51108
7259
10588; 100528021
84342
56946
79364
2584
80777
6950; 677812
2342; 100529261
102724021
0
221002
0
0
6432
5526
51251
5651
9419
6397
84276
54148
79939
0
80724
57531
116224
113419
8045
2926
55239
79659
51143
0
84296
1161
0
0
10902
64837
539
56731
10726
10651
6731
0
6397
10368
6487
10419
3786
254048
1105
84967
4324
64853
85320
7518
54879
114609
864
11137
171023
5701
50717
51324
23476
57602
29775
101928651
51078
54065
84305
5612
5747
10154
90204
8655
9064
64418
148867
26225; 101929356
54977
80017
55654
7355
130814
29803
25820
1797
25764
1120
286053
55109
2768
388695
0
11054
7621
10944
9937
162962
6305
196528
1211
489
90411
55850
163154
55660
3146
0
55585
0
3251
245928
0
81846
81555
23063
101928689
5537
91369
646762
5786
25875
0
9699
63967
0
11313
91404
0
0
63929
9416
23499
79939
10101
255022
10201
10654
284106
100289098
59348
25827
1355
253769
1022
0
6949
5965
23099
51651
9570
54734
10126
317762
0
790
51099
23169
79882
84064
0
9678
6396
0
0
7755
169981
116115
10907
2041
8651
9730
165918
4899
654
10454; 100506472
130916
10114
166378
27079
541565
3954
7741
101928012
284307
160418
6829
6419
5860
254439
0
79814
94104
94239
7567
204474
8888
85026
0
55937
10564
48
22933
7109; 102724200
26230
0
0
5721; 102465801
84775
84277
283038
26716
0
0
493753
29954
57703
79872
0
115708
8683; 283459
284365
5443
0
440574
9342
79894
55693
23503
4904
60560
54780
2717
401463
51058
101927125
55501
2981
54765
57704
8629
22
23530
124602
4253
137492
64342
57003
23392
400581
29126
24144
25793
3588
125228
80254
80271
171568
1983
4155
537
51631; 100996928
136259
6574
148223
9776
142910
10389
55421
440957
9416
0
23248
9925
154791
5728
0
388591
10487
84334
57728
0
8443
6801
100316868
9125
54617
5434
84315
5695
1478
6873
23155
284076
219927
642852
51593
120227
4800
56906
254240
54784
84818
5223
1207
55892
22850
8724
646268
219899
9019
0
0
5250
23168
83642
835
119395
7532
54545
79258
5257
283232
1983
0
132200
573
0
55757
55256
6801
23081
8799
113510
84298
286135
3460
151525
1154
509
548645; 552891
0
0
83752; 100507577
23214
9887
29937
65996
55291
0
7095
0
90639
57546
0
9780
0
80745
79893
79009
170082
207147
152992
118460
142679
23309
8195
9381
51104
51287
54497
79368
92703; 653659
27348
4946
54476
7112
84865
55156
4076
10190
1211
202018
101928069
51634
23543
0
0
55780
9904
0
93953
1659
100505641
8976
9575
155400; 260294
11257
55755
27163
57798
0
26508
0
5387
0
256281
9813
115361
121268
7528
124540
127262
7352
102725382
0
0
83658
2738
129285
6059
118672
403314
5862
10513
101927360
0
91368
0
23241
158572
55709
7405
127933
4287
26268
124454
81669
55854
26273
58483
3842
0
9867
55056
3705
55781
10632
100270679
0
0
284695
79133
1938
0
401320; 101928623
9917
7763
25792
51326; 100294341; 100506084
143187
23583
56099
5469
0
0
10063
0
283045
126626
0
259197
27005
89941
54583
51
4613
3313
23383
0
146845
100506413
6612; 6613; 101929087
51128
10772
83986
80823
84289
80820
51305
0
9318
8992
23161
0
0
27125
9615
57143
90809
56666
10471; 102465501
79639
399979
91137
607
96459
4668
84941
23358
8428
58492
411
5710
55174
23160
6597
3842
1968
0
1785
2017
6430
2186
112479
51163
4723
148423
285195
63928
7073
23192
85465
730961
6290
23196
7871
7475
9570
10775
2110
55274
115708
84464
137964
55578
171023
50511
51367
0
58509
64779
0
10273
80726
100130370
26608
84255
81555
5898
0
0
3459
9321
100507057
8721
5024
5742
2948
5283
729970
26984
22884
100507600
119504
3033
0
6433
0
100101467
8293; 728492
55668
4882
339779
0
6248; 84301
0
63929
89870
81603
100859930
55831
0
10020
55750
84888
5573
115939
79000
55084
6665
51225
9898
23786
3663
10992
79939
7750
11016
8621
79684
6234
79587
2132
388566
100132352
5529
0
102724587
10738
1585
1576
50810
4763; 101930150
91151
8216
0
0
10151; 220988
0
8658
10248
0
9730
25911
0
401387
7415
54920
5805
55650
8766
2260
283357
0
0
54502
2957
79675
1954
11277; 84126
2840
0
101927597
51228
64783
573
0
0
51657
79086
6133
3421
84925
59347
55768
0
54961
56985
81873
9328
51105
0
5684
29068
317662
9875
0
7001
0
51372
1979
91283
0
6732
6730
29855
80895
3581
10147
5277
81790
643837
9453
4350
90637
5683
348801
54475
57478
54971
5432
57506
0
100507321
101929341
29952
2145
5565
168455
0
5290
7695
7565
54815
0
10379; 55072
0
100505746
11102
2802
55210
84077
3880
0
22927
5326
10884
80856
83544
1032
7554; 100507739
10096
10109
26003
0
151254
30849
7169
10825
54555
100271715
200035
5210
0
7110
940
0
9063
2117
5690
10587
27332
0
5562
0
200765
54971
285237
22834
54853
387885
9654
10766
4261
5989
158809
6609
23609
5706
9517
23774
0
25898
4703
0
140775
0
147409
159963
79096
9409
2931
0
80125
84498
57019
254048
9129
10092
2915
30001
0
29943
0
5433
51727
5225
101927929
26341
22870
11253
10208
644714
0
55898
10548
79022
57062
157753
4134
6530
1964
2923
92595
7559
57711
57534
0
55858
55831
23556
643988
26234
285972
10063; 64091
8996
9218
388558
26073
207063
10151; 220988
5771
440836
283450
64951; 100534592
9993
11083
0
8834
10061
23272
8227
8880
9512
1967
8848
26015
4711
3093
84950
253769
8725
1329
159686
151987
0
6047
79068
0
85461
51315
100996506
100131827
26273
10239; 100526783
91942
57129
101927503
113402
54822
3073
51434
0
56888
5411
56474
51477
348761
79931
29919
0
57019
127396
6862
23093
101928221
0
23385
81889
55095
1657
0
0
503538
3508
88745
0
27335
0
8774
127687
9169
23774
146336
2121
5204
55634; 641339
7337
56946
5303
64708
10985
51263
0
84901
100505534
23585
90231; 102724984
79415
7316
0
51808
126
0
5356
10106
6917
55017
6015
84901
0
116444
8087
51091
6801
2
5062
101927416
0
5930
79042
55719
55802
0
27236
100287932; 100652748
51601
3910
0
1786
56681
79590
6821
10099
30827
9295
0
56893
7268
0
6667
55798
83608
3823
91283
5885
26135
2849
79954
0
51200
57636
283933
5810
345778
0
0
9987
51366
5498
200197
0
55593
0
0
0
221241
22880
0
90701
51324
10989
146057
883
253635
0
79694
0
266917
55153
54926
100169989
101928403
23028
157983
54926
1175
29965
0
80070
84861
5777
10224
27346
199870
0
5538
56262
10520
57097
0
8192
171019
27072
51343
83942
196074
3500; 8935
0
55374
120534
0
163051
646023
10094
0
204
9070
641372
5253
5898
9295
374618
10388
0
0
10005
79596
10171
84626
342898
84931
2847
7419
84904
6477
4082
55692
0
0
129303
27327
57594
80254
286257
0
221584
84172
100873964
0
8554
147929
0
101927710
54586
57708
55958
3032
154214
54737
9534
387338
7763
84293
284958
81573
23788
10066
10807
7415
10658
54707
25926
2332
51510
9842
22823
0
286297; 100133920; 100996643; 101928195; 101929583
127
101929406
10469
55031
140838
221120
7335; 7336; 387521; 387522
7593
51657
0
0
10665
0
140564
101929488
154007
9567
54998
64754
9960
55702
100507321
8662
4221
8315
23186
91875
63924
0
65072
100129250
25943
51318
0
646268
10380
25917
23528
7507
51400
4717
8435
3858
6288; 6289
5049
93183
5269
25874
5207
0
9929
25836
80005
64800
147906
11172
91754
0
7019
79027
51231
51091
64324
91582
55735
6421
0
51300
101927249
79631
55656
101929747
90326
94081
84167
1896
51574
5657
202052
79810
81887
9898
51611
6926
51643
0
55252
51669
55578
4899
6605
55171
10598
5764
122704
84991
4673
128338
51340
79949
0
10955
79709
6182
84292
4641
55154
147179
7296
10205
90701
23386
64112
1983
10015
8460
100506229
6741
84888
101927143
8690
101927735
23545
0
5870; 84084; 150786
0
11183
139596
4191
402415
51019
0
130813
5595
83941
140628
348995
375748
3275
111
283914
285753
11319
7177
55023
55254
54780
10527
2235
51028
54942
144348
79933
23731
0
51010
23025
84135
1639
0
3998
57536
0
414300
23513
6728
829
81488; 145781
5607
79618
8449
29940
2720; 643853
0
10006
79591
0
83479
101927651
92399
5253
286059
27023
1553
9653
9617
101928457
100505718
127
3495
0
23118
64779
10897
0
1911
85365
4947
55771
51631
7627
653240
28974
0
2218
221438
219333
222545
147179
343099
219931
7511
10178
0
121599
2739
124512
55954
2956
9946
55998
4520
55312
92342
1571
199704
867
5970
55897
22907
0
55211
0
7701
5160
51621; 100499221
115201
1819
4702
140459
0
28514
257415; 728066
26018
81602
79828
8202
6428
79892
0
55664
114882
163049
2263
400027
27341; 91695
387263
4595
6171
0
0
9209
11313
4287
6738
79139
11340
220594
0
0
1211
81888
91408
55246
51168
54455
23450
84524
8315
8894
374354
4594
2852
143888
0
0
100128175
1616
5495
6427; 693221
10273
387082
6868
51759
51650
6426
130507
80821
9360
55161
27190
0
55193
26175
51025
84365
6421
6421
5939
1401
54904
2189
401152
0
1665
472
51061
91050
11070
93622
0
10466
0
64343
0
0
90332
11021
27107
5685
51265
54826
10047
27229
249
8634
27301
331
139322
7559
51109
56252
4758
1271
101669764
0
23112
55278
55692
2976
54108
8677
11162
90956
79943
5361
283483
0
8195
83597
26267
0
54165
1175
27005
283777
27429
25780
0
80212
0
2058
79848
941
101929111
79982
0
0
0
0
23133
10290; 100996693
401541; 100128361
256369
0
10540
55145
27004
339487
57209
140706
0
60482
57461
79882
23038
414777
51204
10001
6097
83983
6714
5689
11334
79370
80011
27095
830
84309
6556
0
10920
51315
54872
7520
9555
2815
100132815
3364
26248
0
58531
0
11154
81926
55968
8648
10766
7184; 100500842
205717
4149
56647
8481
0
11103
29035
0
23252
81893; 387254; 100271836; 101060604
51447
8076
29775
5987
51548
0
27340
6203
131616
0
23451
1729
0
64708
79230
10922
49856
84465
51329
128859
2804
7319
7247
56063
0
0
221092
23603
0
128869
5870; 150786
5576
8846
84851
5194
286207
64960
51304
79663
27258
0
283951
0
0
79600
4673
254170
29071
0
84233
0
0
1121
23382
1485; 246100
51702
9422
84236
0
3621
101928022
23272
84809
79101
11072
0
51735
0
56947
285148
6051
65008
9052
3516
0
26130
509
83707
414243
4993
219402
8892
10137
100861552
2249
158293
153129
163087
22927
9054
0
122945
339766
4800
9377
3184
100130691
653308
0
6642
0
0
84246
516
51150
7332
255812; 440993; 727956
0
1390
55743
100874014
90678
51643
80011
94026
0
83743
79796
6185
9683
84065
381
3249
7627
27252
0
55814
80143
9563
100861573
22934
5053; 101929036
10313
0
63933
0
0
101927770
0
4034
27097
0
29919
54468
0
132949
10600
158358
51616
84138
349408
90196
0
10928
3500
51306
9218
379025
6483
9202
112939
124454
222194
5537
64789
285331
2880
64324
8573
0
55917
27069
7812
4690
80195
56975
0
165324
7152
55194
23581
55011
55599
101927606
140460
1488
9238
10217
0
100505538
6745
201294
6731
84298
51409
55311
5500
23352
730202
0
90416
84303
22909
9097
7335; 7336; 387521; 387522
256643
10884
10548; 79711
51574
10011
57693
403
0
50945
374875
57606
51465
0
3631
5775
53
152006
338557
10978
23235
4076
54097
11078
56882
283489
23644
54490
51780
51208
0
128954
9972
64319
5714
3854
80124
9217
57826
729683
932
0
9778
9491
10425
5000
51292
84876
56978
0
8886
56957
65980
8942
8811
23613
24149
84859
11261
8879
126298
285367
150465
3163
349114; 101929038
8888
5469
148254
64928
10456
266811
10440
55599
0
2923
100506215
10478
285627
0
644165
4253; 117153
54576; 54579; 54600; 54658; 54659
93058
0
23042; 102724985
660
0
0
26017
26269
1723
0
28952
8065
23029; 51742
0
54840
54464
9491
54927
5862
23019
10943
0
27324
100996930
1329
0
0
22850
57506
9628
4287
8030
9247
8703
5015
55001
0
84311
83844
29907
0
84458
5394
51108
219409
23078
6789
6714
0
29980
79188
0
11083
27101
130535
84445
84285
9626
7095
25821
10910
8335
54476
0
284379
0
8434
145553; 100528064
23676
6872
51236
57380
0
29914
5527
51091
140890
79758
51234
55757
100129792
285672
1350
0
0
53918
7730; 100529215
25953
1106
1452
79137
29928
64789
5316
9978
56900
79646
55192
0
7181
6305
27300
2802
0
81602
112752
25820
7589
79803
26058
26013
0
29086
27314
10054
64216
23059
11092
389114
3295
1810
404672
55832
9869
0
116224
286436
0
7268; 100527960
11022
149840
63917
54839
23235
54472
0
729991
26520
8498
6675
80777
11236
81853
0
9724; 10813; 440138
284835
285598
100289678
7267; 286495
23203
122704
7633
57403
9442
114827
23262
0
150759
4043
64320
80205
10910
5715
127294
401321
4771
3093
7753
4899
56181
100129380
284240
140870
340581
5691
92400
541578
6942
280664
118924
206412
137682; 100506538
57212
984; 728642
125228
0
80194
0
0
27089
84196
51093
8322
9147
0
3301
56172
4724
85019
51460
0
3607
9790
27248
84173
414777
892
0
0
374286
26780
8648
10923
6418; 646817
5576
221079
0
64175
6400
80820
4358
3712
6642
22818
22868
4247
153222
22878
9419
0
3189
9444
5684
8027
8073
284086
284788
9330
6738
79722
8824
339123
83787
8214; 85359
10956
10916
57798
221092
7113
7570
7434
84651
80344
0
501
79572
5733
146050
58509
10067
0
54205
1088
0
23063
57711
64857
8683; 283459
90639
55142
51611
84337
0
219988
84131
861; 100506403; 101928269
25771
64172
6940
80146
57148
55832
284757; 729296
79465
51497
91392
54629
11164
54903
0
8992
84976
57585
958
163049
9675
85369
137492
27018
51244
29097
0
26123
60526
101928604
6793
5175
54469
23093
0
2823
10492
100130548
101928165
9817
0
10209
23
10048
79172
55149
10528; 26792; 692201; 692213; 100302138
285766
6248; 84301
51077; 93487
59351
0
2098
55658
23210
100507203
255104
3652
55219
51282
55255
221830
6923
4793
54946
51081
0
140873
0
84124
0
51249
84078
78987
55234
200879
55734
5192
28990
101927502
29982
55777
5297
23116
5708
55552
30848
100616403; 102465669; 4728
140883
6513
318
51248
644096
80232
93624
2235
60496
0
25771
84248
6293
1073
84280
115817
0
100132005
0
85865; 101927446
26247
7529
0
4190
9942
51377
10473
51699
29903
6693; 101929889
8725
5861
6311
2107
11313
51241
55052
10102
147081; 401884
7752
57826
7072
6702
6631
246122; 100101120
29090
57535
54946
0
28991; 58500; 101928879
3069
55611; 101927673
57862; 145482
11280
317781
23244
0
64975
2395
55213
10056
84287
7273
57010
0
889
0
11066
54788
10514
280; 55599; 648740
23034
150572
60343
84056
29068
6917
2332
9436
9640
0
80317
114884
100133461
2805
54939
5966
10330
123355
101927579; 101928042
4608
147081; 401884
90592
126382
113278
9043
100885778
1302
51622; 221960
10559
203197
0
0
5372
146542
81579
353274
27238
81858
255480
56851
23258
8590
92912
163051
6389
55844
4594
8453
55901; 100887750; 101930578
23649
55216
51163
23061
0
64979
7373
0
124401
55147
64710
55290
55054
9266
29890
8816
84245
100506963
415056
0
283578
0
80311
0
645158
10330
728448
28956
4194
83930
642236; 100289097
0
5239; 440896; 101927424; 101929800
0
58533
5927
7593
4943
9039
0
0
170960
55250
3475
100505776
9775
54480
5261
645090
10869
26036
79917
0
112611
55726
57461
100287932; 100652748
124565
842
10940
84640
55245
6810
0
10096
0
5710
5718
10768
29105
63906
79441
55131; 157247
51639
0
0
55814
23600; 100534612
55
4722
5551
729515
89122
6439
255374
24140
0
7073
6233
8106; 100529063
285326
100616403; 102465669; 4728
57147
51451
7957
55737
0
0
100505648
79893
29081
0
100289678
57497
148362
6449
1677
0
80198
64769
1673; 100289462
9823
153527
8776
29062
83932
84273
6169
255027
54882; 404734
343069; 440563; 649330; 101060301
55511
91419
9913
22872
144348
55361
23595
7009
10725
7267; 286495
56990
8220; 23617
146542
80095
60489
11285
55784
7773
60686
9906; 728661
51548
56252
0
80350
8536
23023
9577
101929384
388569
56951
10600
63877
26298
143241
55154; 100129405
0
9275
51008
26130
56243
7390
54014
158960
401629; 401630
23126
553
642587
57583
662
4704
9631
0
10885
9793
1376
84919
0
55787
374655
54765
284184
51234
50848
148808
0
1337
1965
9555
2029
7388; 440567
6899
101927821
84559; 401634
79845
81614
81871; 101930568
7275
9946
7095
653067; 653220
1582
55632
285343
5719
833
26099
27229
0
0
51067
10314
0
10009
5143; 729966
89894
160065
83658
192670
0
10542
55425
3184
5688
285636
101928937
254065
9589
9277
23567
90324
0
55014
0
84914
57158
196993
199857
84720
114881
493753
128061
23759
6548
5683; 79020
79989
55108
2528
28977
149086
0
9048
160518
25853
4040
80317
154822
84869
400128
64063
100652770
7322
54811; 93134
7320
0
3799
0
55929
0
84656
79863
8687
2928
2710
84132
0
80789
0
2941
3770
112812
55968
114771
55802
10492
3836
79573
56882
55187
84849
1213
10443
219854
10211
1435
2624
23184
6845
5810
4297
6500
9519
866
30000
220929
0
4731
7024
8772
55795
523
2678; 91227; 92086; 728441
0
79876
154150
81928
10859
64969
10923
65992
22902
0
55832
23001
54799
51657
338
5289
810
79098
6838
155061
65244
4837
1158
0
9852
23299
10286
0
100499466
0
55252
55032
6168
23170
411
280636
80856
29978
23533
11153
821
0
0
0
0
26151
100506840
286076
3842
129531
26065
923
0
80012
1540
8924; 390561; 101929047; 101929832
0
51275
84449
0
6229
8451
3376
8578
257160
101927420
831
5704
0
222068
29083
7175
0
4598
400073
23512
80196
0
51057
55105
125919
1073
22929
80210
9987
119016; 119385; 414189; 414224; 653268; 101060581
0
26292; 100527950
51805
6391
917
54058
101928954
23384
2962
11103
0
11193
23338
79645
3692
10818
0
5504
284443
0
0
25981
57577
6185
51111
56271
11215
902
58487
65988
120400
5271
8678
10295
23352
10884
5007
3454
81888
375513; 100653061
0
84196
10127; 283876
5887
84078
1892
84866
7109; 102724200
113235
9554; 102724364
114757
0
55229
6423
353500
124599
5867; 10638
84056
54058
1908
8794
83548
9364
58524
11066; 353116
0
65244
57171
158427
10097
23480
170384
339344
57198
51706
65018
54920
0
9701
51542
0
26224
1616
9352
55249
8301
64593
0
9789
6164
57142
816
8220; 23617
1409
10090
102724891
4089
55591
101060400
157574
115939
51441
10618
10018
10274
11264
255758
7596
27180
1390
64745
0
55840
440944
101929681
4697
5431
5713
101929177
0
7189
8766
0
203069
442721
0
6431
92335
0
201294
55705
57684
1488
84433
123228
55578
5711
171220
1676
229
0
8562
327
7175
201627
114883
122961
54904
2863
55114
8464
123720
101929093
79576
8550
10240
23294
9367
55634
200010
26102
25843; 100529241
255967
9117
79188
10988
7342
221504
55168
26048
9942
9253
9784
64150; 100302145
392
9846
0
11052
101929269
8648
10787
51619
10478
0
9422
5257
10605
0
0
56947
0
3840
134288
79882
79133
10959
158067
56980
152815
375748
2589
79648
23394
5204
50508
197131
5813
10473
57456
51020
6738
4668
170506
57536
10775
9541
81562
81857
2263
0
8780
1030
1378
10069
101928790
114799
142680
79753
0
64844
0
10768
100506286
81609
51616
57798
51380
57823
166614
5238
57053
81573
0
101928140
54862
5528
6905
114038
4712
55131
2778
23248
0
65005
54458
131965
3338
51646
112479
0
10042
90480
2074
10284
0
114294
6388
0
7879
7637
286101
65095
9554; 100996517; 102724364
2879
1459
0
29119
100861523
6928
8559
5422
7766
64802
9253
728568
493856
442444
102157402
29062
101929181
54510
3082
0
995
94241
101928553
27291
6294
136051
10939
0
66036
84747
4798
26787; 27316; 101928747
114034
4534
51142
4320
115416
0
54764
55144
84861
10985
54361
81627
90799
0
7567
0
54741
54859
80213
0
84231
132001
7320
11103
665
283459
6738
130074
374395; 102465448
0
0
162083
80314
55014
10477
0
0
92070
54879
118
126298
51277
283899
6189; 8944
10240
27430
55775
11142
27125
1399
85476
26097
0
55644
2802
10005
255919
10209
10574
124446
55626
257062
55739
11218
641977
283596; 677768
10294
55863
896
253959
100505854
23600; 100534612
93436
8771; 100533107
55111; 102466736
246243
57496
90957
84450
267002
0
140612
25970
257397
0
0
64805
23076
10605
23590
83886
9440
388125
90550
65265
80305
55567
2057
140739
79913
171558
5902
90625
9716
1632
201514
51298
25807
149773
100287902
552900
51164
79830
51186
91272
51148
54856
9377
0
0
0
0
9653
8505
92906
0
79577
0
54998
7111; 158427
79701
102724368
84893
339448
81602
60625
79869
8509
342945
1473
4193
9550
0
186
221061
79748
8796
115704
59284
55322
3217
81608
22894
7696
57380
80167
63875
0
10605
7692
101928388
0
0
121665
79078; 100129924
0
23312
23636
100128139
338324
0
201283
6942
3609
64745
55363
27101
7728
0
25942
7168
23331
116123
79685
23534
26496
0
401303; 645700
0
101928635
84661
1185
3074
0
29074
156
9818
0
10038
84816
0
51231
129563
8467
7776
79760
51621
23014
156
0
5007
3184
23164
0
22900
10188
0
9883
51619
23175
51754
10168
5160
10221
27309
8315
54554
0
9716
54468
26750
85509
26130
23557
80007
5892
0
149992; 554226; 100132004; 100132154
50804
30814
4893
23408
29934
118424
10629
56101
23019
0
0
728450
55119
102723661
9958; 102465133
0
10342
643836
51571
0
23350
149951
23307
56888
134359
3141
340168
10296; 101928676
4040
0
51611
9218
10269
79676
388685
284406
4952
60412
10857
1244
0
51149
25912
401134
9939
101928483
200014
23049; 552900; 101060386
51264
0
10983
0
167153
10542
55253
25909
8888
60
5522
57448
8886
285343
79072
27013
9577
10302
1175
650669
64801
155054
10972
84843
5336
79034
2639
51307
946
163590
79716
1108
57589
54802
10983
55508
80317
0
219854
55870
0
0
2733
3839
7701
8545
3843
6707
0
0
0
145483
51631; 100996928
388969
9451
51666
0
91683
1385
91828
116285
4552
0
112950
27004
1350
51588
7844; 51652; 100526767
440104
10109
164284
6832
5093
58486
0
6801
0
9016
10440
0
2263
4140
54461
6138
114932
26056
3651
1142
84858
515
100652772
133522
170589
388588
9282
60437
5170; 101060747
0
79665
8479
25798
6627
54432
3038; 84916
5564
64417
0
23011
26164
56851
93487
83656
101927093
9710
102
2073
6426
80746
8881
60625
0
0
3181
57606
0
9141
25888
9290
9754
5411
50717
23484
8031
3658
4707
126526
128854
341567
9021
2926
54819
11231
79685
85438
201626
0
4205
5689
0
25921
51592
11193
55707
8994
23609
2810
51362
5879
79023
55773
4507
123879
326625
23038
8879
100128782
284996
101927914
64216
343641
0
54878
23023
6418; 646817
0
9789
54514
26219
0
11283
5279
54516
1315
84908; 100287852
0
400506
9025
79932
26184
729515
30849
80128
10741
10890
0
259197
79798
359948
79632
51335
26134; 253959
55425
6988
57462
51507
11251
0
25936
8658
1965
9058
1646; 101930400
0
0
92715
0
55776
3964
124995
84447; 102465449
54891
10199
64145
286161
0
84696
85406
90843
84549
0
56005
55361
23450
7994
7862
89781
663
283933
3239
7874
51738
55069
0
100126791
509
51497
10053
5955
3640
1358
0
1954
6301
0
7965
50814
10330
51530
83989
9736
9622
80157
10726
54741
23264
9989
26146
152815
3537; 28823; 100290481
388946; 101805491
28316
10558
6100
28991; 58500; 101928879
10528; 26792; 692201; 692213; 100302138
64783
8021
55554
8082
552
3069
63931
0
84285
23361
56983
4695
51185
57148
78988
4331
4281
55149
440275
55012
0
10717
8717
56984
285855
2990
84705
9217
54455
28996
51150
55036
28982
644135
8748
51283
11155
0
54811; 93134
0
56929
1460
57107
4223
60676
10473
51366
22803
7389
0
55869
2550; 10537
51304
9868
6147; 26809
10906
90196
101927498
5631
92086
115939
114826
26088
128553
0
100507300
54363
84872
10627; 103910
728690
0
100506498
0
51098
84320
3020
3094
0
29072
0
65993
29945
7286
51000
205717
7001
64786
317671
6874
7177
10913
0
64768
144699
0
9064
0
6647
10450
81502
2107
7812
0
2702
9731
55628
1655; 100616387; 100616408
101928284
7528
51260
7554
10921
84905
22826
9469
9695
93974
1794
8512; 100288974
80256
148103
2483; 100289097; 101930278; 101930531
5527
10548; 29082
11104
53938
55888
3189
64963
100129271
9209
54884
1783
6427; 693221
51125
0
0
0
147948
0
2631
2099
100128252
23360
2902
64969
0
55432
94097
80148
0
164395
9628
143384
11124
11152
149076
55661
56945
94104
55031
53637
10087
2022
0
57587
84875
84790
113402
51382
7750
0
8615
64766
9147
6654
0
51193
90231
50809
2186
51199
23759
406970
51321
23731
126695
81873
246184
7341
5379; 5383
7416
23225
3052
55217
84128
55180
55006
91862
4909; 94027
128439; 677821; 677837
85440
0
64211
6772
54931
6760; 55661
55596
23234
84518
81786
0
9097
3836
0
257177
132241
51239
101930149; 101930286
285501
153830
7307
143884
23476
387338
100506379
51023
11173
29080
132001
9528
0
1195
25904
3500; 3507; 102465871; 102466889; 102725426
100652856
117246
310
440026
10783
4259
285755
6879
22925
400949
54957
317705
137886
842
29890
10605
51147
10490
339324
0
0
0
0
101929335
23276
9589
5051
2938
23275
56848
55125
0
25917
96764
90649
84826
7798
51460
23600; 100534612
166647
5884
115426
64745
83451
55252
91408
5510
90416
10274
101927990
172
0
0
0
23107
155060; 100289678
90957
57326
51304
89845
8881
100240728
100506667
4296
55588
23511
79363
79768
57448
0
26276
23012
0
55334
0
167227
0
22929
10237
79876
84975
8480
1087
10527
0
0
79676
55829
4238
51497
84148
79109
148867
79804
55234
28976
728192
3267
27248
9705
140625
57828
1310
219771
7165
54764
5478; 101060363
81873
56947
0
80025
4352
56052; 100507589
5690
9550
1329
4864
7014
7520
10209
140732
54788
6118
8915
4660
6670
81556
23061
55729
63977
81554
23357
27020
56957
957
26523
22992
1991
4705
0
7259
11052
9491
8649
5987
55624
89910
2958
6687; 101930112
9427
7334
23354
89781
11329
5825
28513
59343
3827
9044
55184
0
65977
388552
4087
7327
9512
27351
7593
0
2875
211
26523
9604
60
25988
100130476
8239
51282
1351
84247
170680
102724975
0
92106
4700
55186
155185
3954
22909
22894
59343
988
0
0
113444
8846
7386
10730
79871
200895
10422
22864
10038
192669
11231
157697
57665; 100526794
55000
734
3170
22907
1956
223075
80124
55133
10762
64342
6346
139189
25949
91801
7490
115353
25871
645212
9110
101929715
1654
1854
30834
63920
3492
2553
7490
2315
10746
79718
55617
23787
9525
10427
5786
5887
115416
5191
80196
80223
8325; 100616500
7762
22950
5275
140732
5903
254028
85569
196441
221443
55037
126364
25776
7260
50804
3957
10657
7871
729121
158747
9440
7072
55917
51463; 653519
54439
101929690
644873; 101929964
0
128821
90379
80185
22868
23256
64146; 84342
0
148345
55622
4799
115752
0
51350
10580
23041
7586
51335
5210
9987
192670
29893
51652; 100526767
0
22916
3422
129831
8263; 474383; 474384
51665
7257
100129603
10284
123283
285527
10038
0
57147
0
10463
9315
9682
728558
2589
5307
153769
5903
9326
1345
55809
5607
54896
65258
2065
0
0
0
25963
134145
9816
253943
100505658
54466; 474343
51241; 100529257
64949
26205
0
7178; 101928826
283742
84172
8604
27327
11346
0
9857
0
4068
8891
58490
51271
7411
51428
404220
23438
9794
51719
54870
0
22861
9038
0
55250
10208
0
0
8993
92335
163590
55572
23168
64224
51277
80155
7284
55037
5167
0
65005
0
5930
6642
10311
26019
10949
96610
0
245937
9736
2575
55039
1444
0
149620
9812
26122
9878
0
170394
6288; 6289; 100528017
5036
29979
55176
102724938
0
27004
50805
23308
3493; 3500; 3507
172
0
7441
6045
0
25970
7073
0
101928162
8896
153
0
55339; 84826
54834
582
22835
0
50813
29090
51347
53841
133957
51603
843
2962
10146
92014
10302
0
51076
23353
10564
9711
6886
6819
25972
55333; 100529257
0
6272
55000
140832
162540
0
9612
400410
7541
832
0
339345
80011
5108
92259
91392
22826
8463
2098
1828
9443
0
100628315
4144
79784
56903
101928231
5874
0
5356
84306
79184
103
6430
83752; 100507577
9577
100507384
0
0
100505530
283847
0
9684
7336
170082
4690
11155
9733
5303
0
5349
441212
9063
2683
9827
11171
79913
414927
51124
89970
740
6731
9559
27164
54819
3652
6189; 8944
90806
8872
285550
0
101928495
79137
10629
3312; 85389; 85390
403341
79875
6627
4218
8573
115509
2287
8242
7258; 728137; 728395; 728403; 100289087
6050
0
54928
10045
0
2041
148362
55625
5578
3423
102725345
23341
56910
84327
55503
23350
4976
84808
26058
146279
64222
4846
57570
2958
26277
84572
9802
0
0
0
3312; 85389; 85390
22930
10980
2135
2778
149699
55967
56912
100507530
0
22872
79670
0
23514
84890
9117
11101
54531
653361; 654816; 654817
64900
55737
7016
83696
199731
57109
55720
4082
101927967
10209
338692
0
10117
25942
0
1196
10664
6924
23503
643733
7543
57325; 100303755
8724
93487
1806
662
0
2263
63899
8383
2926
140809
63892
27297
5062
81579
51318
0
1757
5095
0
26608
84890
2803
441009
64786
81533
56894
60467
5582
10523
0
10159
54433
677778
84897
79728
2810
10527
147912
4931
5001
80778
8360
55188
57169
1444
199990
400999; 101930279
65109
9125
6619
22993
9202
129450
22978
6093
6818; 79008; 445329; 548593; 100526830; 101929857; 101929864
3836
7410
0
0
83852
280636
101929497
6517
6545
0
9757
2074
8880
400710
163882
617
64108
905
148156
10229
8634
27153
7347
0
57148
83606
91012
1629
0
116986
350
10924
26740
27042
342909
4351
3537; 3546; 26586
7767
7849
0
84992; 100996939
0
5981
259307
51078
26492
29097
1781
2840
27336
55210; 83858
9668
286451
1081
51449
3706
87178
6429
57610
2932
0
51463; 653519
9984
23061
56957
0
9555
84868
1315
129401
7849
171023
10181
129450
22984
1810
81870
5884
91442
7178; 101928826
0
3514
0
6772
26190
55784
23600
54881
51542
140901
149703
51463; 653519
0
50485
23370
55741
0
91948
4899
1559
8808
55425
9342
8859
509
0
65082
7251
79664
93650
6138
1621
22919
120103
51634
56683
64783
5432
79175
63915; 100526837
0
2079
0
0
0
8760
26007
54662
50804
80262
904
1716
4695
100506999
64167
64135
0
0
56244
266629
128653
95
5428
6500
7569
5379
64326
51121
91300
6926
5130
55813
83440
65979
79598
0
51522; 81853
29982
0
25900
54883
51258
52
9802
345778
26135
83850
64375
91369
55667
80227
3267
0
2778
4716
374655
51282
22826
7353
375346
84163
51105
0
28999
11178
5921
256380
55370
0
23554
6391
9711
7844
55755
135892
64005
57829
0
64897
151254
84690
0
23184
0
26191
80228
283635; 101927178
79005; 100534012
0
150684
1736; 677835; 100847052
219771
6651
388969
55101
3163
10920
90268
57486
63934
7189
7743
23660
2969; 2970; 100093631
7278; 113457
253725; 387680; 101930591
81875
57862; 145482
94101
23395
5275
9128
55922
80762
89872
26248
51535
388610
4670
5371
51542
643246
1238
10147
55771
6642
10845
80232
0
0
1060
4670
4586
0
81579
7320
64802
6873
0
0
10450
58511
5207
0
101928417
57343
100506195
0
10869
100631378
1385
6147; 26809
101928823
0
7592
7178; 101928826
152302
100874205
101928682
93627
26998
23091
0
83860
9635
0
9852
51528
8431
0
599
10623
84081
23087
54626
338667
10466
101929082
402055
51531
259197
58533
29796
2801
0
3020; 3021; 440926
162967
34
57664
81572
26088
57214
0
0
9880
51755
28996
54165
9657
26777
84548
3183
171019
79169
0
90324
400759
3659
160762
100506710
26046
140828
146059
8970
91750
10899
10953
27101
0
989
23378
101928893
0
0
55761
0
54851
6434
10641
0
0
8650; 101928143; 101930388
51184
4513
26531
55218
54857
10933
51406
140628
64682; 730268
55014
26959
163589
4898
0
27349
729359
10695
8455
102466235; 102800314
26121
9373
55763
2521
125228
142678
64895
4090
55660
79813
0
9860
57091
1605
29123
25843
84099
6898
101928389
93487
118424
0
65110
0
1662
51263
53347
0
5700
54954
390980
10435
84936
83479
10956
55102
10605
0
2250
10980
253725; 101930591
55859
9517
26121
201973
64787
54978
4817
400709
441601
83746
8669
100507477
0
64412
11266
28989
10363
23405
84811
9657
23197
146059
284408
1118
283214
3495
22880
729059
26133
10075
6801
90586
63905
92105
10016
2999
10713
23065
9897
134553
5890
168090
27335
8893
6147; 26809
11282
286083
55794
101929335
90933
0
388591
0
65125
57724
114787
10376
8675
6035
5073
3880
63941
50814
8540
55567
5701
79084
9852
51
84067
144110
29123
84138
11124
5554; 11272; 100533464
8629
7555
81873
54940
79714
0
63035
3184
112840
9924
549
57496
9987
79706; 100289561; 100630923
64431
8650; 101928143; 101930388
23518
3493; 28396
23367
91316
1538
4976
64087
27247
2935
51091
100996843
6991
0
91408
26231
54956
0
55031
6627
79833
255520
10128
1487
116092
80737
55148
51741
100507178
663
10086
23141
79048
22944
0
142689
5350
7072
10073
0
8896
7323
84867
91574
1861
129563
0
302; 4809
56474
11108
4694
1317
57224
767
145978
55631
338657
55911
0
10181
65258
286451
0
23650
81545
0
0
8859
29058
10971
203523
54542
55778
100288721
0
100507194
550
79571
192683
6319
54093
3183
401264
6792
950
56948
3035; 101928623
56886
253725; 387680; 101930591
104
6487
0
55718; 101060521
54505
203260
113540
64236
51213
101928917
1176
3842
10920
2071
3931
30062
3320
0
0
148581
0
1778
93974
161635
79939
10467
27030
55818
2636
101927411
0
0
51463; 653519
128710
142686
23013
1101
9798
23020; 101929240
51493
375346
5707
79132
7692
23198
25814
79753
1609
85294; 730755
90864
6604
8517
146705
150737
0
22980
8899
4706
284058
6868
9202
3853
166979
54798
0
55764
64110
9646
1479
85025
84671
101929261
0
23061
400965
3236
55578
8651
9191
10969; 102465439
56270
2764
340544
3422
23133
29960
51619
55206
0
7514
100130322
9325
1387
23633
9692
9481
0
7314
79023
118471
6672
221937
8621
84269
0
243469
101927843
54969
113612
378
60526
55138
0
51150
53838
495
5707
284370
0
145497
7850
22977
51585
728196
57020
65988
22938
821
572
10726
60493
50809
5478; 101060363
101927017
338094
100129361
2926
157739
8756
0
5501
55035
10691
136259
7155
10299
0
79612
102724508
3568
5884
51538
2976
10557
9343
144402
100507283
55527
0
100131816
10944
23286
54516
10578
83661
9183
0
64863
55018
148268
0
440867; 101927533
0
84172
55070
51434
54948
10481
647979
50999
5802
0
9913
3934
363
390980
122830
0
150350
9655
7187
79165
163590
0
51561
140880
10071
84891
10906
55905
7499; 100132596
255101
10548; 29082
26160
1442; 1443
11079
22845
2673
6473
65217
80298
7994
10923
162333
11269; 55308
5478; 101060363
65991
3492; 3493; 3494; 3495; 3500; 3502; 3507; 28396
0
10102
54726
29979
96459
3495; 3500; 3507
3077
1389
79921
6390
1588
100499194
55892
344
0
10998
64121
59285
29119
57461
11196
63931
64065
158381
399806
5478; 101060363
0
54456
23350
7753
11198
650794
55737
3181
54778
0
100130460
339855
25880
51585
0
6738
254128
9685
23269
8487
284661
3851
101928730
57587
0
4677
0
819
55347
22905; 100874309
6880; 102157402
200185
9946
114042
22944
6426
0
55968
55837
0
0
83539
130497
0
23357
284395
0
7455
440836
79577
197257
22823
5911
6729
10476
0
100507605
83786
4898
80011
55317
55676
50488
94107
4638
26541
57715
0
100287877
1777
0
22891
9324
23569
51138
51115
54815
26207
10783
101929225
23369
10668
54812
57455
6248; 84301
529
6418; 646817
57154
84193
642757
0
64746
0
0
23592
114036
4735
5594
23586
9860
101928668
2324
25983
5663
83607
63973
23609
9294
135656
0
55969; 100527943
254170
100506107
26225; 101929356
522
0
0
0
286178
0
10920
144233
26048
4846
5562
100861540
51594
27429
25813
54584; 79680
0
401320; 101928623
54766
5478
400966; 729857
7580
0
9797
55662
53343
9584
4236
27030
57215
285593
0
100506907
100874187
0
3172
121793
2804
9404
100128511
11255
100133790
29781
498
10300
100506459
0
100093698
22941
57122
53981
8828
64777
23507
1983
0
64240
4659
80007
4690
28952
27327
64756
515
81576
28387
10332
55206
10113
84070
55658
83640
1558
0
3609
81550
2959
7178; 101928826
200373
0
0
2688
2040
3899
0
23014
55177
55832
8540
27243
23172
78990
0
51343
6791; 25782
285778
116143
9687
55333; 100529257
7417
366
5346
7528
131118
4848
51244
0
81545
754
101929538
0
150248
8562
0
54585
51188
4720
101927123
79621
9337
5678
11044
0
0
0
57018
599; 8106; 100529063
9669
10239; 100526783
0
26659
64412
222255
84641
388722
29929
25820
0
1550
10202
4537; 30011
55699
10229
152195
10714
56616
84985
2000
126792
0
51742
127
0
125
121665
374899
0
10879; 26952
2960
246122
24144
262
0
54882; 404734
129450
1365
6908
1915
5894
255101
5781
389434
8575
26747
79602
23517
0
56478
3748
23275
50943
162387
0
55860
55370
84270
51398
0
9774
1487
3810
0
7769
89970
506
55691
0
5810
101927069
60
0
5383; 100132832
0
0
0
0
54893
57187
27097
51399; 100500840
8034; 100996629
3712
0
10291
0
10471; 102465501
4802
1854
5725
0
55776
4508
131873
22889
441212
8832
5173
162073
100144597
0
9802
10902
124989
25940
6731
6561
7181
30832
25929
329
51433
55216
0
142680
8065
3716
79890
3718
5383; 100132832
55100
100874239
22798
5150
1629
54860
6433
29843
101929148
155185
9391
57325; 100303755
84790
10782
55612
0
9779
125981
9320
10827
57223
55218
26057
0
375775
79595
55750
23214
0
100616668
0
0
100506272
2212
26005
1544
55707
7869
219743
54989
339290
933
283078
0
4691
4115
0
5729
0
23779; 553158
5879
9958; 102465133
9839
79876
2547
9840
4649
284613
10438
54822
147906
23505
27246
6780
0
0
285193
10426
55703
0
10370
151648
0
286514
55969; 100527943
59344
23185
0
8233
8340
5877
0
10102
10206
2965
54987
0
29850
0
0
0
8514
8621
131474
4513
23517
7095
8780
84897
340357
80349
100498859
164
55571
0
2125
7479
11335
51233
0
182
5286
8621
404266
7101
10982
229
56832
9946
22977
88745
10229
0
7988
7849
25963
10103
3239
0
10920
285375
7768
9555
22828
0
101927228
57188
0
0
9919
135892
101929004
23091
100506271
79078
80213
100128782; 101930476
51441
26258
3073
9861
4709
51550
55646
11137
7337
3195
0
64429
10270
0
574028; 100507616
1355
54952
10487
8721
84991
389072
0
58477
100144602
93973
7024
7341
84693
4512
123207
5687; 9692
81629
11232
406938
5522
3467
0
91807
26496
5927
5604
10548
0
10691
192134
0
283432
79029
64147
0
55968
84334
25936
9169
7702
3813
11034
23588
3347
85329
5908
1493
6147
372
51132
79825
5936; 100526737
29880
0
5607
9629
117285
3178; 664709
85459
90624
9857
4772
55269
27036
197187
8480
113251
25900
0
0
645811
51371
1452
9376
7596
26190
101929765
55425
4733
51098
0
257000
266977
0
10558; 51258
0
170394
6406
2965
0
3178; 144983; 664709; 728643
85003
29102
0
60
153339
2070
23308
4723
6194
54878
285463
27042
3508
5170; 101060747
8930
84243
80829
0
9711
9093
23186
83737
7372
10845
5686
51619
51272
400655
5199
101927396
6493
11193
7846
143279
0
0
0
56252
101928607
153129
7458
51665
163049
51611
283218
8473
51603
10915
0
389206
57555
57685
0
100131827
65110
0
346389
65266
6418; 646817
0
8776
8697
10283
1457
11338
55064
0
91966
285971
57038
22926
26098
57050
101927495
23355
1025
400512
2243
55585
441168
92014
0
0
0
55629
3187
123264
10612
51535
10482
7469; 100126332
84340
100130348
54850
10059
23016
10735
6612; 6613; 101929087
0
5981
64083
29110
0
4710
642426
100507058
8626
60; 71
9826
51397
64067
9173
9371
55727
0
4682
27329
3268
8647
51185
55207
2782
285782
23341
30813
796
6399
166929
832
0
0
554
163126
100288432
27342
54856
644809
51126
6687
10672
22950
9733
9101
0
101929297
115950
10804
100861543
22796
51100
51663
203547
0
10949
150383
28
0
6445
344018
55149
11315
123811
246243
10151; 220988
3550
6658
8500
51433
14
84073
944
8487
115761
0
10642
1757
0
11099
10376
79939
387718
5972
51029
26148
23398
162699; 728929; 100506888; 101060464; 101929858; 101930165; 101930171
0
10376
51265
65056
81856
0
9648
57379
9986
0
0
3887
4057
0
3420
80314
91754
51026
29066
0
131450
55957
9894
5049
26205
54949
8726
8289
80217
2147
100423035
339442
51450
0
642852
5795
23379
10717
132228
7247
10955
645961
0
6279
0
11321
0
1432
9719
199745
9527
22894
140894
57223
101928857
65117
53407
27072
5976
0
79929
199720
3320
8480
3312; 85389; 85390
128977
6500
26189
8091
0
0
5692
0
2819
55683
55696
51060; 112970
11187
23168
161145
3563
79092
60481
51271
1823
54994
9689
130916
10747
341567
677779
7727
7569
445347
7319
81872
9437
164237
1406
0
0
8220; 23617
8930
65258
3799
2263
0
51202; 81575
100128046
10147
5469
3493; 3500; 3507; 28396; 28442
346171
112942
7564
155006
5195
148103
6305
5378
57142
2121
29947
0
79744
643382
64397
51194; 101180901
4863
10270
22868
659
10089
645369
26689
56947
2264
89870
8881
285521
148479
57406
8487
0
148145
0
138724
56658; 202658
253512
100862704
9441
51255
55823
8239
24140
145282
9496
0
9390
54413
54471
26093
3229
0
64689
128866
51646
0
54879
7756
1418
375387
9669
0
0
57212
0
10899
6754
8603
6319
140460
0
0
0
148423
5361
196528
80230
10352
9716
2814
10053
57585
60; 71
0
0
5083
6533
83658
51507
10569
984; 728642
25831
643659
11108
22807
126208
122664
0
3313
283078
51247
155435
5670
26276
10878
51122
0
0
51335
5500
3091
65220
0
116984; 101928667
646023
101927295
0
60; 71
79661; 693216
63892
4520
59349
3280
7177
100506233
6904
26277
0
51616
5673
649
3036
2005
64225
3146
29914
5379
338004
102723479
1456
114884
0
0
64645
4241
3890
162972
100507054
400027
0
0
56259
54872
285556
283212
11094
0
3899
0
440900
9477
51322
5077
101928616
832
629
3283
3500; 100293211
3755
3631
284756
53918
84236
727944
26065
4724
131368
171389
0
1038
10490
4848
10933
389761; 389762; 389763
0
84612
1297
245935
3859
9604
8233
0
0
101927528
7549
6780
57805
7484
91
64419
10730
0
3578
9896
114825
0
1911; 4074
0
3803
29072
79946
3151
25813
10096
27328; 83259
0
23291
84196
51103
8802
0
6727
51222
55113
4729
79074
54982
619343
3020; 3021; 440926
22887
0
25793
1442; 1444; 2688
101928554
3827
55094
373861
0
0
10576
7874
0
63935
79744
132112
54680
23097
0
150726; 101927826
9940
84942
55787
5156
65991
5340
1791
0
57102
43847
8074
5046
0
0
9501
0
5053; 101929036
222894
2709
388969
0
10490
54887
51477
201651
159989
0
23054
0
646168
0
51128
0
102723742
55969; 100527943
3758
6202
55795
7223
256364
29035
0
0
0
6643
0
9066
245911
7528
170690
0
10152
28831
2865; 2866
4928
220988
54852
1915
85358
4308
388906
0
55031
440503
7356
5655
91807
51778
285095
5069
0
114038
100507221
0
133874
8856
0
51322
197407
101928035
7182
10780
0
10712
9885
79177
8386
7477
406934
57455
10533
100507656
57474
1750
104
285045
100507435
0
55867
340547
51073
0
4778
51538
9976
152831
101928646
79707
4152
138311
1653
5710
10376
7385
10642
55812
54812
56254
374955
79849
0
3537
146691
50717
149466
54545
3189
2005
10376
1188
8943
119504
54529
0
122651
81624
6791; 25782
23476
51144
100506016
123036
202018
54888
6208
57113
253017
6546
286068
400794
0
22847
340602
5153
0
101928158
27287
140901
7375; 375341; 100422952
5515
65082
10657
0
0
9283
51507
0
64121
100507351
127534
608
6651
51478
284260
0
642636
25847
3270
84271
54936
255057
9939
7177
55216
285033
389834
79370
146562
0
0
10488
0
285708
0
1478
0
65061
6568
0
54471
7265
1580
25980
389336
0
0
392465
130507
220988
27004
5868
8510; 8511
26005
10939
8909
5822
64856
100507300
101927668
26707
54853
2778
3495
0
0
440335
100506724
3493; 3500; 3502; 3507; 28396; 100293211
8665
10099
0
140732
7568; 100529855
0
4851
0
284798
0
60506
4115
112802
395
9698
7170
79568
9665
140688
0
0
10617
57794
345
140875
1041
158131
0
10914
4241
91646
1964
26009
140685
29091
1440
60; 71
80230
0
148930
54476
219899
93380
100862679
253558
0
7508
9052
101929239
27332; 100507113
9643
254050
3170
131540
2253
1665
23633
57142
51526
0
131669
400258
51433
79269
29075
29800
200197
220906; 285855
0
79816
5931
644997
2185
389874
8450
2160
90806
645188
0
54940
51043
354
100287366
1849
1791
55727
101929591
125115
57501; 100132731
8539
80127
923
10526
30836
284114
29034
55037
83658
10081
0
60; 71
10971
0
257629
5977
5431
7455
25763
285224
622
4999
4654
51322
7145
647476
9351
3020; 3021; 440926
54878
9406
7375
22930
102724201
6780
4063
3090
1477
0
0
7150
101929239
619434
9228
25984
10809
1057
50831
0
64478
2027
65110
79905
83659
101927051
1660
22938
57117
388630
23654
8073
160728
53616
7322
151903
3150; 101927733
63977
286451
100506195
23215
113612
124857
0
6726
2140
5506
285830
29940
388948
101927944
51503
26716
60; 71
9967
0
2773
3514; 50802
0
0
0
0
284069
102546299
0
102723757
100505985
201294
0
2920
339976
5725
5432
118
79029
0
6745
10291
64422
1411
84159
3420
3081
51309
285971
5379
25814
0
0
10802
642776
2695
256957
80005
51581
9101
0
56339
0
7113
0
9518
0
255812; 727956
100509814
160287
4841
1982
29991
5074
954
100507527
0
340090
0
8647
11017
6929
0
81696
124220
132625
9782; 724102
10564
0
5281
116841; 100130093
5511
3929
23085
0
0
3493; 28396
2475
3184
1014
8518
91966; 541578
90407
84654
3146
0
0
51720
1915
0
168391
8756
8814
463
203062
0
317719
100526833
0
57159
0
57379
5379
3817
201176
60; 71
6573
0
83901
0
440900
0
5915
80208
100652856
4842
285768
83900
0
0
23187
3190
0
22997
4656
57179
10886
9736
0
115362
923
91227
10882
100129528
0
0
27035
0
131377
1046
100874253
489
55711
57338
0
4538
6767
1830
63892
25845; 90271
348378
8812
221301
3493; 3500; 3502; 3507; 28396
0
10899
54471
3183
51237
0
1629
5478
6651
652
6651
6789
0
11137
5610
390502
750
26219
0
91179
5663
84804
285971
84236
84532
392307
0
64111
0
23451
8871
1452
4123
348035
79811
259308; 389715
51072; 84661
23617
10277
0
0
0
0
200734
2572
9248
81569
84274
5734
791115
3514; 50802
4292
0
7363
0
0
100874195
57092
0
30
133619
0
23317
85280
5571
0
27332
0
0
3552
9392
5578
1859
23211
55486
729582
0
101927095
7258
51654
5596
2529
0
55001
0
53336
55323
4854
196513
79024
0
1017
253143
57470
63947; 728656
0
3440
3320
6300
10236
374569
0
10978
80709
440131
7584
23580
26538
0
2571
6999
4017
2902
0
3500; 3507
54850
28983
101929657
85364
23195
23394
79803
146664
4705
0
79782
1974; 6043; 619567; 619568; 677847; 100302143
162993; 100505555
4248
23434
0
54346
55526
22846
9457
30819
0
148
0
269
0
0
84673; 100101118
0
348793
2130
54925
63894
84229
9985
0
90246
0
8832
728361
8710
0
0
0
29851
0
27153
26164
0
353514
8890
0
22907
4538
9235
157983
8890
0
27134
100131096
6736
0
0
0
9093
2263
120227
388699
0
10225
0
2172
93621
79628
166824
439990
0
136371
26097
5940; 159163; 378948; 378949; 378950; 378951
4629
400952
101927861
83983
1915
7512
128602
165100
386675; 386685
100861546
64949
8529
84950
253724
9879
6003
0
0
119467
0
50802
345611
9782; 724102
3811; 3812
197335
60; 71
221188
0
0
5269
0
83755
654433; 101927382
84179
101926959
8924
56203
79075
164380
9320
0
0
0
54798
0
23307
27022
9097
0
56853
55350
0
653808
147646
0
8796
118670
200373
3359
60; 71
79587
2528
26245
0
0
136227
6367
51566
388381
144742
136319; 767558
11155
10553
101929248
2831
10971
2250
205564
91433
54978
4012
200931
0
9878
0
79857
9724; 440138
23451
27136
54980
115939
7469; 100126332
0
5330
4946
6285
0
115584
3020; 3021; 440926
4862
101929529
3439
51127
0
100506328
23066
6874
285370
815
25813
0
0
4880
50615
0
6093
347365
640
9834
51725
0
729083
0
0
0
3570
0
3802
4294
0
255520
80161
8831
2444
1586
606495
220107
100130417
2740
2982
0
728978
89781
10895
0
1364
0
7262
3190
7401
9771
3558
8841
100652911
0
159296
0
5969
1662
1080
0
140902
5692
26070
1291
84804
10224
83758
10250
0
56098
4298
0
7483
114904
7328
196472
51507
128637
0
401497
26589
0
55997
100506733
6582
79339
401067; 100506840
388387
2628
9354
5757
0
4622
20
229
116179
3889
3024
160365
0
0
0
0
100631378
23431
91746
80273
9478
101927244
55000
729440
245934
64714
400084
55001
83450
55173
283953
3456
10220
79990
5620
0
101926962
157922
7316
4669
0
101927038
0
100286922
0
5047
462
100507388
57127
0
0
4477
23760
25774
89795
0
0
79849
0
23383
100500824; 100506495
133396
388946; 101805491
101927980
0
102724030
9027; 51471
0
100505536
6869
5453
571
0
89886
0
100290481
100506475
3119
6770
10880
8828
5167
10058
2248
54933
0
136991
100505978
3493; 3494; 3500; 3503; 3507; 28396; 102723407
101929865; 101930243
6559
79031; 285359
139212
51676
22806
3762
11325
5463
64096
0
116969
283208
25813
3814
0
100133308
57572
0
0
54754; 441457
399717
23620
100287704; 100287834
3196
57610
7350
26065
0
100293211
0
94025
8794
101929450
0
0
0
1758
64582
284801
2492
4153
55677
0
4311
91445
55718
0
10879
196477
29881
93164
0
0
1521
79674
100852407
27076
100505664
414926
100616104
0
6550
1588
0
6429
7204
1102
3363
692247
55521
1956
3744
387695
152578
5187; 102465532
81623
158314
0
0
0
80306
84222
55472
64714
23250
0
23431
91746
11184
84687
389161
3192
0
0
0
4784
54997
1002
0
0
0
0
22807
0
0
3425
0
0
4184
6239
0
64102
3718
101927953
0
0
4741
8110
65056
4626
100506237
9910
23435
5075
7173
57666
0
8452
5146
4352
0
1072
132671
0
51311
100505824
5770
285755
9031
84466
57554
55908
1435
796
727897
54729
3795
0
115350
0
115703
127731
5525
55089
496
9584
116285
100128164
340094
2972
285759
5605
4035
81797
0
0
0
60488
0
3294
340273
27433
152877
0
55905
0
8839
283692
8446
0
10
100506697
5554; 5555; 100533464
0
1979
26495
2628
56649
23629
101928651
8629
0
81622
4129
0
0
0
55072
6462
1380
5594
5004; 5005
256979
3493; 3500; 3507; 28396; 28442
1769
81621
100506939
56159
0
54544
283358
0
0
9340
0
3061
51778
1045
441178
0
146
9378
5583
164656
23357
1452
5268
0
4224
83902
2676
100289274
55603
79762
0
0
90634
0
801; 805; 808
102724888; 102725420
2652; 5956; 728458; 101060233
100128176
51507
400548
6840
6768
56979
10728
100505839
7161
79742
0
25812; 29774; 29797; 266697; 646074; 727983; 102725315
374470
0
8001
0
27283
100505878
0
101926928
4084
8600
3680
0
168433
100169752
0
5294
26651
100506379
11085
140893
90070
101927034
101928009
3817
164312
255177
6483
81833
201176
6337
27085
100507053
54915
7134
9971
166012
0
165631
101927195
127731
1041
0
101928418
100128998
101930028; 101930449
387837
0
92949
101930593; 102724352
101927447
5307
149428
0
8428
100506282
388
7299
284836
4994
65217
165324
284071
202915
0
4010
0
10205
0
0
27333
2063
0
5009
151742
57597
0
8437
0
164153
0
0
101928251
101928101
10407; 653423
23162
57666
2208
117156
0
0
1437
64927
0
57172
0
0
54586
51561
2204
255411
54928
0
0
960
0
101927248
1803
140711
1584
0
199720
266629
162333
94233
10861
8328
125972
3198
0
100132234
128497
0
8789
7177
9402
0
27033
729224
89797
6581
25833
338809
339975
64760
1415
54617
913
3507
0
6327
0
0
80342
1956
0
100506274
646282
114758
0
388533
286077
58499
5672; 5675
101927829
139420
285389; 100505902
5861
0
117286
0
0
861; 100506403; 101928269
400940
7104
619351
147920
0
10648
91319
0
0
57707
3492; 3493; 3494; 3500; 3501; 3502; 3507; 28396; 102725526
0
0
0
729515
0
0
0
136371
101928378
496
84766
2775
100131017
2038
100126784
100129407; 100132304
91156
57834
245909; 503841
79823
100652857
203190
554201
85865; 101927446
10281
285343
3831
201617
23363
645591
641365
0
0
337880
388699
9628
25862
101928781
23614
0
6500
1442; 1444; 2688
54827
0
439916
101927043
0
0
0
4629
0
57094
4313
26581; 26582; 26584
283150
80003
0
146279
0
2956; 440864
8416
51593
0
83647
0
3126
85452
100506907
0
120400
56097
10245
0
0
29993
150577
6753
0
0
401265
6867
101928770
442421
101929148
84858
5581
0
643650
4892
7139
100132285
6656
126306
64582
0
487
27245
827
100507470
100506195
5520
6278
3669
55746
10071
388564
2538
160419
3500; 3507
23119
6176
253959
0
0
7113
0
30844
196740
101928707
0
0
29989
0
23476
7455
378832
0
0
0
25812; 29774; 29797; 266697; 646074; 727983; 102725315
647589
3808
9066
0
255654
0
60598
0
84270
3101
112398
0
2256
8403
3352
8685
1956
0
3630
256764
0
259173
2637
242
0
255488
9877; 441155
6317
27177
3651
7039
72
7780
253724
2864
4068
7475
5141
6440
101927237
140876
6375; 6846
84525
2996
50801
741
63035
0
100874012
0
343990
0
10521
93668
7380
654342
0
26103
0
0
80380
101929719
0
25981
85445
54583
0
8863
2740
56413
114548
4049
5756
115653
26821
1793
23770
56120
9518
101929372
57604
0
0
5669
0
0
2128
102724362
23144
266977
0
0
117159
4088
0
100141515
55002
2986
0
100131608; 100133251
219770
29991
2572
54777
0
0
143501
1448
641467
286442
0
0
0
0
5535
4593
0
0
143662
23239
0
0
0
1442
57572
0
101929926
0
0
0
0
441168
0
79983
150365
0
8856
6296
100652730
0
147699
9698
0
149603
0
11212
139538
5906
57101
57194
51608
6357
145858
254173
149095
55379
1379
79149
3484
83878
140803
101926906
463
551
645524
80122
319101
196374
4645
28823
155038
256236
2264
29881
2638
8509
26776
149233
0
26242
0
442186
53904
0
137735
266621
2204
101929459
339476
0
284083
645638
1442; 1443
0
643616
0
2619
0
0
11219; 55559
130951
124460
103344718
1401
0
0
0
440184
267012
0
0
3712
0
0
79899
126248
0
3362
100874205
84266
93429
0
0
26595
1327
0
0
945
286190
4322
7146; 7148
5071
0
0
2853
27158
84243
92747
0
374354
5017
0
4842
54972
0
51333
5771
728039
8812
399818
150864
0
113263
84959
0
101928276
0
0
79016
80380
57716
81285
116840
10816
497256
3694; 100505984
8456
79370
0
491
0
0
147199; 653486
0
101928107
0
0
126248
0
100507480
7138
0
10089
6758; 10214; 280658
0
2700
51442
4824
4109
56000
0
3909
0
6487
653509; 729238
3851
6364
84528; 727940
84672; 441543
0
0
57619
440900
83482
731779
0
7855
151300
100144597
340273
0
0
0
406934
1576
151760
2168
23102
100128025
285852
0
678
412
0
7080
10730
7201
148645
4478
646627
23053
0
89766
51333
55214
319101
0
338799
5459
80152
85379
100506513
0
3984
54758
0
170689
55366
0
5648
283197
100506115
4017
2202
0
5600
23583
27177
101929662
26541
3853; 3854; 286887
0
0
90007
254173
6440
0
100192379
680
65249
284865
1444
93035
0
137075
101928961
151009; 440894
0
57708
10086
0
3885; 100653049
9620
53841
1545
4676
81030
4855
147945
83896
100506013
100861545
100126784
64581
729296
55124
89883
339685
221472
286023
8676
101927901
10730
140862
150696
283297
5309
0
6833
222
85363
0
11098
229
0
285389; 100505902
29933
0
0
153745
114827
3557
5820; 100302185
5155
9381
6495
83481
101927363
84666
388942
101927051
0
0
9313
93986
117579
0
5313
200772
0
0
64065
149650
440556
84824
0
2043
0
115352
54663
55966
83660
54865
6943
0
58498
80131
0
287015
0
10481
4246
0
0
3236
9288
1773
100381270
284359
399717
100128025
135892
6641
0
25841
0
0
10345
51512
0
340107
0
116443
0
0
284274
101928813
93444
11026
388692
266747
3242
343990
0
100506489
0
0
2813
6440
0
0
3209
0
401551
80326
5179
10249
101927907
0
2103
53841
768211
117583
1814
6343
170572
84444
0
0
80014
153469
100996279
7142
4613
2693
101929133
503519
128817
3514
101928190
81872; 728279
0
255394
79098
100292680
1815
26658
101929450
286676
80831
153769
389043
5337
727897
63951
728081
2323
80316
388323
8091
1337
0
23365
3743
6514
0
91304
54922
3990
0
128239
0
100128993
0
158724
0
0
101927377
0
90199
221937
101928684
0
90737
0
0
285422
2300
5950
11181
284415
80078
7136
0
0
0
283375
2065
0
6242
0
10994
23235
2934
0
101928298
10407; 653423
4158
64184
0
0
0
122258
9356
9293
245910; 503614
56978
286234
0
7779
387895
145942
79092
0
245938
84330
3172
2899
3809
317781
54904
5317
55576
0
6442
401551
10551
27022
56889
0
1527
26012
81494
22848
3662
54854
6645
378925
368; 101930322
339862
3049
0
1814
51442
7057
283807
100132618
0
245936
440956
1414
6556
57165
340069
0
401312
0
0
0
102724009
2001
10321
0
100131825
1444
0
286234
0
0
91828
8740
60598
926
7455
341567
151112
0
643037
23174
85865
0
81850
3238
645249
11116
148252
51666
102725408
1308
256006
150185
10579
26298
0
0
160364
212
57113
0
0
23113
8048
22821
101929288
0
3514
153745
114548
4988
64423
64799
3785
101928461
2649
54863
0
653583
51665
27129
387837
3492; 3493; 3495; 3500; 3502; 3507; 28396; 28442
0
0
146330
5314
388
51256
4070
29989; 29991
0
51581
100288181
0
1442; 1443; 1444; 2688
51725
23624
0
0
827
6534
0
978
0
3562
100128751
9744
135886
140731
11314
53637
100126791
53405
6568
144766
0
101929145
125336
53637
1417
54815
0
220323
0
920
0
0
856
284418
0
0
132014
2625
100996902
11226
100506314
255025
0
0
284459
114049
745
28778
285093
405754
3883
100996325
9394
221883
443
101927839
101927479
83697
54776
861; 100506403; 101928269
26279
203328
202500
10320
55339; 84826
0
399693
168455
192111
0
56981
83394
55697
1442; 1443; 1444; 2688
27293
3537
51208
0
0
2161
0
755
55023
145258
1413
11178
0
0
0
51289
3537
0
0
0
84740
10660
8516
345630
161291
0
0
57830
0
5098; 56097
6698
57718
143662
56957
4155
1442; 1444; 2688
248
57158
266743
64116
3949
0
116437; 101929974
118663
57713
1613
26232
0
256158
154092
252995
254958
26251
3363; 93164
1137
51314
26018
80155
0
0
84629
8689
140701
284459
430
0
4975
250
0
283869
11178
201292
0
