# Supplementary material for: Identification of Therapeutic Targets for Medulloblastoma by Tissue-Specific Genome-Scale Metabolic Model
Source: Molecules. 2023 Jan 12;28(2):779. doi: 10.3390/molecules28020779 (PMC9864031; doi:10.3390/molecules28020779)
Supplement: Supplementary file 1 [file molecules-28-00779-s001.zip › Supplementary Material 4/GSE37418/G4-0.7634.txt]

P
P
P
P
P
P
P
P
P
P
P
P
P
P
P
P
P
P
P
P
P
P
P
P
P
P
P
P
P
P
P
P
P
P
P
P
P
P
P
P
P
P
P
P
P
P
P
P
P
P
P
P
P
P
P
P
P
P
P
P
P
P
P
P
P
P
P
P
P
P
P
P
P
P
P
P
P
P
P
P
P
P
P
P
P
P
P
P
P
P
P
P
P
P
P
P
P
P
P
P
P
P
P
P
P
P
P
P
P
P
P
P
P
P
P
P
P
P
P
P
P
P
P
P
P
P
P
P
P
P
P
P
P
P
P
P
P
P
P
P
P
P
P
P
P
P
P
P
P
P
P
P
P
P
P
P
P
P
P
P
P
P
P
P
P
P
P
P
P
P
P
P
P
P
P
P
P
A
P
P
P
P
P
P
P
P
P
P
P
P
P
P
P
P
P
P
P
P
P
P
P
P
P
P
P
P
P
P
P
P
P
P
P
P
P
P
P
P
P
P
P
P
P
P
P
P
P
P
P
P
P
P
P
P
P
P
P
P
P
P
P
P
P
P
P
P
P
P
P
P
P
P
P
P
P
P
A
P
P
P
P
P
P
P
P
P
P
P
P
P
P
P
P
P
P
P
P
P
P
P
P
P
P
P
P
P
P
P
P
P
P
A
P
P
A
P
P
P
P
P
P
P
P
P
P
P
P
P
P
P
P
P
P
P
P
P
P
P
P
P
P
P
P
P
P
P
P
A
P
P
P
P
P
P
P
P
P
P
P
P
P
P
P
P
P
P
P
P
P
P
P
P
P
P
P
P
P
P
P
P
P
P
P
P
P
P
P
P
P
P
P
P
P
P
A
P
P
P
P
P
P
P
P
P
P
P
P
P
A
P
P
P
P
P
P
P
P
P
P
P
P
P
P
P
P
P
A
P
P
P
P
P
P
P
P
P
P
P
P
P
A
P
P
P
P
P
P
P
P
P
P
P
P
P
P
P
P
P
P
P
P
P
P
P
P
P
P
P
P
P
P
P
P
P
P
P
P
P
P
P
P
P
P
P
P
P
P
P
P
P
P
P
P
P
P
P
P
P
P
P
P
A
P
P
P
P
P
P
P
P
P
P
P
P
P
P
P
P
P
P
P
P
P
P
P
P
P
P
P
P
P
P
P
P
A
P
P
P
P
P
P
P
P
P
P
P
P
P
P
P
P
P
P
P
P
P
P
P
P
P
P
P
P
P
P
P
P
P
P
P
P
P
P
P
P
P
P
P
P
P
P
P
P
P
P
P
P
P
P
P
P
P
P
P
P
A
P
P
P
P
P
P
P
P
P
P
P
P
P
P
P
P
P
P
P
P
P
P
P
P
P
P
P
P
P
P
P
P
P
P
P
P
P
P
P
P
P
P
P
P
P
P
P
P
P
P
P
P
P
P
P
P
P
P
P
P
P
P
P
P
P
P
P
P
P
P
P
P
P
P
P
P
P
P
P
P
P
P
P
P
A
P
P
P
A
P
P
P
P
P
P
P
P
P
P
P
P
P
P
P
P
P
P
P
P
P
P
P
P
P
P
P
P
P
P
P
P
P
P
P
P
P
P
P
P
P
P
P
P
P
A
P
P
P
P
P
P
P
P
P
P
P
P
P
P
P
P
P
P
P
P
P
P
P
P
P
P
P
P
P
P
P
P
P
P
P
P
P
P
P
P
P
P
P
P
P
P
P
P
P
P
P
P
P
P
P
P
P
P
P
P
P
P
P
P
P
P
P
P
P
P
P
P
P
P
P
P
P
P
P
P
P
P
P
P
P
P
P
P
P
P
P
P
P
P
P
P
P
P
P
A
P
P
P
P
P
P
P
P
P
P
P
P
P
P
P
P
P
P
P
P
P
P
P
P
P
P
P
P
P
P
P
P
P
P
P
P
P
P
P
P
P
P
P
P
P
P
P
P
P
P
P
P
P
P
P
P
P
P
P
P
P
P
P
P
P
P
P
P
P
P
P
P
P
P
P
P
P
P
P
P
P
P
P
P
P
P
P
P
P
P
P
P
P
P
P
P
P
P
P
P
P
P
P
P
P
P
P
P
P
P
P
P
P
P
P
P
P
P
A
P
P
P
P
P
P
P
P
P
P
P
P
P
P
P
P
P
P
P
P
P
P
P
P
P
P
P
P
P
P
P
P
P
P
P
P
P
P
P
P
P
P
P
P
P
P
P
P
P
P
P
P
P
P
P
P
P
P
P
P
P
P
P
P
P
P
P
P
P
P
P
P
P
P
P
P
P
P
P
P
P
P
P
P
P
P
P
P
P
P
P
P
P
P
P
P
P
P
P
P
P
P
P
P
P
P
P
P
P
P
P
P
P
P
P
P
P
P
P
P
P
P
P
P
P
P
A
P
P
P
P
P
P
P
P
P
P
P
P
P
P
P
P
P
P
P
P
P
P
P
P
P
P
P
P
P
P
P
P
P
P
P
P
P
P
P
P
P
P
P
P
P
P
P
P
P
P
P
P
P
P
P
P
P
P
P
P
P
P
P
P
P
P
P
P
P
P
P
P
A
P
P
A
P
P
P
P
P
P
P
P
P
P
P
P
A
P
P
P
P
P
P
A
P
P
P
A
P
P
P
P
P
P
P
A
P
P
A
P
P
P
P
P
P
P
P
P
P
P
P
P
P
P
P
P
P
P
P
P
P
A
P
P
P
P
P
A
P
P
P
P
P
P
P
P
P
P
P
P
P
P
P
P
P
A
P
P
P
P
P
P
P
P
P
P
P
P
P
P
P
P
P
P
P
P
P
P
P
A
P
P
P
P
P
P
P
P
P
P
P
P
P
P
P
P
P
P
P
P
P
P
P
P
P
P
P
P
P
P
P
P
P
P
P
P
P
P
P
P
P
P
P
P
P
P
P
P
P
P
P
P
P
P
P
P
P
P
P
P
A
P
P
P
P
P
P
P
P
P
P
A
P
P
P
P
P
P
P
P
P
P
P
P
P
P
P
P
P
P
P
P
P
P
P
P
P
P
P
P
P
P
P
P
P
P
P
P
P
P
P
P
P
P
P
P
P
P
P
P
P
P
P
P
P
P
P
P
P
P
P
A
P
P
P
P
P
P
P
P
P
P
P
P
P
P
P
P
P
P
P
P
P
P
P
P
P
P
P
P
P
P
P
P
P
P
P
P
P
P
P
P
P
P
P
P
P
P
P
P
P
P
P
P
P
P
P
P
P
P
P
P
P
P
P
P
P
P
P
P
P
A
P
P
P
P
P
P
P
P
P
P
P
P
P
P
P
P
P
P
P
P
P
P
P
P
P
P
P
P
P
P
P
P
P
P
P
P
P
P
P
P
P
P
A
P
P
P
P
P
P
P
P
P
P
P
P
P
P
A
P
P
P
P
A
P
P
P
P
P
A
P
P
P
P
P
P
P
P
P
P
P
P
P
P
P
P
P
P
P
P
P
P
P
P
P
P
P
P
P
P
P
P
P
P
P
P
P
P
P
P
A
P
P
P
P
P
P
P
P
P
P
P
P
P
P
P
P
P
P
P
P
P
P
P
P
P
P
P
P
P
P
P
P
P
P
P
P
P
P
P
P
P
P
P
P
P
P
P
P
P
P
P
P
P
P
P
P
P
P
P
P
P
P
P
P
P
P
P
P
P
A
P
P
P
P
P
P
P
P
P
P
P
P
P
P
P
P
P
P
P
P
P
A
P
P
P
P
P
P
P
P
P
P
P
P
P
P
P
P
P
P
P
P
P
P
P
P
P
P
P
P
P
A
P
P
A
P
P
P
P
A
P
P
P
P
P
P
P
P
P
P
P
P
P
P
P
P
P
P
P
P
P
P
P
P
P
P
P
P
P
P
P
P
P
P
P
P
P
P
P
P
P
P
P
A
P
P
P
P
P
P
P
P
P
P
P
P
P
P
P
P
P
P
P
P
P
P
P
P
P
P
P
P
P
P
P
P
P
P
P
P
P
P
P
P
P
P
P
P
P
P
P
P
P
P
P
P
P
P
P
P
P
P
P
A
P
P
P
P
P
P
P
P
P
P
P
P
P
P
P
P
P
P
P
P
P
P
P
P
P
P
P
P
P
P
P
P
P
P
P
P
P
P
P
P
P
P
P
P
P
P
P
P
P
P
P
P
P
P
P
P
P
P
P
P
P
P
P
P
P
P
P
P
P
P
P
P
P
P
P
P
P
P
P
P
P
P
P
P
P
P
A
P
P
P
P
P
P
P
P
P
P
P
P
P
P
P
P
P
P
P
P
P
P
P
P
P
P
P
P
P
P
P
P
P
P
P
P
P
P
P
P
P
P
P
P
P
P
P
P
P
P
P
P
P
P
P
P
P
P
P
P
P
A
P
P
P
P
P
P
A
A
P
P
P
P
P
P
P
P
P
P
P
P
P
P
P
P
P
P
P
P
P
P
P
P
P
P
P
P
P
P
P
P
P
P
P
P
P
P
P
P
P
P
P
P
P
P
P
P
P
P
P
P
P
P
P
P
P
P
P
P
P
P
P
P
P
P
P
P
P
P
P
P
P
P
P
P
P
P
P
P
P
P
P
P
P
P
P
P
P
A
P
P
P
P
P
A
P
P
P
P
P
P
P
P
P
P
P
P
P
P
P
P
P
P
P
P
P
P
P
P
P
P
P
P
P
A
P
P
P
P
P
P
P
P
P
P
A
P
P
P
P
P
P
P
P
P
P
P
P
P
P
P
P
P
P
P
A
A
A
P
A
P
P
P
P
P
P
P
P
A
P
A
P
P
P
P
P
P
P
P
P
P
P
P
P
P
P
P
P
P
P
P
P
P
P
P
P
P
P
P
P
P
P
P
P
P
P
P
P
P
P
P
P
P
P
A
P
P
P
P
P
P
P
P
P
P
P
P
P
P
P
P
P
P
P
P
P
P
P
P
A
P
P
P
P
P
P
P
A
P
P
P
P
P
P
P
P
P
P
P
P
P
P
A
P
P
P
P
P
P
P
P
P
P
P
P
P
P
A
P
P
P
P
P
P
P
P
P
P
P
P
P
P
P
P
P
P
P
P
P
P
P
P
P
P
A
P
P
P
P
P
P
A
P
P
P
P
P
P
P
P
P
P
P
P
P
P
P
P
P
A
P
P
A
A
P
P
P
P
P
P
P
P
P
P
P
P
P
P
P
P
P
P
P
P
P
P
P
P
P
A
P
P
P
P
P
P
A
A
P
P
P
P
P
P
P
P
P
P
A
P
P
P
P
P
A
P
P
P
P
P
P
P
P
P
P
P
P
P
P
P
P
P
P
P
P
A
P
P
P
P
P
P
P
P
P
P
P
P
P
P
P
P
P
P
P
P
P
P
P
P
P
P
P
P
P
P
P
P
P
P
P
P
P
P
P
P
P
P
P
P
P
P
P
P
P
P
P
P
P
P
P
P
P
P
P
P
P
P
A
P
P
P
P
P
P
P
P
P
P
P
P
P
P
P
A
P
P
P
P
P
P
P
P
P
P
P
P
P
P
P
P
P
P
P
P
P
P
P
P
P
A
P
P
P
P
P
P
P
P
P
P
P
P
P
P
P
P
P
P
P
P
P
P
P
P
P
P
P
A
P
P
P
P
P
P
P
P
P
P
P
P
P
P
P
P
A
P
P
P
P
P
P
P
P
P
P
A
P
P
P
P
P
P
P
P
P
P
P
A
P
P
P
P
P
P
P
P
P
P
P
P
A
P
P
P
P
A
P
P
P
P
P
P
P
P
P
P
P
P
P
P
P
P
P
A
A
P
P
P
P
P
P
P
P
P
P
P
P
P
P
P
P
P
P
P
P
P
P
P
P
A
P
P
P
P
P
P
P
P
P
P
P
P
P
P
A
P
P
P
P
P
P
P
P
P
P
P
P
P
P
P
P
P
P
P
P
P
P
P
P
P
P
P
P
P
P
P
P
P
P
P
P
P
P
P
P
P
P
P
P
P
P
P
A
P
A
P
P
P
P
P
P
P
P
P
P
P
P
P
P
A
P
P
P
P
P
P
P
P
P
P
P
P
P
P
P
P
P
P
P
P
P
P
P
P
P
P
P
A
P
P
P
P
P
P
P
P
P
P
P
P
P
P
P
P
P
P
P
P
P
P
P
P
P
P
P
P
P
P
P
P
P
P
P
P
P
P
P
P
A
P
P
P
P
P
P
P
P
P
P
P
P
P
P
P
P
P
P
P
P
A
P
P
P
A
A
P
P
P
P
P
P
P
P
P
P
P
P
P
P
A
P
P
P
P
P
P
P
P
P
A
A
P
P
P
P
P
P
P
P
P
P
P
P
P
P
P
P
P
P
P
P
P
P
P
P
P
P
P
A
P
P
P
P
P
P
P
P
P
P
P
P
P
P
A
P
P
P
P
P
P
P
P
P
P
P
P
P
P
P
P
P
P
P
P
P
P
P
P
P
P
P
P
P
P
P
P
P
P
P
P
P
P
P
P
P
P
P
P
P
P
P
P
P
P
P
A
P
P
P
P
P
A
A
P
P
P
P
P
A
A
P
P
P
P
P
P
P
A
A
P
P
A
P
P
P
P
P
P
P
A
P
P
P
P
P
P
P
P
P
P
P
P
P
P
A
P
P
P
P
P
P
P
A
A
A
P
P
P
P
P
P
P
P
P
P
P
P
P
P
P
P
P
P
P
P
P
P
P
P
P
P
P
P
P
P
P
A
P
P
P
P
P
P
P
P
P
P
P
P
P
P
P
P
P
P
P
P
P
P
P
P
P
P
P
P
P
P
P
P
P
P
P
P
P
P
P
P
P
P
P
P
P
A
P
P
P
P
A
P
P
P
P
A
P
P
P
P
P
P
P
P
P
P
P
P
P
P
P
A
P
P
P
P
P
P
P
P
P
P
P
P
P
P
P
P
P
P
P
P
P
A
P
A
P
P
P
P
P
P
P
P
P
P
P
P
P
P
P
P
P
P
P
P
P
P
P
P
P
P
P
P
P
A
P
P
P
P
P
P
P
P
P
A
P
P
A
A
P
P
A
A
P
P
P
P
P
P
P
P
P
P
P
P
P
P
P
P
P
P
P
P
P
P
P
P
P
P
P
P
P
P
P
P
P
P
P
A
P
P
A
P
P
P
P
P
P
P
P
P
P
P
P
P
P
P
P
P
P
P
P
P
P
P
P
P
P
P
P
P
A
P
P
P
P
P
P
P
P
A
P
P
P
P
P
P
P
P
P
P
P
A
P
P
P
P
P
P
P
P
P
A
P
P
P
P
P
P
P
P
P
P
P
P
P
P
P
P
P
P
P
P
P
P
P
P
P
P
P
P
P
P
P
P
P
A
P
P
P
P
P
P
P
P
P
P
A
P
P
P
P
P
P
P
P
P
P
P
P
P
P
P
P
P
P
P
P
P
P
P
P
P
P
P
P
P
P
A
P
P
P
P
A
P
P
P
P
P
P
P
A
P
P
P
P
P
P
P
P
P
P
P
A
P
P
A
P
P
P
A
P
P
A
P
P
P
P
P
P
P
P
P
P
P
P
P
P
P
P
P
P
A
P
P
P
P
P
P
P
P
A
P
P
P
P
P
P
P
P
P
P
P
P
P
P
P
P
P
P
A
P
P
P
A
P
P
P
P
P
P
A
P
P
P
P
P
P
P
P
P
P
P
P
P
P
P
P
P
P
P
P
P
P
P
P
P
P
P
P
P
P
P
P
P
P
P
P
P
P
P
P
P
P
P
P
P
P
P
P
P
P
P
P
P
A
P
A
P
P
P
P
P
P
A
P
P
P
P
P
P
P
P
P
P
P
P
P
P
P
P
A
P
P
P
P
P
P
A
P
A
A
P
P
P
P
P
P
P
P
P
P
P
P
P
P
P
P
P
P
P
P
P
P
P
P
P
A
P
A
P
P
P
P
P
P
P
A
P
P
P
P
P
P
A
A
P
A
P
A
P
P
P
P
P
P
P
P
A
A
P
P
P
P
P
A
P
P
P
P
P
P
P
P
P
P
P
P
P
P
P
P
P
P
P
P
P
P
P
P
P
P
P
P
P
P
P
P
P
P
P
P
P
P
P
P
P
P
P
P
P
P
P
P
P
P
P
P
P
P
P
P
P
P
P
A
P
P
P
P
P
P
P
P
P
A
P
P
P
P
P
A
P
P
P
A
P
P
P
P
P
A
A
P
P
P
P
P
P
P
P
P
P
P
P
P
P
P
P
P
A
P
P
P
P
P
A
P
P
P
P
P
P
P
P
P
P
P
P
P
P
P
P
A
P
P
A
P
P
P
P
P
P
P
P
P
P
P
P
P
P
P
P
P
P
P
P
P
P
P
P
P
P
P
P
P
P
P
P
P
P
P
P
P
A
P
P
P
P
P
P
P
P
P
P
P
P
P
P
P
P
P
P
P
P
P
A
P
P
P
A
P
P
P
P
P
P
P
P
P
P
P
P
P
P
P
P
P
P
P
P
P
P
P
P
P
P
P
P
P
P
P
P
A
P
P
P
A
P
P
P
P
P
P
P
P
P
P
P
P
P
P
P
P
P
P
P
P
P
P
P
P
P
P
P
P
P
P
P
P
P
P
P
P
P
P
P
A
P
P
P
P
P
P
P
P
P
P
P
A
P
P
P
P
P
P
P
P
P
P
P
P
A
P
P
P
P
P
P
P
P
P
P
P
P
P
P
P
P
P
P
P
P
P
P
P
P
P
P
P
A
P
P
P
P
P
P
P
P
P
P
P
P
P
P
P
P
P
P
P
P
P
P
A
P
P
P
P
P
P
P
P
P
P
P
P
P
P
P
P
P
P
P
P
P
P
P
A
P
P
P
P
P
P
P
P
P
P
P
A
P
P
P
P
A
A
P
A
P
P
A
P
P
P
P
P
P
P
P
P
P
P
P
P
P
P
A
P
P
P
P
P
A
P
P
A
P
P
P
P
P
P
P
P
P
P
P
P
P
P
A
P
A
P
P
P
P
A
P
P
A
P
A
P
P
P
P
P
P
P
P
P
P
P
A
P
P
P
P
P
P
P
P
P
P
P
P
P
P
P
P
P
A
P
P
P
P
P
P
P
P
P
P
P
P
P
A
P
P
P
P
P
P
P
A
P
A
P
P
P
P
P
P
P
P
P
P
P
P
P
P
P
P
P
P
P
P
P
P
P
P
P
A
P
P
P
P
P
P
P
P
P
P
P
P
P
P
P
P
P
P
P
P
P
P
P
P
P
P
A
P
P
P
P
A
P
P
P
P
P
P
P
P
P
P
P
P
P
P
P
P
P
P
P
P
P
P
P
P
P
P
A
P
P
P
P
P
P
P
P
A
P
P
P
P
P
P
P
A
P
A
P
P
P
P
P
P
P
P
P
P
A
P
P
P
P
P
A
P
P
P
P
P
P
P
P
P
P
P
P
P
A
P
P
P
P
P
P
P
P
P
P
P
P
P
P
A
P
P
P
P
P
P
P
P
P
P
P
P
P
P
P
P
P
P
P
P
P
P
P
A
P
P
P
A
A
P
P
P
P
P
P
P
P
A
P
P
P
P
A
P
P
P
P
P
P
P
P
P
A
P
P
P
P
P
P
P
P
P
P
P
P
P
P
A
P
P
P
P
P
P
P
P
P
P
P
P
P
P
P
P
P
P
P
P
P
P
P
P
A
P
P
P
P
P
P
P
P
P
P
P
A
A
P
P
A
P
P
P
P
P
P
P
P
P
P
P
A
P
P
P
P
P
P
P
P
P
P
P
P
A
P
P
P
P
P
P
P
P
P
P
P
P
P
P
P
P
P
P
P
P
P
P
P
P
P
P
P
A
P
P
P
P
P
A
P
P
P
P
P
P
P
P
P
P
P
P
P
P
P
P
P
P
A
P
P
P
P
P
P
P
P
P
P
P
P
P
P
P
P
P
P
P
P
P
A
P
P
P
P
P
P
P
P
P
A
P
P
P
A
P
P
P
P
P
P
P
P
P
P
P
P
P
P
P
P
P
P
P
P
P
P
P
P
P
P
P
P
P
P
P
P
P
P
P
P
P
P
P
P
P
P
P
P
A
P
A
P
P
A
P
P
P
P
P
P
P
P
P
P
P
P
A
P
P
P
A
P
P
P
P
P
P
A
A
P
P
P
P
P
P
P
P
P
P
P
A
P
P
A
P
P
P
P
P
P
P
P
P
P
P
P
P
P
P
P
P
P
P
P
P
P
P
A
P
P
A
P
P
P
P
P
P
P
P
P
P
P
P
P
P
P
P
P
A
P
A
P
P
P
P
P
P
P
P
P
P
P
P
P
P
P
A
P
P
A
P
P
P
A
P
P
P
P
P
P
P
P
P
P
A
P
P
P
P
P
P
P
P
P
P
P
P
P
P
P
P
P
P
P
P
P
P
A
P
P
A
A
P
P
P
P
P
P
P
P
P
P
P
P
P
P
P
P
P
P
P
P
P
P
P
P
P
A
P
P
P
P
P
P
A
P
P
P
P
P
P
P
P
P
A
P
P
P
P
P
P
P
P
P
P
A
A
P
P
P
A
P
P
P
P
P
P
P
P
P
P
P
A
P
A
P
A
P
A
P
P
A
P
P
P
P
A
P
P
P
P
P
A
P
P
P
P
P
P
A
P
P
P
P
P
P
P
A
P
P
P
P
P
P
P
P
P
P
P
P
P
P
P
P
P
P
P
P
P
P
A
P
P
P
P
P
P
P
P
P
A
P
P
P
P
P
P
P
P
P
P
P
P
P
P
P
P
P
P
P
P
P
P
P
P
P
P
P
P
P
P
P
P
P
P
P
P
A
P
P
A
P
P
P
P
P
P
P
P
P
P
P
P
P
A
P
P
P
P
P
P
P
A
P
P
P
A
A
A
P
P
P
A
P
P
P
P
P
P
P
P
P
P
P
P
P
P
A
P
P
P
P
P
P
P
P
P
P
P
P
P
P
P
P
P
P
P
P
P
P
P
P
P
P
P
P
P
P
P
P
P
P
P
P
P
P
P
P
P
P
P
P
P
A
P
A
P
P
P
P
P
P
A
P
P
P
P
P
P
P
P
P
P
A
P
P
P
P
P
P
P
P
P
P
P
P
P
P
P
P
P
P
P
A
A
P
P
P
P
P
P
A
P
P
A
P
P
P
P
P
P
P
P
P
P
P
P
P
P
P
P
P
P
P
P
P
P
P
P
P
P
P
P
P
P
P
P
P
P
P
P
P
P
P
P
P
P
P
P
P
P
P
P
A
P
P
P
P
A
P
P
P
P
P
P
P
P
P
P
A
P
P
P
P
P
P
P
P
P
P
A
P
A
P
P
P
P
P
P
A
P
P
P
P
P
P
P
P
A
P
P
P
P
P
P
P
P
A
P
P
P
P
P
P
P
A
P
P
P
P
P
P
P
P
P
P
P
P
P
P
P
P
P
P
P
P
P
P
P
A
P
P
P
P
P
P
P
P
P
P
P
P
P
P
P
P
P
P
A
A
P
P
P
P
P
P
P
A
P
P
A
A
P
P
P
P
P
P
P
P
P
P
P
A
P
P
P
P
P
P
P
P
P
P
P
P
P
P
P
P
P
P
P
P
P
A
P
P
P
P
P
P
P
P
P
P
P
P
P
A
P
A
P
P
P
P
P
P
A
P
P
P
A
P
P
P
A
P
P
P
P
P
P
P
P
P
P
P
P
P
P
P
P
P
P
P
P
A
P
A
P
P
P
P
P
P
P
P
P
P
P
P
P
P
P
P
P
P
P
P
P
P
P
P
P
P
P
P
P
P
P
P
P
P
P
P
P
P
P
P
P
P
A
A
A
P
P
P
P
P
P
P
P
P
A
P
P
A
P
P
P
P
P
P
P
P
A
A
P
P
P
P
A
A
P
P
P
P
P
P
A
P
A
P
P
P
P
P
P
P
P
P
P
P
P
P
P
P
P
P
P
P
A
P
P
P
P
P
P
P
P
P
P
P
P
P
P
P
P
P
P
P
P
P
P
P
P
P
P
P
A
P
P
A
P
P
A
P
P
P
P
P
P
P
P
P
A
P
P
P
A
P
P
P
P
P
A
P
P
P
P
P
P
P
P
P
A
P
P
P
P
P
A
A
P
P
A
P
P
P
P
P
P
P
P
P
P
A
P
P
P
P
P
A
P
A
P
P
P
P
P
P
A
P
P
P
P
P
P
P
P
P
P
P
P
P
P
P
P
P
P
P
P
P
P
P
A
P
A
P
P
P
P
P
P
P
P
P
P
P
P
P
P
P
P
A
P
P
P
P
A
A
P
P
P
P
P
P
P
P
P
P
P
A
P
P
P
P
A
P
A
P
P
A
P
P
P
P
P
P
P
P
P
P
P
P
P
P
P
P
P
P
P
P
P
P
P
P
A
P
P
A
P
P
P
P
P
P
P
P
P
P
P
P
P
P
P
P
P
A
P
P
P
P
P
P
P
P
P
P
P
A
P
P
P
P
P
P
P
P
P
P
A
P
P
A
P
P
P
P
P
P
P
P
P
P
P
P
A
P
A
P
P
P
P
P
P
P
P
P
A
P
P
P
P
P
A
P
P
P
P
P
P
P
P
P
P
P
A
P
P
P
P
P
P
P
P
A
P
P
P
P
P
P
A
P
P
A
P
P
P
A
P
P
A
P
P
P
P
P
P
P
P
P
P
P
A
P
P
P
A
P
P
P
P
P
P
P
A
P
P
P
P
P
P
P
P
P
P
P
P
A
P
P
P
A
P
P
P
P
P
P
P
P
P
P
P
P
P
P
P
P
P
P
P
P
P
P
P
P
P
P
P
P
P
A
P
P
P
P
P
P
P
P
P
P
P
P
A
P
P
P
P
P
P
P
P
P
P
P
A
P
P
P
P
A
P
P
P
A
P
P
P
P
P
P
P
P
P
P
P
P
P
P
P
P
P
A
P
P
A
P
A
P
P
P
P
A
A
P
A
P
P
P
P
P
P
P
P
P
P
P
P
P
P
P
P
P
A
P
P
P
P
P
P
P
P
P
P
A
A
A
P
A
P
P
P
A
P
A
A
P
P
P
P
A
P
P
P
P
P
P
P
P
P
P
A
P
P
P
P
P
P
P
P
A
P
P
P
P
P
A
P
A
P
P
P
P
P
P
P
A
P
P
P
P
P
P
P
P
P
P
A
P
P
P
P
P
P
P
P
A
P
P
P
P
P
P
P
P
P
P
P
P
A
P
P
A
A
P
A
P
P
P
P
P
P
P
P
P
P
P
P
P
P
P
P
P
P
P
P
A
A
A
P
P
P
P
P
P
P
P
P
P
P
P
P
P
P
A
A
P
P
P
P
P
P
P
P
A
P
P
P
A
P
P
P
P
P
P
P
P
P
P
P
P
P
P
P
P
P
P
P
P
P
P
P
P
P
P
P
P
P
P
A
P
A
P
P
P
P
A
P
A
P
P
A
P
P
A
P
P
P
P
P
P
P
P
A
P
P
A
P
P
A
P
P
P
P
P
P
A
P
P
P
P
A
A
P
P
P
P
P
P
P
P
P
P
P
P
A
P
P
P
P
P
P
P
A
P
P
P
P
P
P
P
P
P
A
A
P
A
P
A
P
P
P
P
P
P
P
A
P
A
P
P
P
A
P
P
P
P
P
P
P
A
P
P
P
P
P
P
P
P
P
P
P
P
P
P
A
A
P
P
P
P
P
P
P
P
P
P
P
P
P
A
P
A
P
A
P
P
P
P
A
P
A
P
P
P
P
P
P
P
P
P
P
P
P
P
P
P
P
P
P
P
P
P
P
P
P
P
A
P
P
P
P
A
P
P
P
A
P
P
P
P
P
A
P
P
P
P
P
P
P
P
P
P
P
P
P
P
P
P
P
P
P
P
P
P
P
P
P
P
A
P
A
P
P
A
P
P
P
P
P
P
P
P
P
P
P
P
A
P
P
P
P
P
A
P
P
P
P
A
P
P
P
P
A
P
P
A
P
P
P
P
P
A
A
P
P
P
P
A
A
P
A
A
P
P
P
P
P
P
P
P
P
P
P
P
P
A
P
P
P
A
A
P
P
P
A
A
P
P
P
P
A
P
P
P
P
P
P
P
P
P
P
P
P
P
P
P
A
A
A
P
A
A
A
P
P
A
P
P
P
A
P
A
P
P
P
P
P
P
P
P
P
P
P
P
A
P
P
P
P
P
P
P
P
A
P
A
P
P
A
P
P
P
P
A
P
A
A
P
A
P
P
P
A
P
P
P
A
P
P
P
P
P
P
P
A
P
P
P
P
P
P
P
P
P
P
P
P
P
P
P
P
A
P
P
P
A
P
P
P
P
P
P
A
P
P
P
P
P
P
P
P
P
P
A
A
P
P
P
A
A
A
P
P
P
P
P
A
P
P
P
A
P
A
P
P
P
P
P
P
P
P
P
P
P
P
P
A
P
P
P
P
P
P
P
P
P
P
A
P
A
P
P
P
P
P
P
P
P
P
P
P
P
P
P
P
A
P
P
A
P
P
P
P
P
P
P
P
A
P
P
P
P
P
P
P
P
P
P
A
P
P
P
P
P
A
A
P
P
A
P
P
P
P
P
A
P
P
A
P
P
A
P
P
P
P
P
P
P
A
P
A
A
P
A
P
P
P
P
P
P
A
P
A
P
P
P
P
A
A
P
A
P
P
P
P
A
P
P
P
P
P
P
A
A
P
P
P
P
P
P
A
A
P
P
P
P
P
A
P
P
P
P
P
A
P
P
A
P
P
P
A
P
P
A
P
A
P
P
P
P
A
P
P
P
P
P
P
P
P
P
P
P
P
P
P
P
P
A
A
P
A
P
P
P
P
P
P
P
P
P
P
P
P
P
P
A
A
P
P
P
P
A
P
P
P
P
P
P
P
P
A
P
P
P
P
P
P
A
P
P
P
P
P
A
A
P
P
P
P
P
P
P
P
P
A
P
P
P
P
P
P
P
P
P
A
P
P
P
P
P
A
P
P
P
P
P
P
P
P
P
P
P
P
P
A
P
P
P
A
P
A
P
P
P
P
P
P
P
P
P
P
P
P
P
P
A
P
P
A
P
P
P
P
A
P
P
P
P
A
A
A
P
P
P
P
P
A
P
P
P
P
P
A
P
P
P
P
P
P
P
P
P
P
P
A
P
P
A
A
P
A
A
P
P
P
P
P
A
P
P
P
P
A
P
P
A
P
A
A
P
P
A
P
P
P
P
P
P
P
P
P
P
A
P
P
P
P
A
A
A
P
P
A
P
P
A
A
A
P
A
P
P
P
P
P
P
A
P
P
A
P
P
P
P
P
P
P
A
A
P
P
A
P
P
P
P
P
P
P
P
A
P
A
A
P
P
P
P
P
A
P
P
P
P
P
P
P
P
P
P
P
P
P
A
P
P
P
A
A
P
P
P
P
P
A
P
P
P
P
P
P
A
A
P
A
P
A
P
P
P
P
P
A
A
P
P
P
P
P
P
P
P
P
P
P
P
A
A
P
P
P
P
A
P
P
P
P
P
P
P
P
P
P
A
P
A
P
P
A
P
P
P
P
P
P
P
A
P
A
P
P
P
P
P
P
P
P
P
P
P
P
P
P
A
P
P
A
P
P
P
P
P
P
P
P
P
P
P
P
P
P
P
P
P
P
P
P
P
P
P
P
A
P
P
P
P
P
P
P
P
P
P
P
A
P
P
P
P
P
P
A
A
P
P
P
A
P
P
P
P
P
P
P
P
P
P
P
P
A
P
P
P
P
P
P
P
P
P
P
P
P
P
P
P
P
P
P
P
A
P
P
P
A
P
P
P
P
P
A
P
P
P
P
P
P
P
P
P
P
P
A
A
P
P
P
P
P
P
A
P
P
P
P
P
P
P
A
P
P
P
P
P
P
P
P
P
P
P
P
P
P
P
P
P
P
P
P
P
P
P
A
P
P
P
P
P
P
A
P
A
A
P
P
P
A
P
P
P
P
P
P
P
P
A
P
P
P
P
P
P
P
P
P
P
P
P
P
P
P
P
P
P
A
P
P
P
P
A
P
P
A
P
P
P
A
A
A
P
P
P
P
A
P
P
P
P
A
P
P
P
P
P
P
P
P
A
A
A
A
P
P
P
P
P
A
A
A
P
P
P
P
P
P
P
P
P
P
P
P
P
A
P
P
P
P
A
P
P
P
P
A
A
A
P
P
P
P
P
P
A
P
P
P
P
P
P
P
P
P
P
P
P
P
P
P
P
P
P
P
P
A
P
P
P
A
A
A
P
P
P
P
A
A
A
P
P
P
P
P
P
P
P
P
P
P
P
P
P
P
P
A
P
A
P
P
P
P
P
P
P
P
P
P
A
P
P
A
P
A
A
A
P
P
P
P
P
P
P
P
P
A
A
A
P
P
P
P
P
P
P
P
P
P
P
P
P
P
P
A
P
P
P
P
P
P
P
A
P
P
P
P
P
P
A
P
P
P
P
P
P
A
A
P
P
P
P
P
P
P
A
P
P
P
P
P
P
P
P
P
P
P
A
A
A
P
P
P
P
P
P
P
P
P
P
P
P
A
P
P
P
P
P
A
P
P
P
P
P
P
A
A
P
P
P
P
P
P
P
P
P
P
P
A
P
A
P
P
P
A
P
P
P
A
P
P
P
P
P
P
P
P
P
P
A
P
P
P
P
P
P
P
P
P
P
P
P
P
P
P
P
P
P
P
P
P
P
P
P
P
P
P
P
A
P
P
P
A
P
P
P
A
A
A
P
P
P
P
P
P
P
P
A
P
P
P
A
A
A
A
P
A
P
P
A
P
P
P
A
P
P
P
P
A
P
P
P
P
P
A
P
P
P
A
P
P
P
P
P
A
P
A
P
A
P
A
P
P
A
A
P
P
P
A
P
P
P
P
A
P
P
A
P
P
P
P
A
P
P
P
P
P
P
P
A
P
P
P
P
P
P
P
P
P
A
P
P
P
P
P
A
A
A
A
A
A
A
P
A
P
A
P
P
P
P
P
P
P
P
P
P
P
P
P
P
P
P
P
A
P
P
A
A
P
P
P
P
P
P
P
P
P
P
P
P
P
P
P
P
A
P
P
P
P
A
P
A
A
A
A
P
P
P
P
P
P
P
P
P
P
P
P
P
P
P
P
P
P
P
P
P
P
P
P
P
P
P
P
P
P
P
P
P
P
P
P
P
P
P
P
P
P
P
P
P
A
A
P
A
A
P
A
P
P
P
P
P
A
P
A
P
P
P
P
P
P
P
P
A
P
P
P
P
P
P
P
A
P
P
P
P
P
P
P
P
P
P
P
P
P
P
P
P
P
P
P
P
P
P
P
P
P
P
P
P
P
A
P
P
P
P
P
P
P
P
A
A
A
P
P
P
A
P
A
P
P
A
P
P
A
P
P
P
P
P
A
A
A
A
P
P
P
P
P
P
A
P
A
P
A
P
A
P
P
P
P
A
P
P
P
P
P
P
P
P
P
P
P
P
A
P
P
P
P
P
P
P
P
P
P
A
A
P
P
A
P
P
P
P
A
A
A
A
A
P
P
P
A
P
A
P
P
A
P
P
P
P
P
A
P
P
A
P
P
P
P
P
A
P
P
P
P
A
P
P
P
A
P
P
P
P
P
P
P
P
A
P
P
P
P
P
P
P
P
P
P
P
P
P
P
P
A
P
P
A
P
P
P
P
P
P
A
P
P
P
P
P
P
P
P
A
P
P
P
P
P
P
P
P
P
P
P
P
A
P
P
P
P
P
P
P
P
A
P
P
A
P
P
P
A
P
P
P
P
P
A
P
P
P
P
A
A
P
P
P
A
P
P
P
P
P
A
P
P
P
P
P
P
P
P
A
P
P
P
P
A
P
P
P
A
P
P
P
P
P
P
A
A
A
P
P
P
P
A
P
P
P
P
P
P
P
A
A
P
P
A
P
P
P
A
P
P
A
P
P
A
P
P
P
P
P
A
P
P
P
P
P
P
A
P
P
P
P
A
P
P
P
P
P
P
P
P
P
P
P
P
P
P
P
P
A
A
P
A
P
P
P
P
P
P
A
A
A
P
P
P
P
P
P
P
P
P
P
P
A
P
P
P
P
A
P
P
A
P
P
A
P
P
A
P
P
P
P
A
A
A
P
P
P
P
P
P
P
P
P
P
P
P
P
A
P
P
P
P
P
P
P
P
P
P
P
P
P
A
P
P
A
A
A
P
P
P
A
P
P
P
P
P
P
A
P
P
P
P
P
A
P
P
A
P
P
P
A
P
P
P
P
P
P
P
P
P
A
A
P
P
P
P
P
P
P
P
P
P
P
P
P
P
P
P
P
A
P
P
P
A
A
P
A
P
P
P
P
P
P
P
P
P
P
P
A
P
A
P
P
P
P
A
P
P
P
A
P
A
P
A
A
P
P
P
P
A
P
P
P
P
P
P
P
P
P
P
A
P
A
P
A
A
P
P
P
P
P
P
P
P
A
P
P
P
A
P
P
P
P
A
P
P
P
P
A
P
P
A
P
P
P
P
P
P
P
P
P
P
A
A
P
P
P
P
P
P
P
A
P
P
P
P
P
P
A
P
P
A
P
P
P
P
A
P
P
P
P
P
P
P
P
A
P
A
P
P
A
P
P
A
A
P
P
P
P
A
P
P
P
P
A
P
A
A
A
P
P
P
P
A
A
P
P
A
A
P
A
P
P
P
P
P
P
P
P
P
A
P
P
P
P
P
P
A
A
P
P
P
P
P
P
A
P
P
P
P
A
P
P
P
P
P
P
P
A
P
P
A
P
A
P
P
P
P
A
P
P
A
A
P
P
P
P
A
P
P
A
P
P
A
P
A
A
A
P
A
P
A
P
P
P
A
P
A
P
P
P
P
P
P
A
P
A
P
P
P
P
P
P
P
P
P
P
P
P
P
P
A
A
P
P
A
P
A
P
A
P
P
P
P
P
P
P
A
P
P
P
P
P
A
P
P
P
P
P
P
P
P
P
P
P
P
P
A
P
A
P
P
P
P
P
A
A
P
P
P
A
P
P
P
P
P
P
P
P
P
P
P
P
P
P
P
P
P
P
P
P
P
P
A
P
P
P
P
P
P
P
P
P
A
P
P
P
P
P
P
P
P
P
P
P
P
P
A
P
A
P
A
P
P
P
P
P
A
A
P
A
P
P
P
P
P
P
P
P
P
P
P
P
P
P
P
A
P
P
P
P
P
P
P
P
A
P
P
P
P
P
P
P
P
P
A
P
P
P
P
A
A
A
A
P
A
A
P
P
P
P
P
A
P
P
P
A
P
P
P
P
P
P
A
P
P
P
P
A
P
P
A
A
P
P
P
P
P
P
P
P
P
P
P
A
P
A
A
P
P
P
P
P
P
P
P
P
A
P
A
P
P
P
P
A
P
P
A
P
P
P
P
A
P
P
A
P
P
P
A
P
P
P
A
A
P
A
P
A
A
P
P
P
P
P
P
P
P
P
P
P
A
A
A
A
P
P
P
P
P
A
P
A
P
P
P
P
P
A
P
P
P
P
P
A
P
A
P
A
P
A
A
P
P
P
A
P
P
P
A
P
P
P
P
A
P
P
P
P
A
P
A
P
P
P
P
A
A
P
P
A
A
P
P
P
A
A
P
P
A
A
P
P
P
P
P
A
P
P
P
P
P
A
P
P
P
P
A
P
P
P
A
P
P
P
P
A
P
P
P
P
P
P
P
P
P
P
P
P
P
A
P
P
P
A
A
P
P
P
P
A
P
P
P
P
P
P
A
P
P
P
P
P
P
P
P
A
P
A
P
P
A
A
P
P
P
P
P
P
A
P
P
P
P
P
P
P
P
P
P
P
P
P
P
P
P
P
P
P
P
P
P
P
P
P
P
P
P
P
P
P
A
P
A
P
P
P
P
A
P
P
A
P
P
A
P
P
P
P
P
P
A
P
P
P
P
A
A
A
P
P
P
P
P
P
P
P
P
P
A
A
P
A
P
P
P
P
P
P
P
P
P
A
P
A
P
P
P
P
P
P
P
A
P
P
P
P
P
A
P
A
P
P
P
P
P
P
P
P
A
P
A
P
P
P
P
P
P
P
P
A
A
A
P
A
P
P
P
P
A
P
P
P
P
P
P
A
A
P
P
P
P
P
A
P
P
P
P
P
P
A
A
A
P
P
P
P
P
A
P
P
P
P
P
P
A
P
P
P
P
P
P
P
P
P
P
P
P
P
P
P
A
P
A
P
P
P
P
P
A
A
P
A
A
A
A
P
A
A
A
A
P
P
P
P
P
P
A
P
P
P
P
P
P
P
P
P
P
A
P
P
A
A
A
P
P
P
A
P
A
P
A
P
P
P
P
P
A
A
A
P
P
P
P
P
P
A
P
P
A
A
A
P
A
P
A
P
A
P
P
A
P
P
P
P
P
P
P
P
P
P
P
P
P
P
P
P
P
A
A
P
P
P
P
P
P
P
A
P
P
P
P
P
P
P
P
P
P
P
A
P
P
A
P
P
A
A
P
P
P
P
P
A
A
A
P
P
A
P
A
P
P
P
P
P
P
A
A
P
P
P
P
A
P
P
A
P
P
P
P
P
P
P
A
P
P
P
P
P
P
P
A
P
P
P
P
P
P
P
A
P
P
P
P
P
A
P
P
P
P
P
A
P
P
P
P
P
P
P
P
P
P
P
P
P
P
P
P
P
P
P
P
P
P
P
P
P
A
A
A
P
P
A
P
P
P
P
A
A
P
P
P
P
P
P
P
P
A
P
P
P
P
P
P
P
P
P
P
P
A
A
A
A
A
P
A
A
P
P
A
P
P
P
P
P
P
P
P
P
P
P
P
P
P
P
P
P
P
P
P
P
P
P
P
P
P
P
P
P
P
P
P
P
P
P
A
P
A
P
A
P
P
P
A
P
P
P
P
A
P
P
P
P
P
P
A
P
P
P
P
P
P
P
P
P
P
P
P
P
P
P
P
P
P
P
P
P
P
P
A
P
P
P
P
P
P
P
P
P
P
P
A
P
P
A
A
P
P
A
A
P
P
P
P
A
P
P
P
P
P
P
P
A
P
P
P
A
P
P
P
P
P
A
P
P
P
P
P
P
A
P
P
P
A
P
P
P
P
P
P
A
P
P
P
P
P
P
P
A
P
A
A
P
P
P
P
P
P
P
P
A
P
P
P
P
P
A
P
A
P
P
P
P
P
P
P
P
P
P
P
A
P
A
P
P
P
P
P
A
P
P
P
P
A
P
A
P
P
P
A
P
A
P
A
P
P
P
P
P
P
P
P
P
P
P
P
P
P
P
A
P
P
P
P
P
A
P
P
P
A
P
P
P
P
P
P
P
P
A
P
P
P
P
P
P
A
P
P
P
P
P
P
P
P
A
P
A
P
P
A
A
P
P
P
P
P
P
P
P
P
P
P
A
P
P
A
P
P
A
A
A
A
P
P
P
P
P
P
P
P
P
P
P
P
P
P
A
A
A
P
P
P
P
P
P
P
P
P
P
A
A
A
P
P
P
A
P
P
A
P
P
P
P
P
P
P
P
P
P
P
P
P
P
A
P
A
P
P
A
P
P
A
P
P
P
P
A
P
P
P
A
P
A
P
P
P
P
P
P
P
P
P
P
P
P
P
A
P
P
P
A
P
P
P
P
P
P
A
A
P
P
A
P
A
A
P
P
P
P
P
A
P
P
P
P
P
P
P
P
P
A
P
P
P
P
P
P
A
P
P
P
P
P
A
A
A
P
P
P
A
P
P
A
A
P
A
P
A
P
P
P
P
P
P
P
P
A
P
P
A
P
A
P
P
P
P
P
P
P
P
P
P
A
P
A
P
P
A
P
P
A
A
P
A
P
P
P
P
P
A
P
A
P
P
P
P
P
P
P
A
P
P
P
A
P
A
P
P
P
P
P
P
P
P
P
P
P
A
P
A
P
P
A
P
A
A
P
P
P
P
P
P
A
A
P
P
P
P
P
P
P
P
P
P
P
P
A
P
P
P
P
P
P
P
P
P
P
A
A
A
P
A
P
P
A
P
P
P
P
P
P
P
P
A
A
P
A
P
P
A
P
A
A
P
P
P
P
P
P
P
P
P
A
P
P
P
P
P
P
A
P
P
P
P
P
P
P
P
P
P
P
P
A
A
P
P
A
P
A
P
P
P
P
P
P
P
A
A
P
P
A
P
P
A
P
P
P
A
A
P
P
P
P
P
P
P
P
P
P
P
P
A
A
P
P
P
A
P
P
P
P
P
A
P
P
P
P
P
P
A
P
P
P
P
P
A
P
P
P
P
P
P
P
P
A
P
A
P
P
P
P
P
P
P
A
P
A
P
P
P
A
P
P
A
A
A
P
P
P
P
A
P
P
P
A
P
P
A
A
P
P
P
P
P
P
P
P
P
P
A
P
A
P
P
A
A
P
P
P
P
P
P
P
P
P
P
A
A
A
P
P
P
P
P
A
P
P
P
P
P
A
P
A
P
P
P
P
P
P
A
P
P
P
P
P
P
A
P
P
A
A
P
A
P
P
P
A
P
P
P
P
P
A
A
A
P
P
A
P
P
P
P
P
P
P
P
A
P
A
A
P
P
P
A
P
A
A
P
P
A
P
P
P
A
P
P
P
A
P
P
P
P
A
P
P
A
P
A
P
P
A
P
P
P
A
P
P
P
P
P
P
P
A
A
P
A
P
A
P
P
A
P
P
P
A
A
P
P
P
A
P
A
P
A
A
P
P
P
A
P
P
P
P
P
P
P
P
P
A
P
P
A
A
P
A
A
A
P
P
P
P
P
P
P
P
A
P
P
P
P
P
P
A
A
A
P
P
P
P
P
P
A
A
P
A
P
P
P
A
P
A
A
P
P
P
P
A
P
P
P
P
A
A
P
P
P
A
P
P
A
A
P
P
A
P
P
P
P
A
A
A
P
A
A
P
P
P
P
P
P
A
P
P
P
A
P
P
P
A
P
P
P
A
P
P
P
P
P
P
P
A
P
A
A
P
A
P
P
P
P
P
P
P
P
A
P
A
P
P
P
P
P
P
P
P
P
A
P
P
P
P
P
A
P
A
P
A
A
A
A
A
A
A
P
A
A
A
P
P
P
P
P
A
P
P
A
A
P
P
P
P
P
P
P
A
P
A
P
P
A
P
P
P
P
P
A
P
A
P
P
A
P
P
A
P
P
P
P
P
P
A
P
A
P
P
A
P
P
A
P
P
A
P
A
A
P
P
A
A
A
A
P
P
P
P
A
P
P
A
P
P
P
P
P
P
P
P
P
P
P
P
P
P
P
A
P
P
P
P
P
A
A
A
P
P
P
A
P
P
P
P
P
A
P
P
P
P
P
A
P
P
P
P
P
P
P
P
A
P
P
A
P
P
P
P
A
A
A
P
P
P
A
P
P
A
A
P
P
A
A
A
P
A
A
P
P
P
P
P
P
A
P
P
A
A
P
A
P
P
P
P
P
P
P
P
A
P
P
P
P
P
P
P
P
A
P
A
A
P
P
P
P
P
P
P
P
P
P
A
P
A
P
P
P
P
P
P
P
A
P
A
P
P
A
P
P
P
P
P
P
A
P
P
P
A
A
P
A
P
P
P
A
P
P
P
P
P
P
P
P
A
P
P
A
P
P
A
P
A
A
P
P
P
P
P
P
P
P
P
P
P
P
P
P
P
P
P
P
A
P
A
P
P
P
A
P
P
A
P
P
P
P
A
P
P
P
P
A
P
P
P
P
P
A
P
P
P
P
P
P
A
A
P
P
A
P
P
A
P
P
P
P
P
P
P
A
P
P
P
P
P
P
P
A
P
A
P
A
P
P
P
P
A
A
A
P
P
P
P
P
P
A
P
A
A
A
A
P
A
P
A
P
P
P
A
A
P
P
P
P
P
P
P
A
P
P
P
P
P
A
P
P
P
P
A
P
P
A
P
P
P
P
P
P
P
P
P
P
A
P
P
P
P
P
P
P
P
P
A
P
A
P
P
P
P
A
P
P
P
A
P
P
P
A
A
A
P
P
P
P
P
P
P
P
P
A
A
P
A
A
P
P
P
A
P
P
P
P
A
P
P
P
P
A
A
P
P
P
A
P
P
P
A
P
P
P
A
A
P
P
P
A
P
P
P
A
P
P
P
P
P
P
P
P
P
P
P
P
P
P
P
A
A
A
A
P
P
P
P
P
P
P
P
P
P
P
P
P
P
P
P
P
P
P
P
P
P
P
P
P
P
P
P
P
P
P
P
P
A
A
P
P
P
P
P
P
A
A
A
A
A
P
P
A
A
P
P
A
A
P
A
A
P
P
A
P
P
A
P
P
A
P
P
A
A
P
P
P
P
P
P
P
P
P
A
P
P
A
P
A
A
P
P
P
P
A
P
A
A
P
P
P
P
P
A
A
P
P
P
P
A
A
P
A
P
P
P
P
P
P
P
P
P
P
P
P
P
P
P
P
P
P
P
P
P
P
P
P
P
P
P
P
P
A
P
P
A
P
P
P
P
P
P
P
P
P
P
P
P
P
P
P
P
P
A
P
P
P
P
P
P
P
P
P
P
P
P
P
P
P
A
P
A
P
A
P
A
P
P
P
P
A
A
A
P
P
P
P
A
P
A
P
P
P
P
P
P
P
A
P
P
A
A
A
P
P
P
P
P
P
A
A
P
A
P
A
P
A
P
P
P
A
P
P
P
P
A
P
A
P
P
P
P
P
P
A
P
P
P
P
P
P
A
P
P
P
P
P
P
P
A
A
P
A
P
A
P
P
P
P
P
A
A
A
P
P
A
A
P
P
P
A
P
P
P
A
P
P
P
A
P
P
P
P
P
P
P
P
A
P
P
P
P
A
P
P
P
A
P
P
P
P
A
A
A
P
A
P
P
A
A
P
P
P
P
P
P
P
P
A
A
P
P
P
P
P
P
P
P
P
P
A
P
A
P
P
P
A
A
P
P
P
P
P
P
P
A
P
P
A
P
P
P
A
P
P
A
P
A
P
P
A
A
A
A
A
P
P
A
P
P
P
P
A
P
A
P
P
P
P
P
P
A
A
A
P
P
P
P
A
P
A
P
P
P
P
A
P
P
A
A
P
P
P
P
P
P
P
P
P
P
P
P
P
P
P
P
P
P
A
P
P
A
A
A
P
P
P
A
A
A
P
P
A
A
A
A
A
A
P
P
P
P
A
P
P
A
A
P
P
P
A
P
A
P
P
P
P
P
P
P
P
P
P
P
P
P
P
P
P
A
A
P
A
P
P
P
P
P
A
P
P
P
P
P
A
P
A
P
P
P
A
P
A
P
A
P
P
P
P
A
P
P
P
P
P
P
P
A
P
P
P
A
A
P
P
P
P
P
A
A
P
P
A
A
A
P
P
P
A
P
A
P
P
P
P
A
A
P
P
P
P
P
P
P
P
P
P
P
A
A
A
P
A
P
A
A
P
P
P
P
A
P
A
A
P
P
P
P
P
A
P
P
A
A
A
A
A
A
P
P
P
P
A
P
A
A
A
A
P
A
P
A
A
P
P
P
A
P
P
P
A
A
A
A
P
A
A
A
A
P
A
P
P
P
P
A
A
P
A
P
P
A
A
A
P
P
P
P
P
P
P
A
P
P
P
A
A
A
P
A
P
P
P
P
A
P
P
P
P
P
P
P
P
P
P
P
A
A
A
P
P
A
P
P
A
A
P
A
A
P
P
P
A
P
P
A
P
P
A
A
A
A
P
P
P
A
P
A
P
P
P
P
A
P
P
P
P
P
P
A
A
P
A
P
P
A
P
P
A
P
P
P
P
A
A
P
P
A
A
P
P
P
P
P
P
P
P
P
P
A
P
A
P
A
P
A
P
P
A
A
A
P
P
A
P
P
P
P
A
P
P
P
A
P
P
A
A
A
P
P
P
A
P
P
A
A
P
A
A
A
A
A
A
A
A
P
P
P
P
A
A
P
P
A
A
P
P
P
P
P
P
P
A
P
P
A
P
A
P
P
P
P
P
A
P
P
P
A
P
A
P
P
P
A
P
P
P
P
A
P
P
A
P
P
P
A
P
P
A
P
P
P
A
P
P
A
A
A
A
A
P
P
P
A
A
P
P
P
A
A
P
P
P
A
A
A
P
A
P
P
A
A
P
P
P
P
P
A
P
P
P
P
P
A
A
A
A
P
P
A
P
A
P
P
A
P
P
P
A
P
A
A
A
P
P
P
P
P
A
A
P
P
P
P
A
P
P
P
A
P
P
P
A
P
P
P
P
P
A
A
P
P
P
P
P
A
P
P
A
P
P
A
P
A
P
P
P
P
A
P
P
P
P
A
A
P
A
P
P
A
P
P
P
P
P
P
P
P
P
P
A
P
P
P
P
P
P
A
P
A
P
P
P
P
P
A
P
P
P
P
P
P
A
P
A
P
P
A
P
A
A
A
P
P
A
A
A
A
A
A
P
P
P
P
P
P
P
P
P
A
P
P
P
A
P
P
P
A
A
P
A
P
P
P
P
P
P
P
A
A
P
A
P
P
A
P
P
P
A
A
P
P
P
P
A
P
P
P
P
P
A
A
P
P
P
P
A
P
P
A
A
A
A
A
P
P
A
P
P
P
P
P
P
P
P
P
P
P
P
A
P
A
A
A
P
P
P
P
A
P
A
A
P
A
P
P
P
A
A
A
A
P
P
A
A
P
P
P
P
A
P
P
A
A
A
A
A
P
P
P
A
P
P
P
P
A
P
P
A
P
P
P
P
A
A
P
P
A
P
A
P
P
A
A
P
P
P
P
P
P
P
P
A
A
P
P
P
P
P
P
P
P
P
P
P
A
A
P
P
P
P
A
P
P
A
P
P
A
P
P
P
A
A
P
A
A
A
P
P
A
A
A
A
P
P
A
P
A
P
A
P
P
P
P
P
P
P
P
P
A
A
P
P
P
A
A
P
P
P
P
P
A
P
P
P
A
A
P
P
P
A
P
P
A
A
A
P
P
P
P
P
A
P
P
A
P
A
A
P
P
P
A
P
P
P
P
P
P
P
P
P
A
P
P
A
A
A
P
P
A
P
A
P
P
P
P
P
P
P
P
P
A
P
P
P
P
P
P
A
A
A
A
A
P
A
P
P
P
P
A
A
A
P
P
P
P
A
A
P
P
P
A
P
P
P
P
A
P
P
P
A
P
A
P
A
P
P
P
P
P
P
A
P
P
P
P
A
P
P
P
P
P
A
A
A
A
P
P
A
A
P
P
A
P
P
A
A
A
P
A
P
P
P
A
P
P
P
A
A
P
A
A
P
P
A
A
P
P
P
P
A
A
P
A
P
P
A
P
P
P
P
P
P
P
A
A
P
P
A
P
A
A
P
A
P
P
P
P
P
A
A
A
P
P
A
P
P
P
P
P
P
A
A
P
P
P
P
P
A
P
A
P
A
P
P
P
A
P
P
P
P
P
P
P
P
P
P
P
A
P
P
P
P
A
A
P
A
A
A
A
P
A
P
P
A
P
A
P
P
P
P
P
A
A
P
P
P
P
P
P
P
P
A
P
P
P
P
P
P
A
P
P
P
P
P
P
P
P
A
P
P
A
P
P
P
A
P
P
P
A
P
P
P
P
P
A
P
A
A
P
A
P
A
P
P
A
P
P
P
A
P
A
P
P
P
A
P
A
A
P
P
P
P
P
P
P
P
A
A
P
P
A
P
P
P
P
A
P
P
P
P
P
P
P
P
P
A
A
P
A
P
A
P
P
P
P
P
P
P
A
P
P
P
P
A
P
P
A
P
P
P
P
A
P
A
A
A
A
P
P
A
P
P
A
A
P
A
P
P
A
P
P
P
A
A
P
P
A
P
P
A
A
A
P
P
P
P
P
P
P
A
A
P
A
P
P
A
P
P
A
P
P
P
P
A
P
A
P
A
P
P
P
P
P
P
P
P
A
P
P
P
P
P
P
A
P
P
A
A
P
P
P
P
P
P
P
P
P
P
P
P
P
P
A
A
P
P
P
P
P
P
P
P
P
P
P
P
P
A
A
P
P
A
P
P
P
P
A
P
A
P
P
P
P
P
P
P
A
P
P
A
P
P
P
P
P
P
A
A
P
A
A
P
P
P
A
P
A
A
P
P
P
P
P
P
P
P
P
P
A
P
P
P
P
A
P
P
A
A
A
P
P
P
A
P
P
P
P
P
P
P
P
P
P
P
P
P
P
A
A
A
P
A
A
A
A
A
P
P
P
P
P
P
P
P
P
P
P
A
A
P
P
P
P
P
P
A
A
P
P
P
P
P
A
P
P
A
P
P
P
P
P
P
A
A
A
A
P
P
P
A
A
P
A
P
A
P
A
A
P
A
A
P
P
P
P
P
A
P
P
P
A
A
P
P
P
A
P
P
A
P
A
P
P
P
P
A
A
P
P
P
P
P
A
A
P
P
P
A
A
A
P
A
A
A
P
A
P
A
P
P
P
P
P
P
A
P
P
P
P
P
P
A
P
P
A
P
P
P
A
P
P
A
P
P
A
A
P
P
A
P
P
P
P
A
P
P
A
A
P
P
P
P
P
P
P
A
P
A
P
A
A
P
P
P
P
P
P
P
P
P
P
A
P
P
P
P
A
P
P
A
A
A
P
P
P
P
P
A
P
P
P
P
A
A
P
P
P
A
P
A
P
P
P
P
A
A
P
P
P
P
P
P
P
A
P
A
P
A
A
P
P
P
P
P
P
P
P
A
A
P
A
P
P
P
P
P
P
P
P
A
A
P
A
P
P
P
P
A
P
P
P
P
P
P
A
A
A
P
P
P
A
A
P
P
P
P
A
A
P
A
P
P
P
P
A
A
P
P
P
A
P
P
P
A
P
A
A
A
A
P
P
A
A
P
P
P
P
P
P
P
P
P
P
P
A
A
A
P
A
P
A
A
P
A
P
A
A
A
P
A
P
P
A
A
P
P
P
P
P
P
P
A
P
P
P
A
A
P
P
P
A
P
P
A
P
P
P
A
A
A
A
P
P
P
P
P
P
P
P
P
P
A
A
P
P
P
P
A
P
A
A
A
P
P
P
P
P
P
P
P
P
A
P
P
P
P
A
P
A
A
P
A
P
P
P
P
P
P
P
A
P
P
A
P
A
A
P
P
A
A
P
P
A
P
P
P
A
P
A
A
P
P
P
P
P
P
A
A
A
P
A
P
P
P
P
P
P
P
P
P
P
A
P
P
A
A
P
A
P
P
A
A
P
P
P
P
P
P
P
A
A
P
P
P
A
A
A
P
P
P
A
A
P
P
A
A
A
P
P
P
A
A
P
P
P
P
A
A
A
P
A
A
P
A
P
A
A
A
A
P
A
P
P
P
P
A
A
P
P
P
A
P
P
A
P
P
P
A
P
P
P
P
A
P
P
A
A
P
A
P
A
P
P
A
P
P
P
P
P
P
P
P
P
P
P
P
P
A
P
P
P
P
A
A
P
P
P
P
P
A
A
P
P
P
P
A
P
P
P
P
P
A
A
P
A
P
P
P
A
P
P
P
P
P
P
P
P
P
A
A
P
P
P
P
A
P
P
P
P
P
P
P
A
P
P
P
P
A
P
P
A
A
P
A
A
A
P
P
A
A
P
A
A
P
A
P
A
P
P
A
A
A
A
A
A
P
P
P
P
A
A
A
A
P
A
P
P
P
A
P
A
A
P
P
A
P
A
A
P
A
A
P
P
P
A
P
P
P
P
P
A
A
P
A
P
P
P
A
P
P
P
P
A
P
P
A
P
P
A
P
P
P
P
A
P
P
P
P
P
P
A
P
P
P
P
P
P
A
A
A
A
P
P
A
P
A
P
A
P
P
P
P
P
P
A
P
P
P
P
P
P
A
A
P
P
P
A
A
A
P
P
P
P
P
P
P
P
P
A
P
P
A
P
P
P
A
A
P
P
P
A
P
A
A
P
P
A
A
A
P
A
P
A
P
P
P
P
P
A
A
P
P
P
P
P
P
P
P
P
A
P
P
A
P
A
P
P
P
P
P
P
P
A
P
A
A
A
P
P
P
P
P
P
P
P
A
P
A
P
A
A
A
P
P
A
P
P
A
P
P
P
P
P
A
P
P
P
P
P
P
P
A
A
P
A
P
A
P
P
P
P
P
P
P
P
P
A
A
A
A
A
P
A
P
P
A
P
P
A
A
A
A
P
P
P
A
A
A
P
P
P
P
P
A
P
P
A
P
P
P
P
P
P
P
P
P
P
P
P
P
A
A
P
A
P
P
P
P
P
A
P
P
P
P
A
P
P
A
P
P
P
P
P
P
P
P
A
P
P
P
P
A
P
A
P
P
P
P
P
A
A
P
A
P
P
P
A
P
A
A
P
P
P
A
P
P
P
P
A
P
P
P
A
A
P
A
P
A
P
P
P
P
P
A
P
P
P
A
P
P
P
A
A
P
A
P
P
P
P
P
P
A
P
P
P
P
A
P
A
P
A
P
P
P
P
P
P
A
P
P
A
A
P
A
A
P
A
P
P
P
P
A
A
A
P
P
P
P
P
P
P
P
P
P
A
P
P
P
P
P
P
P
P
A
P
A
A
P
A
A
A
A
P
P
P
P
P
A
P
A
P
P
P
P
A
P
A
P
P
P
A
P
A
P
P
P
P
P
P
P
A
P
P
A
A
P
P
P
P
A
P
P
P
P
A
A
P
P
A
P
A
A
P
P
P
A
P
P
A
A
P
P
P
A
A
P
P
P
A
P
P
P
A
P
P
P
P
P
P
P
A
A
P
A
P
P
P
P
P
P
P
P
P
A
P
P
P
P
P
P
P
A
A
P
P
P
P
A
P
P
P
A
P
A
A
P
A
P
P
P
P
P
P
A
P
P
P
A
A
P
A
A
P
P
P
P
A
A
P
P
P
P
P
P
P
A
P
A
P
A
A
A
A
A
A
P
P
P
P
A
P
P
P
P
P
P
A
P
P
A
P
P
P
A
P
P
A
P
P
P
A
P
A
P
P
P
P
A
P
A
P
A
P
P
A
A
P
P
P
A
P
P
A
A
A
A
P
P
A
P
P
P
P
P
P
P
P
P
P
A
P
P
P
P
P
A
A
A
A
P
P
P
A
P
P
P
P
A
A
P
A
P
P
P
A
A
P
A
P
P
P
P
A
P
A
A
P
P
P
P
P
P
P
P
P
P
P
P
P
P
P
P
P
A
P
P
A
A
P
P
P
P
A
P
P
P
P
P
A
A
P
A
P
P
P
P
P
P
P
P
P
P
P
P
A
P
A
P
P
P
P
P
P
P
A
P
P
P
P
P
P
A
P
P
P
P
P
P
P
A
A
P
P
P
P
P
A
A
P
P
A
A
P
P
P
P
P
P
P
P
P
P
P
P
P
P
A
A
P
P
P
P
P
P
P
A
A
P
P
P
A
P
P
A
P
P
P
P
P
P
P
A
A
P
P
A
P
P
P
P
P
P
P
P
P
A
P
A
A
P
A
P
P
P
P
A
A
P
P
A
A
A
P
P
A
A
P
P
A
P
P
P
P
P
P
A
A
P
P
A
P
P
P
P
P
A
P
A
A
P
P
P
P
P
A
A
P
P
P
P
P
P
P
P
A
P
P
P
P
P
P
A
P
P
P
P
P
P
P
A
P
P
P
P
P
P
A
P
P
P
P
A
A
P
P
A
P
A
P
P
P
P
P
A
P
P
P
P
P
P
P
P
P
P
P
A
A
A
A
A
P
A
P
A
P
A
P
P
P
A
P
P
P
P
P
P
P
P
P
P
P
P
P
P
A
P
P
P
P
P
A
P
A
A
A
A
P
P
P
A
P
A
A
P
A
P
A
P
A
P
P
A
P
A
A
P
P
A
P
P
P
P
P
P
A
P
P
P
P
P
P
P
P
P
P
A
P
A
P
P
P
A
P
P
P
P
P
P
A
A
P
A
A
P
P
P
P
A
A
P
A
P
A
P
P
P
A
A
P
A
P
P
P
P
A
A
P
P
P
A
P
A
P
A
P
A
A
P
P
P
A
P
A
P
A
P
A
P
P
P
P
P
A
A
P
P
P
P
A
P
P
P
P
A
A
A
P
P
P
P
P
P
P
A
P
A
P
A
P
A
P
P
P
P
P
P
A
A
P
P
P
A
A
P
P
P
A
P
P
A
P
P
P
A
P
P
P
P
A
P
P
A
A
P
A
P
A
P
P
P
A
P
P
A
P
P
A
P
P
A
P
P
P
P
P
P
P
P
P
P
P
P
P
A
A
A
P
A
P
P
P
P
P
A
P
P
P
P
P
A
P
P
P
P
P
A
A
P
P
P
P
P
P
P
P
P
P
P
P
A
P
P
P
P
P
P
P
P
P
P
A
P
P
P
P
A
P
P
P
A
A
P
A
P
P
A
P
A
A
A
A
P
P
P
P
A
P
P
P
A
P
P
P
A
A
P
P
P
A
A
A
P
P
P
A
P
P
P
A
P
P
P
A
P
A
P
P
P
A
A
P
P
P
P
P
P
A
P
A
P
P
A
A
A
P
P
P
P
A
A
A
A
A
A
A
A
A
A
A
P
A
A
A
A
P
A
P
P
P
P
P
P
P
A
A
P
P
P
P
P
A
A
P
P
A
P
P
P
P
A
P
A
P
P
A
P
P
P
P
P
P
P
P
P
P
P
P
P
P
P
A
A
P
P
P
P
A
A
A
A
P
P
P
A
P
A
A
P
A
A
P
P
A
P
P
P
P
P
A
A
A
A
P
P
P
A
P
A
P
P
A
A
A
A
P
A
P
P
P
P
P
P
A
A
P
A
P
P
P
P
P
P
A
A
A
A
P
P
P
P
P
P
A
P
P
P
A
A
P
P
A
P
A
A
P
P
A
P
A
P
A
P
P
P
A
P
A
P
A
P
P
A
P
A
A
P
A
P
P
P
P
A
A
P
P
P
P
P
P
P
A
P
A
P
A
A
A
P
A
P
A
A
P
P
P
A
P
A
P
A
P
P
P
A
P
A
P
P
P
P
P
P
P
A
P
P
P
P
P
A
A
P
P
A
P
P
P
P
P
P
A
A
A
P
P
P
P
P
P
P
P
P
P
P
P
P
P
P
P
P
P
P
P
P
A
A
A
A
P
A
P
P
P
A
A
A
A
P
P
A
P
A
P
P
A
A
A
P
P
P
P
A
P
P
P
A
A
P
P
A
P
A
A
P
A
A
P
P
A
A
P
A
P
A
A
P
A
A
P
P
P
P
P
A
P
P
A
A
A
P
P
P
P
P
P
P
P
A
P
P
P
A
A
P
P
A
P
P
P
P
A
A
A
P
P
P
P
A
A
A
P
P
A
A
P
P
A
A
P
A
P
P
P
P
P
A
A
A
P
P
P
P
A
P
A
P
A
P
P
P
P
P
P
A
P
P
A
P
P
P
P
P
P
A
P
A
A
P
P
P
P
P
A
P
P
P
A
A
A
A
P
A
P
P
P
A
A
P
P
P
P
A
P
P
P
P
A
P
P
P
P
A
P
A
P
P
A
P
P
P
P
P
P
P
P
A
A
A
P
P
P
P
P
P
P
P
P
P
P
A
P
P
A
A
P
P
A
A
A
P
P
P
P
A
A
P
A
P
P
P
A
P
P
P
P
P
P
P
A
P
P
P
A
P
A
A
A
A
A
P
A
A
P
P
P
A
P
A
A
A
A
P
A
P
P
P
A
A
A
A
P
P
A
P
A
P
P
P
P
A
P
A
A
A
A
A
A
A
A
P
A
P
P
P
A
P
P
P
P
P
P
A
A
A
P
A
A
P
A
P
P
A
A
A
P
A
A
P
P
A
A
P
P
P
A
P
A
P
P
A
A
P
P
P
P
P
P
A
A
A
A
A
P
P
P
A
P
P
P
P
P
A
A
A
A
P
P
P
P
P
A
A
P
A
A
A
A
A
P
A
P
P
P
P
P
A
P
P
P
P
P
A
P
P
P
P
A
P
P
A
P
P
P
P
P
P
P
A
A
A
A
A
A
P
P
P
P
A
P
P
A
A
A
A
A
A
A
A
A
P
A
P
A
P
P
A
P
P
P
P
P
P
P
A
P
P
P
A
A
P
P
P
P
P
P
A
P
P
P
A
A
A
A
P
A
A
P
P
P
P
A
P
P
A
A
P
P
P
P
A
A
P
P
A
P
A
P
P
P
P
P
A
P
A
A
P
A
A
P
A
P
P
P
P
P
P
P
A
P
P
P
P
A
A
A
A
P
P
P
P
P
P
A
A
A
A
P
P
A
P
P
P
A
P
A
P
A
P
P
A
A
A
A
P
P
P
A
P
A
P
P
A
P
P
P
P
P
P
P
A
A
A
P
A
P
P
P
P
P
P
P
A
A
P
A
A
A
P
A
A
P
A
P
A
P
P
A
A
A
P
P
A
P
P
A
P
P
A
P
P
P
A
A
P
P
A
P
P
A
P
P
P
P
A
P
P
P
A
P
P
P
P
P
P
P
A
P
P
A
P
P
P
P
P
P
A
P
P
P
P
P
A
P
P
A
P
A
A
A
P
P
P
P
P
A
A
A
A
A
A
A
A
A
A
A
P
P
P
A
A
P
P
P
P
A
A
P
P
A
A
P
P
A
P
A
A
P
P
P
P
P
A
A
A
A
A
P
A
P
P
P
A
P
P
P
P
A
P
P
P
P
P
A
A
A
A
P
P
P
P
P
P
P
A
P
P
P
P
P
P
P
P
P
A
A
A
P
P
P
P
P
P
P
A
P
P
P
P
P
P
P
A
P
P
P
P
P
A
P
P
P
P
P
A
A
A
P
P
P
A
A
P
P
P
P
A
A
P
A
A
A
P
A
A
A
A
P
P
P
P
P
P
A
P
P
P
P
P
A
P
P
P
A
A
A
A
A
P
A
A
P
P
P
P
A
P
A
A
A
A
P
P
P
P
P
P
P
P
P
A
P
P
P
A
P
P
A
A
P
P
P
P
P
A
P
A
P
P
A
A
P
A
A
P
P
P
A
P
A
A
P
P
P
P
P
A
A
P
P
P
P
P
A
P
P
A
P
P
P
A
P
P
P
P
A
A
P
P
P
A
P
P
P
P
P
P
P
A
P
P
P
P
A
P
P
P
P
A
P
P
A
P
P
P
P
P
P
P
P
P
A
P
P
A
A
A
P
A
A
P
A
A
A
A
P
A
A
P
P
A
P
A
A
P
P
A
A
A
A
P
P
P
P
P
A
P
P
A
A
P
A
P
P
A
P
A
A
P
P
A
A
P
P
A
A
P
A
P
P
P
A
P
A
A
P
A
A
P
P
P
A
P
P
A
A
A
A
P
P
P
P
P
A
A
A
P
P
P
A
P
P
P
A
A
P
P
P
P
A
P
P
A
P
P
A
P
A
A
P
P
P
P
P
P
P
A
A
A
A
P
P
P
A
P
P
P
A
P
P
P
A
P
P
P
P
P
P
P
A
P
P
P
P
P
P
P
P
P
P
P
P
P
A
P
P
P
P
P
P
P
P
P
A
P
P
P
P
P
P
P
P
P
P
P
P
P
P
P
A
P
P
P
P
P
A
A
P
A
A
A
A
A
A
A
A
P
P
P
A
A
A
P
P
P
P
A
A
A
A
A
A
A
A
P
A
P
A
P
P
A
A
P
P
P
A
A
P
P
A
P
P
A
P
A
A
P
A
P
A
P
P
P
P
P
P
P
A
P
P
P
P
P
P
P
P
P
P
P
P
P
P
P
P
A
P
P
P
P
P
P
A
P
P
P
P
P
P
P
A
P
P
P
P
P
P
P
P
A
P
A
P
P
P
A
A
P
A
P
P
P
P
A
A
P
A
A
P
P
P
A
P
P
A
A
P
P
P
P
A
P
P
P
P
P
A
P
P
A
P
A
A
A
A
P
A
P
A
P
A
P
A
A
P
P
A
A
P
P
P
P
A
P
P
P
P
P
A
P
P
P
P
A
A
A
A
P
P
P
A
P
A
P
A
P
P
A
A
A
A
P
P
P
P
A
A
P
P
A
A
A
A
A
P
P
P
A
P
P
P
P
A
P
P
P
P
A
A
P
P
P
P
P
A
P
P
P
A
P
P
P
P
P
A
P
A
P
P
A
P
P
P
P
P
A
P
P
P
A
P
P
A
P
P
P
P
P
P
P
P
P
A
A
A
A
P
A
A
P
P
P
P
A
P
P
P
A
A
A
P
A
A
P
P
P
A
P
P
P
A
P
P
P
P
A
A
P
P
A
P
A
P
P
P
P
A
P
A
P
P
A
P
P
P
P
P
A
A
A
P
A
P
P
P
P
A
P
P
P
P
P
A
A
P
P
A
P
P
A
A
P
P
A
P
A
P
P
P
A
P
P
P
A
P
P
A
P
P
P
P
A
A
P
A
A
A
P
A
P
A
P
P
P
A
A
P
P
A
P
P
A
P
P
P
P
P
P
P
P
P
P
P
P
A
A
P
P
A
A
A
P
P
P
P
A
P
P
A
P
A
P
A
P
A
P
P
P
P
P
P
A
A
P
P
P
P
P
P
P
P
P
P
A
A
P
P
P
P
A
A
P
A
A
P
P
P
P
P
P
P
P
P
P
P
P
P
A
P
A
P
A
A
A
P
P
P
P
P
P
P
P
P
P
P
A
P
P
A
P
A
P
P
A
A
P
P
P
P
P
P
P
P
P
P
P
A
A
A
P
A
A
P
P
P
P
P
P
P
P
P
P
A
P
P
P
P
A
A
P
A
P
A
P
P
P
P
P
P
P
P
A
A
P
P
P
P
P
A
P
A
P
A
P
P
A
A
P
A
P
A
P
P
A
P
A
P
A
P
P
A
A
P
P
P
A
P
A
P
A
P
P
P
A
P
P
A
A
A
P
P
P
P
A
P
A
P
A
P
P
A
P
A
P
A
P
A
P
A
P
P
P
P
P
P
A
P
A
P
P
P
P
P
P
A
A
P
P
P
A
P
P
P
P
A
P
P
P
P
P
A
A
A
P
P
P
A
A
P
A
A
A
P
A
P
A
P
A
P
P
P
A
A
P
P
P
P
P
A
P
P
P
P
P
P
A
A
A
P
P
P
P
P
P
P
A
P
A
P
P
P
A
P
P
P
P
P
P
A
P
P
P
P
P
P
P
A
P
P
P
A
P
P
A
P
A
P
P
P
A
P
P
P
P
P
P
A
A
A
P
P
P
P
P
P
P
P
A
P
P
A
A
P
P
P
A
P
P
A
A
P
P
P
A
A
P
P
A
P
P
A
A
A
A
A
P
P
A
P
P
A
A
P
A
P
P
P
A
P
P
P
A
A
A
P
P
P
P
P
P
A
P
P
P
P
P
P
P
P
A
P
A
A
P
P
P
A
A
P
P
P
A
P
P
A
P
A
P
A
P
P
P
A
A
A
A
P
P
P
A
P
A
A
A
P
P
P
A
A
A
P
P
P
A
P
A
A
A
P
A
A
A
P
A
A
P
A
A
P
P
A
A
P
P
A
P
A
P
P
P
A
A
A
P
P
P
P
A
P
A
A
P
P
P
P
P
A
P
A
A
P
P
P
A
P
P
P
P
A
A
P
P
P
P
P
A
A
A
P
P
P
P
A
P
A
P
P
P
P
P
A
P
A
A
A
P
A
P
P
A
P
P
A
P
P
P
P
A
P
P
P
P
P
P
A
P
P
P
P
P
P
P
A
A
P
P
P
P
P
P
P
P
P
A
P
A
A
P
P
A
A
A
P
P
P
A
A
A
A
P
A
A
P
P
P
A
A
A
P
A
A
P
P
P
P
P
P
P
P
P
P
P
A
A
A
P
A
P
P
A
A
P
A
P
P
P
P
P
P
P
P
P
A
A
P
P
A
P
P
A
A
A
A
A
A
P
A
P
A
P
P
A
A
A
A
P
A
P
P
P
P
P
P
A
A
A
A
P
A
P
A
A
P
P
A
P
P
P
P
A
A
P
P
P
A
P
A
P
P
A
P
P
P
P
A
P
P
A
P
P
A
P
P
P
A
P
P
A
P
P
A
A
P
P
P
P
P
P
A
A
P
P
P
A
A
P
A
A
A
P
A
A
P
P
A
P
P
P
A
P
A
P
P
P
P
A
P
P
P
P
A
A
A
P
P
P
P
A
P
P
P
P
P
A
A
P
P
P
P
A
P
A
P
A
A
A
A
P
A
A
A
P
A
P
P
P
A
P
A
P
P
A
P
A
P
P
P
P
P
A
A
A
A
A
A
P
A
P
P
A
P
P
A
A
P
P
A
A
P
P
P
P
A
A
P
P
P
P
P
A
P
P
P
P
P
A
A
A
A
A
P
P
A
P
P
P
A
A
P
A
P
P
P
A
P
A
P
A
A
A
A
P
A
P
A
P
P
P
A
P
P
A
A
A
P
P
A
P
A
P
P
P
P
P
P
A
A
A
P
P
A
P
A
P
P
P
P
A
P
P
A
A
P
P
P
P
P
P
P
A
A
P
A
P
P
P
P
P
P
P
P
P
P
P
P
P
P
P
P
P
P
P
A
P
A
P
P
A
P
A
P
P
P
P
A
A
P
P
P
A
P
P
A
A
P
P
P
A
A
P
P
P
P
P
P
P
P
P
A
P
A
A
A
P
A
P
P
P
A
P
P
P
P
P
P
A
P
P
A
A
P
P
P
A
P
P
P
A
P
P
A
P
A
P
A
P
P
A
P
P
P
A
P
A
A
A
A
P
P
A
P
P
A
P
A
P
P
P
P
P
A
P
A
P
P
A
A
A
A
A
P
P
P
A
A
A
A
P
P
P
P
P
A
P
A
A
P
P
A
P
P
A
A
A
P
P
A
P
P
P
P
P
P
P
P
A
P
A
P
P
A
P
P
P
A
P
P
P
P
A
P
A
P
P
A
P
P
P
P
P
P
P
P
P
P
P
P
A
P
P
P
A
P
P
A
A
P
A
A
A
P
P
A
P
A
A
A
P
P
A
A
P
P
P
A
P
A
P
P
P
P
A
P
P
P
P
P
A
P
A
A
P
A
P
A
A
P
P
P
P
P
P
A
A
P
P
P
A
P
P
A
P
P
P
P
P
P
P
P
A
P
A
P
P
P
P
P
P
P
A
P
P
P
P
P
P
A
P
P
P
A
A
P
P
A
P
A
P
P
P
P
P
P
P
P
P
P
P
A
P
P
P
P
P
A
P
P
P
P
P
P
P
P
A
A
P
P
P
P
P
P
A
P
A
P
A
P
P
A
P
A
A
P
P
A
A
P
A
A
P
P
P
P
A
P
P
P
P
P
P
P
P
P
P
P
P
P
A
P
A
P
A
P
A
P
P
P
P
A
P
P
A
A
A
P
A
A
P
P
A
P
A
A
P
P
P
P
P
A
A
P
P
A
A
P
P
A
A
A
P
P
P
A
P
A
A
P
P
P
P
P
A
P
P
A
A
A
A
A
P
P
A
P
P
P
P
P
P
P
A
A
P
P
A
P
P
P
A
A
P
P
A
A
A
A
A
A
A
A
A
A
P
P
P
P
P
P
P
P
P
P
P
P
P
P
P
P
P
P
P
A
A
P
A
P
P
P
P
A
P
P
P
P
P
P
P
P
P
P
A
A
P
P
A
P
P
P
P
A
A
P
P
P
P
A
P
P
P
A
A
A
P
P
P
A
A
A
A
A
A
P
P
P
P
P
A
P
A
P
P
P
A
P
A
P
P
A
A
P
A
P
A
A
P
P
P
A
P
P
P
P
P
P
A
P
P
P
A
P
P
P
A
P
P
P
P
P
P
P
P
A
A
A
A
P
P
P
A
A
A
P
A
P
P
A
P
A
A
P
P
A
A
P
P
P
A
P
P
A
A
A
A
A
A
A
P
P
A
A
P
P
P
P
A
A
P
P
P
P
A
P
A
A
A
A
P
P
P
P
A
P
A
A
P
A
P
P
P
P
P
P
A
P
A
P
P
P
P
A
P
P
P
A
P
P
P
P
P
P
A
A
P
A
P
A
P
P
P
P
P
P
P
A
A
P
P
P
A
P
A
P
A
P
P
A
P
P
P
A
P
P
P
P
P
A
A
A
P
P
A
P
P
P
P
P
P
A
P
P
P
P
P
P
A
P
P
P
A
A
P
P
A
P
A
P
A
A
A
P
P
P
A
P
A
P
P
P
A
P
A
A
P
A
P
P
P
P
A
P
P
P
A
A
P
P
P
P
P
A
P
A
A
P
P
P
A
A
A
P
P
A
P
P
P
A
P
P
P
P
P
P
A
A
P
P
P
P
P
A
P
P
A
A
A
P
P
P
P
A
A
A
P
P
P
P
P
P
A
P
P
P
A
P
P
A
P
P
P
P
P
A
P
A
P
P
P
P
A
A
P
A
P
P
P
P
A
P
A
P
P
A
P
A
P
P
P
P
P
P
P
P
P
A
P
A
P
P
P
P
P
A
P
P
A
P
A
A
P
P
P
A
A
P
A
A
P
P
P
P
A
A
A
P
P
P
P
P
A
P
P
P
P
P
P
A
P
P
A
P
P
P
P
P
P
P
P
A
P
P
A
P
P
P
P
P
P
P
P
P
A
A
P
P
A
P
P
A
P
P
P
P
P
P
P
P
A
A
P
A
A
P
P
A
P
A
P
A
P
P
P
A
P
A
P
P
A
P
P
P
A
P
P
P
P
P
A
A
A
A
A
P
P
A
P
P
P
P
A
P
A
P
P
A
P
P
A
A
P
A
P
A
P
P
P
P
A
P
A
P
A
P
A
P
A
P
P
P
P
A
A
P
P
P
P
P
P
P
P
A
A
A
A
A
A
A
A
A
A
A
P
P
P
P
P
A
A
P
P
A
P
P
A
P
A
P
P
P
P
A
P
P
A
A
P
P
A
A
P
A
P
A
A
A
A
A
P
P
P
P
P
P
P
P
P
A
A
P
P
P
P
A
P
P
P
P
A
A
P
P
P
P
P
P
P
A
A
P
P
P
A
P
P
P
P
P
A
P
P
A
P
A
P
P
P
A
A
P
P
A
A
A
P
P
P
P
P
P
P
A
P
A
P
P
P
A
P
P
A
A
P
P
P
P
P
P
P
P
P
A
P
A
P
A
A
A
P
P
A
P
P
P
P
A
P
A
P
A
P
P
A
P
P
A
A
A
A
A
A
P
A
A
P
P
P
P
P
P
P
P
P
P
P
P
A
P
A
P
P
A
A
P
A
P
P
P
A
P
P
P
P
P
A
A
A
A
P
P
P
P
P
P
P
A
A
A
P
P
P
A
A
P
P
A
A
P
P
A
A
P
P
P
P
A
P
P
P
A
A
P
P
P
A
A
P
P
P
P
P
A
A
A
A
A
P
A
A
P
P
P
P
A
A
A
P
A
A
P
A
A
A
P
A
P
P
P
A
P
P
P
P
P
P
P
P
A
P
A
A
P
A
A
P
P
P
P
A
P
A
A
P
P
P
P
P
P
P
A
A
P
P
P
A
P
P
A
A
P
P
P
P
P
P
P
A
A
A
P
P
P
P
A
A
P
P
A
P
P
P
A
P
P
P
P
A
A
A
P
P
A
P
A
P
P
A
A
P
P
P
A
P
P
P
A
A
P
P
P
P
P
A
A
A
P
A
A
P
P
A
P
P
P
A
P
P
P
P
P
A
A
A
A
A
P
A
P
P
P
P
P
P
A
A
P
P
A
P
P
A
A
P
P
P
P
P
P
A
A
A
P
P
P
A
P
P
A
P
P
P
P
P
P
P
P
P
P
P
P
A
P
P
P
P
P
A
P
A
P
A
P
P
P
P
P
A
P
P
A
P
A
A
P
P
P
A
P
P
P
A
P
P
P
P
P
A
P
P
A
A
P
A
P
A
P
A
P
P
P
A
P
A
A
P
A
P
P
A
A
P
P
P
P
P
P
P
P
A
P
A
A
A
P
A
A
A
P
P
P
P
P
P
P
P
A
A
A
P
P
A
P
A
A
A
P
P
P
A
P
P
A
P
P
P
A
P
P
P
P
P
P
P
P
A
A
A
A
P
A
A
P
A
P
A
A
P
A
P
P
A
A
A
P
P
P
P
A
A
P
P
P
A
P
P
P
P
P
A
P
P
P
A
P
P
A
A
A
P
P
A
A
A
P
P
P
P
P
A
A
A
P
A
A
P
A
A
P
A
A
P
A
A
P
P
P
P
A
A
P
P
A
P
A
A
A
P
P
P
A
P
P
P
A
P
P
A
P
P
A
P
A
P
P
P
P
P
P
P
A
A
A
P
P
A
P
A
A
P
P
P
P
P
P
P
P
P
P
P
A
P
P
A
P
A
A
P
A
P
P
P
A
P
P
P
P
P
P
P
P
P
P
P
P
P
P
P
P
P
P
P
P
A
P
P
P
P
P
A
P
P
P
P
P
P
P
A
A
P
P
P
P
A
P
P
P
A
P
A
P
P
A
P
A
P
P
P
P
P
P
A
P
A
A
A
P
A
A
A
P
P
A
A
A
A
A
P
P
P
A
A
A
P
P
P
A
P
P
A
P
P
P
P
A
P
P
A
P
P
P
A
P
P
P
P
P
P
P
P
A
P
A
A
A
P
P
A
P
A
A
A
P
P
P
P
P
P
A
A
P
P
P
A
A
A
P
P
P
P
A
P
P
A
P
P
P
P
A
P
P
A
P
P
P
A
P
P
A
A
P
P
P
P
A
A
A
A
P
A
P
A
P
P
A
A
A
A
P
P
A
A
P
P
A
P
P
P
P
A
P
P
A
A
P
A
P
P
P
P
P
P
P
P
P
P
P
P
A
A
A
P
P
P
P
P
A
P
P
P
P
P
A
P
P
A
P
P
P
A
A
P
P
A
A
A
A
P
P
A
P
P
P
P
P
P
P
P
P
P
A
A
P
P
A
A
P
P
A
P
P
A
A
P
P
P
A
P
P
P
P
P
P
A
P
A
P
P
P
P
P
P
P
P
P
P
A
P
A
P
P
A
P
P
P
A
P
P
A
A
P
P
P
A
P
P
A
P
P
A
A
P
P
A
P
P
A
P
P
P
P
P
P
A
A
P
P
A
P
P
A
P
A
A
P
P
A
P
P
A
A
A
A
P
P
A
P
P
A
P
P
P
A
P
A
P
A
A
A
A
P
P
A
A
P
A
P
A
A
A
P
P
P
P
P
P
P
P
A
P
A
P
P
P
P
P
P
A
P
A
P
A
P
A
P
A
A
P
A
A
P
P
A
A
P
P
A
P
P
P
P
A
P
P
P
A
P
P
A
P
A
P
P
A
P
A
P
P
A
A
P
P
A
A
A
A
P
P
P
P
P
P
P
P
P
A
P
P
P
P
P
P
P
P
A
P
P
P
P
A
P
P
A
P
P
P
P
P
P
P
P
P
P
A
A
P
P
P
P
P
P
P
P
P
P
P
A
P
P
P
P
P
P
P
P
P
P
P
P
A
A
P
A
P
P
P
P
P
A
P
P
P
A
A
A
P
P
P
A
P
P
P
P
P
P
A
P
P
A
A
P
P
P
P
P
A
A
P
P
P
P
P
A
P
P
P
P
P
P
P
P
A
A
A
A
A
A
P
A
P
A
P
P
A
P
P
A
P
P
P
A
A
P
P
P
P
P
P
P
A
A
P
P
P
A
P
P
A
A
P
P
P
P
P
P
P
P
A
A
A
P
P
A
P
P
A
P
P
A
P
A
P
P
P
P
A
P
A
P
P
P
P
A
P
A
P
A
P
P
A
A
P
P
P
P
A
P
P
P
P
A
P
P
A
P
P
A
P
A
P
P
P
A
P
P
A
P
P
A
P
A
P
P
A
A
A
P
A
A
P
P
P
A
A
P
P
P
A
P
A
P
P
P
P
A
P
P
P
A
P
P
P
P
P
P
P
P
P
P
P
P
A
P
P
P
P
P
A
A
P
P
A
P
P
P
P
P
P
P
P
A
A
P
P
P
A
P
P
P
A
P
A
P
P
A
P
P
P
P
P
A
P
A
P
P
A
A
A
P
P
A
A
A
A
A
A
A
A
P
P
P
A
P
A
A
P
P
P
P
P
P
A
P
P
P
P
P
P
P
P
A
P
P
P
P
P
P
A
A
P
P
A
A
P
P
P
P
P
P
P
A
A
P
A
A
P
P
P
P
P
P
P
A
P
A
A
P
A
A
P
P
A
A
A
P
P
P
A
A
P
P
P
P
A
A
P
P
A
P
A
P
A
P
A
P
P
P
P
P
A
P
P
P
P
A
P
A
P
P
A
P
A
P
P
P
P
P
P
P
P
P
P
A
P
A
P
P
P
P
P
P
A
P
P
P
P
P
P
P
P
P
A
P
P
P
A
A
P
A
P
P
P
P
P
A
P
P
P
P
P
A
P
A
P
P
P
A
P
P
P
P
A
A
P
P
A
A
A
P
A
P
A
P
A
P
P
P
P
P
P
P
P
A
A
P
P
A
P
A
A
P
A
A
A
A
P
P
P
P
P
A
A
P
P
A
P
P
P
P
P
A
P
P
P
P
A
A
P
P
P
A
P
A
P
P
A
P
A
P
P
P
P
P
P
A
P
A
A
P
P
A
P
A
P
P
P
P
P
A
A
P
P
P
P
P
A
P
P
P
A
P
P
A
P
P
P
A
P
P
P
A
A
A
A
P
A
A
P
A
P
A
A
P
A
P
P
P
P
P
P
P
P
P
P
P
P
P
P
P
P
P
P
P
P
P
P
A
P
P
P
A
A
A
P
P
P
P
A
A
P
P
A
P
P
A
A
P
P
P
A
A
P
P
A
P
P
P
P
P
P
A
P
P
P
P
P
P
P
P
P
P
A
A
P
P
A
P
A
P
P
P
P
P
A
P
P
P
P
A
P
P
A
P
A
P
P
P
A
P
P
A
A
A
P
P
P
P
P
P
P
A
P
P
P
P
A
P
A
P
P
P
A
P
P
P
A
P
P
P
A
P
P
A
A
A
P
A
P
P
P
A
A
P
A
P
P
P
P
P
A
P
P
P
P
A
P
P
P
P
P
A
P
P
P
P
P
P
P
A
P
P
P
P
A
P
P
P
P
P
P
P
P
A
P
A
P
P
P
P
P
A
P
P
A
P
P
P
P
P
P
P
P
A
P
P
P
A
P
P
P
A
P
A
P
P
P
P
P
P
P
A
A
A
A
P
P
A
P
A
A
P
P
P
P
P
A
P
P
P
P
P
P
P
P
A
P
P
A
P
P
P
P
P
P
A
P
P
P
P
P
P
P
A
P
P
P
A
P
P
A
P
P
P
P
A
A
P
P
A
A
P
P
A
P
P
P
P
P
P
A
A
P
A
P
A
P
P
P
P
A
P
P
P
P
A
P
A
P
P
P
P
P
P
P
P
P
P
A
A
P
P
P
P
P
P
P
A
P
P
A
P
A
A
P
P
P
P
A
P
P
P
P
P
P
A
P
P
A
A
P
P
P
P
P
P
P
A
P
P
P
P
A
A
A
P
A
P
P
P
A
A
P
A
P
P
A
P
A
A
P
P
P
P
P
P
P
P
P
P
A
A
P
P
P
P
P
P
P
A
A
A
P
P
P
P
A
A
A
A
A
P
P
P
P
A
A
A
P
P
P
P
P
P
P
P
A
P
P
A
P
P
P
P
P
A
P
P
P
P
A
P
P
A
A
P
A
A
P
P
P
P
A
P
P
P
P
A
P
P
P
A
P
A
A
A
P
P
P
P
P
P
P
P
P
P
P
A
P
P
P
A
A
P
A
P
P
A
A
P
A
P
A
P
P
P
P
P
P
P
P
A
P
P
A
P
P
P
P
P
P
A
A
A
P
P
P
P
P
P
P
A
P
P
A
P
A
P
P
P
P
P
P
P
P
P
A
P
A
P
P
A
P
P
A
P
P
P
A
P
P
P
A
P
A
P
P
P
P
P
P
A
A
P
A
P
P
P
P
P
P
P
P
A
P
P
A
P
A
A
P
A
P
P
A
P
P
P
P
P
P
P
A
P
P
A
P
P
P
A
A
P
P
P
A
P
P
P
A
P
P
P
A
A
P
P
A
P
P
P
P
P
A
P
P
P
P
P
P
A
A
P
A
A
P
A
P
P
A
P
P
P
P
P
P
P
P
P
P
P
A
P
P
A
P
A
A
P
A
A
P
P
P
P
P
A
P
P
P
P
P
P
P
P
A
P
A
A
A
A
A
A
P
A
A
P
A
A
P
P
P
P
P
P
P
P
A
A
P
P
P
P
P
P
P
P
P
P
P
P
P
P
P
P
A
P
P
P
P
P
P
A
P
P
P
P
A
A
A
P
P
P
P
P
A
P
P
P
A
P
A
A
A
P
A
P
P
A
A
P
P
P
P
P
P
P
P
P
P
P
P
P
P
P
A
P
A
A
A
A
P
A
A
P
A
P
P
P
P
P
P
A
P
A
A
A
A
P
P
P
P
A
A
P
A
P
P
P
P
A
P
P
P
A
P
P
P
A
A
A
P
P
P
A
P
P
P
P
A
P
P
A
A
P
P
P
P
P
P
A
P
P
P
P
A
P
P
P
P
A
P
P
P
P
P
A
P
P
P
P
A
A
A
P
P
P
P
A
P
P
A
P
P
P
P
A
P
A
P
P
P
A
P
P
A
A
A
P
A
P
P
A
A
P
P
A
P
A
P
P
P
P
P
P
A
P
P
A
A
P
A
P
P
A
P
A
P
P
A
A
A
A
P
P
P
P
P
P
P
P
P
P
P
P
A
A
P
P
P
P
P
P
P
A
A
A
P
A
P
P
P
P
A
P
A
A
A
P
A
A
A
P
P
P
A
A
P
A
A
A
P
A
A
P
P
P
P
P
P
P
A
P
A
A
A
A
P
P
A
A
P
P
A
P
P
P
A
A
P
P
A
P
P
P
P
P
P
P
P
A
A
A
P
P
P
P
P
A
A
P
A
A
P
P
P
P
A
P
P
P
P
P
P
P
A
A
A
P
P
A
P
P
P
P
P
A
P
A
P
P
A
P
P
A
P
P
P
P
P
A
A
P
P
P
P
P
P
P
P
P
P
A
A
P
A
A
A
P
P
A
A
P
A
P
A
P
P
P
A
P
A
P
P
A
P
P
A
A
P
P
P
A
P
P
P
P
P
P
P
A
P
A
P
A
P
P
P
A
P
A
P
P
P
P
P
P
P
P
P
P
A
P
P
P
P
P
P
P
P
P
P
A
P
P
P
P
A
P
A
P
P
P
P
P
P
P
P
P
P
P
P
A
A
P
P
A
P
A
A
P
P
P
P
A
A
A
A
P
P
P
P
P
P
A
A
P
A
P
P
P
P
P
P
A
P
A
P
P
P
P
P
P
P
A
P
A
P
P
P
P
A
P
P
P
P
P
A
P
P
P
P
P
P
A
P
A
P
P
A
A
A
A
P
P
P
P
P
P
P
A
P
P
P
P
P
A
A
P
P
P
P
P
P
P
P
P
P
A
A
P
P
P
A
P
P
P
P
A
P
A
P
P
A
P
P
A
P
P
P
P
P
P
P
A
P
P
P
P
A
P
P
P
P
P
P
P
P
A
A
P
P
P
P
A
P
P
P
P
P
P
P
P
A
A
P
P
P
P
P
A
P
P
A
A
A
P
P
P
P
P
P
A
P
P
A
P
P
P
P
P
A
A
P
P
P
P
P
P
A
P
P
P
A
P
P
A
P
P
P
A
A
A
P
P
A
P
P
P
A
A
P
P
P
A
P
A
A
P
P
P
A
P
P
P
P
P
A
P
A
P
P
P
P
P
P
P
A
P
A
P
P
P
P
A
P
P
P
P
A
P
A
A
P
A
P
P
P
P
P
P
P
P
P
P
P
A
A
P
P
A
P
P
P
P
P
P
A
P
P
A
P
P
P
P
P
P
A
P
A
P
P
P
P
P
P
P
P
A
A
P
P
P
P
A
P
P
P
P
P
P
P
P
P
P
P
P
P
P
P
P
P
A
P
P
P
P
A
A
P
P
A
A
P
P
P
A
P
P
P
P
A
A
P
P
P
P
A
P
P
P
A
A
A
P
P
P
A
P
A
P
P
A
A
P
P
P
P
P
P
P
P
P
A
P
A
A
P
P
P
P
A
P
P
P
A
P
P
A
A
P
P
P
P
P
P
A
P
P
A
P
P
P
P
P
P
P
A
P
P
P
P
P
P
P
P
P
P
P
P
A
P
P
P
P
P
P
P
A
P
P
P
P
A
A
A
P
P
A
P
P
P
A
A
A
P
A
P
A
A
P
P
P
P
P
P
P
P
P
A
P
P
P
P
A
A
P
P
P
P
P
A
A
A
P
P
P
P
P
P
P
A
P
P
P
P
P
P
P
A
A
P
P
P
A
A
P
A
A
A
P
P
A
A
P
P
P
P
A
A
A
P
P
A
P
P
P
P
P
P
P
A
P
P
P
P
P
P
P
A
A
P
P
P
P
P
P
P
A
A
A
P
A
P
P
P
A
P
A
A
P
P
A
P
P
P
P
P
A
A
P
P
A
P
P
A
A
A
P
P
A
A
P
A
P
P
P
P
A
A
P
A
P
P
P
P
A
A
A
P
P
P
A
P
P
A
P
A
P
P
P
P
P
P
P
A
P
P
P
P
P
P
P
P
P
P
P
A
P
P
P
P
P
A
P
P
P
P
A
P
P
P
P
A
P
A
A
P
P
P
P
P
A
P
P
P
P
P
P
P
P
P
A
P
A
P
P
P
P
P
A
A
P
A
A
P
A
A
P
P
P
P
P
P
P
P
P
A
A
P
P
P
P
A
P
P
P
P
P
P
P
P
A
A
P
P
P
A
A
A
P
P
P
P
A
A
P
P
P
A
P
A
P
P
P
P
P
P
A
P
A
P
P
P
P
A
P
P
P
P
P
P
A
A
A
P
A
P
P
P
P
A
P
P
P
P
P
P
P
P
P
A
P
P
P
A
P
P
A
P
P
P
P
P
A
P
P
P
P
P
A
P
P
P
P
P
A
P
P
P
P
P
P
P
P
A
P
P
A
P
P
A
A
P
P
P
A
P
P
P
P
P
P
A
A
P
P
P
P
A
A
A
A
P
P
P
A
P
P
A
P
A
A
A
A
P
P
P
P
P
P
P
A
P
P
P
A
A
P
P
P
A
A
P
P
A
P
P
A
P
A
P
P
P
P
P
A
P
A
P
P
P
P
P
P
A
P
A
P
P
P
P
P
P
A
P
P
P
P
A
P
P
P
P
P
P
P
P
A
P
P
P
P
P
P
A
P
P
P
P
P
A
P
P
P
P
A
P
P
P
P
P
P
P
P
P
A
A
P
P
P
P
P
P
A
P
P
P
P
P
A
P
P
P
A
P
P
A
P
A
A
P
P
P
P
P
P
A
P
A
A
P
P
P
A
A
P
P
P
P
P
P
P
P
P
P
P
A
P
P
P
P
P
P
P
P
P
P
P
P
P
P
P
A
P
P
A
A
A
P
P
P
P
P
P
P
A
P
P
A
A
A
P
P
P
A
A
A
P
A
P
P
A
P
P
P
P
P
P
P
P
A
P
A
A
P
A
A
P
P
A
A
A
P
P
A
A
A
P
A
A
P
P
P
P
P
P
P
P
P
A
A
A
A
P
P
P
P
A
P
P
P
A
P
P
P
A
P
P
A
P
P
P
P
P
P
P
P
A
P
P
P
P
P
A
A
P
P
A
A
P
A
P
P
P
A
P
A
A
P
P
P
A
A
A
P
P
P
A
A
P
A
P
A
P
P
P
P
P
A
P
P
P
P
A
P
P
P
P
A
A
A
P
A
P
P
A
P
P
P
P
P
P
A
P
A
A
P
P
P
P
A
A
P
A
A
P
P
A
P
P
P
P
P
P
P
P
P
P
P
P
P
A
P
P
P
P
P
P
A
P
A
P
P
P
A
P
A
A
P
A
A
P
P
A
P
P
P
P
P
P
P
P
P
P
P
P
P
A
A
A
A
A
P
A
A
P
P
A
P
A
P
P
A
P
P
P
P
P
P
P
P
P
P
A
A
P
P
P
A
A
P
P
A
P
P
P
P
P
P
P
P
A
P
P
P
A
P
P
P
P
P
P
P
A
P
A
A
A
A
P
P
P
A
P
P
A
P
P
A
P
P
P
P
P
P
A
P
P
P
P
P
P
P
P
P
P
A
P
P
P
A
P
P
P
A
A
A
P
P
P
A
P
P
P
P
P
P
P
P
P
P
P
P
A
P
A
P
P
A
P
A
P
P
P
P
A
P
P
A
P
P
P
A
P
P
P
P
P
P
A
P
P
P
A
A
P
P
P
P
A
P
P
P
P
A
A
P
A
P
A
A
P
P
P
P
A
A
P
P
P
P
P
A
A
P
P
P
P
P
P
A
P
P
P
P
P
P
P
P
P
P
P
A
P
P
A
A
P
P
A
P
P
P
A
A
A
A
A
P
P
P
A
A
P
P
P
P
P
P
A
P
P
A
P
A
P
P
P
P
P
P
A
P
P
P
P
P
P
A
P
A
A
P
A
A
A
P
P
P
A
P
P
A
P
P
P
P
P
P
A
P
P
A
P
P
A
P
A
P
A
P
A
P
P
P
P
P
P
P
P
P
P
A
P
A
P
A
P
P
P
P
P
P
P
P
P
P
P
P
P
P
P
P
P
P
P
P
P
P
P
P
P
P
A
P
P
P
P
A
A
P
A
A
P
P
P
P
P
P
P
P
A
A
P
A
P
P
A
P
P
A
P
P
P
A
A
A
P
P
P
P
A
P
P
P
P
P
P
P
A
P
P
P
P
P
P
P
A
P
P
A
P
P
P
P
P
A
P
P
A
P
P
P
P
P
A
P
P
P
P
P
P
A
A
P
P
P
P
P
P
P
P
A
P
P
A
A
P
A
A
A
P
P
P
A
A
P
A
P
P
P
A
P
P
P
A
P
P
A
P
P
P
P
P
A
P
P
P
A
P
P
P
P
P
P
P
P
P
P
A
P
P
A
A
P
P
A
A
P
P
P
A
P
P
P
P
P
A
A
P
P
P
A
P
A
A
A
A
A
P
P
P
P
A
P
P
P
P
P
P
A
A
P
A
P
P
P
P
P
P
P
P
P
P
P
P
P
P
P
A
P
A
P
P
P
P
P
P
P
P
A
P
P
P
A
P
A
A
P
A
A
P
P
P
P
P
P
A
A
P
P
A
P
P
P
P
P
P
P
A
A
A
P
P
P
A
P
A
A
A
P
P
P
A
P
A
P
A
A
P
A
A
P
A
P
P
P
P
P
P
P
A
A
A
P
P
P
P
P
P
P
P
P
A
P
P
P
P
P
P
A
A
A
P
P
P
P
A
A
P
P
A
A
P
P
P
P
P
P
A
A
P
A
A
P
A
P
P
P
A
P
P
A
P
P
A
A
A
A
P
P
P
A
A
P
A
P
A
P
A
P
P
P
P
P
A
P
P
P
A
P
P
A
P
P
A
P
A
A
P
P
P
P
P
P
P
P
P
A
A
P
A
A
A
P
P
P
P
A
A
P
P
A
P
P
P
P
A
A
A
A
A
A
P
P
A
P
A
P
P
A
P
P
P
P
P
P
P
P
A
A
A
A
P
A
P
P
P
P
P
A
P
P
P
P
A
A
A
P
P
P
A
A
P
A
P
P
A
P
P
P
P
P
A
P
P
P
P
P
P
P
P
P
P
P
A
P
A
A
P
A
P
A
P
P
P
P
P
A
A
P
P
P
A
P
P
P
A
A
P
P
P
P
P
P
P
P
P
A
P
A
P
P
P
P
P
P
P
P
P
P
A
P
P
P
A
P
P
P
P
A
P
A
A
P
P
P
A
A
P
P
P
P
P
A
P
A
P
P
P
P
A
P
P
P
P
P
P
P
P
P
A
P
A
P
P
P
A
P
A
P
A
A
P
P
P
P
P
P
P
P
P
P
P
P
P
A
P
P
P
P
P
P
A
P
P
P
A
P
P
P
A
A
P
P
P
P
P
A
P
P
P
P
P
P
P
P
P
P
P
P
P
P
A
A
A
P
A
A
P
P
P
A
P
P
P
P
P
P
P
A
P
P
P
P
P
P
P
P
P
A
P
P
A
P
A
P
P
A
P
P
P
P
P
P
P
A
A
P
P
P
P
A
P
P
P
P
P
P
P
P
A
P
A
P
P
P
A
A
P
P
A
P
P
P
A
A
P
A
P
P
P
P
A
P
P
P
P
A
P
P
P
P
P
P
A
P
A
A
A
P
P
A
P
P
P
P
P
P
P
P
P
P
P
P
P
P
P
P
P
P
P
A
P
P
P
P
P
P
P
P
P
P
P
P
P
P
A
A
A
A
P
P
P
P
P
P
P
P
P
P
P
P
A
P
P
P
P
A
P
P
A
P
P
P
P
P
P
P
P
A
P
P
P
P
A
P
P
P
A
A
P
A
P
P
P
A
A
P
A
P
P
P
P
A
P
P
A
A
A
P
A
P
A
A
P
P
P
P
P
A
P
A
P
A
P
P
P
P
A
P
A
A
A
P
P
P
P
A
P
P
P
P
P
P
A
P
P
P
P
P
P
P
P
P
P
A
A
P
P
P
P
P
P
P
P
P
P
A
A
P
P
P
P
A
A
P
A
P
P
A
P
P
P
P
A
P
P
A
P
P
P
P
P
P
P
P
A
A
P
A
P
A
P
P
P
P
A
A
A
P
P
P
P
P
A
P
A
A
P
A
A
A
P
P
A
A
P
A
P
A
P
P
P
P
P
A
P
P
P
P
A
P
A
P
P
P
P
P
P
A
P
P
P
P
P
P
P
P
P
P
P
P
P
A
P
P
P
P
A
P
P
P
P
A
A
P
P
P
P
A
P
A
A
P
P
P
P
A
P
P
P
P
P
P
A
P
P
A
P
P
A
A
A
A
P
A
P
P
P
P
A
A
A
P
P
P
P
P
P
P
P
A
P
P
P
P
P
P
P
P
P
A
P
A
P
P
P
P
P
P
P
P
P
P
A
P
P
P
P
P
A
P
A
A
A
P
P
P
P
P
P
P
P
P
A
A
P
P
P
P
P
A
P
P
A
A
A
A
A
A
P
P
P
P
P
P
P
P
P
A
A
P
A
A
P
P
P
A
P
P
P
P
P
P
P
P
A
P
P
P
P
P
A
A
P
P
A
P
P
P
P
A
A
P
P
A
P
P
P
P
P
P
P
P
A
P
P
A
P
A
P
P
P
A
P
P
P
P
P
P
P
P
P
A
P
P
P
P
P
P
P
P
P
P
P
P
P
A
A
A
P
P
P
P
P
A
P
A
P
P
P
P
P
P
P
P
P
P
P
A
P
A
A
P
A
A
A
P
P
P
P
P
P
P
P
P
P
P
A
P
A
P
P
P
P
P
A
A
P
P
P
A
P
P
A
P
P
A
P
A
P
P
A
P
A
P
P
A
A
A
A
P
A
P
A
P
P
P
P
P
P
A
A
P
P
A
P
A
A
A
P
A
P
P
P
P
P
P
P
P
P
P
A
A
P
P
A
P
P
P
P
P
A
A
A
P
P
P
P
P
P
P
P
A
P
P
P
P
A
P
P
A
P
A
P
P
P
A
P
A
A
P
A
P
P
P
A
A
A
A
P
P
P
P
P
P
P
P
A
P
P
A
P
P
P
P
P
P
P
A
P
P
P
P
A
P
P
P
P
P
A
P
P
A
P
P
P
P
P
P
P
P
P
A
P
P
A
P
P
P
P
P
P
P
P
P
A
P
P
P
P
P
P
P
P
P
P
A
P
A
P
P
P
P
P
P
A
P
A
P
P
P
P
P
P
P
P
P
P
P
P
P
P
P
P
P
P
A
P
A
A
P
P
P
P
A
P
A
P
P
A
P
P
P
P
A
P
P
A
P
P
P
P
A
A
P
P
P
P
A
P
A
A
P
P
P
P
P
P
P
P
P
P
P
P
P
P
P
P
A
A
P
P
P
P
P
P
A
P
A
P
P
P
P
P
A
A
A
P
A
P
P
P
A
P
P
P
P
P
P
P
P
P
P
P
P
A
P
P
A
P
P
P
P
P
P
P
P
A
P
A
P
P
P
P
P
P
P
P
P
A
P
P
P
P
P
A
P
P
P
P
A
A
A
P
P
P
P
P
P
A
P
P
P
P
P
P
A
P
A
P
P
P
P
P
P
P
A
P
A
P
A
P
P
A
P
P
P
P
P
A
P
P
P
P
A
P
A
P
A
P
P
A
A
P
A
P
P
P
P
P
P
A
P
P
P
A
P
A
A
P
A
P
P
P
P
P
P
A
P
P
P
P
P
P
P
P
A
P
P
A
P
P
A
A
A
A
A
P
A
P
P
P
P
P
P
P
P
A
A
A
A
A
P
P
P
A
P
P
A
P
P
P
A
A
P
P
P
A
P
P
P
P
P
P
P
P
P
P
P
A
A
P
P
P
A
P
P
P
P
P
P
P
P
P
P
A
P
P
A
A
A
P
P
A
A
A
P
P
P
A
P
P
P
P
A
P
P
P
P
P
P
P
P
A
P
P
P
P
A
A
P
P
A
P
P
P
P
P
P
P
P
A
P
P
A
A
A
P
P
P
A
A
A
P
P
P
P
P
A
A
A
P
P
A
P
P
P
A
P
A
P
A
P
P
P
A
P
A
A
P
P
P
A
P
P
A
P
P
P
A
A
P
A
A
A
P
P
P
P
P
P
P
P
P
P
P
A
A
P
P
P
A
P
P
P
P
P
P
P
P
P
A
A
A
P
P
P
P
P
P
P
P
A
P
P
P
A
P
P
P
A
P
A
P
P
A
P
P
P
P
P
A
A
P
P
P
P
P
P
P
P
P
P
P
P
P
P
P
P
P
P
P
A
P
P
A
A
A
A
A
A
A
P
P
A
P
A
P
P
A
P
P
P
P
P
A
P
A
P
P
P
P
P
P
P
A
P
P
A
A
P
P
P
P
P
P
P
P
P
A
A
P
P
A
P
A
P
P
P
A
P
P
P
P
P
P
P
P
A
P
A
P
P
A
P
P
P
P
A
A
A
P
P
A
A
A
P
A
P
P
P
A
P
P
P
P
P
P
A
P
P
A
A
P
P
P
P
P
A
P
P
P
P
P
A
P
P
P
P
A
P
P
P
P
P
P
P
P
P
P
P
P
P
P
P
A
P
P
P
P
P
P
A
P
P
P
P
P
A
A
P
P
A
P
P
P
P
P
P
A
A
A
A
A
P
P
P
P
P
P
P
A
A
P
A
P
A
A
P
A
A
P
P
P
P
P
P
P
P
P
P
P
P
P
P
P
P
A
A
A
P
P
P
P
P
P
P
P
A
P
P
P
A
A
P
P
A
P
P
P
P
P
A
P
A
A
P
P
A
P
P
P
P
P
P
A
P
P
P
P
P
P
A
P
A
A
A
P
A
P
P
P
A
A
P
P
A
P
P
A
P
P
P
P
P
P
P
A
P
P
P
P
P
P
P
P
P
P
A
A
A
P
P
P
P
P
P
P
P
P
P
P
P
P
P
P
P
P
P
P
P
P
P
P
P
A
P
P
P
P
A
P
P
P
P
P
P
P
A
P
P
P
P
P
P
P
P
P
P
P
P
P
P
P
P
P
P
P
P
P
P
P
P
P
P
P
P
P
P
P
P
P
P
P
P
P
A
A
P
P
P
P
P
P
A
P
A
P
P
A
A
P
P
P
A
P
A
P
P
P
P
A
P
P
P
P
P
P
P
A
A
A
P
P
P
A
P
P
P
P
P
P
A
P
P
P
P
P
P
P
P
P
P
A
P
P
P
P
P
P
P
P
A
P
P
P
P
P
P
P
P
P
P
P
A
P
P
P
A
P
P
A
P
P
P
P
A
A
A
P
P
P
A
P
P
P
P
P
P
P
P
A
P
P
A
P
P
P
A
P
P
P
P
P
P
P
A
P
P
A
P
P
P
A
P
A
A
P
P
P
P
P
P
P
A
P
P
P
P
P
P
P
P
P
P
P
A
P
P
A
A
A
A
P
A
P
P
P
A
P
P
P
P
P
P
A
A
P
P
P
P
P
A
P
P
P
P
P
P
P
P
P
A
A
P
P
P
A
A
P
P
P
P
A
A
P
P
P
P
P
P
P
P
P
P
P
P
P
P
P
A
P
P
P
A
P
P
P
A
A
P
P
P
P
P
P
P
P
P
P
P
A
P
P
P
P
P
P
A
P
A
P
P
P
P
P
A
P
P
A
A
A
P
P
P
P
A
A
P
A
P
P
A
P
P
P
P
P
P
P
P
P
A
P
P
P
P
P
P
P
P
P
A
P
P
P
A
A
A
P
P
P
P
A
P
A
P
P
P
A
P
P
P
P
A
A
A
P
A
P
P
A
P
P
P
P
P
P
P
P
P
P
A
P
P
P
A
P
P
P
P
P
P
P
P
A
A
P
P
P
P
P
P
P
A
P
P
P
P
P
P
A
P
P
P
A
P
P
A
P
P
P
P
P
P
A
P
P
P
P
P
P
A
P
P
P
A
P
A
A
A
P
A
P
P
A
P
P
A
P
A
P
A
A
A
A
P
P
P
A
P
P
A
P
A
A
P
P
P
P
A
P
P
P
P
P
P
P
P
P
P
P
P
P
P
A
A
P
P
A
P
P
P
P
P
A
P
P
P
P
P
P
P
P
P
A
A
P
P
P
P
P
P
P
A
P
A
P
P
A
P
P
P
P
P
P
P
P
P
A
P
P
P
P
A
A
P
P
P
A
P
P
P
P
P
P
P
P
P
P
A
A
A
P
A
A
P
P
P
P
A
P
P
P
P
A
A
P
P
P
A
A
P
P
P
A
P
P
P
P
P
P
P
A
P
P
P
P
P
P
A
P
P
P
P
P
P
P
P
P
P
P
A
P
A
P
P
P
P
P
P
P
A
P
A
P
A
A
P
P
P
P
P
P
P
P
P
P
P
P
P
P
P
P
P
P
P
P
P
P
P
P
P
P
P
P
P
P
P
P
P
P
P
P
P
P
P
P
P
A
P
P
P
P
P
A
P
P
P
P
P
P
P
P
P
P
A
P
A
P
A
A
P
P
A
P
A
P
P
A
A
P
A
A
P
P
P
A
A
P
P
P
A
P
P
P
P
P
P
P
P
P
P
P
P
P
P
P
P
P
P
A
P
A
P
P
A
P
P
P
P
P
P
A
P
P
P
P
A
P
A
P
P
P
P
P
P
P
P
P
P
A
A
P
P
P
A
P
P
P
A
A
A
A
A
A
A
A
A
A
P
P
P
A
A
A
A
A
A
A
A
A
A
A
A
A
A
P
P
P
P
A
A
P
A
P
P
A
P
P
P
P
A
P
A
A
A
P
P
P
P
P
P
P
A
P
P
A
P
P
P
P
P
P
P
P
P
A
A
P
P
P
P
A
P
P
P
P
P
P
A
P
P
P
A
P
A
P
P
A
P
P
P
P
P
A
P
P
A
A
A
P
A
P
P
A
A
P
P
A
P
P
A
A
P
P
P
A
P
P
A
P
P
P
P
P
A
P
P
P
A
P
A
P
P
A
P
P
P
P
P
A
A
P
P
P
A
A
P
P
P
P
A
P
P
P
P
P
A
P
P
P
P
A
P
A
P
P
P
P
P
A
P
A
A
P
P
P
P
P
A
P
P
P
P
P
P
P
P
P
P
P
P
P
P
A
P
P
P
P
P
P
P
A
P
P
P
P
P
P
A
A
A
P
P
A
P
A
P
P
P
P
P
P
P
P
P
P
P
P
P
P
A
A
P
P
A
P
P
A
P
P
P
P
P
P
P
P
P
P
P
P
P
P
P
P
P
A
P
A
P
P
P
A
P
A
P
P
P
P
A
P
A
A
P
P
P
P
P
P
P
A
A
A
P
P
A
A
A
P
A
A
A
P
P
A
A
A
A
A
A
P
P
P
P
P
P
P
P
P
P
P
P
A
P
P
P
A
P
P
P
P
P
A
P
P
P
P
A
A
P
P
P
A
A
P
P
P
P
P
P
A
A
P
P
P
P
P
P
P
P
P
A
A
P
A
A
P
P
P
A
P
P
P
P
A
P
P
A
P
P
P
P
P
A
A
A
P
P
A
A
P
P
P
A
P
P
P
P
P
P
P
P
P
A
A
A
P
P
P
P
P
P
P
P
A
P
P
P
P
A
P
P
P
P
P
P
P
P
P
A
P
P
P
P
P
A
P
P
A
A
P
P
P
A
P
P
P
P
A
P
P
P
P
P
P
P
A
P
P
P
P
A
A
P
P
P
A
P
P
P
P
P
P
P
P
P
P
P
P
P
P
A
P
P
P
P
A
A
P
A
P
A
P
A
P
P
A
P
P
P
P
P
P
P
P
P
A
P
P
P
P
A
P
P
P
A
P
P
P
P
A
P
P
P
P
A
P
P
P
P
P
P
P
P
P
P
P
A
P
P
P
P
P
P
A
P
P
P
P
P
P
A
P
P
P
P
P
A
P
P
P
P
A
A
P
P
P
P
P
P
P
P
P
A
P
A
P
P
P
P
P
P
A
P
A
A
A
A
P
P
P
P
P
P
P
P
A
P
P
P
P
P
A
P
P
P
P
A
P
P
A
A
A
P
P
A
P
P
P
P
P
A
P
P
P
P
A
A
P
P
P
P
A
P
A
P
A
P
P
P
A
A
A
A
A
P
P
P
P
P
P
P
P
P
P
A
P
P
P
P
P
P
P
A
P
P
P
P
P
P
P
P
P
A
P
P
P
P
P
A
P
P
P
P
P
A
P
A
P
A
P
P
P
A
A
P
P
P
A
P
P
A
P
P
P
P
P
P
P
P
P
P
P
A
P
P
A
A
P
P
A
P
P
A
P
P
P
P
P
P
P
P
A
A
P
P
P
P
A
A
P
P
P
P
P
P
A
A
P
P
P
P
P
P
A
P
P
A
P
P
P
P
P
A
P
A
P
P
P
A
P
P
A
A
P
P
A
P
P
P
P
P
P
P
P
P
P
P
P
A
A
P
P
P
P
P
P
P
P
P
P
P
P
P
P
P
P
P
P
P
P
P
P
P
P
A
P
P
P
A
A
P
P
P
P
A
P
A
A
P
P
A
A
A
P
P
P
P
P
P
P
A
P
A
P
P
P
P
A
P
P
A
A
P
P
A
A
P
P
P
P
A
P
P
P
P
P
P
P
P
A
P
P
P
P
P
P
P
A
P
P
A
P
P
A
P
P
P
P
P
P
P
P
P
P
P
P
P
P
P
P
P
P
P
A
P
P
A
P
P
P
A
P
P
P
P
P
P
P
P
A
P
P
P
P
P
P
P
P
A
A
P
P
P
P
P
P
P
A
A
P
P
P
P
P
P
P
P
P
P
P
A
A
A
A
A
A
A
A
A
P
P
P
A
P
P
P
P
P
P
P
A
P
P
P
P
P
P
A
A
A
A
A
P
A
P
A
P
A
A
P
A
P
P
A
P
A
P
P
A
P
P
A
A
P
P
P
P
P
P
P
P
P
P
P
P
P
P
P
P
P
A
P
P
P
P
P
P
P
P
P
P
P
P
P
P
P
P
A
P
P
P
P
P
P
P
A
P
A
P
P
P
P
P
P
P
P
P
P
P
A
P
P
P
A
A
A
P
A
P
P
P
P
A
A
P
A
P
P
A
P
A
A
P
A
P
P
P
P
A
P
P
P
P
A
P
P
P
P
P
A
A
P
P
P
P
P
P
P
P
P
A
P
A
P
P
P
P
P
A
P
P
P
P
P
P
P
P
A
A
P
P
P
A
P
P
P
P
P
A
P
P
P
P
A
P
A
P
P
A
P
P
P
P
P
P
P
P
P
P
P
P
A
P
A
A
A
P
P
P
P
A
P
P
P
P
A
P
P
P
P
P
P
P
A
A
A
P
P
P
A
P
P
A
P
P
A
P
P
P
P
P
P
P
P
P
A
P
A
P
P
A
P
P
A
P
A
P
A
P
A
A
P
P
P
P
P
P
P
P
P
P
P
A
P
P
P
P
P
P
P
A
A
P
P
A
P
P
P
P
P
P
P
P
P
A
P
P
P
P
A
P
P
A
P
P
A
P
P
P
P
P
P
P
P
P
P
P
P
P
A
P
A
P
A
P
P
P
A
A
P
P
P
P
P
P
P
P
P
P
A
A
A
A
P
P
P
P
A
P
A
A
P
P
P
A
P
P
P
P
A
P
A
P
A
A
P
P
P
P
P
P
P
P
P
A
P
P
P
P
A
P
P
A
A
P
P
A
P
P
P
P
P
P
P
P
P
A
A
P
P
A
P
P
P
P
P
P
P
A
P
P
A
P
P
P
A
A
P
A
P
P
A
A
A
A
P
P
P
A
A
A
A
P
P
P
P
A
P
P
P
P
A
A
A
P
P
P
A
P
P
P
P
P
P
P
P
P
P
P
A
P
P
P
P
P
P
P
P
P
P
A
P
P
A
P
P
P
P
P
A
P
A
A
P
P
A
P
P
A
A
A
P
P
P
P
P
P
P
P
A
P
A
P
A
A
A
P
P
P
P
P
A
A
P
P
P
A
P
P
P
P
P
P
P
P
P
A
P
P
P
P
P
A
P
A
P
P
P
P
P
A
A
P
A
P
A
A
A
P
P
P
P
P
P
P
A
P
P
P
A
P
P
P
P
A
P
P
P
A
P
P
A
P
P
P
P
A
P
P
A
P
P
P
A
P
P
P
A
A
A
A
A
P
P
P
P
P
P
P
A
P
P
P
P
P
P
P
P
P
P
A
A
P
P
P
P
P
P
P
P
P
P
P
P
P
P
P
A
A
P
P
P
P
A
P
P
P
P
P
P
P
P
P
P
P
P
P
P
P
P
A
P
P
P
P
P
A
P
P
P
P
A
A
A
P
P
P
A
P
P
P
P
A
P
P
A
P
P
P
P
P
A
P
A
A
P
P
P
P
P
P
P
P
P
P
P
A
P
P
P
P
P
P
P
P
P
P
P
P
P
P
P
P
P
A
P
P
P
P
P
A
P
P
P
P
P
A
A
P
P
P
A
P
P
P
A
P
P
A
P
P
P
A
A
A
P
P
P
A
P
A
A
P
A
P
P
P
P
P
P
P
P
P
A
P
P
P
P
P
P
P
P
P
P
P
A
A
P
P
P
A
A
A
P
P
P
A
A
P
P
A
A
P
A
P
P
P
P
P
P
P
P
P
P
P
A
P
P
A
P
P
A
A
P
P
P
P
P
A
P
P
P
P
P
P
P
A
P
P
P
P
P
P
P
A
P
P
A
P
A
P
P
P
P
P
P
P
P
P
A
A
P
P
P
A
P
P
P
A
P
P
P
P
A
P
P
P
A
P
P
P
P
P
P
A
P
P
P
P
P
A
A
P
P
P
P
P
P
P
P
P
A
P
P
P
P
P
P
P
A
P
P
A
P
P
P
A
P
P
P
A
P
P
A
A
P
A
A
A
A
P
P
P
P
P
P
A
P
P
P
A
P
P
P
P
P
P
P
P
P
P
A
P
A
A
P
P
P
A
P
P
A
P
P
P
P
P
P
P
P
A
P
A
P
P
P
P
P
A
P
A
A
A
A
A
A
A
A
A
A
A
A
A
A
P
P
P
P
P
P
P
A
A
P
P
P
P
P
P
P
P
P
P
A
P
P
P
P
P
P
P
P
P
A
P
P
P
P
A
P
P
P
P
P
P
P
P
P
P
P
P
P
P
P
P
A
P
P
A
A
P
A
P
P
P
A
P
P
P
P
P
P
P
P
A
A
P
P
P
P
P
P
P
A
A
P
P
P
A
A
P
P
P
P
P
A
A
A
P
A
P
A
A
P
P
P
A
A
A
P
P
P
P
P
P
P
P
P
A
P
P
A
P
P
P
P
P
A
P
P
P
P
P
P
P
P
P
P
P
P
P
P
P
P
A
P
P
A
P
A
A
P
P
P
P
P
P
P
P
P
P
A
P
P
P
P
P
P
P
A
A
A
A
P
P
P
P
A
P
A
A
P
P
A
P
P
A
P
P
P
P
P
P
P
A
P
P
A
P
P
P
P
P
P
A
P
A
P
P
P
P
A
P
P
P
P
A
P
P
A
P
P
P
A
A
A
A
A
P
P
P
P
P
P
P
A
A
P
P
A
P
P
P
P
P
P
P
P
P
P
A
A
P
P
A
A
P
P
A
P
P
A
P
P
P
A
P
P
P
P
P
P
A
P
P
P
A
P
P
P
P
P
A
P
A
P
P
P
P
P
P
P
A
A
P
P
P
P
P
P
P
P
P
A
P
P
P
A
A
P
A
P
P
P
P
A
P
P
P
P
P
A
P
P
P
P
P
A
P
P
P
P
A
A
P
A
P
P
P
P
P
A
A
P
A
A
A
P
P
A
P
P
P
P
A
P
P
P
P
P
P
A
P
P
P
A
P
P
P
A
A
P
A
P
P
P
P
P
P
P
P
A
P
P
P
P
P
P
A
P
A
P
P
P
P
P
P
P
P
P
P
P
P
P
P
P
P
P
P
P
P
A
A
A
A
P
P
P
P
P
P
P
P
P
P
P
P
A
P
P
P
P
P
A
P
P
A
P
A
P
P
P
P
P
P
P
P
P
P
P
P
A
P
P
A
P
A
P
P
A
A
P
P
A
P
P
P
A
A
P
A
P
A
A
P
P
A
P
P
P
P
A
P
A
P
P
P
P
P
P
P
P
P
P
A
P
P
P
P
A
P
P
P
P
P
P
A
P
P
A
P
P
P
P
P
P
P
P
P
P
P
P
P
P
P
A
P
A
P
P
P
P
P
P
P
P
P
P
A
P
P
P
P
P
P
A
P
P
P
P
P
P
P
P
P
P
A
P
P
A
P
P
P
P
A
P
A
P
P
P
P
A
P
A
P
P
P
A
P
P
A
P
P
P
P
P
P
P
P
P
P
P
P
P
P
P
P
P
P
A
A
P
P
A
P
P
P
P
P
P
P
P
P
A
A
A
P
P
A
P
P
P
P
P
P
P
P
P
P
A
P
A
P
P
P
P
P
P
A
P
P
P
P
P
A
P
A
A
P
P
P
P
A
P
P
P
P
A
P
P
P
P
A
P
P
P
P
P
P
P
P
P
P
P
P
P
A
P
P
P
A
P
P
P
A
P
A
A
P
A
P
A
A
A
P
P
P
P
P
P
P
A
P
P
P
P
P
P
A
P
P
P
P
P
P
P
P
P
P
A
P
P
P
P
P
P
P
P
P
P
P
P
P
P
P
P
P
P
P
P
P
P
A
P
P
P
P
P
P
A
A
P
A
P
P
P
P
P
P
A
A
P
P
P
P
P
P
P
P
P
A
A
P
P
P
A
P
A
P
P
P
P
P
P
A
A
A
A
P
P
P
P
P
P
A
A
P
P
P
A
P
P
P
A
A
A
P
P
A
P
A
P
A
P
P
P
P
P
P
P
P
P
A
A
P
P
P
P
P
P
P
P
P
P
P
P
A
P
P
P
A
A
P
P
P
P
P
P
A
P
P
P
P
P
A
P
P
A
P
A
P
P
P
A
A
A
P
P
A
P
P
P
P
P
P
P
P
P
P
A
A
P
A
A
P
P
P
P
P
A
P
P
A
P
P
P
P
P
P
P
P
A
P
A
P
P
P
P
P
P
P
A
A
A
A
P
P
P
P
A
P
P
P
P
P
P
P
P
A
P
P
P
A
P
A
A
A
P
P
P
A
P
P
P
P
P
P
P
A
P
P
P
A
P
P
P
P
P
A
P
P
P
P
A
P
A
A
A
P
P
P
P
P
P
P
A
P
P
P
P
P
P
P
P
P
P
A
P
P
P
P
P
P
P
P
P
P
P
P
A
P
P
P
P
P
P
P
P
P
P
P
P
P
A
P
P
P
P
P
P
A
P
P
P
P
P
P
P
P
P
P
A
P
P
P
A
P
P
P
P
P
P
P
P
P
A
A
P
A
A
P
P
P
P
P
A
P
P
A
P
P
P
P
P
P
P
P
A
P
P
P
P
A
P
P
A
P
P
P
P
P
P
P
P
P
A
P
P
P
P
P
P
P
P
P
P
A
P
A
A
P
A
P
A
P
P
A
A
P
P
P
P
P
P
P
P
P
P
A
P
P
A
P
P
P
P
P
P
P
P
P
P
A
A
A
P
P
P
P
A
P
P
A
A
P
P
P
P
P
A
P
P
P
P
P
P
P
P
P
P
P
P
P
P
P
A
P
A
P
P
P
A
P
P
P
P
P
P
P
A
P
P
A
P
P
P
P
A
P
P
P
P
P
A
P
P
P
A
A
A
P
A
P
P
P
P
P
P
P
P
P
P
P
P
P
A
P
P
P
P
P
P
P
P
P
P
P
A
P
P
P
P
P
A
P
P
P
P
P
P
P
P
P
A
A
A
A
P
P
P
P
P
P
P
P
P
P
A
P
A
A
P
P
P
P
P
P
A
P
P
P
A
P
A
P
P
A
P
P
P
P
P
P
A
P
P
P
A
P
A
P
P
P
P
P
P
P
P
P
P
A
A
A
P
P
P
P
P
A
P
P
P
A
P
P
A
P
P
P
A
P
P
P
P
P
P
P
P
P
A
A
P
A
P
P
P
P
P
P
A
P
P
A
P
P
A
P
A
P
P
P
P
P
A
P
P
P
A
A
P
P
P
A
P
P
P
P
P
P
P
P
P
P
P
P
P
P
P
A
A
P
P
P
P
A
A
P
P
P
A
P
P
P
P
P
P
P
P
P
A
P
P
P
P
P
P
A
P
P
P
P
P
A
P
P
P
A
P
P
P
P
P
P
P
A
P
P
P
P
P
P
P
P
P
P
A
P
P
A
P
A
P
P
A
A
P
A
P
P
P
P
P
A
P
P
P
P
P
A
A
P
P
P
P
P
P
P
P
P
P
A
P
P
A
P
P
P
A
A
A
A
A
A
A
A
P
P
A
P
P
P
P
P
P
P
P
P
P
P
P
P
P
P
P
P
P
P
P
P
P
P
P
P
P
P
A
A
A
P
P
P
P
P
P
P
A
P
A
P
P
P
P
P
A
P
P
P
P
P
A
P
P
P
P
P
P
A
P
P
P
P
P
P
P
P
A
P
A
P
P
P
P
A
P
P
P
P
P
P
P
P
P
P
P
P
P
P
P
A
P
P
A
A
P
P
A
A
A
P
A
P
P
A
P
P
P
P
P
P
P
P
P
A
A
P
P
P
P
P
P
A
P
P
P
P
P
P
P
A
P
A
A
P
P
P
P
P
A
A
P
P
P
P
A
P
P
P
P
P
A
A
P
P
P
A
P
P
P
P
P
P
P
P
P
P
P
P
P
P
P
P
P
P
P
P
P
P
P
P
A
A
P
P
P
P
P
P
P
P
A
P
P
P
P
P
P
P
P
P
P
P
P
P
P
P
P
P
A
P
P
P
P
P
P
P
A
P
A
P
P
P
P
P
P
A
P
P
P
P
P
P
P
P
A
P
P
P
P
A
P
P
P
P
P
P
P
P
P
P
P
P
P
A
A
P
P
P
P
A
A
A
P
P
P
P
P
P
A
P
P
P
P
P
P
P
A
P
P
P
P
A
P
P
P
P
P
P
A
A
A
A
P
P
P
P
P
P
A
P
P
P
P
P
A
A
P
P
P
A
P
P
A
P
A
P
P
A
P
P
P
P
P
P
A
P
P
P
P
A
P
A
P
P
P
A
P
P
P
P
A
P
P
P
P
P
A
P
P
P
P
P
P
P
P
P
P
P
A
A
P
A
P
A
P
P
P
P
A
P
P
P
P
P
A
P
A
P
P
A
P
P
P
P
P
P
P
P
P
P
P
A
P
P
P
P
P
P
P
P
P
P
P
P
P
A
P
P
A
P
P
P
P
P
P
P
P
P
P
P
A
P
P
P
A
A
P
P
P
P
P
A
P
P
P
A
P
P
P
P
P
P
P
P
A
P
P
P
A
P
P
P
P
P
P
P
P
P
P
P
A
A
A
A
P
P
P
P
P
P
A
A
P
P
P
A
P
P
P
P
P
P
P
P
P
A
A
A
P
P
P
P
P
P
P
A
P
P
P
P
P
P
P
P
P
P
P
P
P
P
P
P
P
P
P
P
P
P
P
P
A
P
P
P
P
P
P
P
P
P
P
P
P
P
P
A
P
P
P
P
A
A
A
A
P
P
P
P
P
P
P
P
P
P
P
P
A
P
A
P
P
P
P
P
A
P
P
A
A
P
P
P
A
P
P
P
A
A
P
P
P
P
P
P
P
P
A
A
P
P
P
A
P
A
P
P
P
A
A
A
A
A
A
P
A
P
P
A
A
P
P
P
P
P
P
P
P
P
P
P
P
P
P
A
P
A
P
A
P
P
P
A
P
P
P
A
P
P
A
P
P
P
P
P
P
P
A
P
P
P
P
P
P
P
P
P
A
P
P
P
P
A
P
P
P
P
P
P
P
P
P
P
P
A
P
P
P
A
P
P
P
P
P
P
P
A
P
P
P
P
A
P
A
P
P
P
A
P
P
P
A
P
P
P
P
A
P
P
P
P
P
A
P
P
P
P
A
P
P
P
P
A
P
P
P
P
P
P
A
P
P
P
P
P
P
P
P
P
A
P
P
A
P
P
P
P
P
A
A
P
P
P
A
A
P
P
P
P
P
P
A
P
P
P
P
P
P
P
P
P
A
P
P
P
A
A
P
P
P
P
P
P
P
P
P
P
P
P
P
A
P
P
P
P
P
P
P
P
P
P
A
P
A
P
P
P
P
P
P
P
A
P
P
P
P
P
P
P
P
P
P
P
P
P
P
P
A
P
P
P
P
P
P
P
P
P
A
P
P
P
P
P
P
P
P
P
P
P
P
P
P
P
P
P
P
P
A
P
P
P
P
P
A
P
A
P
P
P
P
P
A
P
P
A
A
P
A
P
P
P
P
P
P
A
A
P
P
P
P
P
P
P
P
P
P
P
P
A
A
P
P
P
P
P
P
P
P
P
P
P
P
P
P
P
A
P
A
P
P
P
P
A
P
A
P
A
A
P
P
P
P
P
P
P
P
P
P
P
P
P
P
P
P
P
P
P
P
P
P
P
P
P
P
A
P
P
P
P
P
P
P
P
P
A
P
A
P
P
P
A
P
P
P
P
P
P
P
P
P
P
P
P
A
P
P
P
P
P
P
P
P
P
P
A
P
P
P
A
P
P
P
P
P
P
P
A
P
P
P
P
A
P
P
P
P
P
P
P
P
A
P
P
A
P
P
P
P
P
P
P
P
A
P
P
P
P
P
P
P
P
A
P
P
A
P
P
P
P
P
P
P
P
P
A
P
P
P
P
P
P
P
P
A
P
P
P
P
P
P
P
P
A
P
P
P
A
P
P
P
P
P
P
P
P
P
P
P
P
P
P
A
P
P
A
P
P
A
A
P
A
P
A
A
P
P
P
P
P
A
A
P
P
P
P
P
A
P
P
P
P
P
P
P
A
P
P
P
A
P
A
P
P
P
P
P
P
P
P
P
P
P
P
P
P
P
P
P
P
P
P
A
P
P
P
A
P
A
P
P
P
P
P
P
P
P
P
P
P
P
A
A
P
P
P
A
P
A
A
A
P
A
P
P
P
P
P
P
P
P
P
P
P
A
A
P
P
P
P
P
A
P
A
P
P
P
A
P
P
P
P
A
P
P
P
P
P
P
P
P
A
P
P
P
P
P
P
P
P
P
P
P
P
P
A
P
P
A
A
P
P
P
A
P
P
P
P
P
A
P
P
P
A
A
A
P
P
P
P
A
P
A
P
P
P
P
A
P
P
P
P
A
P
P
P
P
A
P
P
P
P
P
P
P
P
P
P
P
P
P
A
A
P
P
P
P
P
P
A
P
P
P
P
P
P
P
A
P
P
A
P
P
P
P
P
A
P
P
P
P
P
P
P
P
P
P
P
P
P
P
P
P
P
A
A
P
P
A
A
P
P
P
A
P
P
P
P
A
P
A
P
P
P
P
P
P
P
P
P
P
P
A
A
P
A
P
P
P
A
A
P
P
A
P
A
P
P
A
P
P
P
P
P
P
P
A
A
P
P
P
P
P
P
P
P
P
P
A
P
P
P
A
P
P
A
A
P
P
P
P
P
P
P
P
P
P
P
P
P
P
P
P
P
P
P
A
P
P
P
P
P
P
P
P
P
P
P
A
P
P
P
P
P
P
A
A
P
A
A
P
P
P
A
P
P
P
P
P
A
A
A
P
P
P
P
A
A
P
P
P
P
A
A
P
P
A
A
P
P
P
A
P
P
A
P
P
A
A
P
P
A
P
P
P
P
P
P
A
P
P
P
P
P
P
P
P
P
A
A
P
A
P
P
P
P
P
P
P
P
P
P
P
P
P
P
P
P
P
P
P
P
P
P
P
P
P
P
A
P
P
P
P
P
P
P
P
P
A
A
P
P
P
A
P
P
A
A
P
P
P
P
P
P
P
P
P
P
P
A
P
P
A
P
P
A
P
P
P
P
P
P
A
A
P
P
A
P
A
P
P
P
A
P
P
P
P
P
P
P
P
P
P
A
P
P
P
P
P
P
P
P
P
P
P
P
A
P
P
P
P
P
P
A
P
A
P
P
A
A
P
P
P
P
P
P
P
P
P
P
A
A
A
A
P
A
P
P
P
P
P
P
P
P
P
P
P
A
P
P
P
P
P
P
A
A
A
P
P
P
P
A
P
P
A
P
P
P
A
A
P
P
P
P
P
P
A
A
P
P
A
A
A
P
A
P
P
P
P
P
P
P
P
P
P
A
P
P
P
P
A
P
P
A
A
P
P
P
P
P
P
P
P
P
P
P
A
A
A
A
A
A
A
A
P
P
P
A
P
P
A
P
P
P
P
P
P
P
P
A
P
P
A
A
P
P
P
P
P
P
A
P
P
P
A
A
P
P
P
A
P
P
P
P
A
P
P
P
A
P
P
A
P
P
P
A
P
P
P
P
P
P
P
P
P
P
P
P
P
P
P
P
P
P
P
P
P
P
A
A
A
A
A
P
P
P
P
A
P
P
P
P
P
P
P
A
P
P
P
P
P
P
P
P
P
P
P
P
A
P
P
P
P
P
P
P
A
P
A
P
P
P
P
P
A
P
P
P
P
A
A
P
P
A
A
A
A
A
A
A
A
P
A
P
P
P
P
P
P
P
P
P
P
P
A
P
P
P
P
P
P
P
P
P
P
P
P
P
P
P
P
A
A
P
P
A
A
P
P
A
P
A
P
P
P
P
A
P
P
P
P
A
P
P
A
P
P
A
A
A
P
P
P
P
P
P
A
A
P
P
P
P
P
P
P
P
P
P
P
P
P
P
P
P
P
P
P
P
P
P
A
P
A
P
P
P
P
A
P
P
P
P
P
P
P
P
P
P
A
P
P
P
P
A
P
A
P
P
A
P
P
P
P
P
P
A
P
P
P
P
P
P
P
P
P
A
P
P
P
P
P
P
P
A
A
P
P
P
P
P
P
P
P
P
A
P
P
P
P
P
P
P
P
A
P
P
P
P
P
P
A
P
P
P
P
P
A
P
A
A
A
P
P
P
P
P
A
P
A
P
P
P
A
A
P
P
P
P
P
P
P
P
P
P
P
P
P
P
P
A
A
P
P
A
P
P
P
P
P
P
P
P
P
P
A
P
P
P
P
P
P
A
A
P
P
P
P
A
P
A
A
A
P
P
P
P
P
P
P
P
A
A
P
P
P
A
P
A
P
P
P
P
P
P
P
A
P
P
P
P
P
P
P
A
P
P
P
P
P
A
P
P
P
P
A
P
P
P
P
P
P
P
P
P
P
P
A
P
P
P
P
P
P
A
P
P
P
P
P
P
A
P
A
P
P
P
A
P
P
P
P
P
P
P
P
P
P
P
P
P
P
P
P
P
P
P
P
P
P
P
P
P
P
P
P
A
A
A
P
P
A
P
P
P
A
P
P
P
P
A
P
P
P
P
P
P
P
A
P
P
P
P
P
P
P
A
P
P
P
P
P
A
P
P
P
P
P
P
P
P
P
P
P
A
P
P
P
P
P
A
P
P
A
P
P
P
P
A
P
P
P
P
P
P
A
P
P
P
P
P
P
P
P
P
A
P
P
P
P
A
P
P
P
P
P
A
P
P
P
P
P
P
A
P
P
A
P
P
P
P
A
P
A
P
P
A
P
P
A
P
P
P
P
P
P
P
P
P
P
P
A
P
P
P
P
A
A
P
P
P
A
P
P
P
P
P
P
P
A
P
P
P
P
P
P
A
P
A
P
P
P
P
A
P
P
A
P
P
P
P
P
P
P
P
P
P
P
P
P
P
P
P
P
A
P
P
P
A
P
P
P
P
P
A
A
P
P
P
P
P
P
P
P
A
A
P
P
P
P
P
P
A
P
P
P
P
A
P
P
P
P
P
P
P
P
P
P
P
P
P
P
P
P
P
P
P
A
A
A
P
P
P
P
P
P
P
P
P
P
A
P
P
A
P
P
P
P
P
P
P
P
P
P
P
A
A
P
P
A
P
P
P
P
P
P
P
P
P
P
P
P
P
P
P
P
P
P
P
P
P
P
P
P
P
P
P
P
P
P
A
P
A
P
P
A
P
P
P
P
P
P
P
P
P
P
P
P
P
P
P
P
P
P
P
P
P
P
A
P
A
A
P
P
A
P
P
P
P
P
P
A
A
P
A
P
P
P
P
P
P
A
A
A
A
P
P
P
P
P
A
P
A
P
P
P
P
P
P
P
P
A
P
A
A
P
P
P
P
P
P
P
A
A
P
P
P
P
P
P
P
P
P
P
A
P
A
A
P
P
P
A
P
P
P
P
P
P
P
A
P
P
A
P
P
P
P
P
P
A
P
P
P
P
P
P
P
P
P
P
P
P
P
A
P
P
P
P
P
P
P
P
P
P
P
P
P
P
P
P
P
P
P
P
P
P
A
P
P
P
P
P
P
P
A
A
A
P
P
A
A
P
A
P
P
P
P
P
P
A
P
P
P
P
P
P
P
P
P
A
P
P
P
A
P
P
P
P
P
P
P
P
P
A
P
P
P
P
P
P
P
P
P
A
P
P
P
P
P
A
P
P
P
P
P
P
P
P
P
P
P
A
A
P
P
A
P
P
P
P
P
P
P
P
A
P
A
A
P
P
P
P
P
P
P
P
P
A
P
P
P
P
P
P
P
P
A
A
P
P
P
P
P
P
P
P
P
P
P
A
P
P
P
P
A
A
P
P
A
P
P
P
A
A
A
P
A
P
P
A
P
P
P
P
P
P
A
A
P
P
P
P
P
P
P
P
P
P
P
A
P
P
A
P
P
P
P
P
P
P
P
P
P
P
P
P
P
P
P
P
P
P
P
A
P
A
P
P
A
P
A
P
P
P
P
P
P
A
P
P
P
P
P
P
P
P
P
P
P
P
A
P
P
A
P
P
P
P
P
P
P
P
A
A
P
P
P
P
P
P
P
P
A
P
P
P
P
P
P
P
P
P
A
A
P
P
P
P
A
P
P
P
A
P
A
P
A
P
P
P
P
P
P
A
P
P
P
P
P
P
P
P
P
P
P
P
P
P
P
P
P
P
P
P
A
P
A
P
P
A
P
A
P
P
P
P
P
P
P
A
P
P
P
P
A
P
P
P
P
P
P
P
P
P
P
P
P
P
P
P
A
P
P
P
P
P
P
P
A
P
P
A
P
A
P
A
P
P
P
P
A
P
P
P
A
P
A
P
P
P
P
P
A
P
P
P
P
A
P
P
P
P
P
P
P
P
P
P
P
P
P
A
P
P
P
A
P
P
P
P
P
P
P
P
P
A
P
P
P
P
P
A
A
P
P
P
A
P
P
P
P
P
P
P
A
P
P
P
P
P
P
P
A
P
P
P
P
P
P
P
A
P
P
P
P
A
A
A
P
P
A
P
P
A
P
P
P
P
P
P
P
P
P
P
P
P
A
P
P
P
P
P
A
P
P
A
P
P
A
P
P
P
P
P
A
P
P
P
P
P
P
A
P
A
P
P
A
P
P
P
P
P
P
P
A
P
P
P
P
P
P
P
P
P
P
P
P
P
P
P
P
P
A
A
P
P
P
P
P
A
P
P
A
A
P
P
P
P
P
P
P
P
P
P
P
P
A
P
P
P
P
P
A
P
A
P
P
A
A
P
P
A
P
P
P
A
P
P
P
P
P
P
P
P
P
P
P
A
P
P
P
P
P
P
P
P
P
P
P
P
P
P
P
P
P
P
P
P
P
P
P
P
P
A
P
P
P
A
A
P
P
P
P
P
A
A
P
P
P
A
P
P
P
P
P
A
A
P
P
P
P
P
A
P
P
P
P
P
P
P
P
P
A
P
P
P
P
P
A
P
P
A
P
P
P
P
P
P
A
P
P
P
P
P
P
P
P
P
P
P
P
P
A
P
P
P
A
P
P
P
P
A
P
P
P
P
A
P
P
P
P
P
A
P
P
P
A
A
P
A
P
P
P
P
P
P
P
A
P
P
P
A
P
A
A
A
P
P
P
P
P
A
P
P
P
P
P
P
P
P
A
P
P
A
P
P
P
A
A
P
A
P
P
A
P
P
P
P
P
A
P
P
P
P
P
P
P
P
P
P
P
P
A
P
P
P
P
A
P
P
P
P
P
P
P
P
P
A
P
P
P
P
P
P
P
P
P
A
A
P
P
P
P
P
P
P
A
A
A
P
P
P
P
P
P
P
P
P
P
P
A
P
P
A
P
P
P
P
P
P
P
P
P
P
P
P
P
P
A
P
P
P
P
P
P
P
P
P
P
P
P
P
P
A
P
P
P
P
P
P
P
P
P
P
A
P
P
A
P
P
P
P
A
P
A
A
A
P
P
P
P
P
P
P
P
P
P
P
P
P
A
P
A
P
P
P
P
P
P
P
P
P
P
A
A
A
P
P
P
A
P
P
P
P
P
P
P
P
P
P
P
P
P
P
P
P
P
P
A
A
A
A
A
P
P
P
P
P
A
P
P
A
P
A
A
P
P
P
P
P
P
A
P
P
P
P
P
A
P
A
P
P
P
P
P
P
P
P
P
P
A
P
P
P
A
A
A
P
A
P
P
P
P
A
P
P
P
P
A
A
P
P
P
P
A
P
P
P
P
P
P
P
A
P
P
P
P
A
P
A
A
P
P
P
P
P
A
A
A
P
P
P
P
P
P
P
A
P
P
P
A
P
P
P
P
P
P
A
P
P
P
P
P
P
P
P
P
P
A
P
P
P
A
P
P
P
P
P
P
P
P
P
A
P
A
P
A
P
P
P
P
P
P
P
A
P
P
P
P
P
P
P
P
P
P
A
P
A
P
P
P
P
P
P
A
P
P
P
A
P
P
P
P
P
P
A
A
P
P
P
P
P
P
P
P
A
A
P
P
P
P
A
A
A
A
P
P
P
A
P
P
P
P
P
P
P
P
P
P
P
P
P
P
P
P
P
P
P
P
A
P
P
P
P
P
P
P
P
P
P
P
P
P
P
P
P
A
P
P
P
A
A
A
P
P
P
A
P
P
P
P
P
P
P
P
A
P
P
P
P
P
P
P
A
P
P
P
P
P
P
A
P
P
P
A
P
P
P
P
P
A
A
P
P
P
P
P
P
P
P
P
A
P
P
P
P
P
A
A
A
A
P
P
P
P
P
P
P
P
P
A
P
P
P
P
P
P
P
P
P
P
P
P
P
A
P
P
P
P
P
A
P
P
A
P
P
P
P
P
A
A
P
P
P
A
P
A
P
P
P
A
P
P
P
P
A
P
P
P
P
P
P
P
P
P
P
P
P
A
P
P
P
P
A
P
P
P
A
P
P
P
P
P
A
P
P
P
P
P
P
P
A
A
P
P
P
A
P
P
P
A
P
A
P
P
P
P
P
P
P
P
P
P
P
A
P
P
P
A
P
P
P
A
P
A
P
P
P
A
P
P
P
P
P
P
P
A
P
P
P
P
A
P
A
P
P
P
P
P
P
P
P
P
P
P
A
P
P
A
A
P
A
A
P
P
P
P
P
P
P
P
P
P
P
P
A
P
P
P
P
P
P
P
P
A
P
P
P
P
P
P
P
P
P
P
P
P
P
P
P
A
P
A
A
P
A
P
P
P
P
A
P
P
P
P
P
P
A
P
P
P
A
P
P
P
P
P
P
P
A
P
P
P
A
A
A
A
P
P
A
P
P
P
A
P
A
P
P
A
A
P
P
P
P
A
A
A
A
A
P
P
P
P
P
A
P
A
A
P
A
A
A
P
P
P
A
P
P
P
P
P
P
P
P
P
P
P
A
P
A
P
P
P
P
P
P
P
P
P
P
P
P
P
P
P
P
A
P
P
A
P
P
P
P
P
P
P
P
P
P
P
P
P
P
P
A
A
A
A
P
P
P
P
P
A
P
P
P
P
P
A
P
P
P
P
P
P
P
P
P
P
P
P
P
P
P
P
P
P
P
P
P
P
P
A
P
A
P
P
P
P
P
P
P
P
P
P
A
P
P
P
P
P
P
P
P
P
P
P
P
P
P
P
P
P
P
P
A
P
P
P
P
P
A
A
A
A
A
A
A
A
A
A
A
P
P
P
P
A
P
P
P
A
P
A
P
P
P
P
P
A
P
P
P
A
P
P
P
P
P
P
P
P
P
P
P
P
P
A
P
P
P
P
A
A
A
P
P
P
P
P
A
P
A
A
P
P
A
A
P
P
A
P
A
A
P
P
P
A
A
A
A
P
P
P
P
P
P
P
A
P
P
P
P
P
P
P
P
P
P
P
P
P
P
A
P
P
P
P
P
P
P
A
P
P
P
P
P
A
P
P
P
P
P
P
P
A
P
P
P
P
P
P
P
A
P
P
P
P
P
P
A
P
P
P
P
P
P
P
P
P
P
P
P
P
P
P
P
P
P
A
A
P
P
P
P
P
P
P
P
P
P
A
P
P
A
A
P
P
P
A
P
P
P
P
P
P
P
P
P
P
P
P
P
P
A
P
P
P
P
P
P
P
P
P
P
P
P
P
P
P
P
P
P
P
P
P
A
A
P
P
A
P
P
P
P
P
P
P
A
P
P
A
P
P
P
P
P
P
P
P
P
P
A
P
P
P
P
P
P
P
P
P
A
P
P
A
P
P
P
P
P
P
P
P
P
P
P
P
P
P
P
P
P
A
P
P
P
P
P
P
P
P
P
P
P
P
P
P
P
P
P
P
P
P
P
A
P
P
P
P
A
P
P
P
A
P
P
P
P
A
A
P
P
P
P
P
P
P
P
P
P
P
P
A
P
P
P
P
P
P
P
P
P
P
P
P
P
P
A
A
A
A
A
A
A
A
A
A
A
A
A
A
A
A
A
A
A
A
A
A
P
P
P
P
P
P
P
P
P
P
P
P
P
P
P
P
P
A
P
P
P
P
P
P
P
P
P
P
P
P
A
P
P
P
P
P
P
P
A
P
A
P
P
P
A
P
A
P
P
P
P
P
P
P
P
P
P
P
A
P
P
A
P
P
P
P
P
P
P
P
P
P
A
P
P
P
P
P
A
P
P
P
A
P
P
P
A
A
P
P
P
P
P
P
P
A
A
P
P
P
P
P
P
P
P
P
A
P
P
P
P
P
A
P
P
P
P
P
P
P
P
P
A
P
A
P
A
A
P
P
P
A
P
P
P
P
P
P
P
P
A
P
A
A
A
A
A
P
A
A
P
P
P
A
P
P
A
P
P
A
P
P
P
A
P
P
P
A
A
P
P
P
P
P
P
A
P
P
P
P
P
P
P
P
P
P
P
P
P
P
P
P
P
P
A
P
P
P
P
P
P
P
A
P
P
P
P
P
P
P
P
P
P
P
P
P
P
A
A
P
P
P
P
P
P
P
P
P
P
P
P
P
P
P
P
A
P
P
P
A
P
P
P
P
P
P
P
P
P
P
P
P
P
P
P
P
P
P
P
A
A
P
P
P
P
P
A
P
P
P
P
A
P
P
P
P
P
P
P
P
P
P
P
P
P
P
P
P
P
P
P
P
P
P
A
A
A
P
P
P
P
P
P
P
P
A
P
P
P
P
P
P
A
P
P
P
P
P
P
P
P
P
P
P
P
P
P
P
P
P
P
P
P
A
P
P
P
P
A
A
P
P
P
P
P
P
P
A
A
P
P
A
A
A
P
P
P
P
P
P
P
P
P
P
A
P
P
P
P
P
P
A
P
P
P
P
A
A
A
P
P
P
A
P
P
P
P
P
P
P
P
P
P
P
P
P
P
P
P
P
P
A
P
P
P
P
P
A
A
A
P
P
P
P
P
A
A
P
A
P
P
A
P
P
P
P
P
P
P
P
P
P
P
P
P
P
P
P
P
P
P
P
P
A
P
P
P
P
P
P
P
A
P
A
P
P
P
P
P
P
P
A
P
P
P
P
P
P
P
P
A
A
P
P
P
A
P
P
A
P
P
P
P
A
P
P
P
P
P
A
P
P
P
P
P
P
P
A
P
P
P
P
P
P
P
P
P
P
P
P
P
P
P
P
A
P
P
P
A
P
P
P
A
P
P
A
P
P
A
A
A
P
P
A
P
P
A
P
A
P
A
P
P
P
P
P
P
P
P
P
A
P
P
P
P
P
A
A
P
P
P
P
P
P
P
P
A
P
P
P
P
A
A
P
P
A
P
P
P
P
P
P
P
P
P
P
P
P
P
P
P
P
P
P
P
P
P
P
A
P
A
A
P
P
P
P
P
P
A
P
P
P
P
P
P
P
P
P
P
P
P
P
P
A
P
P
A
P
P
A
P
P
P
P
P
P
P
P
P
P
A
P
A
A
P
P
P
P
A
P
A
P
P
P
P
A
P
P
P
P
A
P
P
P
P
A
A
P
P
A
P
P
P
A
P
P
P
P
P
P
P
P
P
P
P
P
A
P
P
A
P
P
A
P
P
P
P
P
P
P
P
P
P
P
P
P
P
P
P
P
A
P
P
P
P
P
P
P
P
P
A
A
P
P
P
P
P
P
P
A
P
P
P
P
P
P
P
P
P
P
A
P
P
P
A
P
P
P
P
P
P
P
P
P
P
P
A
A
P
P
P
P
P
P
A
P
P
A
A
P
A
A
A
A
A
P
P
P
P
P
P
A
P
P
P
P
P
P
A
A
A
P
P
P
P
A
P
P
P
P
P
P
P
P
P
P
P
P
P
P
P
P
P
P
P
P
A
A
A
P
P
P
P
P
P
P
P
P
P
P
A
P
P
P
P
P
P
P
P
P
P
P
P
A
P
P
P
P
P
P
A
P
P
A
P
P
P
P
P
P
A
A
A
P
A
A
P
P
A
P
P
P
A
P
A
P
P
P
P
P
P
A
P
P
P
P
P
A
P
P
P
P
A
A
P
P
P
P
P
P
P
A
P
P
A
P
P
P
P
P
P
A
P
A
P
P
P
P
A
P
P
P
P
P
P
P
P
P
P
A
A
P
P
P
P
P
A
P
P
A
P
P
P
A
A
P
P
A
P
P
P
A
P
P
P
P
P
P
P
P
A
P
P
A
P
P
P
P
P
P
P
P
P
P
P
A
P
P
P
P
P
A
A
P
P
A
A
A
P
P
P
P
P
P
A
P
P
P
P
P
P
P
A
A
A
A
A
P
P
P
P
P
P
P
P
P
P
P
P
P
P
P
A
P
P
P
A
P
P
P
P
P
P
P
P
A
P
A
P
P
P
P
P
P
A
P
P
P
P
P
P
A
A
P
P
P
P
P
P
P
P
P
P
P
P
A
P
P
P
P
P
P
P
P
P
A
P
P
P
P
P
P
P
P
P
P
P
A
P
P
P
P
P
P
P
P
P
P
P
P
P
P
P
A
P
P
P
A
P
A
P
P
P
A
P
P
P
P
P
P
P
A
A
P
P
P
P
P
P
P
A
P
A
A
A
A
P
P
A
A
P
P
P
P
A
A
P
P
A
P
P
P
P
P
P
P
P
P
P
A
A
P
P
P
P
P
P
P
P
P
P
P
P
P
P
A
P
A
P
P
A
A
P
P
P
A
P
P
P
P
P
P
A
P
A
P
P
P
A
P
P
P
P
P
P
P
P
P
P
A
A
P
P
P
A
P
P
P
P
P
P
P
P
P
P
P
A
P
P
P
P
A
P
P
P
P
P
A
P
A
P
P
P
P
P
P
P
P
A
P
P
P
A
P
P
A
A
P
P
P
P
P
P
A
A
A
P
P
A
P
P
P
A
P
A
P
P
A
P
P
P
P
P
P
P
P
P
P
P
P
P
P
P
P
P
P
P
P
P
P
P
P
A
P
P
P
P
P
P
P
P
P
P
P
P
P
P
P
P
P
P
P
P
P
P
P
P
P
A
A
P
P
P
P
P
P
P
P
A
P
P
P
A
P
P
P
P
P
P
P
P
P
P
A
A
P
P
P
P
P
A
P
P
P
P
P
P
P
P
P
P
P
P
A
P
P
P
P
P
A
P
P
P
P
P
P
P
P
P
P
A
P
A
P
P
P
A
A
P
P
A
P
P
A
P
P
P
P
P
P
P
P
P
P
P
P
P
A
A
P
P
P
P
P
P
P
P
P
P
P
A
P
P
P
A
P
P
P
P
A
P
P
P
P
P
P
P
A
P
P
P
P
P
P
P
P
P
P
P
P
P
P
P
A
A
P
P
P
P
P
P
P
P
P
P
A
A
P
P
P
P
A
A
A
A
P
P
P
P
P
P
P
P
P
P
P
P
P
A
A
P
P
P
P
A
P
A
P
P
P
P
P
P
P
A
P
P
P
P
P
P
P
P
P
P
P
P
P
P
A
P
P
P
P
P
P
P
P
P
P
P
P
P
P
P
P
A
P
A
P
P
P
P
P
P
P
P
P
P
P
P
P
P
P
A
P
P
P
P
P
P
A
A
A
A
P
P
P
P
P
P
P
A
P
P
P
P
P
P
P
A
P
P
P
P
P
P
P
P
P
P
P
P
P
P
P
A
A
A
A
P
P
P
P
P
A
P
A
A
A
P
P
P
A
P
P
P
P
P
P
P
P
P
P
P
A
P
P
A
P
P
P
P
P
P
P
P
P
P
P
P
P
P
A
P
P
P
P
A
A
P
P
P
P
P
P
P
A
P
P
P
P
P
A
P
P
P
P
P
P
P
P
P
P
A
P
P
P
P
P
P
P
P
P
P
P
P
P
P
P
P
A
P
P
P
P
P
P
P
A
A
P
A
A
P
P
P
P
P
P
P
P
P
P
P
P
P
P
P
P
P
P
P
P
P
A
P
P
A
P
P
P
P
A
P
P
P
P
P
P
A
A
P
A
P
P
P
A
P
A
P
P
P
A
A
P
P
A
A
P
P
P
P
P
P
P
P
P
P
P
P
P
P
P
P
P
P
P
P
A
P
P
P
P
P
P
P
P
A
A
P
P
P
P
P
P
P
P
P
A
P
P
A
P
A
A
A
P
P
P
A
P
P
P
P
A
A
P
P
P
A
A
A
A
A
P
P
P
P
P
P
P
P
P
A
P
P
P
P
P
P
P
P
P
A
P
P
P
A
P
P
P
P
P
P
P
P
P
P
P
P
P
P
P
P
P
P
P
P
P
A
P
P
P
P
P
P
P
A
P
P
P
P
P
P
P
A
A
P
P
P
P
P
A
P
P
P
P
A
A
P
P
A
P
P
P
P
P
P
A
P
P
P
P
P
A
A
A
P
P
A
P
P
P
P
P
P
P
P
P
P
P
A
P
P
P
P
P
A
A
P
P
P
P
P
P
P
P
P
P
P
P
P
P
P
P
P
P
P
P
P
P
P
P
A
P
P
P
P
A
P
P
P
P
P
P
P
P
P
P
P
P
P
P
P
P
P
P
P
P
P
P
P
P
P
A
P
P
P
A
A
P
P
P
P
A
A
P
P
P
P
P
P
A
P
P
P
P
P
P
A
P
P
P
P
P
P
P
P
P
P
P
P
P
P
P
P
P
P
A
A
P
P
P
P
P
A
A
P
P
P
P
P
P
P
P
P
P
P
A
P
P
P
P
P
P
A
P
P
P
P
P
P
P
P
P
P
P
P
P
P
P
P
P
P
P
P
A
P
P
P
P
P
A
A
P
P
P
P
P
A
P
P
A
P
P
P
P
P
P
P
A
P
P
P
P
A
P
P
P
P
P
P
P
P
A
P
P
P
P
P
P
P
P
P
P
P
P
P
P
P
P
P
P
P
P
P
A
P
A
A
P
A
P
P
P
P
P
P
P
P
P
P
P
P
P
P
P
P
P
P
P
P
P
P
P
P
P
P
P
P
P
P
P
P
P
P
P
P
P
P
P
P
P
P
P
P
P
P
P
P
P
P
P
P
P
P
P
P
A
P
A
P
P
A
P
P
P
P
P
P
P
P
A
P
A
P
P
P
P
P
P
P
P
A
A
P
P
P
P
P
P
P
P
P
A
P
P
P
P
P
P
P
A
P
P
P
P
P
P
P
P
P
P
P
P
A
A
P
P
P
P
P
P
P
P
P
P
P
P
P
P
A
P
P
P
A
P
P
P
P
P
P
P
A
A
A
P
P
P
P
A
P
P
P
P
P
A
P
P
P
A
A
P
P
P
P
P
P
P
P
P
P
P
P
P
P
P
P
A
P
P
P
P
A
P
P
P
P
P
P
P
P
A
P
P
P
P
P
P
P
P
P
P
A
P
P
A
P
P
P
P
P
P
P
P
P
P
P
P
P
P
P
P
P
P
P
P
P
A
P
P
P
P
P
P
A
P
P
P
P
P
P
P
P
P
P
P
P
P
P
P
P
P
P
P
A
P
P
P
P
P
P
P
P
P
P
P
P
P
P
A
P
P
P
P
A
P
P
P
P
P
A
P
P
P
P
A
P
P
P
P
A
P
A
P
P
A
A
P
P
P
P
P
P
P
A
P
A
P
P
P
P
P
P
A
P
P
P
P
P
P
P
P
P
P
A
P
P
P
P
A
P
P
A
P
P
P
P
A
P
P
P
A
P
A
P
P
P
P
P
A
P
P
A
A
P
P
A
P
P
P
P
P
P
P
P
P
P
P
P
P
P
P
A
P
P
P
P
P
P
P
P
P
P
P
P
P
P
P
P
P
P
A
P
P
P
P
P
P
P
P
P
P
P
P
A
P
A
A
P
P
P
P
A
A
P
A
P
P
P
A
P
P
A
P
P
P
P
P
P
P
P
P
P
P
P
P
P
P
P
P
P
P
P
P
P
P
P
P
P
P
P
A
P
P
P
P
P
P
P
P
P
P
P
P
P
P
P
P
P
P
P
P
P
P
P
P
P
P
P
P
P
P
P
P
P
P
P
P
P
P
P
A
P
P
A
P
P
P
P
P
P
P
P
P
P
P
P
P
P
P
P
P
P
P
P
P
P
P
P
A
P
A
P
P
P
P
A
P
A
A
P
P
P
P
P
A
A
A
A
P
A
P
P
P
P
P
P
P
P
P
P
P
P
P
P
P
P
P
A
P
P
P
P
P
P
P
A
P
P
P
P
P
A
P
P
P
A
P
P
P
P
P
P
P
P
P
P
P
P
P
P
P
P
P
P
P
P
P
P
P
P
P
P
P
P
P
A
P
A
P
P
P
P
P
P
P
P
P
P
P
P
P
P
P
P
P
P
P
P
P
A
P
P
P
P
P
P
P
P
P
P
P
A
P
P
P
P
P
P
P
P
P
P
P
P
P
P
P
P
P
A
P
P
P
P
P
P
P
P
A
P
P
A
P
P
P
P
P
P
P
P
P
P
P
P
P
P
P
P
A
P
P
P
P
P
P
P
A
P
P
P
P
P
P
P
P
P
P
P
P
P
P
P
P
P
P
A
P
A
P
P
P
P
P
P
P
P
P
P
P
A
A
P
P
P
A
P
P
P
P
P
A
A
P
P
P
A
P
A
P
P
P
A
A
P
P
P
P
P
P
P
P
P
A
P
P
P
P
P
P
A
A
P
P
P
P
P
P
P
P
P
P
A
P
P
P
P
P
P
P
P
P
P
P
P
P
P
P
A
A
P
P
P
P
A
A
P
P
P
A
P
P
P
P
P
P
P
A
P
P
P
P
P
P
P
P
P
P
P
A
P
P
P
P
P
P
P
P
P
P
A
A
P
P
P
P
P
P
P
P
P
P
P
P
P
P
P
P
P
P
P
P
P
P
P
P
P
P
P
P
P
P
P
P
P
P
P
P
P
P
P
P
P
P
P
P
P
P
P
P
A
P
P
P
P
P
P
A
P
P
P
P
P
P
P
P
P
P
P
P
P
P
P
P
P
P
P
P
P
P
P
P
P
P
P
P
P
P
P
P
P
A
A
A
P
P
P
P
P
A
P
A
P
P
P
P
P
P
P
P
P
P
P
P
A
A
A
A
A
P
P
P
P
P
P
P
P
P
P
P
P
P
P
P
A
P
P
P
P
P
P
P
P
A
P
P
A
P
P
A
A
P
A
A
P
A
P
P
P
P
P
P
P
P
P
P
P
P
A
A
P
P
P
P
P
P
P
P
P
P
A
P
P
P
P
P
P
P
P
P
P
P
P
P
A
A
P
P
P
P
P
A
P
A
P
P
P
P
A
P
P
P
P
P
P
A
P
P
P
P
P
P
P
P
P
P
P
P
P
P
P
P
P
P
P
P
P
P
P
P
P
P
P
P
P
A
P
A
P
P
A
A
P
P
A
P
A
P
P
P
P
A
P
P
P
P
A
P
P
P
P
P
P
P
P
P
P
P
P
P
P
P
A
P
P
P
P
P
P
P
P
P
P
P
P
P
A
P
P
P
P
P
P
P
P
P
P
P
A
P
A
P
A
P
P
P
P
A
P
P
P
P
P
P
P
P
P
P
P
P
P
P
P
P
P
P
P
P
P
P
P
P
A
P
P
P
A
P
P
P
A
P
P
P
P
A
P
P
P
P
P
P
P
P
P
P
P
A
P
P
P
P
P
P
P
P
P
P
P
A
P
P
P
P
A
P
P
A
P
P
P
P
P
P
P
P
P
P
A
P
A
P
P
P
P
P
P
P
P
P
P
A
A
P
P
P
P
P
P
P
P
P
P
P
P
P
A
P
P
A
P
P
P
P
P
P
P
P
P
A
P
A
A
P
P
P
P
P
P
P
A
P
P
P
P
P
P
P
P
P
P
P
P
P
P
P
P
A
P
P
P
P
P
P
P
A
P
P
P
P
P
P
P
P
P
P
P
P
P
P
A
A
P
A
P
A
P
P
P
P
P
P
P
P
P
A
P
P
P
P
P
P
P
P
P
P
P
P
P
P
P
P
P
P
P
A
P
P
P
A
P
P
P
P
P
P
P
P
P
P
P
A
A
P
P
P
P
P
P
P
P
P
P
P
P
P
P
P
P
P
A
P
P
P
P
P
P
P
P
P
P
P
P
P
P
P
A
P
P
P
P
P
P
P
P
A
A
P
P
P
P
A
P
P
P
P
P
P
A
P
P
P
P
P
P
P
P
P
A
A
A
A
A
P
P
P
P
P
P
A
P
P
P
P
P
P
A
P
P
P
P
P
P
P
P
P
P
P
P
P
P
P
P
A
A
P
P
P
P
P
P
P
A
P
P
P
P
P
A
A
P
P
P
P
A
P
P
P
A
P
P
P
P
P
P
P
P
P
P
P
P
P
P
P
A
A
P
P
P
P
P
A
P
A
P
P
P
P
A
P
P
P
P
P
P
P
P
P
P
A
P
P
P
P
A
P
P
P
P
P
P
P
P
A
P
P
P
A
A
A
P
P
P
P
P
P
P
P
P
P
P
P
P
P
P
A
A
P
A
P
P
P
P
P
P
A
P
P
P
P
P
A
P
P
P
P
P
P
A
A
A
A
P
P
P
P
A
A
A
P
P
P
P
P
P
P
P
P
P
P
P
P
P
P
P
P
A
P
P
P
P
P
P
P
P
A
P
P
P
P
P
P
P
P
P
A
A
A
P
P
P
P
A
A
P
P
P
P
P
P
A
P
P
P
P
P
P
P
P
P
P
P
P
A
P
A
P
P
P
P
P
P
P
P
A
P
P
P
P
P
P
P
P
A
P
A
P
P
P
P
P
P
A
P
A
A
A
P
P
P
P
P
P
P
P
P
P
P
P
A
P
A
A
P
P
P
P
P
P
P
P
P
P
P
P
A
P
P
P
P
P
P
P
P
P
P
P
P
P
P
P
P
P
P
A
P
A
P
P
A
P
P
P
P
P
P
P
P
A
P
P
A
P
P
P
P
P
P
P
P
A
P
P
P
P
P
P
P
P
A
A
P
P
P
P
P
P
A
A
P
A
P
P
P
P
A
P
P
P
P
P
P
P
P
A
A
P
P
P
A
P
P
P
P
P
P
P
P
P
A
P
P
P
P
P
P
P
P
P
P
P
P
P
P
P
P
A
A
A
P
P
A
A
A
P
P
P
P
P
P
P
P
P
A
P
P
P
P
P
P
P
P
P
P
P
A
P
P
P
P
P
A
P
P
A
P
P
P
P
P
P
P
P
A
P
A
P
A
P
P
P
P
P
P
P
A
P
P
A
P
P
P
P
P
A
P
P
P
P
P
P
P
P
P
P
P
P
P
P
A
P
P
P
P
P
P
P
P
A
P
P
P
P
P
P
P
P
P
P
A
P
P
P
P
P
P
P
P
P
P
P
P
P
P
P
P
P
P
P
P
P
A
P
P
P
P
P
P
P
P
P
A
P
P
P
P
P
P
P
P
P
P
P
P
P
P
P
P
P
P
P
P
P
A
P
A
A
A
P
P
A
P
P
P
P
P
P
A
P
P
P
P
P
P
P
P
P
A
P
P
P
P
P
P
P
P
A
P
P
P
A
A
P
P
P
P
P
P
P
P
P
P
P
P
P
P
A
P
P
P
P
P
P
A
P
P
P
P
P
P
P
P
P
P
P
A
P
P
P
P
P
P
P
P
P
P
P
P
P
A
P
P
P
P
P
P
P
P
P
P
P
P
P
P
P
P
P
P
P
P
P
P
P
A
P
P
P
A
P
P
P
P
P
P
P
P
P
A
A
P
P
P
A
P
P
P
P
P
P
P
P
A
P
A
P
P
P
P
P
P
P
P
P
P
P
P
P
P
P
P
P
P
P
P
P
P
P
P
A
P
P
P
P
P
P
P
A
P
P
P
P
P
P
P
P
P
P
P
P
P
A
A
P
A
P
P
P
P
P
P
P
P
P
P
A
P
P
P
P
A
P
P
P
P
P
P
P
P
P
P
A
P
P
P
P
P
P
P
A
P
P
P
P
P
P
P
P
P
P
P
A
P
P
P
P
P
P
P
P
P
A
P
P
P
P
A
A
A
P
P
P
P
P
P
A
P
P
P
P
P
P
P
P
P
P
P
P
A
A
P
A
A
A
P
P
P
A
P
P
P
P
P
P
P
P
P
P
P
P
A
P
P
A
P
P
P
A
P
P
P
A
A
P
P
P
P
P
P
P
P
A
A
P
P
P
P
P
P
P
P
P
P
P
P
P
P
P
P
P
P
P
P
P
P
P
P
P
P
P
P
P
P
P
P
P
P
P
P
A
P
P
P
P
P
P
P
P
A
P
P
P
P
P
P
P
P
P
P
P
P
P
P
P
P
P
P
P
P
P
A
P
P
P
P
P
P
A
P
P
A
P
P
P
A
A
P
A
P
P
P
P
P
P
P
P
P
A
P
P
P
P
P
A
P
P
P
P
P
A
P
P
A
P
P
P
P
P
P
P
P
P
P
P
P
P
A
P
P
P
P
P
P
P
P
P
P
P
P
P
P
P
P
P
P
P
P
P
P
P
P
P
P
P
P
P
P
P
P
A
A
P
P
P
P
A
P
P
P
P
P
A
P
P
P
P
P
A
A
P
P
P
P
P
P
P
P
P
P
P
P
P
P
P
P
A
P
A
P
P
P
P
P
P
P
P
P
A
A
P
P
P
P
P
P
P
P
P
P
P
P
P
P
P
A
P
P
P
P
P
P
P
P
P
P
P
P
P
P
A
A
P
P
P
P
A
P
P
P
P
A
P
P
P
P
P
P
P
P
P
P
A
P
P
P
P
P
P
A
P
P
P
P
P
P
P
P
P
P
A
P
P
P
P
P
P
P
P
P
P
P
P
P
P
P
P
P
P
A
P
P
A
P
P
P
P
P
P
P
P
P
P
P
A
P
A
P
P
P
P
P
P
P
P
A
P
P
P
P
A
P
P
P
P
P
P
P
P
P
P
P
P
A
P
P
P
P
P
P
P
P
P
P
P
P
P
P
A
A
A
A
P
P
P
P
P
P
P
P
P
P
P
P
P
P
P
P
P
A
P
P
P
A
A
P
P
P
A
P
P
P
P
A
P
P
P
P
P
P
P
P
P
P
A
A
A
A
P
A
P
P
P
P
P
P
P
P
P
P
P
P
P
P
P
A
A
A
P
A
P
P
P
P
A
P
P
P
P
P
P
P
P
P
P
P
A
P
P
P
P
P
A
P
P
P
P
P
P
A
P
P
P
P
P
P
P
P
P
P
P
P
A
A
P
P
P
P
P
P
P
P
P
P
P
P
P
P
A
P
P
P
A
P
A
P
P
P
P
P
P
P
P
P
P
P
A
P
P
P
P
P
P
P
P
P
P
P
P
P
P
P
P
P
P
P
P
P
P
P
P
P
P
P
P
P
P
P
P
P
P
P
P
P
P
P
P
P
A
A
A
A
P
P
P
P
P
P
P
P
P
P
P
P
P
P
P
P
P
A
P
P
P
A
P
A
A
A
P
P
P
P
P
P
P
P
P
P
P
P
P
A
P
P
P
P
P
P
P
P
P
P
P
P
P
A
A
P
A
P
P
P
P
P
P
P
P
P
P
A
A
P
P
P
P
P
P
P
P
P
P
P
P
P
A
P
A
P
A
P
P
A
P
P
P
P
P
P
P
A
P
P
P
P
A
P
P
P
A
A
A
P
P
P
P
P
P
P
P
A
P
P
P
P
P
P
P
P
P
P
P
P
A
P
P
P
P
P
P
P
P
P
P
P
P
P
P
P
P
P
P
P
A
P
A
P
P
P
A
P
P
P
P
P
P
P
A
P
P
P
P
P
P
P
A
P
P
P
P
P
P
P
P
P
P
P
P
P
A
P
P
P
P
P
P
P
P
A
P
P
P
P
P
A
P
P
P
A
P
P
P
P
P
P
P
A
A
P
P
P
P
P
P
P
P
P
P
A
P
P
P
P
P
P
P
P
P
P
P
A
P
P
P
P
P
P
P
P
P
P
P
P
P
P
P
P
A
P
A
P
A
P
P
P
P
P
P
P
A
P
P
P
P
P
P
A
P
P
A
P
P
P
P
P
P
P
P
P
P
P
P
P
P
P
A
P
P
P
P
P
P
P
P
P
P
P
A
A
A
P
P
P
P
P
P
P
A
P
P
P
P
P
P
P
P
A
P
P
P
P
A
A
A
A
P
A
P
P
P
A
P
P
P
P
P
P
P
A
P
P
P
P
P
P
A
A
P
P
P
P
P
P
P
P
P
P
P
P
A
A
A
A
P
P
P
P
P
P
P
P
P
P
P
P
P
P
P
P
P
P
A
A
A
P
P
P
P
A
P
P
P
P
P
A
A
A
P
P
P
P
P
A
P
A
P
P
P
P
P
P
P
A
P
P
P
A
P
A
P
P
P
P
P
P
P
P
P
A
P
P
P
P
P
A
P
P
P
P
P
P
P
P
P
P
P
P
P
P
P
P
P
P
P
P
P
P
P
P
P
A
P
P
P
P
P
P
P
P
A
P
P
P
A
A
P
P
A
A
P
P
P
P
A
P
P
P
P
P
P
P
A
P
P
P
P
P
P
A
A
A
P
P
P
P
P
P
P
P
P
P
P
P
P
P
P
P
P
P
P
P
P
P
P
P
A
P
P
P
P
P
P
P
P
P
P
P
P
P
A
P
P
P
P
P
P
P
P
P
P
P
P
P
P
P
P
A
A
A
P
P
A
P
P
P
P
P
P
P
P
P
P
P
P
P
P
P
P
P
P
P
P
P
P
P
P
A
P
P
P
P
P
P
A
P
P
P
A
P
A
A
P
P
P
P
P
A
A
P
P
P
P
P
P
P
P
P
P
A
P
P
P
P
A
P
P
P
A
P
P
P
P
P
P
P
P
P
P
P
P
P
P
P
P
P
P
P
P
P
A
P
P
P
P
P
A
P
P
P
P
P
P
P
P
P
P
P
P
P
P
P
P
P
P
P
P
P
P
P
P
P
P
P
P
P
P
P
P
P
P
P
P
A
A
P
P
P
P
P
P
A
P
P
P
P
P
P
P
A
A
P
P
P
A
P
P
P
P
P
P
P
P
P
P
A
P
A
P
P
P
P
P
P
P
P
P
P
A
P
P
P
P
P
P
P
P
P
P
P
A
P
P
P
P
P
P
P
P
P
P
P
P
P
P
P
P
P
P
P
P
P
P
A
P
P
P
P
P
P
A
A
P
P
P
P
P
A
P
P
P
A
P
P
P
P
P
P
P
P
P
P
P
P
P
P
P
P
P
P
P
P
P
P
P
P
P
P
A
A
P
P
P
P
P
P
P
A
P
P
P
P
P
P
P
P
P
P
P
P
P
P
P
P
P
P
P
P
P
P
P
P
P
P
P
A
A
P
A
P
P
P
P
P
P
P
P
P
P
P
P
P
P
P
P
P
P
P
P
P
P
P
P
P
A
P
P
P
P
P
P
P
P
P
P
A
P
P
P
P
P
P
P
P
P
P
P
P
P
P
P
P
P
P
P
P
P
P
P
P
P
P
P
P
P
P
P
P
P
P
A
P
P
P
P
P
P
P
P
P
P
A
P
P
P
P
P
P
P
P
P
A
A
A
P
P
P
P
P
P
P
P
A
P
P
P
P
P
P
P
A
A
P
P
P
P
A
P
P
P
P
P
P
P
P
P
P
P
A
P
P
P
P
P
P
P
P
P
P
A
P
P
P
P
P
P
P
P
P
P
P
P
P
A
P
P
P
P
P
P
P
P
P
P
P
P
P
P
P
P
P
P
P
P
P
P
P
P
P
P
P
P
P
P
P
P
P
P
P
P
P
A
P
P
P
P
P
P
P
P
P
P
A
A
P
P
P
A
P
P
P
P
P
P
P
P
P
P
P
P
P
P
P
P
P
P
P
P
P
P
P
P
P
P
P
A
P
P
P
P
P
P
P
P
A
A
A
P
A
P
P
P
P
P
P
P
P
P
P
P
P
A
P
P
P
P
P
P
P
P
P
P
P
P
P
A
P
P
A
A
P
P
P
P
A
P
P
P
A
P
P
P
P
P
P
P
P
P
P
P
P
P
P
P
A
P
P
P
P
P
P
P
P
P
P
P
P
A
P
P
P
P
P
P
P
P
P
A
P
P
P
P
P
P
P
P
P
P
P
P
P
P
P
P
P
P
P
P
P
P
P
P
P
A
P
P
P
A
A
P
P
P
P
A
P
A
P
P
P
P
P
P
P
P
A
P
A
P
P
P
P
P
A
A
P
P
P
P
P
P
P
P
P
P
P
P
P
A
P
P
P
P
P
P
P
P
P
P
P
P
A
P
P
P
P
P
P
P
P
P
P
P
P
P
P
P
P
P
A
P
P
P
P
P
P
P
P
P
A
P
P
P
P
P
P
P
P
P
P
P
P
P
A
P
P
P
P
P
A
P
P
A
A
P
A
P
P
P
P
P
A
P
P
P
A
P
A
P
P
P
A
P
P
P
P
P
P
P
P
P
P
P
P
P
P
P
P
P
P
P
P
P
P
P
P
P
A
P
P
P
A
A
P
A
P
P
P
P
P
A
P
A
P
P
P
P
A
P
P
P
P
P
P
P
P
P
P
P
P
P
P
P
P
P
P
P
A
P
P
P
P
P
P
P
P
P
P
P
P
P
P
A
P
P
P
A
P
P
A
P
P
A
P
P
P
P
A
P
P
P
P
P
P
P
P
P
P
P
P
P
P
P
A
P
P
A
P
P
P
P
P
P
P
P
A
P
P
P
P
P
A
P
P
P
P
P
P
P
P
P
P
P
P
P
P
P
P
P
P
P
A
P
A
P
A
P
P
P
P
P
P
P
P
P
A
P
P
P
P
P
A
P
P
A
P
P
P
P
P
P
P
P
P
P
P
P
P
P
P
P
P
P
P
P
P
P
A
P
A
P
P
P
P
P
P
P
P
P
P
P
A
P
A
P
P
P
P
P
P
P
P
P
P
P
P
P
P
P
A
P
A
P
P
P
P
A
P
A
A
A
P
A
A
P
P
P
P
P
P
A
P
P
P
P
P
P
P
P
P
P
P
P
P
P
A
P
P
P
A
P
P
P
A
P
P
P
A
P
P
P
A
A
P
P
P
P
P
P
P
P
P
P
P
P
P
A
A
A
P
P
P
P
P
P
A
P
P
P
P
P
P
P
P
P
P
P
P
P
P
P
P
P
P
P
P
P
A
P
P
P
P
P
P
P
P
P
P
P
P
P
P
P
P
P
P
P
P
P
P
P
P
A
P
P
P
P
P
P
P
P
P
A
A
A
A
P
P
P
P
A
P
P
P
P
P
P
A
P
P
P
P
A
P
P
A
P
P
A
P
P
P
P
A
P
P
P
P
P
P
P
P
P
P
P
P
P
P
P
P
P
A
P
P
P
P
P
P
A
P
A
A
A
P
P
P
P
P
P
P
P
A
P
P
P
P
P
P
P
P
P
P
P
P
P
P
P
P
A
P
P
P
A
P
P
P
P
P
P
A
P
P
P
P
P
P
P
P
P
P
P
P
P
A
P
A
P
P
P
P
P
P
P
P
P
P
P
P
P
A
P
P
P
P
P
P
P
P
P
A
P
P
P
P
A
A
P
P
P
P
P
P
P
P
P
P
P
P
P
P
P
P
P
P
P
A
P
P
A
A
P
A
P
P
P
P
A
P
P
P
P
P
P
P
P
P
A
P
A
P
P
P
P
P
P
P
A
P
P
P
P
P
P
P
P
P
P
P
A
P
A
P
P
P
A
P
P
P
A
P
P
P
A
P
P
P
A
P
P
P
P
P
P
P
A
P
P
P
P
P
A
P
P
P
P
P
P
P
A
P
A
P
A
P
P
P
P
P
P
P
P
P
P
P
P
A
P
P
P
P
P
P
P
P
P
P
P
P
P
A
P
P
P
P
P
P
P
A
P
P
P
P
A
P
P
P
P
P
A
P
P
P
P
P
P
P
P
P
P
P
P
A
P
P
A
P
A
P
P
P
P
A
P
P
P
A
P
P
P
P
A
P
P
P
P
P
A
P
A
P
P
A
P
P
P
A
P
A
P
P
P
P
P
P
P
P
P
P
P
P
P
P
P
A
P
P
P
P
P
P
P
P
A
A
A
A
A
P
P
P
P
P
P
P
P
P
P
P
P
A
P
P
P
P
P
P
P
P
P
P
P
P
P
P
P
P
A
A
P
P
P
P
P
P
P
A
P
P
A
A
A
P
A
P
P
P
P
P
P
P
P
A
P
P
P
P
P
P
P
P
P
P
P
P
P
A
P
P
P
P
P
P
P
P
P
P
P
P
A
P
P
P
P
P
A
P
P
P
P
P
P
P
P
P
P
P
P
P
P
P
P
P
P
A
P
P
P
P
A
P
P
P
P
P
A
P
P
P
P
P
P
P
P
P
P
P
P
A
P
P
P
A
P
P
A
P
P
P
A
P
P
P
P
P
P
P
P
P
P
P
P
P
P
P
P
P
P
P
P
P
P
P
P
P
P
A
P
P
P
P
P
P
P
A
P
P
P
A
P
P
P
P
P
P
A
P
P
P
P
P
P
P
P
P
A
P
A
P
P
P
P
P
P
P
P
P
A
P
P
P
A
A
P
P
P
P
P
P
P
P
P
P
A
A
P
P
P
P
P
A
P
P
A
P
P
P
P
P
P
A
P
P
P
P
P
P
P
P
P
P
P
P
A
P
A
P
P
A
P
P
P
P
P
P
P
P
A
A
P
P
P
A
A
P
A
P
A
P
A
P
P
P
P
P
P
A
P
P
A
P
P
P
P
P
P
P
P
P
P
P
P
P
A
A
P
P
P
A
P
P
P
P
P
A
P
P
A
P
P
P
P
P
P
P
P
P
A
P
P
P
A
P
P
P
P
P
P
P
P
A
P
P
P
P
P
P
A
P
A
P
P
P
P
P
P
P
P
P
A
P
P
P
P
P
P
P
P
P
P
P
P
P
P
P
P
P
P
P
P
P
P
P
P
P
P
P
P
P
P
P
P
A
P
P
P
P
P
P
P
P
P
A
A
A
P
A
P
P
P
P
P
P
P
P
P
P
P
P
P
P
P
P
P
P
P
P
P
P
P
P
P
P
A
A
P
P
P
P
P
A
P
P
P
P
P
P
P
P
P
P
P
P
P
P
P
P
P
P
P
P
P
P
P
A
P
P
P
P
P
P
A
P
P
A
P
P
P
P
P
A
P
P
P
P
P
P
P
P
P
P
A
P
A
P
A
P
P
P
P
A
P
P
P
P
P
P
P
P
P
P
P
P
P
P
P
P
P
P
P
P
P
A
P
P
P
P
P
P
P
P
A
A
P
P
P
P
A
P
P
P
P
P
P
P
P
P
P
P
P
P
P
P
P
P
A
A
A
P
P
P
P
P
P
P
A
A
P
P
P
P
P
P
P
P
P
A
A
P
P
A
P
A
A
A
P
P
P
P
P
P
A
P
A
A
P
P
P
A
P
P
P
P
P
P
P
P
P
P
P
P
P
A
P
P
A
P
P
P
P
A
A
P
P
A
P
P
P
P
P
A
P
P
P
P
P
P
P
P
A
P
P
P
P
P
P
P
P
P
P
P
P
P
A
P
P
P
P
P
P
P
P
P
P
P
P
P
P
P
P
P
P
P
P
P
P
A
P
P
P
P
P
A
A
P
A
A
A
A
P
A
P
P
P
P
P
P
P
P
P
P
P
P
P
P
P
P
P
A
P
A
A
P
P
P
P
A
P
P
P
P
P
P
P
A
P
P
P
P
A
P
P
P
P
P
P
P
P
P
P
P
P
A
P
A
P
P
P
P
P
P
P
P
P
P
P
P
P
P
P
P
P
P
P
P
P
P
P
P
P
A
P
P
P
P
P
P
P
P
P
P
P
P
P
P
P
P
A
P
P
P
P
P
P
A
A
P
P
A
P
A
P
P
A
A
A
P
P
P
A
A
P
P
P
P
A
P
P
P
A
P
P
P
P
P
P
P
P
P
P
P
P
P
P
A
P
P
P
P
A
P
P
P
P
P
P
P
P
A
A
P
P
P
P
P
A
P
A
P
P
P
P
P
A
P
A
P
P
P
P
P
P
P
P
P
A
P
P
P
P
P
P
P
P
P
P
P
P
A
P
P
P
P
P
P
P
P
P
A
A
P
P
P
P
A
P
A
P
P
P
P
A
P
P
P
P
P
P
P
P
P
P
P
P
P
A
P
P
P
P
P
P
A
A
A
P
P
P
P
P
P
P
P
P
P
P
P
P
P
P
P
P
P
P
A
P
P
P
P
P
P
P
P
P
P
P
P
P
P
A
A
P
P
P
P
P
P
P
P
P
P
P
P
A
P
P
P
P
P
P
P
A
P
P
P
P
P
P
P
P
P
P
P
P
P
P
P
P
A
P
P
P
P
P
P
A
P
A
P
P
A
A
P
P
P
P
A
P
P
P
P
P
A
P
P
P
P
P
P
P
P
P
A
P
A
P
P
P
P
A
P
P
P
P
A
P
P
A
P
P
P
P
P
P
P
P
P
P
A
P
P
P
P
P
P
P
P
P
P
P
P
P
P
P
P
P
P
P
P
P
P
P
P
P
P
P
P
P
P
P
P
P
P
P
P
P
A
P
P
P
P
P
P
A
P
A
P
P
P
P
A
A
A
P
P
A
P
P
P
P
P
P
P
P
P
A
A
P
P
P
P
P
P
P
P
P
P
A
P
P
P
P
P
P
P
A
P
A
P
P
P
P
P
P
P
P
P
P
P
P
P
P
P
P
P
A
P
P
P
P
P
P
P
P
A
P
P
P
P
P
P
P
P
P
P
A
P
P
P
P
P
P
P
A
P
P
A
P
A
P
P
P
P
P
P
P
P
A
P
P
P
P
P
P
A
P
P
P
P
P
P
P
A
P
P
P
P
P
P
P
P
A
P
P
P
P
P
A
P
P
P
P
P
P
A
P
P
P
P
P
P
P
A
P
P
P
P
P
P
P
P
P
P
P
P
P
P
P
P
P
P
P
P
P
P
P
P
P
P
P
P
P
A
A
A
P
A
P
P
P
P
P
P
P
P
P
P
P
P
P
A
P
A
P
P
P
P
A
P
P
P
P
P
P
A
A
P
A
P
P
P
P
P
P
A
A
P
P
P
P
P
P
P
P
P
P
P
P
P
P
P
P
P
P
P
P
P
P
P
P
P
P
P
P
P
P
P
P
P
P
P
P
A
P
P
A
P
P
P
P
P
P
A
A
P
P
P
P
P
P
P
P
P
P
A
A
P
P
P
P
P
A
P
A
P
P
P
P
P
A
A
P
P
A
P
P
P
P
P
P
P
P
P
P
P
P
P
P
P
P
A
P
P
P
A
P
P
P
P
P
P
P
P
P
P
P
P
P
P
P
P
P
P
P
P
P
P
P
A
P
P
P
P
P
P
P
P
P
P
P
P
P
P
P
A
A
A
P
P
A
P
P
P
P
A
P
P
P
P
P
P
P
P
P
P
P
P
P
P
P
P
P
P
P
P
P
P
P
P
P
P
P
P
P
P
P
P
P
P
P
P
P
P
P
P
P
P
P
P
P
P
P
P
P
P
P
P
P
P
P
P
A
P
P
P
P
P
P
P
P
P
P
P
P
P
P
P
A
A
P
P
P
P
P
P
A
P
A
P
P
P
P
P
P
P
P
P
P
P
P
P
P
P
P
P
P
P
P
P
P
A
P
P
P
P
P
P
P
A
P
P
P
P
P
P
P
P
P
P
P
P
P
P
P
A
P
P
P
P
P
P
P
P
A
P
P
P
A
P
P
P
P
A
A
A
P
P
P
P
A
P
P
P
P
A
P
P
P
P
P
P
A
P
P
P
P
P
P
P
P
P
P
P
P
P
P
P
P
P
P
P
P
P
P
P
P
A
P
P
P
P
P
P
A
A
P
P
P
P
P
P
P
P
P
P
A
P
P
P
P
P
P
P
P
P
A
P
P
P
A
P
P
P
P
P
P
P
P
P
P
P
P
P
P
P
P
P
P
P
P
P
P
P
P
P
P
P
P
P
P
P
A
P
A
A
P
P
P
P
P
P
P
P
A
P
P
P
P
P
P
A
A
P
P
P
P
P
P
P
P
P
P
P
P
P
P
A
A
A
P
P
P
P
A
P
P
P
P
P
P
P
P
P
P
P
P
P
P
P
P
P
P
P
P
P
P
P
P
P
P
P
P
A
P
P
P
P
P
P
P
P
P
P
P
A
P
A
P
P
P
P
P
A
P
P
P
P
P
P
P
A
A
P
P
P
P
A
P
P
P
P
A
P
P
P
P
P
P
P
P
P
P
P
P
P
P
P
A
P
P
A
A
P
P
P
P
P
P
P
A
P
P
P
P
P
P
P
P
P
P
A
A
P
P
P
P
P
P
P
A
P
P
P
P
A
P
P
P
P
P
P
P
P
A
P
P
P
P
A
A
P
P
P
P
P
P
P
P
P
P
P
A
P
P
P
P
P
P
P
P
P
P
P
P
P
P
P
P
P
P
P
P
P
P
P
P
P
P
P
P
P
P
P
A
A
A
P
P
P
P
P
P
P
P
A
P
P
P
P
P
P
P
A
P
P
A
P
P
A
P
P
P
P
A
P
P
P
P
P
P
A
P
P
P
P
P
P
P
P
P
A
P
P
P
P
P
P
P
P
P
P
P
A
P
P
P
P
P
A
P
P
P
P
P
P
P
P
P
P
P
P
P
P
P
P
P
A
P
P
P
P
A
P
P
P
P
A
P
P
A
P
P
P
P
P
P
P
P
P
P
P
P
P
P
P
P
P
A
A
A
A
A
A
A
A
A
A
A
A
A
A
P
P
P
P
P
P
P
P
A
A
P
P
P
P
P
P
P
A
P
P
P
P
P
A
P
P
P
P
P
P
P
P
P
P
A
P
A
P
A
P
P
P
P
P
P
P
P
P
A
P
P
P
P
P
P
P
P
P
P
P
P
P
P
P
P
P
P
P
P
P
P
P
P
P
P
P
P
P
P
P
P
P
A
P
P
P
P
P
P
P
P
P
P
P
P
P
P
P
P
P
P
P
A
A
P
P
P
P
P
P
P
P
P
P
P
P
P
P
P
A
P
P
P
A
A
A
A
P
P
P
P
P
P
P
P
P
P
P
P
P
P
P
P
P
P
P
P
P
P
P
P
P
A
P
P
P
P
P
P
P
P
P
P
P
P
P
P
P
P
P
P
P
P
P
P
A
P
A
P
P
P
P
P
P
P
P
P
P
P
P
P
P
A
P
P
P
P
P
P
P
P
P
A
P
P
P
P
P
A
P
P
P
A
P
P
P
P
A
P
P
P
P
P
P
P
P
P
P
A
P
P
A
P
P
P
A
P
P
P
P
P
P
P
P
P
A
P
P
A
P
P
P
P
P
P
P
A
P
P
P
P
P
P
P
P
P
P
P
P
P
P
P
P
P
P
P
P
P
P
A
A
P
P
P
P
P
P
P
P
A
P
P
P
P
P
P
A
A
P
P
P
P
P
P
P
P
A
P
P
P
P
P
P
P
P
P
A
P
P
P
P
P
P
P
P
P
P
P
P
P
P
A
P
P
P
P
P
P
P
P
A
P
A
P
P
P
P
P
P
P
P
P
P
P
P
P
P
P
P
P
P
A
P
P
A
P
P
P
P
P
P
P
P
P
P
P
P
P
P
P
P
P
A
P
P
P
P
P
P
P
P
A
P
P
P
P
A
P
A
P
P
P
P
P
P
P
P
P
P
P
P
P
A
P
P
P
P
A
P
P
P
P
P
P
P
A
P
P
P
P
P
P
P
P
P
P
A
P
P
P
P
P
P
A
P
A
P
P
P
P
P
P
P
P
P
P
P
P
P
P
P
P
P
P
P
P
P
A
A
P
P
P
P
P
P
P
P
P
P
A
P
P
P
P
P
P
P
P
P
P
P
A
P
P
P
P
P
P
P
P
P
P
P
P
A
P
P
P
P
P
P
P
P
P
P
P
P
P
P
A
A
P
A
P
P
P
P
P
P
P
P
P
P
P
P
P
P
A
A
P
P
P
P
P
P
P
P
A
P
P
P
P
P
A
P
P
A
P
P
P
P
A
P
P
P
P
P
P
P
P
P
P
P
P
P
P
P
P
P
P
P
P
A
A
P
P
P
P
A
P
P
P
P
A
P
P
P
P
P
P
P
P
P
P
P
P
P
A
P
A
P
P
P
P
P
P
P
P
P
P
P
P
P
A
P
P
P
P
P
P
A
P
P
P
A
P
P
P
P
P
P
P
P
P
P
P
P
P
P
A
P
A
P
P
P
P
P
P
P
P
A
P
P
P
P
A
A
P
P
P
A
P
A
P
P
P
A
P
P
P
P
P
P
A
A
P
A
P
P
P
P
P
P
P
P
P
P
P
P
P
P
P
P
P
P
A
P
P
P
P
P
P
P
P
P
P
P
P
P
P
P
P
P
P
P
P
P
P
P
P
P
P
P
P
P
P
P
P
P
P
P
P
P
P
P
P
P
P
A
A
P
P
P
P
A
A
A
A
A
A
P
A
P
P
P
P
P
P
P
P
P
P
P
P
A
A
A
P
P
P
P
P
P
A
P
P
A
P
P
P
P
P
P
A
P
A
P
P
P
P
P
P
P
A
P
P
P
A
P
A
P
P
P
P
P
P
P
P
A
P
P
P
P
P
P
P
P
P
P
P
P
P
P
P
P
P
P
P
P
A
P
P
P
A
A
P
P
A
P
P
A
P
A
A
P
A
P
P
A
P
P
P
P
P
A
P
A
A
P
P
P
A
P
P
P
P
P
P
P
P
A
A
P
P
P
P
P
A
A
P
P
P
P
P
A
P
P
P
P
P
P
P
P
P
P
P
P
P
P
P
A
P
P
A
P
P
P
A
P
P
A
P
P
P
A
P
P
P
P
P
P
A
P
P
P
A
A
P
P
P
P
P
P
P
P
P
A
P
P
P
P
P
P
P
P
P
P
P
P
P
P
P
P
A
P
P
P
P
A
P
P
P
P
P
P
P
P
P
P
P
P
P
P
P
P
P
P
P
A
P
P
P
P
A
P
P
P
P
P
A
A
P
P
P
A
P
P
P
P
P
P
A
P
P
P
P
P
P
P
A
A
P
P
P
P
P
P
P
P
A
P
P
P
P
P
P
P
A
P
P
P
P
P
P
P
P
P
P
A
P
P
P
P
P
P
P
P
P
A
P
P
P
P
P
P
P
P
P
P
P
A
P
A
P
P
P
P
P
P
P
P
P
P
P
P
P
P
A
P
A
P
A
P
P
A
P
P
P
P
A
P
A
P
P
P
P
A
P
P
A
A
A
A
A
A
A
A
A
A
P
A
A
A
A
A
A
A
A
A
P
P
P
P
P
P
P
P
P
P
P
P
P
P
P
P
P
P
P
P
P
P
P
P
P
P
P
P
P
P
P
P
P
P
P
P
P
A
P
A
P
A
P
P
P
A
A
P
P
P
P
P
P
P
P
P
P
P
P
P
P
P
P
P
P
P
P
P
A
P
P
P
P
P
A
P
P
P
P
P
P
A
P
P
P
P
P
P
P
P
A
P
P
A
P
P
P
P
P
P
P
P
A
P
A
P
P
P
A
P
P
P
P
P
P
P
P
A
A
A
P
P
P
P
P
P
A
P
P
P
P
P
P
P
P
P
P
P
P
P
P
P
P
A
P
P
P
P
P
P
P
P
P
P
P
P
A
P
P
P
P
P
A
P
P
P
P
P
P
P
P
P
P
P
P
P
P
P
P
P
P
A
A
P
P
P
P
P
P
P
A
A
P
A
A
A
P
P
P
P
P
P
P
P
P
P
P
P
A
A
A
P
P
P
P
P
P
P
P
P
P
P
P
A
A
A
P
P
P
P
P
A
A
P
P
P
A
P
P
P
P
P
P
P
P
P
P
P
P
P
P
P
P
P
P
P
A
A
A
P
P
P
P
P
P
A
P
P
P
P
P
P
P
P
P
P
P
P
P
P
P
P
A
P
A
P
P
A
A
P
P
P
P
P
P
P
P
P
P
P
P
P
P
P
P
P
P
A
P
P
A
P
P
P
A
P
P
P
P
P
P
P
P
P
A
P
P
P
P
P
P
P
P
P
P
P
P
P
P
A
P
A
P
P
P
P
P
P
A
P
P
P
P
P
P
P
P
P
P
P
P
P
A
A
P
A
P
P
A
P
A
P
P
P
P
P
P
P
P
P
P
A
P
P
P
P
P
P
P
P
A
P
P
A
P
P
P
P
P
P
P
P
P
P
P
P
P
A
P
P
P
A
P
P
P
P
P
P
A
P
P
P
P
P
P
P
P
P
P
P
A
P
P
P
P
P
P
P
P
P
P
P
P
P
P
P
P
P
P
P
P
P
P
P
P
P
P
P
P
P
P
A
P
P
A
P
A
P
P
P
P
P
P
P
P
A
P
P
P
P
P
P
P
P
P
P
P
P
A
P
A
P
A
P
P
P
P
P
P
P
P
P
P
P
P
A
P
P
A
P
P
P
P
P
P
A
A
P
P
P
P
P
A
P
P
P
A
P
P
P
P
P
P
P
P
P
A
P
P
A
P
A
A
A
A
A
P
P
P
P
P
P
P
A
P
P
A
P
P
P
P
A
P
P
P
P
P
P
P
P
P
P
P
P
P
P
P
P
A
P
P
P
P
A
P
A
P
P
P
P
A
P
A
P
P
P
P
P
P
P
A
P
P
P
P
P
P
P
P
P
A
P
P
P
P
P
P
P
P
P
P
P
P
P
P
P
P
P
A
P
P
P
P
P
P
P
A
P
P
P
P
A
P
A
A
A
A
P
P
P
P
P
P
P
P
P
P
P
P
P
P
A
A
A
A
A
A
A
A
A
A
A
P
P
P
P
P
P
P
P
P
A
P
P
A
P
P
P
P
P
P
P
P
P
P
P
P
P
P
P
P
P
P
P
P
P
P
P
P
P
P
P
P
P
P
P
P
P
A
P
A
P
A
P
P
P
P
A
P
A
A
P
P
P
P
P
P
A
A
P
P
P
P
P
P
P
P
P
P
P
P
A
P
A
P
P
P
P
P
P
P
P
P
A
P
P
A
A
P
P
P
P
P
P
P
P
P
P
A
P
P
P
P
P
P
P
P
P
P
P
P
P
P
A
A
P
P
P
P
P
P
P
P
P
P
A
P
P
P
P
P
P
P
P
P
P
P
P
P
P
P
P
P
P
P
P
P
P
P
P
P
P
P
P
A
A
A
P
P
P
P
P
P
P
P
P
P
P
P
P
P
P
P
P
P
P
P
P
P
P
P
P
P
P
P
P
P
P
A
P
P
P
P
A
P
A
P
A
P
P
P
A
P
P
P
P
P
P
P
P
P
P
P
P
P
A
P
P
P
P
P
P
P
P
P
P
A
P
P
A
P
P
A
A
P
A
P
P
P
P
P
A
P
P
A
P
P
P
P
P
P
P
A
P
P
P
A
P
P
P
A
P
P
P
P
P
P
P
P
P
P
P
P
P
P
P
P
P
P
P
P
P
P
P
P
P
P
P
P
P
P
P
P
P
P
P
A
A
A
P
P
P
P
P
P
P
P
P
P
P
P
P
A
P
P
P
P
P
P
P
P
P
P
P
P
P
P
P
P
P
P
P
P
A
P
P
P
P
P
P
P
P
P
P
A
P
A
P
P
P
P
P
P
P
P
P
P
P
A
A
A
P
P
P
P
P
P
P
A
P
P
P
P
P
P
P
P
P
P
P
P
P
P
A
P
P
A
P
P
P
A
P
P
P
P
P
P
P
P
P
P
P
P
P
P
P
P
A
P
P
P
P
P
P
P
P
P
P
P
P
A
A
P
P
P
P
P
P
P
P
P
P
P
P
P
P
P
P
P
A
P
P
A
P
P
P
A
P
P
P
A
P
P
P
P
P
P
P
P
P
P
P
P
P
P
P
P
P
P
P
P
P
P
P
P
A
P
P
P
P
A
P
P
P
P
P
P
P
P
P
P
P
P
P
P
P
P
P
P
P
P
P
P
P
P
P
P
P
P
P
P
P
P
P
P
P
P
A
P
P
P
P
P
P
P
P
P
P
P
P
P
P
P
P
P
P
P
P
P
P
P
P
A
A
A
P
P
P
P
P
P
P
P
A
P
P
P
P
P
P
P
P
P
P
A
P
P
P
P
A
P
P
P
P
P
P
P
P
P
P
A
P
A
P
P
P
P
P
P
P
P
P
P
P
P
P
P
P
P
P
P
P
P
P
P
P
P
P
P
P
P
P
P
P
P
P
P
P
P
P
P
P
P
P
P
P
A
P
P
P
P
P
P
A
A
P
P
P
P
P
A
P
P
P
P
P
P
P
P
P
A
P
A
P
P
P
P
P
P
A
A
P
P
P
P
P
P
P
A
P
P
P
P
P
A
P
P
P
P
P
P
P
P
A
A
P
P
P
P
P
P
P
P
P
P
P
P
A
P
P
P
P
P
P
P
P
P
P
P
P
P
P
A
P
P
P
A
P
P
P
P
P
P
P
P
P
P
P
P
P
P
P
P
A
P
A
P
P
P
P
P
P
P
P
A
P
P
P
P
P
P
P
A
P
P
P
P
P
P
P
P
P
P
P
P
P
P
P
P
P
P
P
P
A
A
P
A
P
P
P
P
P
P
P
P
P
P
P
P
P
P
A
P
P
P
A
P
P
P
A
P
P
A
P
P
P
P
P
A
P
P
P
P
A
P
P
P
P
P
P
P
P
P
P
P
P
P
P
P
P
P
P
P
A
A
P
P
P
A
P
P
P
P
P
P
P
P
A
P
A
P
A
A
P
P
A
P
P
P
P
P
P
P
A
P
P
A
A
P
P
P
A
P
A
P
P
P
P
P
P
P
P
P
P
P
P
P
P
P
P
P
P
P
P
P
P
P
P
P
P
P
P
P
P
P
P
P
A
P
P
P
P
P
P
P
P
P
P
P
P
P
P
P
P
P
P
P
P
P
P
P
P
A
P
P
P
P
P
P
P
P
P
P
P
P
P
P
P
A
P
P
P
P
P
P
A
P
A
P
P
P
A
P
P
P
P
P
P
P
P
P
P
P
A
P
P
P
P
P
P
P
P
P
P
P
P
P
P
P
P
P
P
A
P
P
P
P
A
P
P
P
P
P
P
A
P
P
A
P
P
P
P
P
P
A
A
P
P
P
A
P
P
P
P
P
P
P
P
P
P
P
P
P
P
P
P
P
P
P
P
P
A
P
P
A
A
P
P
P
P
P
P
P
P
P
P
P
P
P
A
P
P
P
P
P
P
P
P
P
P
P
P
P
P
P
A
P
P
P
P
P
P
A
P
P
P
P
A
A
P
P
A
P
P
P
P
P
A
P
P
P
P
A
P
P
P
P
P
P
P
P
P
P
P
P
A
P
P
A
P
P
P
P
P
A
P
P
P
A
P
P
P
A
A
A
A
P
P
P
P
P
P
P
A
P
P
A
P
P
P
P
P
P
P
P
P
P
P
P
A
P
P
P
P
P
P
P
P
P
P
A
P
P
P
P
P
P
P
P
P
A
P
P
P
P
P
P
P
P
P
P
P
P
P
P
P
P
P
P
P
P
P
A
P
A
A
P
P
P
A
P
P
P
P
A
P
P
A
A
P
A
A
P
P
A
A
P
P
A
A
P
A
P
P
P
P
P
P
P
P
A
P
P
P
P
P
P
P
P
P
P
P
P
A
A
P
P
P
A
P
P
P
P
P
P
P
P
P
P
P
P
P
P
P
P
A
A
A
A
P
P
P
P
P
P
P
P
A
A
P
P
P
A
P
P
P
P
P
A
P
P
A
P
P
P
P
P
P
P
P
A
P
P
P
P
P
P
P
P
P
P
P
P
P
P
P
P
P
P
P
P
P
P
P
A
P
P
P
P
P
P
P
P
A
P
P
P
A
A
P
P
P
P
P
A
P
A
A
P
P
P
P
P
P
P
P
P
P
P
P
P
P
P
P
P
A
P
A
P
P
P
P
P
P
P
P
P
P
P
P
A
P
P
P
P
P
A
P
P
P
P
P
P
P
P
P
A
A
P
P
P
P
P
P
P
P
A
P
P
P
P
P
P
P
P
P
P
P
P
P
A
A
P
P
P
P
P
P
P
P
P
P
P
P
P
P
P
P
P
P
P
P
P
P
P
P
P
P
P
P
P
P
P
P
P
P
P
A
A
P
A
P
P
P
A
P
P
P
P
P
P
P
P
P
P
P
P
A
P
P
P
P
P
A
P
P
P
P
A
A
A
A
P
P
P
P
P
P
P
P
P
P
A
P
P
P
P
P
P
A
P
P
P
P
P
P
P
A
P
P
A
P
A
P
P
P
P
P
A
A
A
P
P
P
P
P
P
P
P
P
P
P
P
P
P
P
P
P
P
P
P
P
P
P
A
P
P
P
P
A
P
P
P
P
P
P
P
P
P
P
P
P
P
P
P
P
P
P
P
P
P
P
P
P
P
P
P
A
P
P
P
P
A
A
P
P
P
P
P
P
P
P
P
P
P
P
P
P
P
P
P
P
P
P
P
P
A
P
A
P
P
A
P
P
P
P
P
A
A
A
P
P
A
P
P
P
P
P
P
A
P
P
A
P
P
P
P
P
P
P
A
P
P
P
P
P
P
P
P
A
P
P
P
P
P
P
P
P
P
P
A
P
A
P
P
P
P
P
P
P
P
P
P
P
P
P
P
P
A
P
P
P
P
P
P
P
P
P
P
P
A
A
P
P
P
P
P
P
P
P
P
P
P
P
P
P
P
P
P
P
A
P
P
P
P
P
P
P
P
P
P
P
P
P
P
P
P
P
P
P
P
P
P
P
P
P
P
P
P
P
A
P
A
P
P
P
P
P
A
P
P
A
A
P
A
A
P
P
P
P
P
P
P
P
P
P
P
P
P
P
A
P
A
P
P
P
P
P
P
P
P
P
P
P
P
P
P
A
P
P
P
P
P
P
P
P
P
P
P
P
P
P
P
P
P
P
P
P
P
P
A
P
P
P
P
P
P
P
P
A
P
P
P
P
P
A
A
A
A
A
A
P
P
P
P
P
P
P
P
P
P
A
P
P
P
P
P
P
P
P
P
P
P
P
P
P
P
P
P
P
P
P
P
P
P
P
A
P
P
P
P
P
P
P
A
A
P
P
P
P
P
P
P
P
P
P
A
P
P
A
A
P
P
P
A
P
A
P
A
P
P
P
P
P
P
P
P
P
P
P
P
P
P
P
A
P
A
P
P
P
P
P
A
P
A
A
A
A
A
A
A
A
A
P
P
P
P
P
P
P
P
P
P
P
P
P
A
P
A
P
A
A
P
P
P
P
P
P
A
A
A
A
P
P
P
P
P
P
P
P
P
P
P
A
P
P
P
P
P
P
P
P
P
A
A
A
A
A
A
A
A
A
A
A
A
A
A
A
A
A
A
P
P
P
P
P
P
P
P
P
P
P
P
P
P
P
A
P
P
P
P
P
P
P
P
P
A
A
A
P
A
P
P
P
P
P
P
P
P
P
P
P
P
P
P
P
P
P
P
A
P
P
P
P
A
P
P
P
P
P
P
P
P
P
A
P
A
P
P
P
P
P
A
P
P
P
P
P
P
P
P
P
A
A
P
P
P
P
P
P
P
P
P
P
P
A
P
A
P
P
P
P
A
A
P
P
P
A
P
P
P
P
P
A
P
P
P
P
P
P
P
P
P
A
P
P
P
A
P
P
P
P
P
P
P
P
P
A
P
P
A
P
P
P
P
P
P
A
P
P
P
A
P
P
P
P
A
A
P
P
P
A
P
P
P
P
P
P
P
A
P
A
P
P
P
P
A
P
P
A
P
A
A
P
P
P
P
A
P
P
P
P
A
A
P
A
P
P
P
A
P
P
P
P
P
P
A
P
P
A
A
A
P
P
P
P
P
P
P
P
A
P
P
P
P
P
P
P
P
P
P
A
P
A
P
P
P
A
P
P
P
A
A
P
P
P
A
P
P
A
A
P
P
P
P
P
P
A
P
P
P
P
P
P
P
P
P
A
A
P
P
P
P
P
P
P
P
P
P
P
A
P
P
P
P
P
P
P
P
P
A
A
P
P
P
A
A
P
P
P
P
P
P
P
P
P
P
P
P
P
P
P
P
P
P
P
P
A
P
P
P
P
P
P
P
P
A
A
P
P
P
P
A
P
P
P
P
P
P
P
A
A
P
P
P
P
A
P
P
P
P
P
P
P
P
A
P
P
P
A
P
P
P
A
A
P
P
P
P
P
P
P
P
P
P
A
A
P
P
P
P
P
P
P
P
P
P
P
P
P
P
P
P
A
P
P
P
P
P
P
P
P
P
A
P
P
A
P
P
A
P
P
P
P
P
P
P
P
A
P
P
P
A
P
P
A
P
P
P
P
P
P
P
P
P
P
A
P
A
A
P
P
P
P
P
P
P
P
P
P
P
P
P
P
P
P
P
P
P
P
P
P
P
P
A
P
P
P
P
P
P
A
P
A
P
P
P
P
P
P
P
P
P
P
P
P
P
P
P
P
P
P
P
P
P
P
P
P
P
P
P
P
P
P
P
A
P
P
P
P
A
P
P
P
P
P
P
P
P
A
P
P
P
P
P
P
P
P
P
P
P
P
A
A
P
P
P
P
P
P
A
P
P
P
P
P
P
A
A
A
A
P
P
P
P
P
P
P
P
P
P
P
P
P
P
P
P
P
A
P
P
P
P
P
P
A
A
P
P
P
P
P
P
P
P
P
P
P
P
P
P
P
P
P
P
P
P
P
P
P
P
P
A
A
P
P
P
P
A
P
P
P
P
P
P
P
P
P
P
P
P
P
P
P
P
P
P
P
P
P
P
P
P
P
P
P
P
P
P
A
A
A
P
P
P
P
P
P
P
P
A
P
P
P
P
P
P
P
P
P
A
P
P
P
P
A
P
P
P
A
P
P
P
P
P
P
P
P
P
P
P
P
P
P
P
P
P
P
A
A
P
P
A
P
P
P
P
P
A
P
P
P
P
P
A
P
P
P
P
P
P
P
P
A
P
P
P
P
P
P
P
P
P
P
P
A
A
A
P
A
P
P
P
P
P
P
P
P
P
A
P
A
A
P
P
P
P
P
A
A
P
P
P
A
P
A
P
A
P
P
P
P
P
P
P
P
P
P
P
P
A
P
P
P
P
P
P
P
A
A
P
P
P
P
P
P
P
P
P
P
P
P
P
A
P
P
P
P
P
P
P
P
P
P
A
P
P
P
P
A
P
A
P
P
P
P
P
P
P
P
A
A
P
P
P
A
A
P
P
A
P
A
P
P
P
P
P
P
P
P
P
P
P
P
P
P
P
A
P
A
P
P
A
A
P
P
P
P
P
P
P
P
P
P
P
P
P
A
A
A
P
P
P
P
P
P
P
P
P
P
P
P
A
P
P
A
P
P
P
P
P
P
P
P
A
P
P
P
P
P
P
A
P
P
P
P
P
P
P
P
P
A
P
P
P
A
P
P
A
P
P
P
P
P
P
P
P
A
P
P
P
P
P
P
P
P
P
P
P
P
P
P
P
P
A
P
P
P
P
P
P
P
P
P
P
P
P
P
P
P
P
P
P
P
P
P
P
P
P
A
A
P
P
P
P
P
P
P
P
P
P
P
P
A
P
P
P
A
P
A
P
P
P
P
P
P
P
A
P
P
P
P
P
P
P
P
P
P
P
P
P
P
P
P
P
A
P
P
A
P
P
P
P
P
A
A
P
P
P
P
P
P
P
P
P
P
P
P
P
P
P
P
P
P
P
A
A
P
P
P
P
A
P
P
P
P
P
P
P
P
P
P
A
P
P
P
P
P
P
P
P
P
P
P
P
P
P
P
P
P
P
P
A
P
A
P
P
P
P
P
P
P
P
P
P
P
P
P
P
A
P
P
A
P
P
P
P
P
P
P
A
P
P
P
P
P
P
P
P
P
P
P
P
P
P
P
P
P
P
P
P
P
P
P
P
P
P
P
P
P
P
A
P
P
P
P
A
P
P
P
P
P
P
P
P
P
P
P
P
P
P
P
A
P
P
P
P
P
A
P
P
P
P
P
P
P
P
P
P
P
P
P
P
P
A
P
P
A
A
P
P
A
A
A
P
P
P
P
P
P
P
P
P
P
A
P
P
P
P
P
P
P
P
P
A
A
P
P
P
P
P
P
P
P
P
A
P
P
P
P
P
A
P
P
P
P
P
P
P
P
P
P
P
P
P
A
P
P
P
P
P
P
P
P
P
P
P
P
A
P
P
P
P
P
A
P
P
P
P
P
P
P
P
A
A
P
A
P
P
P
A
P
A
A
P
P
P
P
A
P
P
P
P
P
P
P
A
P
A
P
P
P
P
P
P
P
A
P
P
P
P
P
P
P
P
P
P
P
A
P
P
P
P
P
P
A
P
A
P
P
P
P
P
P
P
P
P
P
P
P
P
P
P
A
P
P
P
P
P
P
P
A
P
P
P
P
P
P
P
P
P
P
P
P
P
P
P
P
P
A
P
P
P
P
P
P
P
P
A
P
P
P
P
P
P
P
A
A
P
P
P
P
A
P
A
A
P
P
P
A
A
P
A
P
P
P
P
P
P
P
P
P
P
P
P
P
P
P
P
P
P
P
A
P
P
P
P
P
A
A
P
P
P
P
P
P
A
P
P
A
A
P
P
P
P
P
P
A
P
P
P
P
P
P
P
A
A
A
A
A
P
P
P
P
P
P
P
P
P
P
P
A
A
P
P
P
P
P
P
P
P
A
P
A
P
P
P
P
P
P
P
A
P
P
P
P
P
P
P
A
A
P
P
P
P
A
P
P
P
P
P
P
P
P
P
A
P
P
P
P
A
A
P
P
P
A
P
P
P
P
P
P
P
P
P
P
P
A
A
P
P
P
P
P
P
P
P
A
P
P
P
P
P
A
P
P
P
P
P
P
A
A
A
A
P
P
P
A
A
P
P
P
P
A
P
P
P
P
A
P
P
P
P
P
P
P
P
P
P
P
P
P
P
P
P
A
P
P
P
P
P
P
P
P
P
P
P
P
P
P
P
P
P
A
P
P
P
P
A
P
P
P
P
P
P
P
P
P
P
A
P
P
P
P
P
P
P
P
P
P
P
P
P
A
P
P
A
P
P
P
P
P
P
P
P
P
P
P
P
P
P
P
P
A
P
P
P
P
P
P
P
P
A
P
P
P
P
P
P
P
P
P
P
P
P
P
P
P
P
P
P
P
A
P
P
P
P
P
P
P
P
P
P
P
P
P
P
A
P
P
P
P
P
P
A
P
P
P
P
P
A
P
P
P
A
P
A
P
P
P
P
P
P
P
P
P
P
A
P
P
P
P
P
P
P
P
P
P
P
P
A
P
P
P
P
P
P
P
P
P
P
P
P
P
P
P
P
P
P
P
P
P
P
P
P
P
P
P
P
P
P
A
P
P
P
P
A
P
A
P
P
P
P
P
P
P
P
P
P
P
P
P
P
P
P
P
P
A
P
P
P
P
P
P
P
P
P
P
P
A
P
P
P
P
P
P
P
P
P
P
P
A
P
P
P
P
P
P
P
P
P
P
P
P
P
P
A
P
P
A
P
P
A
P
P
P
P
P
A
P
P
P
P
P
A
A
P
P
P
P
P
A
P
P
P
P
P
P
P
A
P
P
A
A
P
P
P
P
P
P
P
A
P
P
P
P
P
P
P
P
P
P
A
A
P
P
P
P
A
P
P
P
A
A
A
P
P
P
P
P
A
P
P
P
P
P
P
P
P
A
P
P
P
P
P
P
P
P
P
P
P
P
P
P
P
A
A
P
P
P
P
P
P
P
P
P
P
P
P
P
P
P
A
P
P
P
A
A
P
P
P
P
P
P
P
P
P
P
A
A
P
A
P
P
P
P
P
P
A
P
P
P
P
P
P
A
P
P
P
P
P
A
A
A
P
A
P
P
P
A
P
P
P
A
A
A
P
P
P
A
P
A
P
A
P
P
A
P
P
P
P
A
A
P
P
P
P
P
P
P
P
P
P
P
P
A
P
P
A
P
P
P
P
P
P
P
A
P
P
P
A
P
P
P
P
P
A
P
P
P
P
P
P
P
P
P
P
P
P
P
P
P
P
P
P
P
P
P
P
A
P
P
P
P
P
P
P
P
A
P
P
P
P
P
P
P
P
P
P
P
P
P
P
P
P
P
A
A
A
A
P
A
P
P
A
A
A
A
P
A
A
A
A
P
P
P
P
A
P
P
P
P
P
P
P
P
P
P
P
P
P
P
P
P
P
P
P
P
P
P
P
P
P
P
P
P
P
P
P
P
A
P
P
A
A
A
P
P
P
P
P
P
P
P
P
P
P
P
P
P
P
P
P
P
A
P
A
P
P
A
P
P
P
P
P
P
P
P
P
P
P
P
P
P
P
P
P
P
P
P
P
P
P
P
A
P
A
P
P
P
P
P
P
P
P
P
P
A
A
P
P
A
P
P
P
P
P
A
A
P
P
P
P
P
A
A
A
P
P
A
A
P
P
P
A
A
P
P
P
P
P
A
P
P
P
P
A
P
P
P
P
P
P
P
P
P
P
P
P
P
P
P
P
A
P
P
P
A
A
P
P
P
P
P
P
P
P
P
A
P
P
P
P
P
P
P
P
P
A
A
A
P
P
P
P
A
P
A
P
P
A
P
P
P
P
P
P
P
P
P
P
P
P
P
A
P
P
P
A
P
P
P
P
P
P
P
P
P
P
P
P
P
P
P
P
P
A
P
P
P
P
A
P
A
A
A
P
P
P
A
P
P
P
P
P
A
A
P
P
P
P
A
A
P
A
P
A
P
P
A
P
A
P
P
P
P
P
P
P
P
P
P
P
P
A
P
P
P
P
P
P
P
A
P
P
P
P
P
P
P
P
P
A
P
P
A
P
A
P
P
P
P
P
P
P
P
A
A
P
P
P
A
A
P
P
P
P
P
P
P
P
P
A
P
P
P
P
P
P
P
A
P
P
A
P
P
P
P
P
A
A
P
P
A
P
P
P
P
P
P
P
P
P
P
A
P
P
P
P
P
P
P
P
P
P
P
P
P
P
A
P
P
P
P
P
P
P
A
P
P
P
P
P
P
P
P
P
P
P
P
P
A
P
P
P
P
P
P
P
P
A
A
P
P
P
P
P
P
P
P
A
P
A
A
A
P
P
P
P
A
A
P
P
P
P
A
P
A
P
A
P
P
P
P
P
P
P
P
P
P
A
A
P
P
P
P
P
P
P
P
P
P
P
P
P
P
P
P
A
P
P
P
P
A
P
P
P
P
P
P
P
A
P
P
P
P
P
A
A
A
P
A
P
P
P
P
P
A
P
P
P
A
P
P
P
P
P
P
P
P
P
A
P
P
P
A
P
P
P
P
A
P
P
P
P
A
P
P
P
P
P
P
A
P
A
P
P
P
A
P
P
P
A
P
P
P
A
A
P
P
P
P
P
P
P
P
P
P
P
P
P
P
P
P
P
A
P
P
P
P
P
P
P
P
P
P
P
P
P
P
P
P
P
P
A
P
P
A
P
P
P
P
P
P
A
P
P
P
P
P
P
P
P
P
P
P
P
P
A
P
P
A
P
P
P
P
P
P
P
P
P
P
P
P
P
P
A
P
P
P
P
P
P
P
P
P
P
P
P
P
P
P
P
P
P
P
P
P
P
P
P
P
A
A
P
P
P
A
P
P
P
P
P
P
P
P
P
A
P
P
P
P
P
A
P
P
P
P
P
A
A
P
A
P
P
P
P
P
P
P
P
A
P
P
P
P
A
A
A
A
P
P
P
P
P
P
P
P
A
A
A
P
P
P
P
P
P
P
P
P
A
P
P
P
A
P
P
P
P
P
A
P
P
P
P
P
P
P
P
P
P
P
P
P
P
P
A
P
P
P
A
P
P
P
A
P
P
P
P
A
P
P
P
P
P
A
P
P
P
P
P
P
P
P
P
P
P
P
P
P
P
A
P
P
P
P
P
P
A
P
A
P
P
P
P
P
A
P
P
P
A
P
P
P
A
A
P
P
P
P
P
P
A
P
P
P
P
P
P
P
P
P
P
P
P
P
P
P
P
P
A
A
P
P
P
P
P
P
P
P
P
P
P
P
A
P
A
P
P
P
P
A
P
P
P
P
P
A
P
P
P
P
P
P
P
P
P
A
P
P
P
P
P
P
P
P
P
P
P
P
P
A
P
P
P
P
P
P
P
P
P
P
P
A
A
P
P
P
A
A
A
A
P
P
P
P
A
P
P
P
A
P
P
P
P
P
P
A
P
P
A
P
P
P
P
P
P
P
P
P
P
P
A
P
P
P
P
A
P
P
A
A
P
P
P
P
P
P
P
P
P
P
P
P
P
P
P
A
P
A
P
P
P
P
P
A
A
P
P
P
A
A
P
P
A
A
A
P
P
P
P
P
P
P
P
P
A
P
P
P
P
P
P
P
P
P
P
P
P
P
P
P
P
P
P
P
A
P
P
P
A
P
P
P
P
P
P
P
A
P
P
P
P
P
P
P
A
A
P
P
P
P
A
P
P
A
P
P
P
P
P
P
P
P
P
P
P
P
P
P
A
P
A
A
P
P
P
P
A
A
P
P
P
P
A
A
P
P
P
P
P
A
P
P
P
P
P
P
P
P
P
P
A
P
P
P
P
P
P
P
P
P
A
P
P
P
P
P
P
P
P
P
P
P
A
P
P
P
P
P
P
P
P
P
P
P
P
A
A
P
A
A
P
P
P
P
P
A
A
P
P
P
A
P
P
P
P
P
A
P
P
P
P
P
P
P
P
A
A
P
P
P
P
P
A
A
P
P
P
P
A
P
P
P
P
P
P
P
P
P
P
P
P
P
P
P
P
P
P
P
A
P
P
P
P
P
A
P
P
P
P
A
P
P
P
P
P
P
P
P
P
P
P
P
P
P
A
P
A
P
P
P
P
P
P
P
P
P
A
P
P
A
A
P
P
P
A
A
P
P
P
P
P
P
A
P
P
P
P
P
A
A
A
A
P
P
P
P
P
P
P
A
P
P
P
P
P
P
A
P
P
P
P
P
P
P
A
P
P
A
A
A
P
P
P
P
P
P
P
P
P
A
A
A
A
P
P
P
P
P
P
P
P
P
P
A
P
P
P
P
P
P
A
P
A
P
P
P
P
P
P
P
P
P
P
P
A
P
P
P
P
P
P
A
A
P
P
P
P
A
P
P
P
P
P
P
P
P
P
P
A
P
P
P
P
P
A
P
P
P
P
P
P
P
P
P
P
P
P
P
P
P
P
P
P
P
P
P
P
P
P
P
P
P
P
P
P
A
P
P
P
P
P
P
P
P
P
A
A
P
P
P
P
P
P
P
A
P
P
P
P
A
P
A
P
P
P
P
A
P
P
P
P
A
A
P
P
P
P
P
P
A
P
P
A
P
A
P
P
P
P
P
A
P
A
P
P
P
P
P
P
P
A
A
P
P
P
P
P
A
A
P
P
P
P
A
P
P
P
P
A
P
P
P
P
P
P
P
P
P
P
P
A
P
P
P
A
P
P
P
A
P
A
P
P
P
P
P
A
A
P
P
P
A
A
P
P
P
P
A
P
P
P
P
P
P
P
P
P
A
A
A
P
P
P
P
P
A
P
P
P
P
A
P
P
P
P
P
P
P
P
P
P
P
P
A
P
P
A
A
A
A
A
P
P
P
P
A
P
P
P
P
A
A
P
P
P
A
P
P
P
A
P
P
A
A
A
P
P
P
P
P
A
P
P
P
P
P
P
A
A
P
P
P
P
P
P
P
A
P
P
P
P
P
P
P
P
P
A
P
P
P
P
P
P
P
P
P
P
P
P
A
P
P
P
P
P
A
P
P
P
P
P
P
P
P
P
P
P
P
P
A
A
P
A
P
P
P
P
P
P
P
A
P
P
P
P
P
P
P
P
P
P
P
P
P
P
P
P
P
P
A
P
A
A
P
P
A
P
P
P
P
P
A
P
P
A
A
A
P
P
P
P
P
P
P
P
A
P
A
P
P
P
P
P
P
P
P
A
P
P
P
P
P
A
P
P
P
P
P
P
P
P
P
A
P
P
P
P
P
A
P
P
P
P
P
P
P
P
P
P
P
P
P
P
P
P
P
P
P
P
P
A
P
A
P
P
P
A
P
P
P
A
P
A
A
P
P
A
P
P
P
A
P
P
P
A
P
P
P
P
P
P
P
P
A
P
P
P
P
P
P
P
P
P
P
A
P
P
P
P
P
P
P
P
A
P
P
P
P
P
P
P
A
P
P
A
A
A
P
P
A
A
A
A
P
P
P
P
P
P
P
P
P
P
P
A
P
P
P
A
P
A
P
P
P
P
A
A
A
P
P
P
P
P
A
P
P
P
P
P
P
P
P
P
P
A
A
P
P
P
P
P
P
P
P
P
A
P
P
A
P
P
P
P
P
P
P
P
P
P
P
P
P
P
P
P
P
A
P
P
P
P
P
P
A
P
P
P
P
P
P
P
P
P
P
P
P
P
P
A
P
P
A
A
P
P
P
P
P
P
P
P
P
P
P
P
P
P
A
A
P
P
P
P
P
P
P
A
P
P
P
A
P
P
P
P
P
P
P
P
A
P
P
P
P
P
P
P
P
P
A
P
A
P
P
P
P
P
P
P
P
P
A
P
P
P
P
P
P
P
P
P
P
P
A
P
P
A
A
P
P
P
P
A
P
A
A
P
P
P
P
A
A
P
P
P
A
A
A
A
A
P
P
A
A
P
P
A
P
P
P
P
A
P
P
P
P
P
P
A
A
A
P
P
A
P
P
P
P
A
A
P
P
P
P
P
A
P
P
A
A
A
A
P
P
P
P
P
P
P
P
P
P
P
P
P
P
P
P
P
P
P
P
P
P
A
P
P
P
P
A
P
P
P
P
A
P
P
P
P
A
P
A
P
P
P
P
A
A
P
P
P
P
P
P
P
P
P
P
P
P
P
P
P
P
P
P
P
P
P
P
P
A
P
P
P
P
P
A
A
A
P
P
P
P
A
P
P
P
P
A
P
A
P
P
P
P
A
P
P
P
P
P
P
P
P
P
P
A
A
P
P
P
P
P
A
P
A
P
P
P
P
P
P
P
A
A
P
P
P
P
P
P
P
P
P
P
A
P
P
P
P
A
P
P
P
P
P
P
P
P
P
P
P
P
A
P
P
A
A
P
P
P
P
A
P
P
P
P
P
A
P
A
P
P
P
P
P
A
P
P
P
A
P
P
P
P
P
P
P
P
P
P
P
A
P
P
P
P
P
P
P
P
A
P
P
A
P
A
P
P
P
P
P
P
A
A
P
P
A
P
P
P
P
P
P
P
P
P
P
P
P
P
P
P
P
P
P
P
P
P
P
P
P
A
A
P
P
P
A
P
P
P
P
A
A
P
P
A
P
P
P
P
A
P
A
A
A
P
P
P
A
P
P
P
P
A
P
P
P
P
P
P
P
A
P
P
P
P
A
A
P
P
P
P
P
P
P
P
P
A
A
P
P
P
P
P
A
P
P
P
P
P
P
A
P
A
A
A
A
A
A
A
A
P
P
P
P
A
P
P
P
P
P
P
P
P
P
P
P
P
P
P
P
P
P
P
P
A
P
P
A
A
P
P
A
P
P
A
P
P
A
P
P
A
P
A
P
P
P
A
P
P
A
P
P
P
P
P
P
P
P
P
P
P
P
P
P
P
A
A
A
P
P
P
A
P
P
A
A
P
P
A
P
P
P
P
P
P
P
A
P
P
P
P
P
P
P
P
P
P
P
P
P
P
P
P
P
P
P
P
A
P
P
P
P
P
P
A
A
P
P
P
P
P
P
P
P
P
P
P
P
P
P
A
A
P
P
P
P
P
P
P
P
A
P
P
P
P
P
P
P
P
P
P
P
A
P
P
P
P
P
P
P
P
P
P
P
P
P
P
P
P
P
P
P
P
P
P
P
P
P
P
A
A
A
P
P
P
P
A
P
P
P
P
P
P
P
P
P
A
P
P
P
P
P
P
P
P
P
P
P
P
P
A
P
P
P
P
P
P
P
P
A
P
P
P
P
P
P
P
P
P
P
P
P
P
P
P
P
P
P
P
P
A
P
A
P
P
P
P
A
P
P
P
P
P
P
P
P
P
P
P
P
A
P
A
A
P
A
P
P
A
P
A
P
P
P
A
A
P
P
P
P
P
P
P
P
P
A
P
P
A
A
A
P
P
P
P
P
P
A
A
A
P
P
P
P
P
A
P
P
A
P
P
P
P
P
P
P
P
P
P
P
A
P
P
P
P
A
P
P
P
P
P
P
P
P
P
P
P
P
P
P
P
P
A
P
P
P
P
A
A
P
P
A
A
A
P
P
P
P
P
P
P
P
P
P
A
A
P
A
P
P
P
P
A
P
P
P
A
P
P
P
P
P
P
A
P
P
P
P
P
P
P
P
P
P
P
P
P
P
P
P
P
P
P
A
A
A
P
P
A
P
P
P
P
P
P
P
P
P
P
P
P
P
P
P
P
P
P
P
P
P
P
P
A
P
A
A
P
A
P
A
P
P
P
P
P
P
P
P
P
P
P
P
P
P
P
P
P
A
A
P
P
P
P
P
P
P
P
P
A
P
P
P
P
A
P
A
P
P
P
P
A
P
P
P
P
P
P
P
A
P
P
P
P
P
P
A
P
P
P
P
P
P
P
P
P
P
P
P
P
A
P
P
A
P
P
P
P
P
P
P
P
P
P
P
P
P
P
P
A
A
P
P
P
P
P
P
P
P
P
P
A
P
P
A
P
A
P
P
A
P
P
P
P
P
P
A
A
A
A
A
P
P
P
P
P
A
P
P
P
P
A
P
P
A
A
P
P
A
A
P
P
P
P
P
A
P
P
P
P
P
A
P
P
P
P
P
P
P
P
P
P
P
P
A
P
P
P
A
P
P
P
P
P
P
P
P
P
P
P
P
A
P
P
P
P
P
P
P
A
A
P
P
P
A
P
A
P
P
P
A
P
P
A
A
P
P
P
P
P
P
P
P
P
P
P
P
P
P
A
P
P
P
P
P
P
P
P
P
P
P
P
P
P
P
A
P
A
P
P
P
P
P
P
A
A
P
P
P
A
A
P
P
P
A
A
P
P
P
P
P
P
A
P
P
P
A
A
P
P
A
P
P
P
P
P
P
P
P
P
P
P
P
P
P
P
A
A
A
P
P
P
P
P
P
A
A
A
A
P
P
A
A
A
P
P
A
A
P
P
P
P
P
P
P
A
P
P
P
A
P
P
P
P
A
P
P
P
P
P
P
P
P
P
P
P
P
P
P
P
P
A
P
A
A
P
P
A
P
P
P
P
P
P
P
P
A
P
A
P
A
A
P
P
P
P
P
A
P
P
P
P
P
P
P
P
P
P
P
P
P
P
A
P
P
A
P
P
P
P
P
P
A
P
P
P
P
P
P
P
P
P
P
P
A
P
P
P
P
P
P
P
A
P
P
A
P
P
P
P
P
P
P
P
P
A
P
P
P
A
P
P
P
P
A
P
P
P
P
A
P
A
A
P
P
P
A
A
A
P
P
P
P
P
P
P
P
P
P
P
P
P
P
P
P
P
A
P
P
P
P
A
A
P
P
P
A
A
P
P
A
A
A
A
P
P
P
A
P
P
P
P
P
P
P
P
A
P
P
P
P
P
P
P
P
A
P
P
P
P
P
A
P
P
P
P
P
P
P
P
P
P
P
P
A
A
P
P
P
P
A
P
A
A
P
P
A
A
P
A
P
P
P
P
P
P
P
P
P
P
P
P
P
P
A
P
P
P
P
P
P
A
P
P
P
P
P
P
P
P
P
A
P
P
P
P
P
A
A
A
P
P
P
A
A
A
P
P
A
P
P
A
P
P
A
P
P
P
P
P
P
P
P
A
P
P
P
P
P
P
P
P
A
P
P
P
P
P
P
P
A
A
A
P
P
A
P
P
P
P
P
P
P
P
P
A
P
P
A
A
P
P
P
P
P
P
A
P
P
P
P
A
P
P
P
A
A
P
P
P
A
P
P
P
P
P
P
P
P
P
P
P
P
P
P
A
P
P
P
A
P
P
P
P
P
P
A
A
P
P
P
P
A
P
P
P
P
P
A
P
P
A
A
P
P
A
P
A
P
P
P
P
P
P
P
P
A
A
P
A
P
P
P
P
P
P
P
P
P
P
P
P
P
A
P
A
P
P
P
P
P
P
P
P
P
P
A
A
A
P
A
A
P
A
P
P
P
P
P
P
P
A
P
P
P
A
A
A
P
A
P
P
A
P
P
P
A
P
P
P
P
P
P
P
P
P
P
P
P
P
A
P
P
A
P
P
A
P
P
P
P
P
P
P
P
P
A
A
A
A
P
P
P
P
P
P
P
A
P
P
A
A
A
A
A
A
A
P
P
P
P
P
P
P
P
P
P
P
P
P
P
A
P
A
P
P
P
P
A
P
P
A
P
P
P
P
P
A
A
P
P
P
P
P
P
P
P
P
A
P
A
P
P
P
A
A
P
P
P
P
P
P
P
P
P
P
P
P
P
P
P
P
A
P
P
P
P
P
P
P
A
A
P
P
P
P
P
P
P
P
P
P
P
P
P
P
P
P
P
P
A
P
P
P
P
P
P
P
A
A
P
P
P
P
A
P
A
P
P
A
A
P
P
P
P
P
A
P
P
P
A
P
A
P
P
P
P
P
P
A
P
P
P
A
P
A
P
P
P
A
P
A
P
P
P
P
A
P
P
P
P
P
P
P
A
P
P
P
A
P
A
A
A
P
P
A
P
P
P
P
P
P
P
P
P
A
P
A
P
P
P
P
P
P
A
P
A
P
P
P
P
A
P
P
A
P
A
P
A
P
P
A
A
A
A
A
P
P
P
P
A
P
A
P
A
P
P
A
P
P
P
P
P
A
P
P
P
P
P
A
P
P
A
A
P
P
P
P
P
P
A
P
P
P
P
P
P
P
A
P
P
P
P
P
P
P
P
P
P
A
P
P
P
P
A
P
P
A
A
A
P
P
P
P
A
P
P
P
P
P
P
P
P
P
P
A
P
P
P
P
P
P
P
P
A
P
P
P
P
A
P
P
P
A
P
P
P
P
P
P
P
A
P
A
P
P
P
P
P
P
A
P
P
P
P
P
P
P
P
A
P
A
P
A
A
A
P
P
P
P
P
P
P
P
P
P
P
P
P
P
P
A
P
P
P
P
P
A
A
A
A
P
P
P
P
A
A
A
A
P
A
A
P
A
P
A
P
P
P
P
P
P
P
A
P
P
P
A
P
P
P
P
P
A
P
P
P
P
P
A
A
A
P
P
A
A
A
P
A
A
A
P
P
P
P
P
P
A
A
P
P
P
P
P
P
P
A
A
P
P
P
P
P
P
A
A
P
P
P
P
P
P
A
P
P
P
P
P
P
P
A
P
A
P
P
P
P
P
A
P
A
P
P
P
P
P
P
P
P
P
P
P
P
P
P
P
P
P
P
P
P
P
A
A
A
P
P
A
P
P
P
P
A
A
A
A
P
P
P
P
P
P
P
P
P
A
P
P
A
P
P
P
A
P
P
P
P
P
P
P
P
A
A
A
A
P
P
P
A
A
A
A
P
P
P
P
P
P
P
P
P
P
P
P
A
P
P
P
P
P
P
P
P
P
P
P
P
P
A
P
P
P
A
A
P
P
A
P
A
P
P
P
P
A
P
P
P
P
P
P
A
A
P
P
P
P
P
P
A
A
A
A
A
A
P
P
P
P
P
P
P
P
P
P
P
P
A
A
A
P
P
P
P
P
P
A
P
P
P
P
P
P
P
P
A
P
A
P
P
P
P
P
P
A
P
P
P
A
A
P
A
A
P
P
P
P
P
P
A
P
P
P
P
P
A
P
A
A
P
P
P
P
P
P
A
P
P
A
P
P
P
A
A
A
P
P
P
A
A
A
A
P
P
P
P
A
P
P
P
P
P
P
P
P
P
P
P
A
P
A
P
P
A
A
A
P
P
P
P
P
A
A
P
P
P
P
P
A
P
P
P
P
P
P
A
P
P
A
A
A
P
P
P
P
P
P
P
P
P
P
P
P
P
P
A
P
P
P
P
P
P
P
A
A
P
P
P
A
P
P
A
P
P
P
A
A
A
A
A
A
P
P
P
P
P
P
P
A
P
A
A
P
A
P
P
P
P
A
P
P
P
P
A
P
P
P
P
P
P
P
P
P
A
P
P
P
P
P
P
P
P
P
P
P
P
A
A
A
P
P
P
P
A
A
P
P
P
P
P
P
A
A
A
P
P
P
A
P
P
A
A
A
P
P
P
P
P
A
P
A
P
P
P
P
P
P
A
A
A
A
A
A
P
P
P
P
P
P
P
A
P
P
A
P
P
P
P
P
P
P
P
P
A
A
A
P
P
P
P
A
P
P
P
P
P
P
P
P
P
P
P
P
P
P
P
P
P
P
P
P
P
A
A
A
A
P
P
A
A
P
A
P
P
P
A
A
A
P
A
P
P
P
A
P
P
A
P
A
P
A
P
P
P
P
A
A
P
A
P
P
P
P
P
P
P
P
A
P
P
A
P
P
A
A
A
A
P
P
P
P
P
P
P
P
P
A
P
P
P
P
P
P
P
P
P
P
P
P
P
A
P
P
P
P
P
P
P
P
P
P
P
P
A
P
A
A
P
P
P
P
P
P
P
P
P
A
P
P
P
A
P
A
P
A
P
P
P
P
P
P
P
P
P
P
A
P
P
P
P
P
P
A
P
P
P
P
A
A
A
P
P
P
P
P
P
P
P
P
A
P
P
P
P
A
P
P
P
P
P
P
P
A
P
P
P
A
P
P
A
A
P
P
P
A
A
A
P
P
A
P
P
P
P
P
P
P
A
P
A
P
A
A
P
P
P
P
P
P
P
P
P
P
P
P
A
A
A
P
A
A
P
A
A
P
P
P
A
P
P
P
A
P
P
A
P
P
P
P
P
P
P
A
P
P
A
A
A
P
P
P
P
P
P
A
P
P
P
A
A
A
P
P
P
A
P
P
P
P
P
P
P
P
P
P
P
P
P
P
A
P
P
P
P
P
P
A
P
P
P
P
P
A
A
P
P
P
A
P
P
P
P
A
A
A
P
P
P
P
A
P
P
P
P
P
P
A
P
P
P
P
P
P
A
A
P
A
A
P
P
P
P
P
A
P
P
P
P
A
A
A
A
P
P
P
P
A
P
P
P
P
P
P
P
P
P
A
A
P
P
P
P
P
P
P
P
A
A
P
A
P
A
A
A
P
P
P
A
A
A
A
A
P
P
P
A
A
A
A
A
A
A
A
P
A
A
P
P
P
P
A
A
A
A
A
P
P
P
P
P
A
P
P
P
A
P
P
A
P
P
P
P
A
P
P
P
P
A
A
P
P
P
P
P
P
A
A
A
A
P
P
P
A
A
P
P
P
P
P
A
P
A
P
A
A
P
A
A
A
A
A
P
P
P
P
P
P
P
P
A
P
P
A
A
A
P
P
P
P
A
P
P
P
P
P
P
A
P
P
P
A
P
P
P
P
P
A
P
P
P
P
P
P
P
A
A
P
P
P
P
P
P
A
P
P
P
P
P
P
A
A
A
A
A
P
A
P
A
A
A
P
P
A
A
A
P
P
P
A
P
P
A
P
A
P
A
P
P
P
P
P
A
A
A
P
P
P
P
P
P
P
A
P
P
P
A
P
P
A
P
P
P
A
P
A
A
A
A
P
P
P
A
P
P
P
A
P
P
P
A
P
P
P
P
P
P
A
P
P
P
P
P
A
P
A
A
P
A
P
P
P
P
P
P
P
A
A
P
A
P
P
P
A
P
P
P
A
A
P
A
P
P
P
P
P
A
P
A
P
P
P
P
P
P
A
A
P
P
P
P
P
P
P
P
P
P
P
P
P
P
P
P
P
P
A
A
A
P
P
A
A
A
P
A
P
P
A
P
P
A
P
P
P
P
P
P
P
P
P
P
P
A
A
A
A
A
P
P
P
A
A
A
P
A
P
P
P
A
P
A
P
A
P
P
A
P
P
P
P
P
A
P
A
P
P
P
P
A
P
P
P
P
P
A
P
A
P
P
A
P
P
P
P
P
A
P
P
P
P
A
A
P
P
P
A
A
P
P
A
A
P
P
A
P
P
P
A
A
P
P
A
P
P
P
P
A
P
P
P
P
P
A
P
P
P
P
P
P
P
P
P
P
P
A
P
P
P
P
P
P
P
P
P
P
A
A
A
A
A
A
A
A
A
P
P
P
P
P
P
P
A
P
P
P
P
P
A
P
P
P
P
P
P
P
P
P
P
P
A
P
P
P
P
P
P
P
P
P
P
P
P
P
P
P
A
A
A
P
A
A
A
A
P
P
P
P
A
A
P
A
P
A
A
A
P
P
A
P
P
P
P
P
P
P
P
P
P
P
P
P
P
P
P
P
P
P
P
P
P
P
P
P
P
P
P
P
P
P
P
P
P
P
A
P
P
P
A
A
P
A
P
P
P
A
A
P
P
A
P
P
A
A
P
P
A
P
P
P
P
P
A
P
P
A
A
A
A
P
A
A
P
A
P
P
P
A
A
P
P
P
P
A
A
P
A
P
A
P
A
P
P
P
A
A
P
P
P
P
A
A
P
A
P
P
A
P
P
P
A
P
P
P
P
P
A
P
P
A
A
A
P
P
A
P
P
A
P
P
A
P
A
P
A
P
A
P
P
P
A
A
P
P
P
P
A
P
P
A
A
P
P
A
P
P
P
P
A
P
P
P
P
P
A
P
A
P
P
A
P
P
P
P
A
P
A
P
A
P
P
A
A
P
P
P
P
P
P
P
P
P
P
A
P
A
P
P
P
A
A
A
P
P
P
P
A
P
P
A
A
P
P
P
A
P
P
P
P
P
A
A
P
P
P
P
P
A
P
A
P
P
A
A
P
P
A
A
P
P
P
P
A
P
P
P
P
P
A
A
A
P
A
P
P
P
A
P
P
P
A
P
P
P
P
A
A
P
P
P
P
P
A
P
A
P
P
A
A
P
P
A
P
P
A
P
A
P
P
P
A
P
P
P
A
P
P
P
P
P
A
A
A
P
P
P
P
P
P
P
P
P
P
P
P
P
P
P
P
P
P
P
P
P
A
A
P
A
A
P
P
P
P
P
A
A
A
P
A
P
P
P
P
P
P
P
P
P
A
P
P
A
P
A
P
P
P
A
A
A
P
P
A
P
P
A
P
P
P
P
P
P
P
P
P
P
A
A
A
P
P
A
A
P
P
P
P
A
P
A
A
P
P
P
P
P
P
A
A
A
P
P
A
A
P
P
P
A
P
P
P
P
P
P
P
P
A
A
A
P
P
P
P
A
A
A
A
P
P
P
P
A
A
P
A
A
A
P
P
P
A
P
P
P
P
A
A
A
A
P
P
P
P
P
A
P
P
P
P
P
P
A
P
P
P
P
A
A
A
P
A
P
A
P
A
A
P
P
P
P
P
A
A
A
A
P
P
P
P
P
P
A
A
P
A
A
P
A
P
P
P
P
P
P
P
P
P
P
P
A
P
A
P
P
P
P
A
A
P
P
A
P
P
P
A
A
A
A
P
A
P
P
A
A
P
P
A
P
P
A
A
A
P
P
A
P
P
P
A
P
P
P
P
P
P
A
A
P
P
A
A
A
P
P
P
A
P
P
A
P
A
A
P
P
P
P
P
A
A
P
A
A
P
A
P
A
A
P
P
P
A
P
A
A
A
A
P
P
P
P
A
P
A
A
P
P
A
A
P
P
P
A
P
P
P
P
A
A
A
A
A
P
P
A
A
A
P
P
P
A
A
P
P
P
A
A
P
P
P
A
P
P
P
P
P
A
A
A
A
A
A
A
A
A
P
P
P
P
A
A
A
A
P
P
P
A
A
P
A
A
A
P
P
A
P
P
P
A
A
P
P
P
A
A
P
P
P
P
P
P
P
A
A
A
P
P
A
P
P
P
P
P
A
A
A
A
A
P
A
P
P
A
A
P
P
P
P
A
P
P
P
P
P
A
A
A
A
A
P
A
A
A
A
P
A
P
A
P
P
A
A
P
P
P
P
P
A
P
A
A
A
A
A
P
P
A
P
A
P
P
A
A
A
A
P
P
P
A
P
P
P
P
P
A
P
A
A
P
A
A
P
A
P
P
P
P
A
A
P
P
P
A
A
A
A
A
P
P
P
A
P
P
P
A
A
P
A
A
A
P
P
A
P
A
P
P
P
P
P
P
P
P
A
P
A
A
P
A
P
P
P
P
P
P
P
A
A
A
A
A
A
A
P
P
A
P
A
P
P
A
A
A
A
A
P
P
A
P
A
P
P
A
P
P
P
P
P
P
P
P
A
A
P
P
A
P
P
A
A
P
P
P
P
P
A
A
A
A
A
A
A
P
P
P
P
P
P
A
A
P
P
P
A
P
A
P
P
P
A
A
P
P
P
P
A
P
P
A
A
A
P
A
P
P
P
A
P
P
A
P
A
P
A
P
P
P
P
P
P
P
A
A
P
A
P
A
P
P
A
A
A
P
P
P
P
A
P
P
A
A
A
A
P
A
A
A
P
A
A
A
A
P
A
P
P
A
P
P
P
A
P
P
P
A
P
A
P
P
P
P
A
P
A
P
A
A
A
P
A
P
P
A
P
P
A
A
P
P
P
A
A
P
A
P
A
P
P
A
A
A
A
A
P
P
P
P
P
P
P
A
P
A
P
P
P
P
A
A
P
P
A
P
P
A
A
A
A
A
A
P
A
P
P
A
P
P
P
P
P
P
A
A
P
P
A
A
P
P
P
A
A
A
P
A
P
P
A
A
P
P
P
P
P
A
A
P
A
P
P
P
P
P
A
A
P
P
P
A
A
A
A
A
A
P
A
P
A
A
P
P
A
A
A
P
A
A
A
A
A
A
P
P
P
A
P
P
A
P
P
P
P
A
P
P
P
P
A
P
P
P
A
A
P
A
A
P
P
A
P
A
P
A
P
A
P
P
P
P
P
A
A
A
A
A
P
P
P
P
P
P
P
A
P
A
P
P
A
A
A
P
A
P
A
P
A
A
A
A
A
A
P
P
P
P
P
P
P
P
A
A
P
P
A
P
P
P
A
A
A
A
A
P
A
A
P
A
P
P
A
A
P
P
P
P
P
P
P
P
P
A
A
P
P
A
A
A
P
P
P
P
P
P
A
P
A
P
P
P
P
P
P
P
P
A
P
A
A
A
A
A
A
P
P
P
A
P
A
P
A
P
A
A
P
P
P
P
P
A
P
P
A
A
P
A
P
P
P
A
P
P
P
A
A
A
A
P
P
P
P
P
A
P
A
A
P
P
P
A
A
A
P
P
A
P
P
A
P
P
P
A
A
A
A
P
P
A
A
A
P
A
P
P
P
P
A
P
A
P
P
A
A
A
A
P
A
P
P
P
P
P
P
P
A
A
P
A
P
P
P
P
P
A
A
A
A
A
P
P
A
A
A
P
P
A
P
P
P
P
P
A
P
P
P
A
A
A
A
A
A
P
A
A
A
P
P
A
P
P
P
P
A
A
P
P
A
P
P
P
P
A
P
A
A
A
P
A
P
A
A
A
P
P
A
A
P
P
P
P
P
A
A
P
P
P
P
P
P
A
P
P
P
A
P
A
A
A
P
P
A
A
A
A
P
P
A
P
A
A
A
P
P
P
A
P
A
A
P
A
A
A
A
A
P
A
P
P
A
P
A
P
P
P
P
A
A
A
A
A
P
P
P
P
A
P
P
A
A
A
A
P
P
P
P
P
P
P
A
P
P
P
A
A
P
A
A
A
A
A
A
P
P
A
A
P
A
P
A
A
A
A
A
A
A
A
P
P
P
P
A
P
A
A
A
A
A
A
A
P
P
P
P
P
A
A
A
P
P
P
P
P
P
A
A
A
A
A
A
A
A
P
P
A
P
P
A
A
A
A
P
A
P
A
P
P
P
A
P
A
P
P
P
P
A
P
A
P
P
P
P
P
P
P
A
A
A
A
P
A
A
P
P
P
P
A
P
A
A
A
P
P
A
P
P
P
A
A
A
P
P
A
P
A
A
A
A
A
P
A
A
P
P
P
A
A
P
P
A
P
P
A
A
A
A
A
A
P
P
A
P
P
A
P
P
A
A
A
P
A
P
P
P
P
P
P
P
A
A
A
P
A
A
P
P
P
A
P
A
A
P
A
P
P
A
A
P
P
P
P
P
A
A
A
A
A
P
P
P
A
A
P
P
A
P
P
A
A
P
A
A
P
A
P
A
P
A
P
A
A
A
P
A
P
P
A
P
A
A
P
P
P
A
A
A
A
P
P
P
P
P
P
A
P
A
A
A
A
P
A
P
P
A
P
A
P
A
A
P
P
P
P
A
A
A
A
A
A
P
P
A
A
A
P
P
A
A
P
A
P
P
P
A
A
A
A
P
P
P
P
A
A
A
A
A
A
P
A
A
P
A
A
A
A
P
P
A
A
P
A
A
A
A
P
P
A
A
P
A
A
A
A
A
P
A
P
P
A
P
P
A
A
A
A
P
P
P
A
A
A
A
A
A
A
A
P
P
A
A
A
P
P
A
A
P
P
P
A
A
P
P
A
P
P
A
A
P
A
P
P
P
A
A
A
P
P
P
P
A
P
A
P
P
P
A
A
P
P
P
P
A
P
A
A
A
A
A
P
A
A
A
P
P
A
P
P
A
P
A
A
A
A
A
P
P
A
P
A
A
A
P
A
A
A
A
A
A
A
A
A
A
A
P
A
P
P
A
A
A
A
P
A
A
A
P
A
A
P
P
A
A
P
A
A
P
A
A
A
P
A
A
A
P
A
A
P
A
A
A
P
P
A
P
A
A
A
A
P
A
A
A
A
A
A
A
A
A
A
A
A
A
A
P
P
A
P
P
A
A
P
P
A
A
A
A
P
A
P
A
A
A
A
A
A
A
P
A
A
P
A
A
A
P
P
A
P
P
P
P
A
P
P
P
A
A
A
A
A
A
A
P
P
P
P
A
P
P
P
A
A
A
P
P
P
A
A
A
A
P
A
A
A
A
A
A
A
P
A
A
A
A
A
P
P
P
P
P
A
P
A
A
A
P
A
P
A
A
A
P
P
A
A
A
P
A
P
P
A
P
A
P
P
A
A
A
A
A
P
A
A
A
P
A
A
A
A
P
P
A
P
A
A
A
A
A
P
A
P
A
A
P
P
A
A
A
A
A
A
P
P
A
A
A
A
A
A
A
A
A
A
A
A
P
A
A
P
P
A
A
A
A
P
A
A
A
A
P
P
P
P
A
A
A
P
P
A
A
A
A
P
P
A
A
P
P
A
A
A
P
P
P
A
A
A
P
P
A
P
A
P
A
A
P
P
P
P
P
A
A
P
P
P
P
A
A
A
P
P
A
A
A
P
P
A
A
P
A
A
A
P
A
P
A
A
P
A
A
A
A
A
P
A
A
A
A
P
A
A
P
P
A
A
P
P
P
A
P
P
P
A
A
P
P
A
A
A
A
P
A
P
A
A
A
P
P
P
P
P
P
P
A
P
A
A
P
A
A
P
A
A
A
A
A
A
A
A
A
A
P
A
A
A
P
P
P
A
A
P
A
A
P
P
P
P
A
P
A
P
A
A
A
P
P
A
A
A
A
A
P
A
P
P
P
A
P
A
A
A
A
A
A
A
A
A
A
A
A
A
A
A
A
P
P
P
A
P
P
P
A
A
P
A
P
A
P
P
A
A
P
A
A
A
A
A
P
A
P
A
A
A
A
A
P
P
A
A
P
P
A
A
A
A
A
A
A
A
P
A
A
A
A
A
P
P
A
A
P
P
P
P
A
A
A
A
A
A
P
P
A
P
P
P
P
A
P
A
A
P
P
A
A
A
A
A
A
A
A
A
A
A
A
A
P
A
A
P
P
A
A
A
A
A
A
A
P
A
A
A
A
A
A
A
P
A
A
A
P
A
P
A
A
A
A
A
A
A
A
A
A
A
A
A
A
A
A
A
P
P
A
P
P
P
A
P
A
A
A
A
A
A
A
P
P
P
A
A
P
A
P
A
P
P
A
P
P
A
A
A
A
A
P
P
A
A
A
A
A
A
A
P
A
P
A
A
P
A
A
P
P
A
P
A
A
A
A
A
A
A
A
P
A
A
A
A
P
A
A
A
A
A
P
A
P
P
A
P
A
P
A
P
A
A
A
P
A
P
P
P
A
A
A
A
P
A
A
A
A
A
A
A
A
P
A
A
A
P
P
A
A
A
A
P
A
P
A
A
P
A
A
P
A
A
A
A
A
A
A
A
A
A
P
A
A
P
A
P
A
A
A
A
A
P
P
P
P
P
P
A
A
A
A
A
A
P
A
A
A
A
A
A
A
A
A
A
A
A
P
P
P
P
A
A
A
A
A
A
A
A
A
A
A
A
A
A
A
A
A
P
A
A
P
A
A
P
A
A
A
A
A
A
A
P
A
A
A
A
A
A
A
P
A
A
A
A
A
P
A
A
A
A
A
A
A
A
A
A
P
A
A
A
A
A
A
A
A
P
A
P
A
A
A
A
A
A
A
P
P
A
A
A
P
P
A
A
A
A
A
A
A
A
A
A
P
A
A
A
P
A
A
A
A
A
P
A
P
A
A
A
A
A
A
A
A
A
A
A
P
P
A
A
A
A
A
A
A
P
A
A
P
P
A
A
A
A
P
A
P
A
P
A
A
A
P
A
A
P
P
P
A
P
A
P
P
A
A
P
A
A
A
P
P
P
A
A
A
A
A
A
A
A
A
A
A
A
A
A
A
A
A
A
A
A
A
A
A
A
A
A
A
A
A
A
A
A
A
A
A
A
A
A
A
A
A
A
A
P
A
A
A
A
A
P
A
A
A
P
A
A
A
A
A
A
P
A
A
P
A
A
A
A
A
P
A
A
A
A
A
A
A
A
P
P
A
A
P
A
A
A
A
A
A
A
A
A
P
P
A
A
A
A
A
A
A
A
A
A
A
A
A
A
P
P
A
A
P
A
A
A
A
A
A
P
A
A
A
A
A
A
A
A
P
A
A
A
A
A
A
A
A
A
P
A
A
A
P
A
A
A
A
A
A
P
A
A
A
A
A
A
A
A
A
A
A
A
A
A
A
A
A
A
A
A
A
A
A
A
A
A
A
A
A
A
A
A
A
A
A
A
A
A
A
A
A
P
P
A
A
A
A
P
A
A
A
A
A
A
A
A
A
A
A
A
A
A
A
A
A
A
A
A
A
P
A
A
A
A
A
A
A
A
A
A
A
A
A
A
P
A
A
P
A
A
A
A
A
A
A
A
A
A
A
A
A
A
A
A
A
A
A
P
A
A
A
A
A
A
A
A
A
A
A
A
A
A
A
A
A
A
A
A
A
A
P
A
A
A
A
P
A
A
A
A
A
A
A
A
P
A
A
A
A
A
A
A
A
A
A
A
A
A
A
A
A
A
P
A
A
A
P
A
A
A
A
P
A
A
A
A
A
A
A
A
A
A
A
A
A
A
A
A
A
A
A
A
A
A
A
A
A
A
A
P
A
A
A
A
A
A
A
A
A
A
A
P
A
A
A
A
A
A
P
A
A
A
P
A
A
A
A
A
A
A
A
A
A
A
A
A
A
A
A
A
A
A
A
A
A
A
A
A
A
A
A
A
A
A
A
A
A
A
A
A
A
A
A
A
A
A
A
A
A
A
A
A
A
A
A
A
P
A
A
A
A
A
A
A
A
A
A
A
A
P
P
P
A
A
A
A
A
A
A
A
A
A
A
A
P
A
A
A
A
A
A
A
A
A
A
A
A
A
A
A
A
A
A
A
A
A
A
A
A
A
A
A
A
A
A
A
A
A
A
A
A
A
A
A
A
A
A
A
P
A
A
A
A
A
A
A
A
A
A
A
A
A
A
A
A
A
A
A
A
A
A
A
A
A
A
A
A
A
P
A
A
A
A
A
A
A
A
A
A
A
A
A
A
A
A
A
A
A
A
A
A
A
A
A
A
A
A
A
A
A
A
A
A
A
A
A
A
A
A
A
A
A
A
A
A
A
A
A
A
A
A
A
A
A
A
A
A
A
A
A
A
A
A
A
A
A
A
A
A
A
A
A
A
A
P
A
A
A
A
A
A
A
A
A
A
A
A
A
A
A
A
A
A
A
A
A
A
P
A
A
A
A
A
A
A
A
A
A
A
A
A
A
A
A
A
A
A
A
A
A
A
A
A
A
A
A
A
A
A
A
A
A
A
A
A
A
A
A
A
A
A
A
A
A
A
A
A
A
A
A
A
A
A
A
A
A
A
A
A
A
A
A
A
A
A
A
A
P
A
A
A
A
A
A
A
A
A
A
A
A
A
A
A
A
A
A
A
A
A
A
A
A
A
A
A
A
A
A
A
A
A
A
A
A
A
A
A
A
A
A
A
A
A
A
A
A
A
A
A
A
A
A
A
A
A
A
A
A
A
A
A
A
A
A
A
P
A
A
A
A
A
A
A
A
A
A
A
A
A
A
A
A
A
A
A
A
A
A
A
A
A
A
A
A
A
A
A
A
A
A
A
A
A
A
A
A
A
A
A
A
A
A
A
A
A
A
A
A
A
A
A
A
A
A
A
P
P
A
A
A
A
A
A
A
A
A
A
A
A
A
A
A
A
A
A
A
A
A
A
A
A
A
A
P
A
A
A
A
A
A
A
A
A
A
A
A
A
A
A
A
A
A
A
A
A
A
A
A
A
A
A
A
A
A
A
A
A
A
A
A
A
A
A
A
A
A
A
A
A
A
A
A
A
A
A
A
A
A
A
A
A
A
A
A
A
A
A
A
A
A
A
A
A
A
A
A
A
A
A
A
A
A
A
A
A
A
A
A
A
A
A
A
A
P
A
A
A
A
A
A
A
A
A
A
A
A
A
A
A
A
A
A
A
A
A
A
A
A
A
A
A
A
A
A
A
A
A
A
A
A
A
A
A
A
A
A
A
A
A
A
A
A
A
A
A
A
A
A
A
A
A
A
A
A
A
A
A
A
A
A
A
A
A
A
A
A
A
A
A
A
A
A
A
A
A
A
A
A
A
A
A
A
A
A
A
A
A
A
A
A
A
A
A
A
A
A
A
A
A
A
A
A
A
A
A
A
A
A
A
A
A
A
A
A
A
A
A
A
A
A
A
A
A
A
A
A
A
A
A
A
A
A
A
A
A
A
A
A
A
A
A
A
A
A
A
A
A
A
A
A
A
A
A
A
A
A
A
A
A
A
A
A
A
A
A
A
A
A
A
A
A
A
A
A
A
A
A
A
A
A
A
A
A
A
A
A
A
A
A
A
A
A
A
A
A
A
A
A
A
A
A
A
A
A
A
A
A
A
A
A
A
A
A
A
A
A
A
A
A
A
A
A
A
A
A
A
A
A
A
A
A
A
A
A
A
A
A
A
A
A
A
A
A
A
A
A
A
A
A
A
A
A
A
A
A
A
A
A
A
A
A
A
A
A
A
A
A
A
A
A
A
A
A
A
A
A
A
A
A
A
A
A
A
A
A
A
A
A
A
A
A
A
A
A
A
A
A
A
A
A
A
A
A
A
A
A
A
A
A
A
A
A
A
A
A
A
A
A
A
A
A
A
A
A
A
A
A
A
A
A
A
A
A
A
A
A
A
A
A
A
A
A
A
A
A
A
A
A
A
A
A
A
A
A
A
A
A
A
A
A
A
A
A
A
A
A
A
A
A
A
A
A
A
A
A
A
A
A
A
A
A
A
A
A
A
A
A
A
A
A
A
A
A
A
A
A
A
A
A
A
A
A
A
A
A
A
A
A
A
A
A
A
A
A
A
A
A
A
A
A
A
A
A
A
A
A
A
A
A
A
A
A
A
A
A
A
A
A
A
A
A
A
A
A
A
A
A
A
A
A
A
A
A
A
A
A
A
A
A
A
A
A
A
A
A
A
A
A
A
A
A
A
A
A
A
A
A
A
A
A
A
A
A
A
A
A
A
A
A
A
A
A
A
A
A
A
A
A
A
A
A
A
A
A
A
A
A
A
A
A
A
A
A
A
A
A
A
A
A
A
A
A
A
A
A
A
A
A
A
A
A
A
A
A
A
A
A
A
A
A
A
A
A
A
A
A
A
A
A
A
A
A
A
A
A
A
A
A
A
A
A
A
A
A
A
A
A
A
A
A
A
A
A
A
A
A
A
A
A
A
A
A
A
A
A
A
A
A
A
A
A
A
A
A
A
A
A
A
A
A
A
A
A
A
A
A
A
A
A
A
A
A
A
A
A
A
A
A
A
A
A
A
A
A
A
A
A
A
A
A
A
A
A
A
A
A
A
A
A
A
A
A
A
A
A
A
A
A
A
A
A
A
A
A
A
A
A
A
A
A
A
A
A
A
A
A
A
A
A
A
A
A
A
A
A
A
A
A
A
A
A
A
A
A
A
A
A
A
A
A
A
A
A
A
A
A
A
A
A
A
A
A
A
A
A
A
A
A
A
A
A
A
A
A
A
A
A
A
A
A
A
A
A
A
A
A
A
A
A
A
A
A
A
A
A
A
A
A
A
A
A
A
A
A
A
A
A
A
A
A
A
A
A
A
A
A
A
A
A
A
A
A
A
A
A
A
A
A
A
A
A
A
A
A
A
