# Supplementary material for: Identification of Therapeutic Targets for Medulloblastoma by Tissue-Specific Genome-Scale Metabolic Model
Source: Molecules. 2023 Jan 12;28(2):779. doi: 10.3390/molecules28020779 (PMC9864031; doi:10.3390/molecules28020779)
Supplement: Supplementary file 1 [file molecules-28-00779-s001.zip › Supplementary Material 4/GSE62600/EIDGSE62600.txt]

0
0
0
0
0
0
0
0
0
0
0
0
0
0
0
0
0
0
0
0
0
0
0
0
6772
6772
6772
6772
0
0
0
2597
2597
2597
60
60
60
0
0
0
60
0
0
0
0
0
0
0
0
0
0
0
0
0
0
0
0
0
0
0
0
0
0
0
0
0
0
0
10594
826
11224
6158; 102465483
1982
8664
11315
6727
2665
2665
6135
377
6144; 26771; 619499; 100131205
6152
3183
4735
3178; 664709
6233
6207; 85388; 100508408
2197
23435
1072
6141
8665
6193
6155
6164
4677
56910
6143
5250
6205; 84546
6133
1655; 100616387; 100616408
6128
23399
4736
11335
6139; 26790; 26791; 497661; 100124516; 100526842
5690
10657
7919; 692199; 100532737
51493
2079
8683; 283459
23
1603
7528
10899
11143
7705
9092
3608
9552
8882
6881
10438
4841
23020; 101929240
387
10921
6229
6156
4869
3326
375; 100500810
3550
8724
821
9733
27013
10285
4670
3184
9045
2987
79036
4946
533
3735
3020; 3021; 440926
6194
6201
23326
10944
6923
1327
10959
6136; 65065
6124; 595097; 595098; 595099; 595100
2339
6230
6167
3094
1938
6204
8992
3190
51433
6189; 8944
780; 100616237
5982
3310
7849
2978
7318; 100847079
7067
11099
6352
1571
2049
2101
1548
2621
4323
8717
2342; 100529261
8717
441263
572
8192
4134
100133941
7067; 9572
0
54555
23307
3273
91289
2000
29984
3508
10634
5170; 101060747
8220; 23617
10495
9684
9683
8548
9673
9469
9667
10634
6362
3714
23625
2145
8189
81544
5533
5533
4881
5817
1477
4641
10554
10555
29894; 100126351; 100302196; 102466749
51663
4647
3669
27341
2810
2810
2110
8484
6915
6915
9399
5195
4744
1762
25771
10298
4134
889
9400
5939
116985
1043
22993
7469; 100126332
9894
23241
6253
835
4626
9230
11277; 84126
4040
784
23395
816
23510
23381
23263
27134
958
203069
8861
26229
3191
10906
9513
2801
5598
6448
6405
2975
6015
6453
2760
7067
4033
8517
8859
25900
9820
9905
23464
1952
9814
26005
8623
8623
127544
1497
23201
23764
89870
5187; 102465532
4285
23357
23354
4598
4534
7264
527
6439
4681; 100532736
832
1401
5549
23645
11049
23779; 553158
10578
5467
55589
3700
662
9786
7692
6901
9647
9902
54535
54535
9063
8175
8630
27241
27241
23349
84986
7701
0
23523
5892
4034; 100316904
54629
23094
26152
8629
1301
23503
5550
41
29780
29780
2057
1760
1839
60343
1186
9938
1797
9700
10384
25865
10636
9026
8567
156
23166
933
23129
6440
23549
1874
55611; 101927673
10847; 100862671
23506
9580
7454
360
360
65125
8115
3553
4862
4862
1540
2057
2057
23309
7001
3263
10591
6305
57104
374655
10675
375449
1951
4059
323
25970
6418; 646817
2580
55794
56848
3170
8045
6793
5252
9416
254531
1822
11099
6909
2767
7593
23033
29781
2328
2701
23038
7089
23770
7004
79095
26048
53615
10801
57147
23135
23135
55565
5266
8315
734
26051
23328
6794
9620
219699
27315
2767
2931
5526
6376
54535
32
408
10025
56834
54929
150726; 101927826
84934
26276
90956
26205
55135
79676
92579
644096
6614
54662
85360
23462
80183
54531
57406
30846
79903
26088
64785
253980
78994
54985
79567
55101
64788
7268; 100527960
90864
51271
124583
54910
54552
55615
79034
54920
51531
11178
25861
22859
7776
93643
54455
10826
10826
55652
112869
79155
30827
408
83937
23410
32
11108
9409
7942
26088
54976
339229
55311
196743
25837
55650
400451
9442
54961
55049
0
389677
58525
84065
51409
53838
92335
50509
79959
1296
55626
115708
85352
59307
89853
79701
11285
5683; 79020
55337
29916
80789
57610
27147
89781
5316
63892
83637
57787
85377
54480
57572
93210
79591
63916
91300
57048; 100529211
51092
55238
83696
57599
26119
64834; 102466723
92595
1856
54923; 84619
64080
57419
205564
51063
373863
55223
54512
65987; 100532726
54862
8996
114112; 645840
55589
376267
51540
9683
60672
1719
51147
196403
196403
51400
84861
101410538
51619
57473
10107
79744
55701
51619
80022
389906; 102725263
138162
55662
1540
79890
55612
8681; 100137049
730051
84820
57513
80173
57333
11094
79078; 100129924
27092
55164
63876
11057
55340; 100527949
10147
91860
11276
51275
79701
84818
54487; 100302197
57175
126298
158747
64748
79583
387509
78992
83444; 100532735
57707
388969
63897
10053
51619
55199; 85002; 653113; 653333; 692099
388796
57599
283232
64772
25960
89941
11253
221092; 100534595
7475
79874
23307
79939
100505915
79874
101410538
63925
100129250
100289678
0
11057
79716
63935
54988
11033
4034
57408
54487; 100302197
0
54512
254102
399664
54869
63827
90379
3192
3192
8661
8661
8661
7184; 100500842
7184; 100500842
4478
81
351
5573
5573
5573
1832
5885
5885
9948
4691
9948
163
1173
1213
163
9761
9761
3927
10992
9528
1465
801; 805; 808
801; 805; 808
9782; 724102
10487
9782; 724102
10728
7453
7453
6418; 646817
6418; 646817
10397
7314
5216
5792
5792
5792
7534
7534
7534
7534
6647
3069
65108
11337
4924
8663; 728689
2752
4924
3939
10399; 619570; 619571
6746
801; 805; 808
5034
801; 805; 808
5034
292
5245
5245
6282
5476
9804
967
3337
6678
3337
7323
7323
7323
7494
6711
6711
9741
6161
975
7332
754
2896
3146
3146
2739
7332
7332
7332
9295
9295
23450
23450
1937; 100500804
3313
3313
3313
10971
57062
5518
2934
3098
11014
11014
11014
10577
57062
8655
9516
1933; 619569
9516
5589
2806
2280; 101929368
37
6500
22919
22919
10956
23521; 26816; 26817; 26818; 26819
23521; 26816; 26817; 26818; 26819; 728658
6129
6500
6500
10121
10121
4076
4076
6134; 26778
6134; 26778
5501
10097
10097
10097
7803
7803
7803
7803
377
4666
2876
5230
5230
6612
6612
6232
1200
1200
2782
2782
2782
4926
2495
5901
5901
3183
823
6427; 693221
6427; 693221
813
813
813
4779
4779
10550
10550
1808
6176
1495
1495
1509
23196
4144
4144
3915
3915
5757; 728026; 100302285; 100422872; 100422885; 100506248
5757
23196
3190
9689
9689
4735
468
2778
6210
308
3925
4035
4035
5695
8682
8682
1891
4953
8826
2547
50
9802
8404
4170
4170
4170
3303; 3304
3303; 3304; 3305
60
6301
7009
7009
10960
3329
3329
7791
6136
1153
1153
10574
5048
5720
5048
5048
6204
539
6209
5714
3920
7167
6159
2950
10525
6633
5351
7756
7756
5708
6319
6319
5908
6227
4134
4134
10134
1508
1508
3735
2058
2058
2058
9588
9588
5499
51669
10768
10768
10768
9798
2783
3015
9611
9611
9611
9611
6202; 26811; 94163
2316
23019
23019
1718
8766
8766
8665
5660
55905
55905
6142; 26780
11171
5660
6281
10694
10528; 26792; 692201; 692213; 100302138
10528; 26792; 692201; 692213; 100302138
5689
10575
2034
2034
3301
3301
5710
7385
1152
389
5223
6772
9349; 619505
6745
6745
6745
6434
6434
2288
2288
3068
23022
10724
10724
4074
1911; 4074
9403
191
3133
3133
23022
23022
6181
6181; 619565
7203; 101927137
6867
1974; 6043; 619567; 619568; 677847; 100302143
5496
3895
3895
8407
6734
6734
1912
694
694
10945
3959
6520
1337
6228
51552
51552
10972
7414
7414
10540
6191
7913
811
6132
6083; 6125
473
473
473
3281
3281
3150
3150; 101927733
22872
2746
2746
8079
6224; 26795
10552
894
894
894
527
10989
6749
6749
6386
2521
1211
22928
6160
6160
7317
3983
226
5479
5479
27230; 101928061
27230
27230; 101928061
10099
10099
59
5538
8887
8887
4190
5160
5160
2778
309
966
966
966
710
10197
10197
3091
10155
9784
10527
10527
10527
10527
10096
5936; 100526737
10970
10970
16
7335; 7336; 387521; 387522
7335; 7336; 387521; 387522
7335; 7336; 387521; 387522
6748
928
7001
3032
10628
10628
10628
6184
301
10606
10606
3728
1964
1964
1964
1964
7533
11034
11034
6879
9669
9669
9669
9669
4267
4267
3945
3187
10904
6175
120
3033
3033
5214
8125
5886
2771
1843
7052
8125
1843
5870; 150786
5886
5870; 150786
5870; 150786
6222
23646
8125
9491
9491
10949
10949
2804
2804
10398
2017
2040
2040
2040
5954
8761; 100996696
2969; 2970; 100093631
1537
5701
5701
4313
23451
23451
6599
6599
6599
6599
4809
302; 4809
9375
9144
8396
8396
1639; 57835
9774
9774
6651
6651
5829
3838
526
10376
11335
5931
6389
6235
1611
378
378
9276
8239
8239
9774
5211
25832; 149013; 200030; 284565; 400818; 728841; 100132406; 100288142
25832; 200030; 284565; 400818; 728841; 100132406; 100288142; 101060226; 101060684; 101929780
3956
2879
7057
7057
7057
7057
1434
1434
7284
5688
5425
1363
1363
5226
1351
10857
10857
1984
1984
3693
3693
4245
47
47
6432
999
999
3188; 100529097
9867
1350
1892
5355
3115
6741
6741
5878
10457
1965
1965
1965
10456
4780
7078
7078
7078
7078
4154
4154
4154
6124; 595097; 595098; 595099; 595100
9927
5878
4836
4836
4836
8531
8531
3490
3490
9698
9698
9698
396
396
8553
8553
8992
8992
10726
54386
51075
372
10054
25793
2773
2773
2773
1108
1108
1108
5654
4043
3710
3710
3710
5306
5306
5306
3417
6415
8140
262
262
5707
5707
8804
1476
5111
6238
6238
0
6238
7126
7126
3065
1654
1654
5641
5510
5510
5358
10961
6122; 116936; 116938
1488
1488
1488
6625
5887
5887
10250
10250
4714
4714
10425
10425
10425
2023
5719
5719
3611
7832
7832
830
830
9789
9789
1653
481
481
5894
55611; 101927673
55611; 101927673
6721
6721
6513
6513
5315
5704
10423
6194
7917
9167
6189; 8944
6217
6856
6856
633
633
6897
11316
0
7296
5702
4831; 654364
23386
23386
22913
231
6726
5686
2224
5869
3182
1601; 101926921
1601; 101926921
1601; 101926921
11047
4967
22906
327
23608
6382
6382
397
3491
23478
7153
7153
5478; 101060363
26118
26118
26118
55233
55233
55233
5621
307
307
9775
4698
10541
10541
55752
55752
9315
9315
6451
6451
2026
10494
10581
5683
5683
10627; 103910
10627
6601
6601
506
10969; 102465439
2012
2012
908
908
2114
2114
5917
6778
6778
23365
23365
23365
9341
9341
2971
6342
8507
8507
6631
7322
7322
7322
79602
9380
2878
9368
2319
10730
10730
11176
11176
11176
10291
10291
1315
1315
1471
79073
10625
10625
4947
4947
310
678
678
678
8452
8452
8452
5339
5516
5516
3185
9898
9898
7165
10491
27101
27101
4077
4077
1665
1665
7345
5709
3678
1460
10131
3482
3482
10181
10181
6449
26227
23471
23471
5691
156
156
4259
5690
10980
6173; 100529097
5500
5500
5500
55041
55041
26020
3295
4676
2937
6659
6659
6659
8314
79084
79084
5296; 10437
8451
8451
217
7431
6414
1364
6168
1809
1809
847
9791
7265
1977
1977
1977
1293
8729
9416
1340
10159
10159
10159
1266
7072
7072
7072
7072
7072
6009
6009
6009
9520
9520
9184
9184
9184
10856
9261
9261
9805
6888
3725
3725
3725
1728
1728
6464
9446
8878
7411
3726
3675
4141; 102465454
6240
6240
1736; 677835; 100847052
1736; 677835; 100847052
6829
5834
5768
6827
6827
5955
5955
1075
10657
10105
10105
10598
6171
23369
5547
4629
4629
4629
7874
7874
6992
2926
4792
10146
7247
3912
7045
5201
3487
3420
1999
14
9868
7247
10146
7247
6723
22916
10951
9868
2926
22916
6638; 8926
7334
7334
347
381
9296; 101927180
6117
6117
1973; 26781; 652965; 652966; 100533955; 101928634
7538
5684
1499
5412
5412
1845
1845
1845
2273
2273
10467
56681
56681
599; 8106; 100529063
8106; 100529063
9320
10765
10765
10765
60; 71
3916
3916
3916
2992
4172
6844
6844
8480
25932
25932
22883
6652
6652
6624
3398
3398
2803
27089
25813
25813
1635
1635
2107
2107
22938
2720; 643853
4830
5420
2195
56255
56255
10483
10483
10212
6421
6421
3654
9352
8243
302
11188
8667
55854
9989
55854
3875
1347
3636
4942
11331
8519; 10581
4659
4659
4659
1265
11137
11137
11137
23463
23463
23463
223
8906
8607
800
800
800
8733
10935
8720
4681
27044
1615
1615
3638
3638
3638
10670
52
52
8870
1967
80777
80777
8087
8087
8087
29894
29894; 100126351; 100302196; 102466749
1209
684
3460
51780
7264
3371
950
950
3716
9246
3880
11252
10987
10175
3339
3339
3655
400
400
400
2181
2181
2181
10051
10051
6218
7076
2697
4082
4082
4082
9097
9097
2997
8165
8165
5682
56941
56941
51593
51593
9231
9512
9878
9878
9878
8539
8539
7163
7163
7163
7163
10280
1958
1958
4860
6429
1786
8683; 283459
5706
896
10424
5514
5514
955
5713
5824
5824
8508
8508
4605
5903
5903
5903
7283
22985
6642
740
2037
2037
7805
7805
2589
2589
2589
8872
1994
1994
9703
9703
7175
7175
1182
1182
1182
1182
10299
10299
10289
6446
4722
6426
6426
929
4060
5756
7157
6294
6294
1889
1889
9929
120
120
1345
4174
6118
4725; 6134
7251
6904
55884
10797
5721; 102465801
1616
79022
3073
60528
60528
9685
9685
6626
10067
51582
23394
9918
9813
9813
9813
9813
11342
11342
9049
9049
5970
10944
6035
103
2192
11325
64430
1717
1717
165
9887
9887
3930
7407
7407
26509
5007
5007
2030
2030
5431
1155
5571
11273
9559
2022
2022
9467
9467
54543; 201725
9779
9779
9779
2631
9690
79888
949
3852
10440
10440
9604
9604
51097
51097
6603
8933
10276
10276
8615
8615
3066
5564
5564
9913
9913
9913
4072
4738
3315
2202
2202
23429
23429
23429
3988
664
664
822
6455
1281
994
23300
23300
51663
51663
5552
5552
5327
9208
9208
26017
2664
2908
2908
6907
6907
6907
10953
51035
6059
6059
9019
9019
5445
5527
25820
25820
25820
25820
2683
2683
1048
1727
80344
3597
3597
10447
6241
567
3615
1634
6745
369
84722
1163
7319
7319
10327
7528
7528
7384
10217
10217
10217
1857
1857
6192
10160
10160
2935
80347
11231
11231
11231
55186
55186
55186
6574
2790
10412
10549
4299
1604
1604
8502
8502
8502
4175
2108
10489
5119
80335
8672
8672
23549
8099
10769
1362
1362
1362
1362
3074
5045
10576
10576
29889
832
832
214
214
10519
10095
892
8443
4660
4660
23077
23077
10193
10193
2180
23064
23064
4720
10180
5236
4678
4678
523
523
51622; 221960
51622
6249
4651
9812
9812
5536
6251
5069
5069
1956
1956
9897
9969
9969
1389
1389
1389
3799
3799
9987
9643
2131
23013
23013
6480
6993
4700
4700
10449
10449
6391
6768
5782
4811
4811
11344
57862; 145482
7082
2132
2132
23645
0
4232
2052
4057
10314
10314
10209
230
1942
439
30
6392
25829
6169
6169
10295
26100
4122
9821
9821
6422
6422
6422
9354
9220; 399687
5927
9158
3035; 101928623
6611
2909
2909
2909
23466
23466
9202
9202
9202
26064
224
224
3836
3836
3836
3836
3836
9646
6400
6400
6400
6400
8500
8500
3949
3949
3419
3419
6385
3191
10133
10133
5360
329
4706
8533
22906
22906
9592
6397
6397
6397
9414
4599
1514
25800
25800
10975
0
23568
54623
332
332
706
9972
3275
9993
5899
5899
23476
23476
6687; 101930112
3476
2802
4171
5184
23647
1349
6522
7450
6643
6643
26155
5977
392
8895
8895
1175
27243
10226
25
66008
66008
8899
8899
9870
8780
8780
8780
25937
25937
25937
10120
10771
10771
7965
8574
1198
10920
10920
10920
158
4061
3475
3475
5831
4739
4739
10422
7392
23636
10381
8021
10659
10659
10659
2193
1387
5585
9337
9337
9337
5504
5504
64210
6880; 102157402
60496
60496
7716
7716
7716
5108
79586
2071
2621
5590
642
9961
9766
2648
3835
55746
8985
5525
5525
9688
5725; 100616459
1477
8522
8522
3985
50999
50999
27122
8897
8897
6732
6732
645
3910
267
267
7408
10123
10123
10123
27258
2931
26286
23481
8450
8450
4802
4802
8209
9415
6535
22889
2033
1674
3703
1398
1398
1398
10902
27020
10523
10523
10480
10480
7388; 440567
6566
6566
6566
4837; 101928916
4837; 101928916
143
5347
10221
7102
5692
5692
4047
1019
9112
1874
50717
50717
9129
5872
1785
26037
26037
10421
10421
10443
10443
6812
6944
23564
51706
10452
648; 100532731
51567
3918
8883
2633
2633
23219
23219
5159
72
2539
7979
10558
10558
9556
0
2580
3028
5176
1026
4070
4070
4070
2475
10579
11333
4256
11313
10274
10274
1512
11079
11079
4694
10542
10542
65117
65117
8467
22862
9637
5436
6890
6720
4522
1277
1277
1277
5520
1595; 401387
613
10277
10277
26054
26054
2975
9453
9453
64746
64746
522
10919
5310; 101930075
5310; 101930075
1445
7374
593
1454; 102800317
7320
7320
7320
5066
11243
7083
8189
3164
23321
23321
1329
3297
2171
3093
3093
1861
1861
4147; 100506558
3685
5718
5718
2962
2962
2962
629
399979
399979
9794
9632
5906
6695
4601
84747
35
1523
9697
9697
865
79921
6791; 25782
6791; 25782
6791; 25782
9871
12
54741
54741
4820
4820
8754
10007
8242
6949
6949
9665
573
5997
3064
3064
10409
23761; 102465666
7071
55324
4905; 101930324
10915
10204; 128322
10239; 100526783
10239; 100526783
6722
6722
833
1278
1278
7073
7073
26121
26121
3481; 723961
3481; 723961
3429
7398
7398
2073
23640
7266
9817
10897
2531
1660
3321
2182
7994
5605
5530
6256
25874
1622
5530
5359
4609
5532
10237
1545
1545
1545
1545
3423
3423
6764
10613
1176
4853
10613
4853
5359
1666
10444
6256
1513
2965
10444
2965
2065
10014
10444
5530
11098
9663
9663
8892
9879
53615
5209
5118
11044
9318
8727
11052
11052
3421
4351
3054
3054
10430
10844
10844
28951
28951
9191
9249
5902
5902
8932
8932
10939
94239
5349
5349
8518
8518
79065
1442; 1444; 2688
10450
6903
23644
6515
6515
6515
3300
10982
34
9768
23650
6629
6744
6616
6616
7127
7127
9474
9474
5528
1739
1739
1739
1400
9275
22877
4292
10664
23760
9806
9806
5652
4089
4089
2582
5635
1432
3659
1719
1719
1719
8772
25978
25978
25978
3156
3156
9255
9255
2764
2764
5580
8673
8874
8874
9217
9217
51232; 101929500
51232; 101929500
25949
2947
4638
10445
6782
6782
26097
26097
8658
11161
11161
402
6840
6840
6634
4140
4140
22839
22839
22839
1455
1455
1382
11269; 55308
55308
55308
10473
2305
3303; 3304
10048
10048
4799
4799
5441
203
203
7298
5164
6742
2647
51573
23484
23484
2029
3664
6284
8204
8204
27336
27336
102
102
2990
9874
3340
3340
2059
9282
9282
9282
1503
10463
2776
4204
4204
4204
5352
5352
3661
6311
55837
23523
4067
4067
5054
5054
10513
10513
10513
1801; 124641
11073
5440
5440
7844
3383
3383
8498
8498
403
8295
7128
7128
4221
7812
4893
6929
6223
9772; 102466911
9926
322
64844
64844
7873
9792
9792
8799
5699
3709
3709
3709
7456
7456
7456
86
7922
1948
1948
5604
8566
467
8813
4008
6390
10922
5921
2958
4864
2961
7375; 375341; 100422952
7375
8731
8731
558
558
8743
8743
29890
6632
6632
7343
9263
9263
9263
9943
11051
1327
9725
9725
649
7726
8446
10140
9133
7372
7372
8349
2331
10282
1947
1159; 548596
5687; 9692
9692
790
5770
8881
3485
26136
26136
2673
2673
2308
2308
5430
3978
3459
4052
4052
27250; 100616113
27250; 100616113
11142
8974; 101927705
9322
10682
25804
25804
5257
5257
95; 100526760
5567
5567
8503
6575
9101
9452
9452
2634
7485
24144
24144
23428
9861
23518
2817
2817
25920
8625
11217; 445815
11217; 445815
23224
9475
836
6786
2200
2200
53
2354
901
901
9780
3155
6433
6433
6433
30836
8036
7750
27338
5019
51763
51763
23530
23530
4701
27347
7867
7867
5335
1366
9701
9701
10162
3628
11078
11346
22908
10427
8192
6507
5566
1725
3689
4363
4363
1627
10043
54838
65123
4733
10617
2548
6894
10614
10614
6760
6760
6924
6924
196
4026
4026
6921
6921
291
6692
4323
4323
6845
2542
2877
9648
5265
183
10907
10907
10906
2517
4713
8148
11054
4189
4189
10928
10928
5279
5106
2870
2870
5825
79719
79719
6259
3251
9123; 102465472
9123; 102465472
10330
7307
3576
9909
5187; 102465532
2184
6672
6672
54788
54788
54788
10775
4938
991
9618
528
528
528
5089
5089
22918
22918
9267
9267
0
51406
5519
5519
5519
5519
54541
290
9053
9053
4817
8697
10497
2050
140885
140885
140885
9672
6428
4927
1520
1520
23658
23658
4683
4683
4683
7466
9852
976
2956
133
9826
9826
9917
9917
6279
25843; 100529241
25843
287
287
2729
2729
5326
5326
51594
5300
5252
1652; 100037417
8803
274
7525
7525
3099
6662
6662
27341
27341; 91695
10269
65125
4729
2109
4668
4668
2356
22903
2995
3554
2274
1429
11329
8038
713
11065
10565
10565
3059
5780
4594
4594
9551; 101929716
23303
5993
5993
827
827
2941
8445
8445
8445
8445
10144
10144
4354
22836
22836
58487
58487
58487
6477
6477
10965; 641371
6596
9529
9529
9915
10758
5996
5996
5836
10948
730
10994
2192
2192
57804
4017
4017
4017
11075
11075
51421
4209
4209
4055
3632
10434
10190
4059
6776
3612
6147
11319
27352
117178
117178
117178
117178
117178
9910
6590
10535
51491
56951
8260
9925
4597
1535
5799
5799
7390
2271
2271
6157; 619562
10401
9788
9788
5796
4719
3145
3920
3920
9189
22856
4814
8914
6793
9652
9652
7158
22893
717
10286
6988
9138; 100505585
7799
7799
9060
9060
9060
9656
9656
9647
3607
857
51363
8050
9903
9900
7869
7869; 102465526
4643
22796
653145; 728113
4087
4087
4087
8453
8453
29994
56998
9790
7058
7040
7040
3796
3796
10516
27429
6388
8880
10469
10469
9587
4528
9693
9693
9425
9425
9425
4247
4247
27339
1436
10059
27072
6187; 26784
9052
9040
2185
2185
7469; 100126332
1936
10534
2235
2235
9924
9159
79080
7159
51112
4891
4891
4891
3613
9517
9517
3800
3800
5156
5925
10952
8301
6908
10567
9589
8520
1612
604
8546
8546
9674
9674
10615
2550
9830
9830
5819
10244
4130
64976
3434
10298
9869
11215
2744
2744
2744
9025
9025
10300
10300
9197
9197
10428
7077
1388
9827
23378
23378
9513
57020
10139
391
7019
7019
2628
2592
220
6733
6733
6602
2201
9770
6275
1793
11041
4728; 100616403; 102465669
4728; 100616403; 102465669
10058
10058
2101
4928
4928
10257
54987
1025
4552
4552
5373
11103
11103
9682
9682
9679
9650
9650
5985
5985
8898
8898
983
983
4646
4646
8869
5601
353
7088
7088
7088
9135
55312
55312
6302
6302
5050
1196
1855
6310
6310
3566
7378
7064
3965
4854
4854
4849
8857
7405
10611
10611
5830
266655
10641
7572
7572
2145
22828
10263
23262
7094
80204
1001
79096
10589
51020
51020
10671
9130
23229
23229
6416
6416
1819
1819
8439
1841
9094
11334
11334
8263; 474383; 474384
3660
4001
1676
51317
9695
9667
7318; 100847079
2632
9653
9653
9653
22838
3898
9710
8131
3117
4850
55823
3998
3998
477
477
3720
3720
8905
8905
9988
1633
6990
25805
2162
10559
2794
3257
3257
6814
382
382
7050
8225
8440
6635
23550
7707
7707
10019
22850
22850
858
858
1289
0
3416
3416
5797
6811
3635
3635
22920
1659
5264
9270
9270
5529
8604
8604
10153
10245
7358
5932
22823
22823
22823
2119
2119
164
5000
5000
4152
23362
23362
23473
23473
2146
26292; 100527950
26292; 81025; 100527950
26292; 100527950
4085
9776
9776
4324
5428
11072
78987
9260
9260
4709
8835
8835
7174
7174
51362
51362
51585
6195
6430
348
348
2800
2800
1606
9882
9882
409
3797
3797
2286
1487
3280
3280
3280
5685
2591
2591
5671; 5680
7018
5634
8514
6049
9823
8624
4236
5493
6304
1643
10947
4000
8216
4753
23531
10016
963
4237
890
9757
51439
9537
5424
5947
3488
3488
3488
25842
25842
51430
23593
9743
7112
10588; 100528021
4311
4311
10556
8834
8614
8614
1000
1000
256364
256364
9219
10106
4952
5711
7013
7013
25776
8861
26229
6337
475
6303
11230
8417
6697
64601
5663
1106
8662
22905; 100874309
22905; 100874309
9801
4358
5372
8558
8558
5341
5341
11309
11309
10788
1588
7162
1306
4717
54726
54726
55719
55719
57715
23480
6252
25852
25852
22859
10572
2000
9702
9702
9702
9702
9684
5469
5469
10231
1969
2639
10404
669
5195
19
19
9968
968; 26781; 101928634
7133
6653
4233
27095
27095
80208
4215
10654
6640
10651
1130
26019
24149
24149
9973
4046
4357
324
324
324
10507
5537
6810
8065
8065
8065
27257
6280
9391
5636
819
0
2670
687
687
687
8027
79053
9670
920
4023
4023
10712
1353
11183
11183
9232
26469
22882
5092
9820
26
8836
2212
9638
60312
2189
4331
178
10475
10475
8481
4016
10974
6878
5875
4783
1459
587
2968
9057
9057
9057
5867; 10638
5867; 10638
25972
9694
7739
379
379
7029
7029
1783
1441
10272
23607
8634
24138
24138
11193
11193
11193
8603
7709
7709
9839
9658
6729
4726
22876
7915
7915
10475
7014
705
4712
9724; 440138
6817
5423
2002
23017
23017
9873
4711
56902
55558
8227
6502
6502
3480
3480
10466
10466
51704
51704
1374
1374
10311
4281
4281
2263
2263
10150
22837
22837
2077
22879
9332
2230
2230
9797
5320
10544
9765
4296
8161
8161
7515
9896
8722
788
10206
5116
7111
7111
9377
5433
3162
6387
6902
4123
8694
10093; 26140; 100526693
7172
7172
7038
9931
4925
2799
6895
22909
11018
5577
3712
3712
7423
596
596
4350
6376
5311
2332
10426
5266
1871
1871
8449
1687
5982
2487
2487
1734
1734
55621
9654
9654
6239
8324
8324
10127; 283876
5142
5261
3708
26275
9933
3993
6905
6905
1803
1803
10908
2067
2067
51096
8659
3707
22902
1647
3909
6499
578
2014
23660
23660
9325
28955
55810
8496
8496
23082
55322
7764
10200
113
6996; 732360
6996
3149
3052
3052
360
5937
5914
5914
3727
3727
6925
2972
701
9828
4680
1519
6484
6503
6503
51626
51626
9787
25801
25802
412
412
412
412
644
644
644
4548
10165
27238
6199
4126
10205
10205
9553
5442
5442
55794
55794
7164
23635
10512
10512
10247
1657
7703
7703
8476
605
605
7447
7447
4065; 9936; 100526664
63931
63931
55695
51449
51747
2175
2175
1442; 1443; 1444; 2688
0
208
11080
11080
6586
6586
4835
2952
1716
2983
10946
10643
10643
1839
1998
5998
7103
8019
9600
55062
9235
26610
64149
22864
6636
10618
10618
2615
4217
4217
10188
10188
8548
22924
22924
6197
7428
8850
22954
10270
10270
547
547
3489
6606; 6607
9846
3426
22911
7443
10954; 102465667
1352
5064
5095
88
88
88
88
104
54475
54475
7412
64854
64854
26168
58
6594
6594
6594
4320
0
4320
5293
10063; 64091
1756
10379
22841
22841
23011
2199
7056
7056
6447
1613; 693222
1613; 693222
10406
102157402
27175
5332
5332
57149
27297
27297
23334
10454
9843
9843
3732
5073
9922
9922
8671
10479
9411
5909
1774
3248
3248
4283
8509
1525
5097
6919
10062
9435
1536
1536
2938
2730
513
4794
4137
4137
4137
6182
3109
9727
3791
90
4318
9013
9013
4907
22846
55756
2011
9371
11120
384
384
1479
4353
4353
1185
1264
22926
1365
1365
9858
22880
1876
9923
9923
51668
10529
10529
771
9111
10868
5494
990
990
8504
8504
1317
8504
1052
8226
10036
10036
6901
4682
1593
2167
5826
5826
7257
842
7988
8987; 100129583; 100631383
8323
2530
2149
7403
7403
7403
755
755
755
755
5774
6857
6857
10681
6619
3382
11097
5074
5074
2214; 2215
2215
10126
3845
3845
10253
9836
9836
1846
1846
23395
11015
3039; 3040
26751
5813
5813
11060
5984
734
5134
11130
4234
23637
1952
29970; 100505385
5094
8412
9319
23474
7857
1902
1902
1902
1050
9781
4129
10810
6948
23475
9338
5330
9749
9749
9749
1211
6424
6424
5728
5728
4253
4598
3394
4199
4199
5613; 5616
5613
9706
9706
9984
9486
116987
6821
6788
4211
5920
10210
10129
745
9731
9731
9583
9583
10609
8459
114034
4900
5090
7169
1203
1203
23532
8884
5025
4216
8859
5147
6790
902
9819
8178
8178
51634
51634
6604
7067
4534
1938
6351
6618
4897
7016
4800
4800
4800
3176
3176
3176
10658
22795
2791
3561
5550
962
132
132
10912
7305
3980
10568
51103
8318
5983
5983
607
3291
2309
2309; 2310
9136
5138
11259
1294
7107
7593
7593
8460
7280
55556
55556
9091
2483; 100289097; 101930278; 101930531
10635
7027
7784; 22932
2948
23166
1645
4242
4242
1036
23387
23387
23387
10312
1031
22875
22875
10403
11117
6494
8936
22904
686
4258
3614
1164
6198
1371
140465
241
51042
27252
27252
10432
4151
23099
23099
23099
157
157
5481
5481
2766
5916
5916
10208
3454
951
1120
571
5316
5316
864
864
9649
5155
5783
23288
1054
1318
60489
4335
8732
8732
5130
5130
5610
10005
5284
10981
79161
79882
6253
25906
5700
9535
11010
11010
5549
2643
9759
27067
7084
10465
57030
57030
2166
2207
1119
7748
51454
2313
51454
10591
4826
10592
8310
8310
6018
10926
11102
11258
1020
2767
4005
22897
22897
1017
7421
7421
7421
79071
3995
1105
4316
1114
5664
5664
1376
1376
63940
1119
9088
6273
11040
6497
1910
3960
1910
9166
6650
7084
7084
9166
5698
10636
7004
10667
10667
5507
5366
5366
9145
8470
4329
4329
9849
6794
6448
275
6834
57835
5289
4015
10772
5188
9920
9811
9811
8842
4285
977
9895
9895
1583
4882
482
1385
1385
1385
51512
6001
51512; 55687
51512
6001
1301
4756
27333
4763; 101930150
27333
4763; 101930150
4501
7753
11322
7753
6183
6183
175
175
8609
55702
10287
5999
5999
5999
8269
10626
29957
21
10484
1307
11186
205; 100507855
205; 100507855
9443
9443
6286
7188
25913
25913
22907
3984
3984
23768; 100506718
23768; 100506718
4669
8935
8935
2152
65055
65055
2976
6668
6578
5290
10978
8570
8570
9857
2584
9746
9730
9730
8537
2261
2261
4037
26151
8220; 23617
2801
8942
78988
78988
4128
4128
0
8805
8536
55
8501
2869
2869
24139
24139
24139
10278
3783
25807
9747; 100294033
6558
27292
2321
8458
27301
9086
9086
23046
4744
7186
9215
2537
341
2581
2946
3047; 3048
8061
2247
2247
4289
55885
393
10959
10959
3931
6518
6518
7089
6666
9825
9825
9818
80301
2348
4360
10964
9308
23649
8425
410
3832
240
240
9762
5082
5082
335
8321
8321
7637
23641
667
2619
2619
23659
1478
5810
5810
6567
1909
1909
9118
6622
6622
7075
5803
2919
2596
2669
9640
7701
4312
5091
5877
5877
26578
79095
7862
7122
2027
5287
10040
10984; 101927338
3784
22845
960
960
5144
9824
637
56905
56905
29966
115
115
23287
23287
4856
25939
2125
8479
2039
5534
5534
771
771
8317
9855
3096
9844
1802
3283
6314
5480
5480
51090
23774
29902
1797
7699
5170; 101060747
9678
11138
4644
4673
9760
9760
672
54575; 54576; 54578; 54600; 54657; 54658
3627
7448; 645832
5978
0
2564; 407009; 574412
9284
9620
1917
23541
10610
2889
11234
5190
9764
10966
6770
9641
2944
197
3631
3631
5509
5509
22873
22873
8438
51690
2289
344; 346; 100533990
3662
6402
10336
55856
8493
9619
22863
22858
1346
5303
5303
54677
4327
4327
23059
23059
9677
2264
4321
933
354
354
3897
3897
8927
9016
9056
9891
65082
10752
1742
54471
54471
6781
6781
6781
22888
10573
2049
9683
22943
9156
5218
10668
6366
3158
435
11007
11007
5526
5569
5336
5055
3422
7347
65057
2553
1462
1462
4929
4929
7033
540
3690
3690
3690
3690
29780
9527
4620
8986
9252
6787
9252
1308
1081
54
100
8405
4751
1901
10495
10495
905
1806
9454
4881
10024
10307; 102465499
4899
4899
7020
7020
6352
6461
6461
29896
2671
2671
1043
9738
10873
250
80143
80143
3169
11237
11237
3123; 3126; 100996809
22881
22881
4583
4033
6715
25880
1003
3775
3775
9771
9771
4053
3384
4884
491
3667
25849
8910
3087
9482
8398
4034; 100316904
11135
174
993
993
1113
3669
27042
27042
9399
9603
8100
229
229
56623
5596
5596
9493
26100
9851
11197
2153
2153
24145
8030
3177
2051
10351
9829
9829
55800
55800
1299
4690
1012
11169
11169
6804
9783
7049
373
5653
3866
5141
1464
4624; 4625
889
1060
10256
636
23047
29114
3376
4495
9463
3437
5743
4675
1824
1824
10038
3131
3131
3131
5607
9854
9854
1102
7067; 9572
9712; 100507213
2775
2775
2342; 100529261
7984
4521
2237
2237
6891
6891
7270
7270
3590
2123
8208
7060
4118
3217
3217
355
355
0
4291
4291
3455
3455
11326
5498
752
4092
7181
9742
9737
1844
80742
2009
2009
4602
9889
79758
79758
6236
6236
6737
8971
3134
10329
10329
10845
1158
9254
9183
5602
8618
9704
9704
9700
3294
2245
10384; 11118
10384
7272
89795
2021
9833
899
899
5883
2350
5673
1024
657
9140
10875
5422
2731
66036
27030
51367
8411
8411
5576
5576
2028
2028
1356
27107
3047; 3048
10732
1641
1641
5778
4999
10536
5268
10331
8379
1890
317
4671
4671
4832
3572
3572
761
9767
2644
3396
5126
5126
7978
7091
5189
8938
2762
9726
9344
9344
10630
4255
7357
9938
3364
3364
10232
10733
10733
9148
9148
3932
3932
1915
9372
8639
4585
5734
5734
8819
8819
8819
8945
23192
23192
2701
9521
6196
602; 102465879
602; 102465879
1656
10612
10612
3587
6664
6664
6664
10267
4300
4300
11272; 100533464
1373
2622
79703
54440
7097
1497
3624
8045
8273
10791
662
6943
4982
4982
3249
5771
5871
10782
5350
5350
5350
222
222
8038
5793
5798
7156
1869
10468
3385
22900
399
27076
9892
9149
8406
4507
5001
1263
4332
5790
653361; 654816; 654817
1058; 54978
8082
8082
2638
576
357
57827
5962
4097
1475
4939
2705
5864
2013
9949
1662
11129
6450
9575
5002
9815
2239
2239
79090
9344
3698
2244
3691
3691
4771
5217
2781
4600
8851
8851
2819
22809
22809
8653
8653
27245
9732
55922
9397
9397
10518
10518
7031
54552
4013
3029
135; 101730217
9982
7039
7039
10150
10150
7433
10124
1112
1112
5888
5888
3104
6777
1326
7216
2173
2173
1949
3673
1667; 1668; 728358
9134
9150
11157
11020
10320
10320
5004
5004; 5005
10020
1080
2568
11216
1062
440
5723
973
23542
3815
549
5557
4703
3682
27239
3425
10861
3425
8505
5393
5926
8487
6699
5167
5167
3553
23092
23092
54556
7518
7518
1573
6584
5345
10903
5281
5281
8777
5915
1396
316
316
55973
4998
29781
25950
10046
7553
51172
5965
22890
22874
5193
535
9883
1836
1230
1230
9945
4261
7113
10485
9751
4124
4515; 100272147
1945
338
50649; 101930241
2258
51196
51196
4741
6348; 6349; 414062
9904
3908
2246
2357
2357
6443
6443
8577; 100526694
8577; 100526694
4207; 729991; 100271849
5333
7444
5742
5742
10360
5891
6320
70
3336
26747
26747
26747
10083
10090
10090
8790
283
215
1463
84179
4636
9546
4689
1183
1183
9865
9865
6529
958
10446
6712
41
3728; 3872
6038
1439
8800
8800
1161
29895
23464
1951
726
995
4921
5929
6773
5775
1212
965
25797
3795
23421
7135
5930
101
101
7746
25799
0
2786
11005
7802
4090
4090
2176
5357
6102
9020
23764
5723
1174
1174
538
538
768
7123; 23016
2737
5110
5337
4828
5971
3730
3569
10840
91
9392
9610
9744
9744
9262
6045
350
1678
10621
2585
8843
3081
1962
9681
6835
2099
5157
3556
5939
1690
22895
7957
5051
5051
9122
9585
6649
2219
79979
374
29899
9997
10563
64849
64849
50855
5194
4855
9980
1959
80184
8864
7727
5087
6932
6932
9880
273
3625
4306
97
5225
3757
8915
10849
10290; 100996693
3976
5450; 101928620
119
3937
3937
23552
5554; 5555; 100533464
10531
9567
9567
9567
7799
2571
2743
2743
5277
7804
2218
9816
2533
7022
7022
8556
650
650
3560
3181
10458
10458
1160
5933
974
10385
10385
11066
4968
3484
3764
3764
2267
8564
8564
51101
27293
23403
1644
6688
6928
6645
6645
6565
6565
3798
8000
10297
1968
4520
4520
24140
9796
10268
92
9071
8723
4330
51308
9986
9986
6271
6728
5816
1638
1638
6491
9841
30846
6819
6819
10675
580
6483
11013; 286527
1780
2769
1381
2677
5274
5037
2593
36
8975
185
2891
9472
5203
5203
5203
8424
8309
3216
3216
10603
9715
1629
1629
1629
5324
1496
6588
4188
8821
43
43
874
5174
10234
1675
26137
5348
4193
4193
1082; 93659; 94027; 94115; 114335
7125
286
286
286
6358; 348249
1111
1111
4361
4088
4088
4088
9201
7454
8540
5645
7850
3290
9037
53340
8434
8028
2355
493
6789
38
744
9912
4287
4287
1605
2242
1880
5191
6581
9358
162
9755
3092
3092
6940
794
51678
653
653
5016
590
22848
22848
3014
10520
11099
2953
4886
79629
9848; 101928198
6617
487
5617
1386
7786
7786
29901
5255
4303
9488
3212
3208
4486
916
64771
4157
4862
4862
11021
3241
5154
6338
9957
9957
843
3663
3663
11012
1602
1602
525
51379
11341
6364
259
5502
5328
7360
134
29907
9636
27240
6261
10420
51442
3001
1428
2707
2707
10570
10570
55565
10578
9729
7728
2690
27286
727
10846
1586
5784
695
2650
7429
22899
6324
1360
55056
55056
9131
6947
55786
8492
25792
2626
8418
79968
6801
9941
0
1404
1404
800
11104
50628
862
862
2110
27165
1004
1004
5099
5099
7410
7410
7464
10677
10325
23708
26872
22824
1380
22826
7297
6876
10950
5121
9577
9899
4938
8048
1776
4488
4488
671; 149684
7189
5125
5125
79734
10557
3814
9506
2395
11057
8534
366
27074
5305
51601
285
51375
649
10882
3053
5837
4920
3269
3269
4846
2687
79868
79868
2120
7425
11116
11116
4634
10125
10439
6521
5152
22834
1830
64750
80736
10293
7185
3215
3215
5676
1730
3235
3235
4040
57147
284
284
8736
8742; 407977
22915
51760
4485
1357
3742; 26290
5639
5638
4222
2159
8846
6610
218
1359
793
793
978
5558
1392
1392
9786
8395
211
254359
8997
6457
6457
577
313
221
8717
11064
5521
6637
9185
5080
5893
7472
2243
2243
11069
25809
1511
722
4194
27253
23498
6621
9734
8638
80308
27077
54039
22944
10867
2326
7486
4065
4685
9514
3112
7507
140462
486
4547
1594
10301
8120
176
4319
597
55937
7177
55667
942
942
56061
7023
80003
8896
9143
952
7140
7306
10993
2674
10590
5608
5608
8630
10526
10745
0
23545
22852
22852
23765
7226
1040
4036
509
5789
1311
51364
683
55972
5098; 8641; 9708; 26025; 56097; 56098; 56099; 56100; 56101; 56102; 56103; 56104; 56105; 56106; 56107; 56108; 56109; 56110; 56111; 56112; 56113; 56114
3695
5053; 101929036
5443
2675
2675
1271
5317
7356
1730
7011
10178
9180
22885
10499
10499
641
3899
3899
5224
3785
2170
51427
79171
1837
7137
6769
8448
6868
6868
869
55658
1543
670
6456
2949
1401
2147
3699
2157
957
925
6820
4968
11062
11062
8886
1452
1577
8557
2069
11001
11001
2936
9465
0
22849
2161
26240
2330
1852
5650
10266
638
9605
2252
26085
421
0
3684
9877; 441155
9877; 441155
912
8631
7773
8839
8711
4857
9369
55346
55346
3575
6519
0
25780
7220
7220
80342
4919
6094
7286
444
8976
8976
11232
54732
4143
2913
5068
3696
6495
1620
8685
345
22914; 100528032
3157
6002
3316
5122
9172
885
4314
3292
1047
914
51200
25859
25859
64848
64848
2993
2993
9256
2688
3717
3717
1384
8876
8912
5787
64063
2620
7381
2562
10201
8941
51043
7289
10168
6563
6571
4804
9450
2346; 219595
6689
9687
6283
6545
1820
8547
5781
5781
5644; 5645
624
5342; 5343
9659
9487
3706
11277; 84126
3977
23264
5463
5979
5587
7625
120
7704
3676
3676
5968
4437
9832
9832
2550; 10537
136
2168
22871
415
9221
6583
4776
1524
8900
3848
5368
3782
3782
100507436
4277; 100507436
2302
4958
4958
5427
1056
5745
5406
5346
2902
2902
6278
9422
6508
3046
6533
6533
8875
5649
5865
5865
9466
1510
10224
10223
2960
9586; 401317
4487
26040
5334
2294
3101
10669
22843
1551; 100861540
4621
1300
6296
6999
8218
3570
7434
7434
11122
759
759
4619
3777
9860
6258
0
29893
5365
1444
4322
5166
11168
5062
9093
79088
10538
6884
8294; 8359; 8360; 8361; 8362; 8363; 8364; 8365; 8366; 8367; 8368; 8370; 121504; 554313
3790
13
4504
1504; 440387
10991
9638
3231
3231
22868
2041
9365
4246
23779; 553158
3622
6440
1800
1393
1188
9625
911
8832
4340
7474
5396
3600
6909
2005
9657
204
10863
1576
1576
4224
4852
10149
9662
7053
22832
22832
10216
7051
3680
3026
834
7044; 10637
51412
51412
22887
28952
9856
2290
9904
9306
54581
4693
10874
3242
7130
7130
6274
10461
27063
443
8078
1825
1825
5271
5966
5966
883
7182
9363
5600
6638; 8926
9914
673; 57670
8715
8745
2784
58495
6403
6050
1996
7884
22869
3827
6627
6693; 101929889
6693; 101929889
6539
7644
26191
23405
2978
23759
23759
1807
5889
7490
33
33
2042
2042
7349
8292
3159
1457
10233
3792
8997
1122
9651
9187
10866
575
5801
1491
3077
3077
374819
4745
27185; 100303453
4148
51750
7146; 7148
54575; 54576; 54577; 54578; 54579; 54600; 54657; 54658; 54659
10772
7584
5003
10773
5583
1368
1842
9837
5881
3670
2334
6300
8786
6431
2523
8350; 8351; 8352; 8353; 8354; 8355; 8356; 8357; 8358; 8968
6036
56311
5868
2043
1960
7168
7168
6775
635
945
270
6665
3996
3996
11202
643
2004
152
411
433
1208
4163
54739
27299
9705
7855
9699
5298
5298
9355
27304
7694
1811
9223
6005
6005
10389
3563
63928
939
23436
116986
57834
6017
1244
2709
5806
7555
2662
10930
6861
6861
4081; 100302239
9635
9635
9635
395
23264
23264
154
140
3598
2553
5537
7673
654
383
5322
11076
65988
6504
7693
8916; 101929134
1399
1414
4356
5739
9831
8633
2840
956
1041
1041
3221
2689
10900
8382
1087
1087
311
4223
4223
5957
2888
10198
4064
1178
762
762
1071
6401
1358
7480
7941
4978
26576
1896
4113
7409
22821
22821
8794
22853
1469
22847
3273
8483
5076
5076
3975
3780
9331
9331
4326
3981
2828
3084
10138
6690
7695
3841
9032
7079
1378
10625
5210
4277
5581
9175
552
552
552
1740
1950
640
1369
26093
29906
5624
7047
8187
126
2329
2822
2822
2822
4145
10637
8521
5582
7098
5867; 10638
10650
9696
9645
8581
5029
5724
5616
1016
116
4760
6886
1212
4867
6997; 6998
3700
5229
3201
6000
4922
6822
6822
3284
3606
11184
11330
58504
27112
5744
7006
11163; 170688; 440672
11163; 170688; 440672
4608
731
6263
2297
1787
11061
6691
5319
2984
3111
55888
9244
9735
11194
57119; 100526773
57119; 100526773
4093
5989
8224
4983
23604
866
2922
1013
1013
2134
53358
10203
3428
4440
8513
2588
6372
1236
1995
9607
9971
3559
3423
3084
5444
5444
5618
5165
5165
9211
325
5192
5192
1339
28234
2774
2774
80207
5619
9021
9021
11251
4294
4094
9928
6375
6375
5972
10814
5294
5294
2352
4618
7545
1850; 101927562
8988
55117
2295
4250
2140
5199
6326
627
9908
10368
288
6906
1045
5139
5139
5196
5918
5918
7136
4606
1608
6505
2657; 10715
930
773; 100507353
3963; 653499
4137
8620
9745
2254
9098; 84669
4184
6357
26045
7074
8431
27
2241
9623
8853
7092
7755
1259
27035
6097
10261
8710
2641
10218
1592
7222
2315
2315
0
2150
1044
23061
3037
50859
50859
2583
758
8698
79867
1833
8825
54939
6406
6096
5153
3276
51032; 63036
51032; 63036
22891
5648
1621
55171
5524
57447
6010
6010
2558
1733
7482
7482
55966
4496
4916
10202
660
23205
23205
8771; 100533107
51603
22977
10154
10154
7090
51360
5128
1442; 1444; 2688
4858
4858
9834
4308
4056
9079
5753
23639
7512
921
3902
23353
948
9229
9229
8775
2272
3674
3674
25988
2328
55744
4948
1104
55320
2115
3642
5371
1591
7363
8464
9753
970
5304
10736
10736
6728; 7310
9447
4051; 8529
4051
268; 100423031
1014
8787
946
946
2957
8972
9265
6862
2569
26150
18
7225
5172
27314
8193
0
1138
2903
6514
331
331
22808
66002
79411
3818
6595
6595
6595
940
10388
5475
0
3641
9631
54800
6863
4939
6419
55623
27098
79986
6493
0
8190
57016
1452
4987
4987
11039
6541
51230
7141
11009
5680
9448
7639
3786
11156
6792
634
7432
1482
7745
30008
646
9289
55634
23643
7681
1269
10693
1618
2672
1813
5896
8943
6837
23178
1474
4901
4901
3630
9121
9121
3232; 3233; 401021
3232; 3233; 401021
6517
5017
8909
3990
867
57096
9947
2160
29798
786
9015
8200
53616
53616
5973
8809
27121
10750
7458
7200
5145
8287
5961
6756
6756
6523
9719
7299
5732
9582
1134
6496
1141
5922
9934
3357
3346
2574; 2576; 2577; 2578; 2579; 26748; 645073; 729422; 729428; 729431; 729442; 729447; 100008586; 100132399
608
1828
3034
190
190
2735
3050
51276
7030
55721
1361
9205
10622
10622
2812; 5413; 100526833
57136
4654
80761
0
3543
80174
2745
6671
6476
598
3003
9522
9522
2571
2571
6295
359
11245
2322
6498
1088
3881
2554
320
922
2813
10462
7718
11016
54435
5163
5777
10898
10524
40
64714
3766
3574
5407
7594
4935
3240
7504
4861
8284
1910
7010
1140
1184
7287
4908
9750
3344
2875
23136
9142
79774
22854
247
22797
7369
4626
4004
23546
4249
57821
9170
9170
8535
649
27306
735
9718
943
2892
22866
22865
7288
8690
1137
1137
7481
344; 346; 100533990
3222
6847
51066
2277; 100532742
432
9205
3227
631
9721
9043
910
7975
9468
1677
8608
1555; 1556
1555
56548
8654
1907
2208
2208
10225
3741
8468
65258
3759
8515
27303
6123
9087
23443
7380
5746
4062
22844
8029
56
1415; 1416
1415
438
2572
3338
3338
2249
343
3821; 3822
3347
676
865
5451
4707
5143; 729966
5143; 729966
5409
2066
2151
8840
10
9940
10647
4524
4879
5079
5173
917
10371
9162
119
10151
10151; 220988
51710; 101060181
114
155
1489
4803
26206
26206
11189
54805
29774
3268
3268
26013
26013
51716
5021
5375
55503
7294
80264
57282
414
6405
98; 101927144
3045
6779
6531
8092
9095
25770
173
5149
3750
1413
8789
9810
10013
3204
116228
2566
10633
6037
2045
6885
6885
8692
10990
2281
3223
5047
54468
8545
9534
0
8739
8739
1002
2646
9754
1101
5465
1991
6568
765
9748
9748
6492
4084
1610
9542
9127
11026
6511
2815
8796
2688
2688
1238
398
64714
3594
89
269
6299
337
5506
2788
8712
28513
23620
56242
79173
9941
9941
4146
4146
7087
8744
5010
0
3080
7706
2304
570
56253
4821
6898
10672
8904
2005
2733
2733
9084; 353513
5578
3589
7903
3589
2977
7678
4782
10249
7700
9023
9563
10326
5100
0
6708
6716
1630
5457
9723
5367
7046
3362
3938
10021
10317
10825
23623
6335
8367
2538
23266; 101927458
51352
364; 100509620; 101930168
632; 11243; 100527963
189
65110
65110
2846
9477
0
9027; 51471
51471
11278
11278
904
4798
3885; 100653049
6900
23432
23432
8499
10663
4049
10808
5741
729230
732
2323
6329
1411
1235
6014
3293
8817
8817
6370
9169
7143
1234
27109
27109
1472
8578
782
9394
5544
3595
5533
1831
5325
2980
596
596
29903
9970
3579
8929
2560
5754
4325
4325
2555
8854
8854; 101928635
5874
5874
8852
11077
11055
3948
3858
1144
57165
492
3083
10408
4254
1466
579
167
2694
2736
7781
2906
8792
9120
1029
6767
10747
1870
6536
7068
55610
8294; 8359; 8360; 8361; 8362; 8363; 8364; 8365; 8366; 8367; 8368; 8370; 121504; 554313
1187; 1188
6538
6334
781
10050
26762
6546
3617
9283
9498
9194
5071
5083
2020
2081
3375
55410; 83869
314
9119
3270
3067
7539
4091
5995
48
8807
8999
6570
114548
445
51032
10001
10001
5697
5297
1435
54862
5454
1438
2543; 2574; 2576; 2577; 2578; 2579; 26748; 26749; 645051; 645073; 729396; 729408; 729422; 729428; 729431; 729442; 729447; 100008586; 100101629; 100132399
286
8402
4892
22835
5027
3952
4974; 101927057
3577
6555
6291; 100528017
10246
55669
1121
6843
6843
6718
3751
10859
5296
4058
6121
25836
25833
3768; 100134444; 100996843
2015
2549
7124
80740
54799
26330
51351
8510; 8511
5592
63934
5597
6799
8785
10681
7768
54575; 54576; 54578; 54600; 54657; 54658
3189
7766
11238
23613
2678; 91227; 92086; 728441
5204
80216
64499
3356
407
4796
5253
495
248
3760
3760
1021
4435
2660
3882
1746
51778
1010
6572
117
4915
11146
1735
6910
8329; 8330; 8332; 8336; 8969; 85235
2787
339
23373
3592
9808
774
207
10472
3161
2792
9398
9555
780; 100616237
25875
1009
1009
2262
9370
941
5737
2444
3195
10553
840
2559
2842
6540
6554
2186
3718
1018; 100529145
23140
23140
3671
1775
181
3386
27255
10318
7547
3987; 100288695
7015
5009
6580
8856
8856
25794
1089
239
27288
27288
1068
2556
9099
6550
9099
27290
25774
944
27035
2158
65243
420
9002
8399; 100652777
9991
27036
15
8341
10739
5568
10748
50937
9666
9666
4286
5991
2915
25850
3738
5788
5127
3973
10141
2897
801; 805; 808
1548
7367
7544
7543; 7544
3739
9153
4990
4225
8552
29855
6564
3953; 54741
4153
2056
10281
55018
54738
1261
319
55591
11015
11015
5937
53820
10152
1669
10871
10407; 653423
7634
0
1145
2180
1038
30835
30835
10529
100852405
51480
4656
56969
444
1444
9662
80094
80161
64386
5362
79056
5598
186
186
6340
79175
10786
2911
2155
1946
6445
5137
7596
22878
6939
3358
6579
4842
4842
8447
5260
3811; 3812
3811; 3812
10666
3036
845
8621
8621
6780
23457
6453
4155
1823
4100
685
2070
246
4317
5858
1063
7037
4829
7048
521
6660
30848
7752
4050
5657
1258
57151
10566
10468
2054
2074
3980
7352
8674
9047
2561
3166
6360
6512
1673; 100289462
55568
23499
10645
4923
26959
7782
6247
1527
9736
3787
479
3352
680
3381
0
954
3236
57047
3601
27287
80316
11181
10085
27035
242
8626
9028
8993
51270
9420
2710
9536
2811
6525
8394
7366
3062
7696
696
10195
3239
3239
8419
4889
5629
7691
8471
3354
5884
1581
1579
9389
3950
3196
1057
6331
5046; 100507472
22925
4775
7730; 100529215
8528
5880
10584
763
8748
8748
4617
10801
7292
49
984; 728642
6582
4477
8560
54831
3586
486; 100533181
23524
10580
4857
10073
7355
7355
10879
1440
7101
9390
10803
10333
25834
23275
23275
11281
26257
53942
25822
2899
5028
3174
58530; 259215
78998
2994
3004
0
2742
5646
10768
100127886
51083
831
6425
8544
0
0
57038
4295
54861
2169
100507630
0
100128329
0
4212
0
27296
55832
10919
11119
1124
0
0
80052
80086
80168
55768
6757; 727837
7629
9364
2206
2206
1564; 1565; 101929829
55898
838
2257
2981
6953
766
5593
10539
518
518
3904
623
27013
7743
2779
9533
1143
3918
8526
6532
6738
489
489
10665
7982; 93655; 102466616
10755
9173
3765
23657
1670
1030
1420
1421
6346
4112
4791
3604
5207
3565
3565
6850
5394
358
5033
130
8650; 101928143; 101930388
496
11170
2917; 100996542
4179
4352
10943
517
4986
6915
6915
8525
6262
5308
9203
9154
9311; 11194
1609
8473
8473
3140
3140
9058
8973
6098
6473
9473
84288
10632
4616
342096
5020
3360
3360
4114
4115
4115
5301
225
4018
6166
6469
1418
0
147
2491
8289
610
64137
8867
649
353189
8749
7516
9313
3748
27284
9407
9497
9497
51351
94134
430
1544
1544
30817
8340
7479
815
8454
750
10010
1654
617
3061
8573
10400
10061
10061
6103
9139
6542
7024
114049
9181
1390
10230
4593
4593
5133
3756
5276
9671
5651
8326
4917
23495
3060
7132
8928
9557
9085; 9426; 203611; 253175
9085
1821
8688
5731
29909
1240
2306
1810
29760
51
3842
2290
4336
1756
9644
6899
2575
2515
8747
10214
5606; 100996792
10130
3889
3891
7439
5992
4868
2204
9048
9480
4689
11063
5077
5077
2833
3834
8456
6911
1417
841
3626
0
347853
257
953
176
785
5456
3547
10690
10288
26238
85446
8202
25775
9863
22829
8522
22981
7399
6396
59344
5563
26239
140710
574
10616
871
1419
8687
5318
1549
9859; 645455
4014
3094
55643
3823
6683
5458
2103
4595
55729
1007
0
0
1741
5678
54900
54941
7142
0
10787
2543; 2574; 2575; 2576; 2577; 2578; 2579; 26748; 26749; 645037; 645051; 645073; 729396; 729408; 729422; 729428; 729431; 729442; 729447; 100008586; 100101629; 100132399
23636
7177
2649
0
0
51475
10721
55715
0
5523
0
55412
5542
57343
11228
0
0
80108
0
27185; 100303453
9612
25840
80350
6276
10114
80256
8814
1961
1961
10084
1442; 1443
6524
56341
64816
83734
79150
783
11262; 101928789
5969
0
1539
7552
5663
10075
414
3516
120227
3884
10174
1804
55227
5861
4985
2035
729230
3824
3824
55805
11273
100131755
9495
9921
10321
1448
2220
5715
5627
537
2165
3859
26003
2232
1671
5197
3906
3467
3363
5244
124
5747
2260
199
4150
2692
3399
6622
1063
662
5511
1725
10458
3141
2192
2192
11030
11030
57326
51754
11126
54466
22794; 102466986
1528
3596
10393
5449
4582
551
3558
2921
3643
6374
6620
2996
23155
55627; 150776
11027
5313
1142
9437
6367
7379
141
6332
656
353500
5078
1135
8913
10142
7982; 93655; 102466616
11024
23544
10877
0
2318
4931
51350
0
4185
0
0
7036
3000
795
799
799
0
1757
64386
11219; 55559
959
6736
27004
10004
9940
1395
2695
6361
3593
3568
4012
3562
8740
3849
1617; 57054; 57055; 57135
10648
9333
1617; 57054; 57055; 57135
1572
2128
0
0
0
7258; 728137; 728395; 728403; 100289087
417
7543
7849
10296; 101928676
7849
7849
1473
2814
3363
8001
2925
3933
5208
3445
7783
5988
3860
10738
2260
51050
10921
1268
9584
5325
4951
1453
55534
3382
288
1447
3567
0
2624
10850
23047
5579
10941; 574537
1770
0
4629
11131
100505879
3441
50674
2734
11311
4208
56
23177
2741
56
6500
23276
1805
8013
926; 100996919
10370
2104
3010
10735
4355
0
1534
2796
10109
4988
56
56
272
11261
4988
10332
753
776
104
2765
11332
10725
58503
9423
2299
0
26083
27237
26191
26191
3431
56
0
4086
185
4168
3055
7712
775
5981
8555
7293
8214; 85359
8091
8361; 8369
7093
2880
55353
118
5990
2892
463
8858
2916
611
8174
8808
0
4607
6011
55109
0
5467
0
8359
4664
6869
6869
835
10605
1084
2986
26091
26091
863
2736
4248
1237
5081
0
9542
10753
51046
51046
2959
7404
1442; 1444; 2688; 2689
1442; 1444; 2688; 2689
5980
3903
8527
7267; 286495
1175
6354
8360
29044
150094
6790
6790
79973
0
3694; 100505984
3694; 100505984
395
1756
81030
81494
81550
326
81552
81553
81565
81576
6731
81578
81542
81696; 81797
23093
10500
81605
5662
81611
81628
2696
5675
81691
554
81698
81857
554
10938
5042
81875
26098
4121
81887
81893; 387254; 100271836; 101060604
81931
400949
5800
3808
9312
10505
1562
9655
3834
861; 100506403; 101928269
6916
5740
7916
0
5670
6928
81854
81856
2520
0
83450
83475
10876
10876
0
0
54504
1558
4622
1663
10521
9188
2196
0
2543; 2576; 2577; 2578; 2579; 26748; 645051; 645073; 729396; 729408; 729422; 729428; 729431; 729442; 100008586; 100132399
83481
6493
114876
1663
0
8714
0
114881
3581
10279
4325
4325
1118
5733
11074
9312
3456
8233
1758
26584
6569
7204
3804
8365
8294; 8359; 8360; 8361; 8362; 8363; 8364; 8365; 8366; 8367; 8368; 8370; 121504; 554313
3448
6870
7109; 102724200
0
3991
0
3857
4647
51599
5672
0
3578
10254
7273
4772
3806
7541
3552
22947; 26582; 26583; 441056; 652301; 653543; 653544; 653545; 653548; 728410; 100133400; 100287823; 100288289; 100288687; 100291626; 100419743; 102723449
23338
3810
859
9752
10235
0
8735
725
4142
238
238
7881
153
1815
1748
2570
91
91
266
6585
91
91
3211
2263
53616
53616
2263
2263
3084
3084
3084
10630
2263
2576; 2577; 2578; 2579; 26748; 645073; 729428; 100008586
53616
0
2304
2246
3084
30062
1268
651
9366
0
711
334
23483
1755
3749
9469
27181
0
23770
1943
5669
10634
3444
553
3446
4210
6731
8669
56918
100507249
56302
10863
10863
6051
56903
8498
57116; 93474; 100533111
10896
8433
0
5309
0
374286
374286
1617; 57054; 57055; 57135
1617; 57054; 57055; 57135
2543
2678; 91227; 92086; 728441
26659
5460; 5462; 642559; 645682
10255
8647
9538
1983
7054
27302
1444
1444
1444
25816
7813
7813
8911
5794
0
57824
64109
1232
5241
3123
5940; 159163; 378948; 378949; 378950; 378951
2821
10892
51622; 221960
9248
65121; 65122
7536
10692
7187
4952
9942
9942
5935
9478
9478
6482
312
0
11214
1553
4205
59351
60529
9083
9081; 442862; 100509646
64211
64579
2532
9524
2494
5024
9082; 353515
643733
1442; 1443
1442; 1443
2494
3439; 3447
5453
10895
0
868
8989
1446
5594
286
286
6559
1442; 1444; 2688
1442
7368
3761
51359
661
3631
3631
2868
27328
1576
675
2639
1827
6015
3984
5031
829
3439
1233
778
2250
4887
10660
8879
11144
5105
11043
10002
11144
10893
10002
6506
2740
2740
3431
10111
11082
9875
5136
3762
9519
1908
2740
2740
3605
4149
3762
8763
9402
1500; 100528016
5764
8170; 101930602
265
5470
5915
5915
3213
3621
6710
2251
6830
0
4481
4481
57019
26115
3805
1993
6891
3172
1837
7275
777
7804
2122
363
3665
1180
2268
2220
23434
3480
472
6474
9031
9372
5631
3449
2253
3957
720; 721; 100293534
4650
7511
10404
5818
22800
2563
6339
23039
10052
3090
10060
2557
2893
2912
9545
11278
11166
9374; 80864; 100532746
3240; 3250
3250
64375
2813
9074
55691
55691
3746
581
3736
368; 101930322
51666
6751
3883
3024
8837
1816
4010
1378
2703
8339; 8343; 8344; 8346; 8347
5239
5994
3207
6534
30012
8355
4762
276; 277; 278; 279; 280; 648740
5611
27022
8328
5307
57798
56125
2524
8968
26658
26707
26333
5468
26255
4301
27023
3753
8342
4544
689
8864
2797
26532
10798
5727
8339; 8343; 8344; 8346; 8347
2838
26211; 135948
26211
8344
6758; 10214; 280658
690
5915
390502
57830
6656
10156; 401331; 100271927; 102725198
1305
10018
9294
23520
6701
0
7019
7757; 152687; 255403
26538
151
6874
8345
3018
3442; 3443
5757
26251
8369
2900
3008
5459
1470
2853
3203
26539
3651
3744
10060
10060
5455
3737
4161
100996843
3768; 100134444; 100996843
4158
8335
7471
23519
8290
7932
8403
8350
8358
8352
6336
54145
8294; 8359; 8360; 8361; 8362; 8363; 8364; 8365; 8366; 8367; 8368; 8370; 121504; 554313
4501
26581; 26582; 26584
8331
6623
54718
6759; 548313
8387; 8388
59347
57113
2700
5140
913
1394
79168
4152
54575; 54576; 54577; 54578; 54579; 54600; 54657; 54658; 54659
1270
10075
10075
2863
81027
923
23542
3200
4914
54361
6288; 6289; 100528017
6641
7146; 7148
23524
6709
2923
2317
2317
8073
8073
8073
1642
5093
7430
7430
7430
1981
1981
10493
4904
4904
3030
3030
3030
9921
23499
23499
4666
87
87
10130
10130
5879
5879
7520
7520
142
6208
0
2222
7415
7415
100133941
100133941
5515
8763
8763
10983
10983
10801
9601
1192
1431
7267; 286495
7267; 286495
7267; 286495
7267; 286495
6767
6767
3151
23741
23741
57515
6428
6428
1650
1650
5036
682
529
10109
5052
10916
824
1314
6046
6046
3312; 85389; 85390
8662
6185
9124
7037
6188
2617
5591
6170
22948
3646
4841
7086
7086
334
334
334
334
1983
1983
1983
1983
4898
8943
595
595
11100
4723
54499
54499
5018
10521
10521
9584
51433
51433
8237
5861
8894
8894
998
998
3106
5862
5862
5862
5862
5862
10106
10094
9550
6612; 6613; 101929087
6612; 6613; 101929087
10284
10284
10284
7529
10808
10632
10632
716
10211
10211
375; 100500810
8775
4673
4673
4673
3020; 3021; 440926
8668
54732
471
23385
7329
7341
7341
1831
517
10236
10236
55353
6146
1979
1979
4048; 101928830
54882; 404734
54882; 404734
1453
7514
5717
5717
6950; 677812
780; 100616237
9218
8724
11167
4179
116138
81631
81631
11222
60481
284119
284119
1191
1191
6597
6597
4176
900
23015
23015
5693
6731
6731
6731
6731
6431
5687; 9692
1107
1107
3148
81688
10049; 65084
10049; 65084
3107
2805
3308
3308
304
1312
1312
4218
5747
6628
7818
5127
5127
6147; 26809
3094
5694
54107
6892
6830
6830
25814
25814
6147; 26809
51747
483
23423
55832
55832
9908
9908
26003
26003
7419
7419
7419
128
128
0
7070
7070
821
821
8428
8428
6175
5110
23344
546
546
546
1500; 100528016
6426
7295
1452
1452
1452
23710
23710
509
1822
7905
7905
5524
5062
5062
5062
5062
24148
24148
3422
51366
51366
51366
3936
3005
8666
9612
9612
23654
1848
1848
1848
3122
8886
8886
8886
51382
51382
7150
7150
6234
6234
6234
54205
26580; 100534595
28973
831
7386
708
5162
1267
23062
23062
23062
6510
65220
65220
65220
6717
6717
10482
23191
26994
56650
4758
8405
5447
6137; 606500
3609
3609
5531
3964
3964
3964
3964
3397
5546
22929
22929
22929
7095
7095
7048
8678
8678
5976
6780
3958
501
501
23185
23185
23185
1854
1854
23071
23071
23071
1316
1316
3992; 100302263
3992; 100302263
3992; 100302263
3428
3428
204
57019
4704
7389
7389
516
79033
3837
3837
10383
1397
23054
7316
5175
5175
5175
8241
8669
6938
22992
22992
22992
3189
6774
6774
9360
9360
9360
5432
7351
7351
23176
23176
25847
57658
8402
26234
26234
57035; 101928189
57035; 101928189
3856
2098
7204
7204
7204
7204
9500
10049
3855
9361
65018
65018
51526
9776
10735
10735
10492
10492
203068
10006
10006
50813
23705
23705
23705
1859
10957
4192
4191
10938
10938
10938
5696
7327
7327
9061
10262
7511
11345
358
23613
23613
5900
5900
7468
7468
7468
988
988
988
8721
8721
8202
8202
8202
10605
10605
7381
7381
9987
9987
3020; 3021; 100616282
8490
8490
4155
8650; 101928143; 101930388
11170
23479
56270
25828
25828
5098; 8641; 9708; 26025; 56097; 56098; 56099; 56100; 56101; 56102; 56103; 56104; 56105; 56106; 56107; 56108; 56109; 56110; 56111; 56112; 56113; 56114
10539
80781
80781
11151
9364
5981
4162; 102465453
4162
29855
5868
51100
51100
51031
2629; 2630
23576
1738
7336
182
182
182
7866
1490
26959
7353
55651
8648
8648
8648
7105
7105
5863
6048; 286140
1027
10362
10103
9039
3043
23558
7846
7026
7026
7026
123
5860
4615
3853
3854
9733
9733
7205
8773
8773
54939
54939
6194
444
9100
9100
3537
8575
3106
7326
7326
1207
9139
9139
6307
8611
6257
10548
10548; 79711
6929
6929
6929
30851; 100533970
22978
1292
10294
9266
65009
8644
9128
9128
1534
1534
26574
4125
2824
2824
2824
2824
3704
1063
10551
54870
11196
11196
25915
9785
79143
5876
5876; 26804; 26805; 692085
11067
11067
8660
8660
488
1810
1810
2353
1729
84617
10524
5292
1069
112
9277
23208
23208
4208
4208
7852
2137
23299
8543
8543
9554; 102724364
9554; 100996517; 102724364
9526
10979
10979
688
688
873
2130
10227
11152
11152
6713
7936; 100302242
2719
9885
9885
4695
4695
3842
3842
7991
7991
22870
26471
84516
84516
10436
23095
1186
9962
9962
6809
4790
8473
50488
5178
5178
10749
0
10061
10061
27069
27069
8560
84790
23438
10174
23008
23008
23008
9126
9126
9126
2810
2063
2063
7106
7106
56339
64116
64116
11311
6850
3914
2186
4664
81689
81689
1201
2745
7980
7980
50814
9902
490
25865
1410
23272
23272
10602
10602
10602
4781
4781
3400
3400
3400
8795
8795
5495
6453
6453
23759
25977
760
5437
4724
4616
4616
23075
23075
663
563
837
599
3119; 3123; 3126; 3127; 100996809; 101060835
11321
10767
10767
10767
9533
5325
109
109
25970
5612
6004
6004
7355
51491
192286
192286
3184
4149
4149
8408
5715
1634
5822
11168
7024
6478
6675
3551
3551
80303
7171
55361
55361
4094
4094
10111
2874
3861
23309
0
8764
8613
30008
10370
6882
861; 100506403; 101928269
861; 100506403; 101928269
57060
9412; 101928625
9412; 101928625
572
1893
1528
6813
2053
306
6452
6452
7280; 347733
7851
3507
7508
9169
9324
54462
54462
10057
8175
10623
1649
11212
11212
4071
4071
10914
1622
7248
8818
5168
9470
8623
1116
1116
4200
3006
3141
6560
6560
6560
84218; 414060; 729873; 729877; 101060321; 101060351; 101060376; 101060389; 102723859; 102724862
51014; 100302736
60343
9532
10522
11004
2887
2887
23163
7109; 102724200
8704
51343
51343
51343
3430
8563
8563
6609
4436
51230
51230
23600; 100534612
23600; 100534612
23600; 100534612
6525
7542
8890
9044
23598
10488
5471
5471
9181
10418
10418
5256
5256
5631
23221
288
5104
5910
55744
0
23345
10553
57819
55644
10010
10490
6548
7005
23291
23291
1847
3039; 3040
18
18
57418
333
6883
9212
5764
5764
8569
4041
2823
2823
2339
56267
953
953
9958; 102465133
81542
2010
201254
25901
3119
54861
10248
25936
25936
114876
57050
11030
11030
10658
9374; 80864
272; 100130460
521
23037
23598
11190
5919
83759
634
8741; 407977
8741; 407977
1039; 101060399
10458
5705
58473
7025
7025; 7026
6119
8837
1798
11236
5435
84263
84263
5873
5873
10322
9070
6602
4686
4686
154796
1384
6873
50810
50810
50810
23404
9894
8612
784
2954
9373
9373
11214
0
30844
2135
7580
9459
3479
3479
3479
947
8767
8767
8542
57794
1716
4692
84272
7849
23355
948
948
23154
23154
9026
9026
8788
7059
801; 805; 808
7737
51141
23212
23179
27065
27065
9541
8726
753
753
3588
2770
5833
23275
8930
8930
11145
4345
4345
27350
9562
58497
5307
2048
2048
655
655
10238
27348
5678
2963
25878
10687
10687
58497
51
51
2625
2625
2625
7263
9595
6818; 445329; 100526830; 100526831; 101929857
39
65005
6509
6509
125
125
125
5058
1066; 100653057
1501
1501
972
22
27295
8576
64087
64087
5283
26031
26031
55916
55916
26190
2861; 80343
5523
5523
1174
4791
6002
6002
6002
5371
8714
699
5338
1029
219
219
9655
9655
10254
25771
7041
5228
3840
23379
83604
83604
3298
8881
8881
7276
3801
1070
3679
4772
11068
1147
8824
8824
26135
28755
28755
54468
1407
11100
7035
5584
5584
57228
3833
10560
868
81553
54453
5579
6285
6387
54520
54520
55715
55715
2139
23245
5805
11156
2203
0
54535
1646; 101930400
9659
51752
79068
25840
22823
22823
4824
10026
26002
3161
2624
23169
23169
23169
1033
23468
1435
7813
29781
6317
6317
25900
5272
5272
7541
27340
770
2760
3126
10634
6405
4913
9976
11043
3071
9429
9580
9863
5675
8228
8228
49855
4633
83737
83737
10229
10229
7043
6683
1636
9975
6399; 10597
5967
7112
7112
23057
4613
4613
8076
1632
23240
3431
3431
91851
4248
8728
10935
2812; 5413; 100526833
100526833
100526833
11119
100133941
100133941
6241
2920
6573
6573; 101928717
6573; 101928717
9321
84298
57157
10656
1628
1628
3714
8605
10473
10473
51752
10391
839
11240
5655
2890
9901
969
10330
10330
4863
5562
3868
7262
7262
9937
5395; 441194
85236
4784
3621
6439
835
835
6967; 6983; 445347
27309
5727
5727
5532
22927
22927
10607
90865
7436
3119; 101060835
406
7371; 100500832
9374; 80864; 100532746
3603
3603
9750
9351
1777
81620
8738
9469
960
552900; 654483
9179
9318
26052
54674
54674
6663
6663
10481
23608
11118
1015
6490
5889
10435
23091
10197
10197
3817
3817
10152
56848
65258
114088
310
10988
9702
8626
23401
23443
23284
23284
5937
150
321
321
11187
11187
54805
6696
9815
6623
5970
6404
6404
27040
6016
23127
9497
29984
4091
4091
4632
25956
10098
57405
2526
2526
3953; 54741
5781
5781
9353
50618
22827
6566
199
545
545
7134
3205; 442920; 100534589
719
50618
7042
7042
8034
3017
9907; 100616465
9907; 100616465
9378
9378
55526
11257
91227
2678; 91227; 92086; 728441
659
23657
8315
8315
6362
100506658
729991
26097
9242
8517
4778
2281; 388931
1854
11314
27032
27032
10181
7104
6871
8837
10039
8737
4102; 4105
26235
57862; 145482
2932
7424
9898
3779
4688
50853
5609
5609
11140
6760
2191
816
4878
27241
8013
3082
3082
2057
2057
6314
5892
2104
1390
4684
6772
834
7965
7965
4795
9184
1571
1571
5340
4018; 5340
104
6470; 102466733
27254
9379
9379
23081
429
5053; 101929036
429
429
10795
9568
9568
5208
5243
5243; 5244
8115
5108
5108
84720
8651
8651
8651
2627
4973
2618
95; 25864
2820
6183
9570
6576
2130
2130
3263
3420
4133
23040
10892
10892
810
810
10309
84759
84759
10477
29775
29775
328
23595
3620
0
919
9576
9576
6083; 6125
6083; 6125; 26782
3757
4843
5588
5588
57468
5238
1522
83786
4066
3418
3418
4891
8774
462
7167
10411
22974
6877
79441
7253
27289
23049; 552900; 101060386
5603
5603
5148
51385
51385
1757
7348
7348
361
361
361
1375; 386593
1375; 386593
6363
6489
1515
51257
26135
6430
7881
7881
10136
177
24
8482
7177
8416
55806
9019
4635
3910
23237
1837
4116; 55110
4116; 55110
56288
3486
1580
51406
0
20
20
51100
4013
3170
10001
2534
5959; 100528022
1179
776
27099
3189
23008
3257
22861
27130
116832
4068
6674
3552
3772
8498
8707
5620
1139; 89832; 101929970; 101930361
10505
8815
5678
51560
1241
10093; 26140; 100526693
7108
6391
1944
6356
6474
6474
4155
1635
8601
5376
8530
3623
10211
11199
25771
5321
10288
419
10114
10476
3911
8444
11006
4200
4200
4653
5110
8725
2072
11074
5049
0
4772
6373
3002
1773
7100
7008
729
9717
27295
1390
7536
5795
2494
6936
7096
89870
10772
3769
6434
9478
1325
5411
3687
782
2280; 101929368
2280; 101929368
2551
3305
8676
10745
10396
4336
22925
5669
5669
3705
5354
1409
11060
274
274
4850
4850
8705
1663
7917
9019
3320
100272147
3692
659
7036
5810
6672
6672
2535
1136
6252
3140
3140
11025
3164
9228
1437
1437
0
6418
998
3556
2914
8500
8500
9048
10265
1032
11257
400410
8703
820
6833
6833
6854
7476
8648
158
22902
8567
10553
932
5890
8394
8450
6003
1748
25816
3776
7180
3754
2859
642559
51592
57185
4799
8227
9628
4761
1556
5099
4107
7763
11078; 79159
11154
11154
2841
4359
7750
7750
10605
23118
9589
9497
2321
10219
9027; 51471
7727
7727
27328; 83259
10483
6892
4109
5828
4477
2273
2273
28954
7498
10586
10586
5158
9659
26013
64410
9400
2250
2250
90410
23547
8741
6854
2324
7531
5949
4488
11056
2999
7404
27285
733
909
189
189
27232
6444
6444
23072
43
2516
332
9182
7593
47
3312; 85389; 85390
3817
1438
4661
7173
9356
114881
1770
57396
53335
5414
814
3621
10902
6530
3458
5744
931
54498
2624
9788
9788
1998
5371
6327
6327
861; 100506403; 101928269
10599
9536
9708
23075
4063
5928
7164
10641
5733
5733
2002
6296
8636
9874
8913
887
6344
6323
3275
51752
4580
8339; 8970
5330
51174
6359; 348249
2649
2649
8549
6759; 548313
4635
440354; 552900; 595101
1672
2528
2528
2905
5023
3758
3758
816
8795
5870; 84084; 150786
5494
9362
653483
4439; 401251; 100532732
2904
2904
6317; 6318
23769
4957
11200
5298
3420
8538
9187
9187
6556
6556
23015; 440270; 101930583
23015; 440270; 101930583
6095
302
9146
6007
6007
251
6328
23509
10899
51326; 100506084
10694
4108; 728269
6738
29851
8556
8556
9173
11054
4888
2172
2623
2747
5026
1432
28387
5313
8529
10632
3763
27291
9468
3159
10010
5710
5710
3983
8548
55621
26138
6619
26135
4111
9231
4841
7881
4495
166647
984; 728642
5453
5618
5599
6095
4646
10332
5607
8794; 254896
8794; 254896
51281
1791
0
9848; 101928198
9848; 101928198
2335
57051
6757; 727837
1213
10084
0
27335
10450
4110
10661
131
2529
10677
3785
8829
3624
7422
7422
3135
6927
23196
9590
1006
1728
0
26998
658
0
90141
7278; 113457
3140
9747; 100294033
7181
7181
9556
4438
27077
27077
6677
6871
330
23093
8702
5987
28232
5591
224
50618
1485; 246100
3382
6368
6368
5923
438
9649
5046; 100507472
1488
4775
4775
1435
1109
983
2637
26118
9687
8837
8837
2642
6502
5965
27180
5601
8418
56145; 56146
10623
10726
10726
11283
846
10107
10107
6818; 445329; 100526830; 100526831; 101929857
23598
3985
84271
84271; 91695
30000
6007
83729
3189
2630
6303
6303; 23053
9019
9310
84061
5542
0
80110
2868
1004
1004
84779
2780
4240
3824
2323
2524
9540
634
1837
8871
9145
7274
8829
22872
5251
5909
3373
2976
5921
8558
51035
10994
8165
8165
7841
8425
7940
5893
4763; 101930150
6442
3858
27252
27252
5467
6869
26268
9474
2852
10753
881
8600
3903
7267; 286495
23521; 26816; 26817; 26818; 26819; 728658
8398
8724
8289
27445
2048
22996
594
8793
2309; 2310
8726
5414
23062
1240
11024
8001
8942
8942
7035
7035
3423
8209
7020
5539
5599
8131
7080
9752; 56134; 56135; 56136; 56137; 56138; 56139; 56140; 56141; 56142; 56143; 56144; 56145; 56146; 56147
5801
84220; 285190; 653489; 727851; 729540
8435
10555
0
5648
9958; 102465133
4025
4902
1742
10277
8034
1374
1374
23562
8302
27101
29015
56928
4281
51741
113835
0
0
10428
5740
0
9637
85363
11237
441263
843
55854
55109
84719
92483
6453
23518
10653
6249
0
51326; 100294341; 100506084
10362
63941
57144
5407
0
84658
1576
796
796
4887
4887
3964
3964
23471
4149
771
1837
7275
8671
8671
3705
23365
8556
8556
3568
3175
2038
3119
0
780; 100616237
9229
9104
6945
2047
4067
3082
4853
1601; 101926921
11168
5682
9321
2886
10395
259197
3491
1434
1434
4771
54499
1258
773; 100507353
5465
2358
2358
8031
842
6929
10608; 100616358
8487
2100
2902
2902
6320
11025
9473
2313
10645
51635
1084
56681
9743
10572
4928
55384
0
946
8638
10747
3351
1678
27292
27292
10587
6546
861; 100506403; 101928269
23093
9194
27035
10631
9152
54555
7518
7518
7222
10203
1534
10241
571; 100379661
1734
10229
1058
10233; 283345
5802
0
5037
5884
1999
405
23635
5445
5733
5733
5733
5733
1488
5144
5144
94
5168
8826
8828
8828
9848; 101928198
1495
5329
9830
8718
0
27072
2002
10157
11280
6535
9687
472
1201
8838
1757
3077
356
4850
4850
79071
4162; 102465453
7957
117178
8522
200315; 100913187
24142
6935; 100996668
303
51780
26056
10278
3481; 723961
7216
1949
653423
89870
11257
2121
3697
2213
3802
2969; 2970; 100093631
2969
0
11190
942
444
3597
645682
361
11235
5204
80350
22932
84099
2948
28316
0
28639
960
7525
0
23239
0
101929078
0
6512
10439
4261
440915
10899
0
197
2064
6049
6049
6624
640
9948
9948
3651
3651
2911
2911
5099
10402
1130
825
1288
8611
4437
51176
8663; 728689
2222
5873
11154
9819
9819
843
5540; 100996758
2334
375449
6715
146
146
10142
8908
8908
8621
23367
782
57142
5586
25998
406
28517; 28663; 28738; 28755
2260
8943
10922
5213
3299
8407
427
427
2870
3122
4176
1956
6672
7168
7168
58497
3910
3910
9783
9103
4086
373
373
7531
3082
3082
2887
3572
23650
23650
7052
221
27040
3745
7329
10778
259197
1310
5371
5371
5371
3308
3308
4771
4047
4047
2651
10636
546
5162
7080
1329
11343
3551
3795
8817
6533
7461
22837
5191
283450
51433
79143
84809
1134
51512
4162; 102465453
1212
9830
81033
81033
1175
9601
3196
100134822; 100288069; 100996442; 101927270; 101928344; 101928670; 101929540; 102724409
2137
6904
3755
27130
27130
6715
4919
10376
2801
8733
4247
8532; 27201
4690
284443
5211
5098; 8641; 9708; 26025; 56097; 56098; 56099; 56100; 56101; 56102; 56103; 56104; 56105; 56106; 56107; 56108; 56109; 56110; 56111; 56112; 56113; 56114
8522
253725; 101930591
7341
1622
10962
10376
6122; 116936; 116938
0
961
1822
9874
6788
1859
4751
11183
2011
9175
23683
6789
4750
1432
10733
4752
8899
4771
4771
5146
4763; 101930150
4763
5089
5089
54499
1258
11027
11027
11027
4647
4647
4772
8464
6795
3718
3718
367
100128124
6560
9619
8487
8487
6549
2100
2100
2100
2100
1796
6373
6528
4254
2902
1466
1896
1896
1896
1896
1896
65123
11025
11025
1209
27032
8564
4664
835
4849
3111
3164
6967; 6983; 445347
3452
3514
9127
285
7404
1737
2688
27429
8600
7066
7066
1029
0
5528
87
1281
6319
8794
2042
2048
285596
2645
5976
5506
10846
10846
9465
886
886
11250
5078
10587
9051
861; 100506403; 101928269
861; 100506403; 101928269
861; 100506403; 101928269
861; 100506403; 101928269
10083
23451
22848
0
8832
8832
8832
8832
8832
8626
8626
8626
1629
23308
23308
23308
84288
2492
10765
1272
4199
8394
23305
8573
4068
4068
4068
5001
5001
1612
1734
3784
0
9355
3298
10474
9001
5626
8647
2527
8811
27328; 83259
5884
5293
1579
2740
2099
2099
2099
2264
8756
8756
1500; 100528016
305
3805
3805
8646
8111
6452
4802
171558
5697
6005
9191
11120
27332
7039
655
655
8021
5046
5046
2572
5733
2828
8820
3559
5725
5725; 100616459
1606
6899
6899
2992
140597
351
4899
4899
8718
2896
7337
1438
1438
984; 728642
1548
7316
1022
213
2319
7157
3752
5142
219595
3762
2204
2204
2204
2145
8840
9031
8913
8913
8837
8837
8480
8480
10076
1757
3708
84220; 285190; 653489; 727851; 729540
171220
3077
3077
3077
3077
3077
3077
3077
356
4361
10859
27229
3440
3702
4162; 102465453
5457
9968
1305
1937; 100500804
8555
8555
6564
100505879
100505879
8202
26103
3953; 54741
3953; 54741
3953; 54741
229
25792
4988
3709
5275
5275
4507
4507
56146
834
834
834
0
5607
5607
7850
5664
0
3609
54780
4613
5478; 101060363
8706
5592
10407; 653423
10579
22884
846
6799
84786
8732
0
3813
90634
23598
23598
23598
9103
9103
3803
2263
2263
2263
2263
2649
51480
334
3451
51124
4713
57292
0
23569
23569
2744
92086
2678; 91227; 92086; 728441
1124
5979
80036
6309
25840
6759; 548313
2776
3769
5265
5265
3500; 3501; 3507; 28396; 102465871; 102466889
7301
7301
80256
9034
0
0
0
7201
6432
64816
64816
64816
0
83955
353299
5141
9628
2956
2956
3761
9208
208
400949
0
645745
23766
23710; 23766
0
83864; 425057
114758
90665
84107
839
2528
4781
4781
9400
10663
6819
9609
23654
1288
5269
573
51778
1803
3358
6579
6579
816
1826
8817
3785
6218
3696
148
148
148
148
1837
8671
8741; 407977
5132
4824
4824
5600
5600
8662
5218
51552
9475
6780
3576
8897
2689
57142
1395
11054
11054
25778
25778
3568
3568
652
11004
2890
27128
2798
2798
4791
2814
51750; 100533107
7422
3135
3135
3135
5542
100132285
5156
5799
2260
6885
6885
3306
5925
1859
6204
2870
2692
2692
6622
5048
3248
3248
1956
1956
8659
317
317
2983
10982
11309
1725
901
212
1432
25802
8725
8572
6457
9577
0
577
3033
5913
1462
9962
7052
4179
7337
6573; 101928717
3479
6198
3690
8503
7940
7940
259197
4863
4863
491
1136
5371
5371
6915
5141
775
23139
65005
64963
26018
84525
7434
4233
5800
856
7220
2118
9001
5914
0
1956
0
5710
1316
1388; 7148
3597
2820
51581
10128
3356
228
248
250; 251
861; 100506403; 101928269
367
377
2091
1813
1814
2078
2099
2509
2937
2683
3495; 3500; 3507
0
3507
3493; 3494; 3495; 3500; 3502; 3503; 3507; 28396
3493; 3494; 3500; 3503; 3507; 28396; 102723407
3492; 3493; 3494; 3495; 3500; 3502; 3503; 3507; 28396; 28442
3492; 3493; 3494; 3495; 3500; 3502; 3507; 28396
3492; 3493; 3494; 3495; 3500; 3502; 3503; 3507; 28396
3500; 3507
3493; 3494; 3495; 3500; 3502; 3507; 28396
0
3514; 50802
3514; 50802
0
3492; 3493; 3500; 3501; 3502; 3507; 102725526
3500; 3507
3500; 3507
3493; 3500; 3507
3492; 3493; 3495; 3500; 3502; 3507; 28396; 28442
3912
3929
1646; 101930400
3119
3537
3119; 101060835
4680
7001
64582
5452
5724
7417
5730
6655
6122; 116936; 116938
28673
5328
10214
2908
10093; 100526693
4337
1485; 246100
29969
3459
57863
55905
9568
10611
10611
54490
1781
83988
84549
3811
3811; 3812
7113
6194
0
27113; 100422832; 100422899
3492
83942
4582
3043
56902
23741
3039; 3040
7216
7216
84669
83941
54466; 474343
10580
23097
9657
6319
6320
6124; 595097; 595098; 595099; 595100
5728
8416
9768
203068
622
396
91369
84789
2335
6175
90233
10013
54468
637
2327
1353
8372
644
5441
10214
3176
6342
2205
6440
6668
5764
10136
1442; 1443; 1444; 2688
3382
5671
2124
5553
965
3039; 3040
5682
23658
5730
9341
84790
9659; 653513; 100996724; 100996761; 101929792; 101930416
374291
6013
10478
515
5744
10190
1155
8674
27101
3838
7320
7321
5478
5408
84296
7462
10955
5452
1136
80317
25974
0
23136
58495
161
1639
0
3423
9112
6426
3604
1973; 26781; 652965; 652966; 100533955; 101928634
11219; 55559
22877
8085
8514
1031
10152
2533
2533
28639
4802
28831
3107
7375
55669
8913
1017
1017
6546
3772
56101
1387
1305
2581
56142; 56143
8706
1634
9134
23163
2204
3762
5143; 729966
10580
2993
2993
22861
5829
22861
2313
4299
3752
23043
2852
8911
7066
4193
581
8626
3514
4340
171558
56143
1435
5144
8718
9187
100861540
8828
5818
5818
1087
8732
672
8455
9016
940
2778
940
8837
3077
26509
51343
3077
56139
3492; 3493; 3494; 3495; 3500; 3501; 3502; 3507; 28396
0
56145; 56146
10681
8786
56107
23522
56106
5098; 26025; 56105; 56106; 56109; 56110; 56112
5098; 56105
0
56112
56114
28831
2528
634
4261
2528
6910
4481
843
634
825
50649; 101930241
5740
923
23544
1634
1394
2047
9618
923
5141
10730
4352
5893
3691
6318
84612
50802
5733
0
3106
10461
10461
4763; 101930150
56604
4640
5618
60676
7852
629
5757; 728026; 100302285; 100422872; 100422885; 100506248
847
57573
5329
23236
4627
1937; 100500804
1778
220988
220988
10151; 220988
220988
10151; 220988
23193
23204
3309
1975
1975
689
3020; 3021; 440926
5037
23521; 26816; 26817; 26818; 26819; 644511; 728658
7178; 101928826
23215
3688
23215
23215
23215
9221
23352
9221
3843
3843
3843
3843
10209
3488
3488
7879
7879
677
10092
1284
677
1284
114908
3320
3320
60; 71
10128
6175
11165
3516
84364
11165
57720
5478; 101060363
57720
1282
1282
23214
60; 71
801; 805; 808
801; 805; 808
79026
7155
6605
6605
3113
3113
65125
65125
65125
60; 71
23117; 440345; 613037; 728888; 100132247; 100288332; 101060275; 101929910
3020; 3021; 100616282
3020; 3021; 100616282
3020; 3021; 100616282
10147
10147
26099
26099
26099
26099
23190
23190
23190
10963
55573
7837
7837
960
5725; 100616459
5725; 100616459
130074
26156
26156
4288
4288
4288
4288
2314
2314
23265
58517
58517
101928378
58517
58517
53635
58517
23265
23265
5411
5411
7416
6122; 116936; 116938
10618
9114
6129
10618
6157
2734
5595
26001
8565
147179
147179
147179
23061
23042; 102724985
23061
25941
23199
23199
23350
26133
23350
23350
10079
960
4150
9736
9736
715
84726
84726
9289
6711
1457
1457
23353
1457
4297
800
4297
4297
4297
7916
4637
113419
113419
293
4000
26284
23203
4000
2907
1291
23089
57509
23089
57509
57509
857
4249
388
84271
23633
23633
23633
23543
1660
23197
1660
23197
90861
23516
23673
23673
552889
552889
90861
5987
23433
5987
23433
23433
26123
23433
26123
57178
5905
23468
5905
1605
81614
10209
26065
26065
81614
23187; 102466719
493
493
23367
23244
10985
23244
4173
4173
3486
25777
23107
23207
23381
5087
23167
23167
5087
8289
23126
6383
149603
23339
6383
6383
161
11260
161
57498
57498
92703; 653659
92703; 653659
23039
6598
10137
11328
10137
7422
204
204
204
204
25957
25957
100101267
25957
1399
11163; 170688; 440672
11163
11163; 440672
23118
4502
31
5730
115207
25839
5270
6137; 606500
115207
23367
9777
3572
3572
23164
9777
114932
23141
23141
25963
10410
25963
94239
94239
23389
23389
23389
26173
26057
26173
4976
4976
9581
9581
9581
2194
23198
23198
3423
23198
3423
216
10209
8613
10209
57017
23014
8613
23014
23360
4131
171023
23129
3728; 3872
171023
171023
5295
5295
81488; 145781; 100820829
7277
81488; 145781
81488; 145781
90411
90411
23165
92140
5295
92140
92140
10645
667
667
27032
55568
6595
6595
57326
26058
26058
9444
9444
23063
9444
6430
23063
1992
8888
6139; 26790; 26791; 497661; 100124516; 100526842
5594
23175
2778
23175
10847
23175
9110
7337
27346
23192
27346
27346
375790
7178; 101928826
375790
23253
23512
23048
23253
6541
204851
6541
204851
55970
6541
10213
79572
8829
91754
200081
23168
23168
8570
375056
23122
8473
23122
23122
375056
23231
598
91782
23231
23225
23225
23534
23534
9905
203068
8879
8879
55187
55187
22998
55187
22998
22998
22937
7027
5934
5934
25940
2799
2799
2036
55000
4642
2036
286451
286451
286451
286451
23213
64764
10608; 100616358
10608; 100616358
23028
23509
23216
8893
10972
23213
23213
23351
23351
23201
25999
23053
271
488
488
60; 71
4430
4430
23036
10116
23036
171017
253725; 387680; 101930591
51029
4628
10116
10116
57634
57634
4853
2618
2618
23070
23358
6925
535
7919; 692199; 100532737
6925
6925
6925
23358
6305
9659; 100996724; 100996761; 101929792; 101930416
6189; 8944
9659; 100996724; 100996761; 101929792; 101930416
6305
23065
23065
23065
5962
5962
9686
399665
984; 728642
23091
89910
89910
51603
55251
51603
26092
26092
221154
92856
10611
23157
23157; 84656
23157
9522
9522
1997
219654
1997
23313
22984
219654
22984
9522
10971
23392
23392
2976
55544
22993
80273
6187; 26784
80273
51592
51592
1059
11017
9807
11017
9778
253782
23218
9052
23327
253782
25948
23327
10434
9728
9728
23522
26128
9987
91746
23277
7030
200734
8801
171546
51582
23522
966
2335
84193
200734
23317
9043
25836
9043
23080
9645
9645
23080
23080
23527
23527
64795
64795
23384
7171
64795
25836
23625
23131
2534
23131
1289
1289
22826
22826
23030
29072
23371
23030
23030
93487
10299
51077; 93487
84890
1051
84890
22982
22982
23383
8301
23505
64112
439921
23171
8301
10498
23032
1654
1654
116985
8455
23396
7324
6597
5151
5151
23514
3014
3014
23111
27351
27351
124801
140609
3934
124801
7465
7572
4205
23200
6139; 26790; 26791; 497661; 100124516; 100526842
23348
9557
997
80308
55023
202
9326
23051
285527
8019
285527
6777
6777
10486
3241
23248
10486
5575
23513
26036
10252
5575
6653
23258
1522
23246; 102465906
23510
23012
4134
4134
1737
23347
23052
57680
23012
23052
91304
91304
23295
23347
6218
23347
831
2597
114882
9716
9716
114882
831
5788
5788
22800
22800
23029; 51742
3512
27250; 100616113
27250; 100616113
9802
10042
10042
23001
26053
7385
23140
23001
10240
10240
11165
23001
10000
11165
10000
5781
23220
23186
11118
84159
80205
80205
23060
23060
23306
23060
23306
440026
440026
1123
8677
3183
23016
5586
5586
11336
8417
8417
23376
23376
3842
9444
11059
11059
10376
201562
3097
3097
93487
93487
9577
23180
6237
54505
0
23301
9886
8723
23301
7169
23174
10102
3557
10184
3557
23338
5478; 101060363
5817
23307
10382
25976
57154
6678
57154
818
2006
3117; 3118; 100509457
472
23173
22907
23177
4763; 101930150
23177
4763; 101930150
26608
26472
23136
91289
9673
7551
26608
57460
3987; 96626; 100288695
5291
55818
23259
23511
987
23195
5096
1408
6047
162427
151011
192683
9842; 440456; 100422961; 100423004; 102464831
83660
23299
83660
23318
57104
10156; 100271927; 102724229
10156; 401331; 100271927; 102725198
339287
23279
157922
157922
157922
4239
113251
57553
27335
9842
10914
23239
10914
140890
23210
23210
390
55000
5253
1741
1741
1741
23336
157567
55384
9711
6137; 606500
9711
89927
2760
84986
4833
30849
4128
27246
25898
585
585
9859; 645455
23294
57591
25898
26051
7334
23332
10336
23041
23041
23304
818
6935; 100996668
6934
23304
6934
6934
23271
6935; 100996668
23271
81875
92170
10562
7090
7090
221061
20
9804
10472
23363
23363
6654
23241
84162
6654
5930
5439
5930
23152
51574
23274
56252
2512
23310
23521; 26816; 26817; 26818; 26819; 728658
127703
23333
23500
23325
23325
23102
6272
57037
10228
10228
11113; 100302274
26130
4665
26130
158471
158471
6272
84901
84901
6509
6509
256987
83700
23382
10973
875
25822
51665
51665
23312
26030
57493
26030
8939
22976
293
3507
8871
5305
1955
1955
9793
91137
11056
23172
10714
23172
23268
6738
26043
8495
84220; 285190; 653489; 727851; 729540
4684
23076
23034
23076
8880
84909
8312
4038
23142
6738
23142
55672
23142
23151
10923
124222
4493
84243
84975
8760
1487
8760
7373
203069
10499
51275
7178; 101928826
6655
8550
9477
23526
0
25966
8702
3831
3831
51588
23335
51588
23276
0
348
10199
26112
10484
23405
90480
124565
90480
8427
26009
6832
29
23517
23097
9675
23097
10802
23283
10802
57470
23283
57476
7779
23341
116372
57215
23341
6196
401251; 100532732
23492
23024
23133
5965
5965
167227
5978
56950
56950
221749
25804
126353
23137
23137
23270
253725; 387680; 101930591
490
6942
22930
6137; 606500
137886
23263
83989
1291
1291
1291
1291
57214
9847
6526
23269
23078
23315
23125
23397
221395
221395
0
811
8798
5438
23158
92249
5066
79158
23158
541578
85360
83941
23119
23119
23119
4673
5986
256364
323
833
323
22934
22898
22898
23507
57007
23507
9747; 100294033
130872
9747; 100294033
23390
3265
1386
323
11011
26268
60; 71
259230
8867
26268
113146
138151
57187
26227; 80097; 653784
9875
11011
3119; 101060835
3119; 101060835
23515
23452
4082
23514
23452
23189
1052
55215
55215
4591
112464
7167
4734
9479; 644172
9479
56987
56987
171586
57798
26953
9527
9527
7402
7402
7110
55623
9140
6738
4798
4781
5362
84942
4781
4781
23387
23243
489
6780
127544
23370
23467
513
489
9862; 102466757
6093
23031
8106
6418; 646817
0
253959
23242
56829
5576
23354
23354
961
23150
91647
23331
90993
1117
123803
123803
79882
79882
196441
9853
4628
1805
57493
5286
1805
50626
23503
55023
169611
80271
64848
254531
90121
6083; 6125
9278
11046
11046
6147; 26809
23286
1452
1936
23234
100272216
6874
23373
23234
5578
57211
199
9911
27000
9125
23357
219699
10096
10096
90627
115939
115939
10396
23043
815
23043
1287
200576
8878
29015
0
115201
4752
55958
23074
206358
23074
6625
85453
4238
25888
25903
112950
112950
7337
2653; 101060817
25888
10439
27349
2653; 101060817
10950
7074
5771
5771
10865
6591
26039
5681
54103
257407
9570
144699
23135
3206
257407
1737
3206
989
10929
23067
23299
23302; 339166
26137
23302; 339166
26137
22990
1794
7111; 158427
1783
6526
9857
80097; 653784; 100616378
6526
6670
9037
2882
10893
23508
22990
23508
6628
8425
23162
23162
9125
9570
4337
1028
0
205564
23247
9666
2512
84864
84864
91949
148022
90326
28639
6091
201229
23361
460
91
26005
6855
7138
9739
10302
23113
23132
9570
9570
23506
10629
10629
10629
374650; 440295; 643707; 102724093
11083
60; 71
10239; 100526783
23252
108
7741
108
92482
23235
23236
6158; 102465483
92482
5495
890
10424
8622
23405
30850
1762
57613
55958
57613
400506
23328
400506
57205
10464
3851
10154
283638
157680
113178
107
26175
79987
730101
23194
11007
8467
9644
10592
23112
115123
23098
7035
23098
2296
9881
26278
5094
5094
5222; 643834; 643847; 101929842
7158
23033
23261
57209
4355
23033
57146
26011
1508
1508
816
677
66036
115817
23108
3725
139322
6297
677
161291
51663
3858
129642
139322
1292
7337
23161
10346
5610
1540
11079
64777
4782
51341
23130
8805
5198
51341
23116
5527
8777
22941
22941
23228
27161; 286109
22980
57150
23637
57150
91966
57608
53405
7917
8531
10196
594
221443
23264
6714
25945
6843
219333
4750
23380; 647135; 653464
10963
4750
60676
4191
55559
10402
9031
8651
25907
57212
57212
56929
10413
81544
3014
4776
93081
6191
1028
23023
6205
23023
23023
23461
2063
10402
3178; 144983; 664709; 728643
404672
23255
3184
9883; 100101267
23424
5789
340591
6642
112479
509
155060
8541
92211
51460
11155
152559
841
26275
90634
22890
6206
1663; 440081; 642846
27235
4485; 11209; 11223; 101930052; 102724562
196740
11223
6305
5331
1124
84302
54454
9659; 100996724; 100996761; 101929792; 101930416
9640
23211
286148
124152
84804
23005
23209
11216
6038
56948
6185
6907
6907
126208
84804
6009
57403
26118
23035
5297; 375133; 728233
6009
26098
53616
27134
11037
6223
1193
3676
6909
3310
323
90957
5646
54587
7991
23366
7474
858
10799
1291
80114
22902
9814
727897
403
2054
23314
1268
22902
23114
10900
5861
25803
25803
8717
643641
23144
8826
3653; 6638; 91380; 347746; 100033416; 100033433; 100033444; 100033450; 100033802; 100033820; 101930404
0
10940
23308
7146; 7148
7738
2597
378708; 100526739
92689
25928
9258
317662
6168
155400; 260294
11051
4862
317662
25759
5510
57799
8153
2068
80055
3187
261734
3187
8315
27342; 154881
3683
10381
1915
23254
4885
8674
6284
1795
23398
119
89845
53844
5605
25992
10982
5605
6185
1280
25992
7528
6238
9890
25841
90993
1181
0
51
91316
302
10980
10147
2150
3837
171546
8824
220594
8776
122616
10109
1729
3047; 3048
0
5094
5584
3908
9401
26469
1453
898
50486
0
55957
146542
92342
146542
22930
22930
6868
27065
23178
7329
0
3113
6651
915
7923
2078
374655
6444
3622
8724
222161
23066
55573
118987
3550; 55374
7703
26035
341
55573
112611
390940
51755
27445
168544
4616
254394
6713
10844
3945
4091
6039
3840
116039
100506603
9470
9470
1992
3837
3837
29896
6713
657
2033
0
5134
23250
1915
58487
5134
1032
155066
9045
146712
9121
501
187
29896
10772
8476
837
10217
0
11339
23094
6585
0
5880
6924
0
396
65220
402055
23544
151230; 100526832
362
25832; 149013; 284565; 400818; 728841; 100132406; 100288142
65220
1915
10162
25941
25941
116984; 101928667
0
3384
2987
1298
11127
10924
387032
84869
10916
23155
4494
23148
1723
1723
23616
55687
6294
23349
11056
221692
26048
4015
26048
0
3633
201134
55556
10376
1763
23016
6432
23015; 440270; 101930583
27124
5125
56339
27097
0
3831
0
0
7626
8940
25891
54463
54463
6505
6659
23157
10847; 100862671
6659
23149
155400
4141; 102465454
4141; 102465454
29937
3495
55742
441151
5378
441151
92104
3854
50626
10762
23305
10611
100506963
23230
6165
801; 805; 808
388650
101928378
101928378
7421
4582
54665
5446
112950
10114
9204; 100506144
10971
5315
91298
427
150759
5876; 26804; 26805; 692085
2677
2819
1749
6945
80823
801
3887
54898
89944
783
256949
6398
11155
5936; 100526737
6597
6597
6657
6657
3425
5164
64131
10383
65258
3916
55660
6929
6929
6929
4542
5985
1329
1329
643699
498
103344931
100130348
3836
9295
905
26033
26033
2316
0
9866
5648
26156
284352
23254
1984
10605
0
3297
0
1327
10123
27309
56890
26787; 27316; 101928747
28996
8076
8076
2767
8844
429
8844
8844
26145
23062
55695
5504
27332; 100507113
157562
0
92822
129080
7062
284352
51778
4242
11020
55705
8887
10682
0
10682
8038
5179
3643
9456
25983
5786
6698
91543
10487
5786
3075
3921; 6044; 388524; 574040; 653162; 730029
8492
3837
3633
51099
5813
4233
8745
6929
0
6929
10645
0
6645
58509
4233
11213
79064
10211
80765
3423
89910
3207
10215
10215
3020
115703
3020; 3021; 440926
51750
10730
3117; 100509457
3752
51491
440073
84705
55062
26013
51406
79789
6183
7143
155400; 260294
6535
3202
2898
1350
5630
1849
5521
9169
375346
9939
120526
9145
3991
961
961
58500
8467
1452
25895
0
51686
4673
131566
201191
60
51635
7070
1302
10591
0
10402
5267
81688
8233
6923
79912
0
8549
6612; 6613; 101929087
83941
83941
10612
10612
5434
80342
9487
6217
6925
353
5383; 100132832
221981
2012
317662
6150
23543
10988
9413
23543
427
9125
23732
633
4603
9521
339005; 440253
131578
3490
3015
23329
23329
6711
4818
7568; 100529855
7849
25836
3338
23316
6750
146057
5912
2774
375057
3267
4293
3267
23086
9140
3398; 84099
3105
5733
7571
51099
6439
24140
26059
22902
23048
6201
1953
7291
2767
23225
23363
23225
57863
83475
5533
29893
240
54474
26049
91977
9857
9857
923
23322
4916
0
23141
8819
100505761
26038
10362
138046
0
6159
285282
23512; 440423
0
6238
57188
4069
25792
25792
92154
0
1487
1312
9910
23244
23244
91304
91304
8621
6303
54093
57144
9957
1288
10418
10418
27109
29799
23359
10521
84272
6001
6204
4637
6224; 26795
9686
2677
2677
5756
5756
10943
374868
51491
51752
23216
10435
30837
6421
9704
23426
0
3693
3693
8519
347733
85359
55794
200734
1674; 55578
81550
284439
131544
3855
7535
368; 653190; 730013; 101930322
51752
399491
1946
28952
6355
55353
2934
6168
6146
5789
6262
11019
10690
8930
8930
924
0
11013; 286527
23215
2066
9046
23215
4170
4170
4610
10561
6742
93594
4793
7018
7018
10518
4882
115939
146227
123876; 348158
23120
2774
29937
2017
2017
29937
81577
4213
0
10202
5589
57125
11238
5527
653361
11010
10038
4604
2525
6202
5074
2878
10147
8880
8880
6472
6472
6227
23285
9659; 100996724; 100996761; 101929792; 101930416
155400
9520
0
5911
23432
9021
2762
440434
4149
987
645166; 654342
4978
91966; 541578
9939
10922
10791
686
686
5108
2280; 101929368
10740
9260
9260
317648
11116
29937
0
51593
747
9659; 100996724; 100996761; 101929792; 101930416
9659; 100996724; 100996761; 101929792; 101930416
246126
509
4588
343990
51208
25961
5795
7633
51742
8034
6432
653808
6152
5433
6710
5473
374977
55846; 100507424
8992
8992
9236; 100533483
9236; 100533483
60481
5318
113251
25924
2778
56980
51196
0
734
80816
51668
771
9394
6390
6175
7082
23353
2271
11338
6259
8725
8572
8572
0
57326
6657
4779
57134
7940
0
8277
8620
10657
352961
10217
0
23062
23062
3382
4927
27042
22894
1200
1200
9869
9993
6441
1291
7916
0
5625; 102724788
135138
10539
285755
29775
283212
23457
10478
2495
10979
4000
708
23185
23185
2915
7503
11184
7840
7840
56171
11156
5303
5303
339105
0
7293
8632
998
23078
10061
23062
1577
1577
0
5074
0
7703
51083
4714
10905
94009; 253190
8992
6208
50488
27122
23321
23321
4926
4926
1203
1838
4103
57194
57194
9554
10524
8574
10920
130
7205; 102466755
5432
90141
8516
9260
199731
9110
84179
22924
6136
1540
8131
30
9968
11278
1353
57447
57447
3178
25898
0
27346
8817
2170
2779
8621
5689
5689
8337; 723790
6139; 26790; 26791; 100124516; 100526842
3691
55752
57235
57235
113177
1464
23157
7156
7156
10570
57165
4586
0
23451
4976
3081
3081
0
7542
7542
3170
9669
9669
811
0
6203
10129
10129
1548
4856
818
65110
2813
2813
3727
7178; 101928826
3320
8743
91647
10102
10102
3421
9802
6141
1314
1314
54788
11184
245
8906
222255
222255
92973
0
10882
1644
6865
0
6645
6137; 606500
3845
0
6439
441294; 643854; 100128553; 100142659
23392
92346
31
3326
6597
6002
6002
9782; 724102
130916
7170
240
10235
10235
10235
6279
23617
10595
0
8496
8496
5602
1506
7035
9987
26121
441601
54346
116138
10540
4586
0
6440
0
159963
586
5731
56269
8153
1936
1936
8932
8932
9641
3851
3640
5075
9814
25803
25803
0
6545
2994
10737; 10740
10737
0
440387
83740; 474381; 474382
6898
3039; 3040
5342; 5343
0
0
196993
1559
1559
1559
5887
229
229
259
10036
4839
720; 721; 100293534
9107
2717
8833
478; 101927137
8991
259217
5898
25827
6472
3142
274
9
10228
9063
5817
5817
22936
22936
2113
4793
23433
1521
7021
586
10561
9509
8339; 8343; 8344; 8346; 8347
6288; 6289
3199
26146
3107
4045
3929
9306
8363
8476
5004; 5005
2702
8477
4624
3012
3820
3972; 114335
3013; 8350; 8351; 8352; 8353; 8354; 8355; 8356; 8357; 8358; 8968
5387
5565
825
7032
4298
6694
2676
2117
8336
7597
27236
10280
4956
8837
5911; 5912
5912
2488
416
6753
6444
10207
6687; 101930112
10369
23522
4808
434
9774
9555
9555
8970
64582
28
2273
11318
23404
1390
8354
2843
2210
10923
1385
8888
8387
8294; 8359; 8360; 8361; 8362; 8363; 8364; 8365; 8366; 8367; 8368; 8370; 121504; 554313
3846
5161
6019
2303
54626
3013; 8351
1053
2691
27030
5379
10084
7849
7252
2035
6642
5462
1215
3009
9509
57152
3007
9628
5273
8348
9444
8329; 8330; 8332; 8336; 8969; 85235
9444
8773
11212
5032; 692312
55811
2778
6698
23534
924
9135
10776
8332
6755
6754
10744
2835
1814
2359
79166
8368
5098
5098
10879; 26952
26952
6375; 6846
23430
3442
25812; 29774; 29797; 266697; 646074; 727983; 102725072; 102725315
2248
3640
7940
566
8689
4131
6093
57185
3853; 3854; 286887
27242
5140
6248; 84301
32
6293
2861
1295
4238
2257
7321
56062
10302
9063
5205
3755
1131
6752
9073
3713
7003
7166
1286
4101; 266740
3237
2825
10100
5063
2138
401
1584
2897
4105
2827
3110
27334
8353
5551
8837
1394
5066
2998
1589; 1590
26226
11045
50488
23193
8288
4807
57142
1585
10009
8828
6658
0
9080
797
5008
905
3198
54346
1285
4104; 100533997
274
8330
0
8350; 8351; 8352; 8353; 8354; 8355; 8356; 8357; 8358; 8968
3077
2880
8898
4340
3205; 442920; 100534589
1812
2830
4641
283131; 693197
51014; 100302736
56252
3672
8602
23160
25778
10606
11261
3658
9537
57213
3514
7586
29
23093
10075
10869
23511
57876
3537
7543
2767
4915
2710
339044
1195
4205
317648
10781
226
7091
60676
9014
54629
8629
25832; 400818; 100132406; 101060684
23164
9898
84981; 407004
9991
9991
26100
55183; 101929336
2335
2335
23324
22980
10207
7752
7840
6641
3895
891
283459
440352
56252
84124
90338
55589
150967
57798
283537
151011
23580
388677
375248
85458
157869
118
675
6597
221830
2734
0
6667
54432
23086
26034
118
3183
91754
84859
5439; 246721; 548644; 100134938
7690; 100506639
22994
1523
9349; 619505
23007
168544
9889
10443
54470
191585
90333
2316
10443
200424
91373
5379
5380
26094
9589
26152
23090
534
26027
51018
27163
25909
126393
3514
1183
4481
23164
25758
261726
27324
23138
9942
3514
1954
27352
4650
0
2017
311
23214
23230
4214
10260
23109
10929
26054
93349
6844
1849
5036
23613
57604; 101927137
5129
9914
23114
689
163590
23265
1004
2491
1973; 26781; 652965; 652966
636
84898
0
100294145
23504
55233
7626
91746
51592
91442
23025
284001
23096
54014
291
57795
7754
0
728215
201626
84612
27341; 91695
10157
145389
2005
3172
9725
8123
8801
3514; 50802
213
375035
157627; 406907
146691
149111
213
23032
55816
813
57538
63940
7534
222658
11039
3172
23230
6464
0
26134; 253959
6711
100505761
100130449
23105
84679
23081
0
0
9380
84444
5329
8509; 100507331
9271
26130
9284; 339044; 642778; 642799; 100288332; 101059938; 101059953; 101930075; 102724993
100287590
55183; 101929336
91355
8502
334
114791
54901
7587; 101929740
7392
800
7343
6427; 693221
7067
4168
84148
90634
90634
824
25854
25854
23014
58509
610
23499
102
100996492
0
57876
163131
7586
7554
4026
127833
7592
5923
90634
90273
8295
23564
55937
6046
0
9508
220965
149076
3493; 3494; 3500; 3502; 3507; 28396; 28442
5562
4670
8637; 54882; 404734
221981
3778
83744
51382
22906
6709
6709
9358
23363
84162
26050
6733
57498
773; 100507353
374868
23636; 259307
23143
5108
3146
4301
23293
55660
23029
23029; 51742
23035
202134; 285596; 653316; 100507387; 101928349; 101930363
253725; 387680; 101930591
54491
7110
0
0
65012
4684
351
26032
164656
22848
81569
11322
8539
8539
23281
23279
23279
0
124044
2901
0
317781
4293
6480
6480
10724
3495
6374
8776
6137; 606500
0
8497
0
7337
10631
23020; 101929240
64595
81893; 100271836; 101060604
2131
23759
2549
6651
0
84720
84720
1777
253982
200316
60489; 200316
0
286205
22848
9727
9637
2752
23117; 440345; 613037; 728734; 728888; 100132247; 100288332; 101929910
25787
57794
54550
0
7093
100499177
9024
6080; 8420
26036
9736
3752
92558
667
54874
85459
84436
9369
9369
7582
5189
221960
4916
6337
10411
57556
0
2926
55658
6239
4071
4071
28778
0
598
29072
339524
79621
23348
654
11039; 11042; 653188
10254
11189
151050
25893
140883
9332
9261
199
9758
10847
2057; 57139
146712
0
100272228
160518
0
0
399818
0
55631
6309
23133
5792
7001
80028
9397
23637
8334
26098
7026
4430
2885
1281
0
6648; 100129518
0
116986
23251
60481
0
115353
9940
25998
56905
6391
8241
440434
2971
10725
50814
152185
0
2098
832
6257
6257
84830
6374
100129460
1562
83714
116828
55001
55001
27324
149041
8512; 100288974
8848
23101
26168; 100533955
26168
4916
1759
5897
3492
23026
23034
3537; 28823; 100290481
6911
23117; 440345; 613037; 100132247; 100288332; 101929910
162972
54575; 54576; 54577; 54578; 54579; 54600; 54657; 54658; 54659
100996492
5937
0
5288
124152
124152
0
202134; 285596; 100507387; 102725213
55361
23549
11340
0
23254
9639
0
317648
25763
349152
0
26047
23331
0
9546
55966
55432
55619
4602
9722
9706
3073
80349
26986
9191
65220
642236; 100289097
57172
253959
0
0
7372
22997
9282
10440
9906; 728661
22995
10440
26095
123872
388714
22990
3514; 50802
3655
27163
5228
0
64405
0
0
23604
100506190
23329
55338
8428
3892; 100509764
10480
0
5382
3119; 3123; 3125; 3126; 100996809; 101060835
5578
5578
0
0
800
800
0
85021
91316
2803
0
9612
0
11049; 116150
6165
9871
1743
730092
0
53371
3537
81691
64601
3514
284403
9980
7175
0
23499
6648; 100129518
619505
2840
23086
52
4808
100129973
8663; 728689
51422
9912
23210
1859
6709
8301
23348
23348
10793
3690
63982
5279
2707
26220
2332
51574
100288570
2887
6165
55831
0
0
1827
1827
22997
115703
51614
199731
199731
6929
0
0
7789; 158586
2016
0
55567
6543
643314
7109
3955
63923
4968
10474
6559
80342
90199
5097
0
0
8541
23126
25847
339290
0
10745
57157
6801
7221
388567
0
57591
57591
27315
6594
1838
8476
441204
0
6817
2330
100130958
257152
9201
0
5156
0
57711
2547
641339
324
4916
0
3105
0
256051
0
0
100462953
148229
645961
154661
91694
338645
223117
255057
10298
0
22979
984; 728642
0
22989
926; 100996919
2944
22979
0
11215
9862
4820
4820
107
1768
9910
440193
0
0
958
0
107
643376
23345
0
55340; 100527949
0
27043
25833
91646
84271
100129482
51710; 101060181
0
80005
0
2346; 219595
23334
783
23161
57710
4703
0
0
9442
9223
0
10914
9208
0
1488
0
28823
79017
2475
7177
51324
4130
0
0
0
3075; 3078
7139
0
4130
0
22837
5289
154754
84059
0
0
10956
115
0
10513
0
2260
0
0
23245
0
254531
5379; 5382; 5383; 441259; 729453; 100132832
10758
729299
23265
10667
1130
30968
23233
55742
23217
3549
100131510
10299
10299
22938
10950
23174
23174
0
126299
2712
6641
116285
23333
25832; 55672; 200030; 284565; 100132406; 101060226; 101060684; 102724250
0
84263
11176
2935
0
56271
0
7253
7253
11074
0
4015
0
0
222642
6635
4299
387082
6440
8914
0
0
57154
1497
23774
148066
1263
26648
5026; 30851; 100533970
26154
0
647070
0
26050
653238
9053
135138
0
0
0
0
0
9699
0
57242
5830
8890
10142
0
3383
221823
728882; 100132948; 100133121
0
9454
200205
4610
171558
11120
0
23034
23034
23038
5606; 100996792
5606; 100996792
92017; 101929304
11221
0
10816
100505494
29966
9077
0
699
699
2116
6942
10299
57061
0
0
22798
26108
9515
27352
26108
80012
22986
346157
10730; 28517; 28663; 28738; 28755; 348035
0
0
202559
0
23181
2175
2558
57615
10277
0
10554
3120
23564
0
0
10730
1729
0
9215
22888
0
5711
9819
23256
643854; 100128553; 100142659
9901
2099
2099
0
2822
0
0
0
23304
368; 101930322
54516
3554
22996
11223
374
101929272
11313
51077
11313
389524
163131; 284323
0
0
847
0
9659
0
0
0
60489
8888
8888
8888
9725
23072
0
0
0
8780
0
100128640
23314
0
0
100616497
0
26046
0
54970
653188; 100049076
285231
0
221472
2678; 2679; 91227; 92086; 728441; 100132705; 102724197
0
10499
23085
0
0
0
0
6938
0
8038
0
0
23030
26010
6251
0
6239
3495
51533
10051
7249
644450; 101928669
0
101926913
0
8847; 79469; 406948
0
25855
63973
7940
0
0
23352
95681
2065
10044
23102
9871
0
223117
9849
201163
1462
0
0
4598
0
0
6392
0
587
2898
10960
1811
100289255
55876
23139
23139
0
4154
2044
0
3126
5383; 100132832
5364
0
54581
5142
23382
7008
0
0
2972
2972
440792
0
85368
85368
440792
100506070
84164
1746
7021
23236
5923
6462
8733
51668
744
55661
79029
8908
9919
0
5927
9814
9362
0
1080
1080
2312
5536
7791
5621
5558; 100996481
5558; 100996481
6484
7465
3483
0
6597
6530
490
2201
23469
355
4800
3500; 100293211
6627
5337
5337
25786
1528
54470
11332
51442
51442
10198
113878; 102725292
30848
113177
7249
27012
7392
100861554
10426
100130741
26993
0
9397
2521
0
0
1104
283212
64689
0
64062
23235
0
950
0
730227
5591
81931
79998
22904
23312
0
0
161
10489
2938
91752
0
10730
8587
5979
8801
10038
0
7057
3645
0
55547
8339; 8970
6418; 642869; 646817
8940
282808
249
913
26999
0
59
85452
55966
55966
0
55735
9108
2747
57644
0
28683
10840
101927051
53905
0
0
55086
2041
0
6967; 6983; 445347
5364
5655
1565
667
0
6535; 386757; 653562
5742
667
8896
91316
5275
283927
6006; 6007
23161
5671; 5680
4661
26986; 51132
0
0
90485
114819
0
22941
22941
0
8301
56928
949
949
5098; 8641; 9708; 26025; 56097; 56098; 56099; 56100; 56101; 56102; 56103; 56104; 56105; 56106; 56107; 56108; 56109; 56110; 56111; 56112; 56113; 56114
0
353514
353514
146754
2979
23250
7093
30000
0
0
283755; 101930458
49855
118491
4698
2122
140710
0
0
7110
284266
56926
0
56926
91683
101927770
0
7036
0
91683
0
771
0
0
5322
5322
0
89845
0
0
0
0
3688
3688
4669
6757; 10214; 727837
22995
1495
29978
727837
219333
11179
23047
6498
2760
2760
126070
0
5729
123
0
81857
23093
0
0
347344
0
23139
4301
9410
243469
0
0
50488
22862
492
2775
51454
0
51454
1145
642636
6711
64963
9284; 23117; 283970; 440348; 728741; 100288332
23117; 728734; 728741; 100288332
85021
23550
0
971
6621
10564
0
100507605
4253
10564
51438
3087
0
26165; 389730; 647060; 727830; 727905
23325
5729
8398
0
101927498
0
51512
85375
101927498
23321
91353
84908; 100287852
9205
3507
0
4946
284649
58509
23092
0
7321
0
0
6527
2161
0
6122
0
0
2713
4063
0
0
100130331
0
25859
80868
0
0
0
2710
170960
6541
3508
100505534
1797
7993
10139
80862; 100507399
0
9693
1739
84733
604
23065
9693
0
23061
0
0
8450
0
374286
0
390999
0
0
5316
3371
0
0
10425
55334
2525
55334
0
158586
7789; 158586
114548
114548
4665
6048
23187; 102466719
64135
8001
0
23030
1785
1559
5426
56255
0
0
6407
90861
51614
2534
129025
6934
23038
6934
1616
2555
0
2896
8718
0
388650
9720
0
23544
22836
22836
0
0
9048
284800; 728882; 100132948; 100133121
4635
5155
960
25782
1557
5077
23002
5155
0
3044
175
8705
19
0
0
3275
0
9968
0
390616
23286
0
26013
26013
0
7957
3995
3910
10825
10825
389715
26105; 84033
22987
0
5688
0
0
8945
23428
0
0
8776
9378
0
3363; 93164
93164
26092
0
23187
26027
0
5524
145678
100129503
0
23389
0
5387
0
10152
51517
4763; 101930150
102724368
23404
0
25876
491
0
0
0
0
10048
0
64714
6904; 101929597
10079
0
23150
0
10730
23150
124152
0
23162
0
23162
0
0
0
0
0
0
0
0
0
147172
0
0
0
8434
0
0
8434
0
0
0
0
55206
55206
0
0
0
0
10446
0
0
0
0
0
0
387535
0
387535
0
3688
0
8871
8871
8871
7052
22999
10690
0
0
10408
0
3688
28516
2173
0
1155
287
0
0
0
4216
9842
0
9517
9517
1312
9927
5609
3514
1388
400084
11078
0
1736; 677835; 100847052
4750
0
23543
6586
23228
23228
363
134
23369
4651
1370
10013
0
6875
0
11169
0
6609
567
10985
9332
5566
1909
6515; 144195
4174
2244
27241
5820; 100302185
6917
5439; 84820; 246721; 548644; 100134938
3557
3557
3557
0
6224; 26795
4929
0
9404
23170
355
29780
29780
2918
2918
5275
5275
100506699
23405
3690
60436
25983
3913
4625
10565
11070
182
2006
10994
85360
85360
10794
23478
699
1587
699
0
10794
23405
23405
5432
5817
0
8220; 23617
0
0
10800
347088
0
126070
0
1211
84162
1211
1211
0
445347
7517
5914
0
343069; 440563; 649330; 101060301
8776
10730
6936
5725; 100616459
1607
9380
8629
57551
728361
492
54661
167
0
0
6006; 6007
0
0
4485
2908
965
7278; 113457
0
51750; 100533107
8841
27181
27181
0
5463
3679
5463
7146; 7148
1550
4493
0
25844
7146; 7148
1550
2798
0
0
261734
23053
266629
23368
0
160851
7556
1617; 57054; 57055; 57135
56112
0
0
0
8938
6642
0
4589
23223
7994
0
0
2334
26586; 28831
0
1285
1285
0
8277
0
0
202018
0
2119
0
251
0
100133941
0
22977
0
0
5757; 728026; 100302285; 100422872; 100422885; 100506248
220077
220077
0
1241
80344
3931
57626
11196
26148
0
80028
9538
23246; 102465906
2994
49855
2630; 100510710
0
284904
160824
6315
0
0
55697
81697
23305
0
2585
3537; 26586
0
0
55567
0
3219
0
9696
0
0
0
0
920
0
0
0
90011
0
28823
0
9153
7799
55020
5607
30849
0
7114
10188
0
0
2335
0
0
0
0
0
0
7184
7184
11329
80036
57336
55621
0
0
10291
130814
414771
101927181
0
0
0
11251
0
89795
0
91120
441666; 102725136
5645
6757; 727837
0
22947; 26583; 441056; 652301; 653543; 653544; 653545; 653548; 728410; 100288289; 100288687; 100291626; 100419743; 102723449
7177; 64499
0
0
0
0
6144; 26771; 619499; 100131205
8028
80852
7633
56005
0
7177
7633
0
23250
101927086
0
3507
90011
10643
0
0
0
0
0
102723620
0
55697
81875
8028
64116
0
8028
202018
0
8028
3493; 3500; 3507; 28396; 28442
6934
1638
1638
0
100422872
0
3514
0
11212
7178; 101928826
79184
26212
0
5387
3107
414777
0
0
0
51360; 404281
0
5095
0
57863
26651
27036
0
92552
10730
3500; 3507
3493; 3500; 3507
100093698
159162; 100652931
0
1116
0
128872
55633
23253
5335
3809
102724905
2023
253143
0
3493; 3495; 3500; 3502; 3507; 28396
3493; 3495; 3500; 3501; 3502; 3507; 28396
0
3537
0
0
23253
0
0
0
0
0
0
0
0
2300
28823
6120; 729020
0
3514; 50802
0
0
127534
0
0
94026
0
0
0
0
8325; 100616500
0
0
346562
6391
139081
5279
1645
121006
26082
0
6347
9356
229
90586
2193
23428
23428
90273
11313
1595; 401387
26102
7295
6530
6530
0
0
0
3359
0
4099
0
85865; 101927446
9639
0
22798
27324
4297
0
0
2683
0
23524
0
0
89795
23007
23007
0
0
0
5618
27286
10130
3898
0
0
0
0
79075
6929
6239
6239
0
2572
1810
1810
7148
0
0
4287
0
1720
4648
1559
4648
51364
101929148
101929148
93432
643332
0
0
26085
100129528
23040
50858; 100101116
54626
0
115653
0
55764
414771
2050
0
55578
0
6760
4507
645784
7366
0
392
26664
0
0
50810
0
8658
58510
7204
10821
3816
7204
100129271
0
0
0
100
3500; 8935
0
0
0
57336
6872
253512
889
6357
0
0
55578
388699
0
113612
253512
139538
0
166614
166614
139538
11329
0
0
0
0
0
2628
643
0
53345
0
0
0
0
0
0
0
0
0
0
323
149628
0
323
0
30849
0
0
114884
0
0
0
54979
54979
0
0
0
0
5607
0
0
55020
0
0
0
0
0
0
54532
0
0
1538
1538
10224
85452
0
0
0
0
401630
0
10224
0
0
0
0
0
0
0
0
0
6050; 84200
0
0
0
0
10611
10611
0
0
85452
693207
1538
100132476
0
0
0
0
0
0
26716
26707
0
0
0
0
6189; 8944
0
4352
0
0
140678; 100505874
3514; 50802
8924; 390561; 101929047; 101929832
862
862
2994
5996
1796
2064
2044
92249
3908
3908
6648; 100129518
0
5379
23264
8085
100290481
0
0
0
3653; 6638; 8926; 91380; 347746; 100033416; 100033433; 100033444; 100033450; 100033802; 100033820; 101930404
0
28831
28831
10220
3192
0
51561
0
0
10220
0
100272147
22880
0
7373
7373
5154
0
5137
8847
0
0
57198
100505498
55547
3605
100505498
55547
0
5890
5545
10529
5147
5782
50717
1137
11155
11155
3172
0
0
3500
1285
1028
2567
1285
199870
1285
8935
1137
10320
54700; 653390; 730092
10367
1291
6768
6768
3811; 3812
730092
23223
7512
23119
50649
23223
995
5782
9228
6847
667
9537
6967; 6983; 445347
3886
1617; 57054; 57055; 57135
6792
1813
6886
23383
23383
6886
28
6927
0
0
324
0
388699
0
6247
1813
3360
4904
9014
965
0
3708
23178
3111
1674
0
5310; 101930075
2209; 2210; 100132417
2209
84823
7490
539
6872
3674
23326
3712
4897
7692
84268
84268
2596
23326
23111
3674
2596
10747
3835
0
5339
6677
3217
0
4861
6259
6627
0
8013
6693
6693; 101929889
0
7767
3537; 3546; 26586; 28823; 28831
6809
3662
3662
8073
6677
2618
0
2918
1302
860
23609
22868
7091
255926
2057
0
3111
3359
255926
4168
3949
2194
8751
2917; 100996542
5232
995
2636
0
646282
563; 646282
0
389177
114884
0
0
5915
1528
3492; 3493; 3494
7177; 64499
0
1627
1080
0
7852
0
101929550
3890
2298; 200350
4916
101928457
8935
0
0
0
2003
6665
23467
51109
55669
26030
9436
177
10144
0
27328; 83259
10824
0
0
2115
0
0
10730
2778
2778
4589
0
2115
0
10730
0
1760
1758
0
9757
4524
4524
11314
335
54498
9757
3232; 3233; 401021
9568
11314
0
9455
7932
0
0
3493; 3500; 3507; 28396; 28442
0
1142
100129271
9437
0
0
0
6035
83737
9437
27445
57157
9753
50628
26043
22996
0
3949
400410
0
27292
0
0
4585
4585
23600
5155
23600
23020; 101929240
7686
4584; 57876
23313
2833
9282
8658
9906; 728661
5369
23288
0
0
1491
57172
0
0
0
0
1555
4507
0
644591; 653505; 653598
0
3537
7416
7416
55727
0
10730
0
3514; 50802
8629
50852
3537; 3546; 28831
8711
4771
101928457
0
392
1908
0
0
3514; 50802
442421
27036
7258
176
0
2099
0
4494
0
2710
9709
3493; 3500; 3507
0
6609
0
3949
10297
0
7543
5787
5916
0
0
0
0
147841
4058
8882; 442240
442240
4586
11161
9887
2099
0
639
0
0
0
23271
90634
3492; 3494; 3495; 3500
6773
1534
9462
2752
0
54516
0
0
10917
1739
1084
0
0
3581
6530
6530
0
27030
3493; 3494; 3500; 3503; 3507; 28396; 102723407
23063
26102
100287387
8241
3500
613
0
23420; 283820; 408050; 101060373
81855
28823
51666
51666
7430
22983
3043
0
7430
100423062
3492; 3493; 3494; 3495; 3500; 3502; 3503; 3507; 28396
0
229
101930405
10326
7710
0
10824
1730
0
23428
0
26038
0
0
6452
2056
0
0
6452
28823
0
102723479
60439; 100101117
9620
861; 100506403; 101928269
6337
0
6138
7879
7879
5651
9149
0
5275
343071
4635
23617
253190
0
0
4323
2558
3492; 3493; 3494; 3500; 3501; 3502; 3507; 28396; 102725526
10905
0
253190
8220; 23617
57446
7225
0
2542
0
1048
9108
0
2023
100129528
3806
4650
6208
4683
0
5928
135948
155
6470
55811
0
50
26184
10311
22887
0
1294
0
0
26085
390892
400322; 440248
3802; 3803; 3804; 3806; 3809; 100132285
1579; 284541
100293211
4287
0
3128
0
3850
28568; 51561
0
0
0
27185
0
647288
0
442186
55338
0
0
160313
1485; 246100
0
0
55338
0
0
0
0
0
22899
4007
160313; 574449
0
0
0
3257
0
5230
0
23341
4684
3493; 3500; 3502; 3507; 28396
0
3128
0
0
440560
0
23051
0
3500; 101930405
2521
3600
0
4193
0
0
100289473
4916
0
0
100505933
445347
0
5230
100293211
0
0
827
8942
22809
0
0
0
389898
0
84560
0
10730
2597
2309; 2310
0
0
0
7770
1280
2822
0
23759
28973
0
375790
6239
0
7148
3039; 3040
5430
0
4644
931
375790
5430
55124
933
0
0
4158
0
7290
1300
0
1277
1536
3423
6867
4158
0
3137
6867
0
101928278
0
23032
100131825
101927792
0
2618
0
4099
9878
0
3268
0
8707
0
0
6752
3133
5910
0
0
7142
0
745
745
0
10787
6187; 26784
0
1565
3492
0
101928104
0
6556
0
3985
7067; 9572
8395
3108
0
0
0
0
2346
1378
5379
23390
2346; 219595
5387
3570
0
1350
5728; 11191
9436
0
796
3416
1890
10220
100506759
7073
9391
3433
9262
23460
151230; 100526832
0
6556
147339
2901
1406
81621
3827
284021
29906
779
421
6733
26509
0
646278; 101929232
3034
169522
960
0
283298
84901
84901
9635
80228
6569
0
0
114825
51571
0
0
0
9905
147339
91775
125893; 100529240
4193
8720
100500849
79784
4499
171392
348110
3071
22926
10819
1378
256227
0
8243
1183
1368
1559
140801
26088
796
339479
9575
1373
2892
7047
7047
10876
0
0
0
0
2905
1006
6655
6655
0
0
0
0
0
0
5053; 101929036
4864
10529
0
0
117155; 440278; 101930343
142684
8989
6498
90204
65982
23318
2935
65110
10966
51550
29969
222663
23511
5478; 101060363
23545
0
389856
0
1982
285672
10233; 283345
441273
157697
92609
55314
23526
0
0
0
3364
0
5291
6530
25807
91807
11333
100506190
1645
126231
53405
0
90806
23560
54552
9875
6840
5428
5428
3745
0
0
220134
64582
9810
0
6655
51241; 100529257
6834
1723
0
7763
6483
0
23383
0
8837
100127972
0
0
90326
0
79784
147912
0
10780
0
126017
0
729799
388886
9472
6181
751816
10209
2778
0
201501
0
59339
23657
0
6134; 26778
7477
0
3046
7298
0
5770
108
0
5770
55556
9123; 102465472
100506898
100506898
0
0
2529
0
0
0
245812
0
9466
0
0
5587
0
6595
0
0
3705
7010
0
0
3925; 100500808
0
29927
7529
7529
51386
51142
989
51335
0
26135
26135
22818
55737
6277
166
64114; 102465256
9445
9445
9168
11180
27102
27102
51507
10135
10135
6130; 26814; 26815; 26820
7763
51322
55754
64065
80218
10015
6203
51094
22820
65264
373156
55748
6231; 441502; 100996747; 101929876
54606
51155
10169; 25764; 100302254
2
56889
54765
54765
55256
11031
11031
11031
29959
23585
718
51637
51371
51604
51280
23788
4697
51504
51109
51109
51495
27173
55629
51398
64397
2873
51646
10652
10652
10419
2590
2590
58533
6747
5832
27131
9230
54458
79188
55666
51506
4848
7328
80762
514
64710
64083
3609
3609
26073
29997; 692091
79109
28969
51520
51714
51441
10927
57003
11198
57092
10093
10093
51125
55740
51729
51729
51465
51465
51465
51465
51324
79811
10713
55968
55968
10492
10492
10492
55969; 100527943
55249
51652; 100526767
51466
10342
51428
51400
51631; 100996928
29079
58190
25994
5859; 102465536
9967
5464
9578
26354; 100113381
51012
55207
64759
5434
51150
9939
9939
51566
55334
4705
10113
8554
8554
8554
55819
79869
25825
51108
51144
51727
4282
55011
51719
8802
56937
9328
60313
996
996
996
996
55831
27249
55226
55705
2060
2060
55738
79901
55742
64755
51474
79647
51133
55037
80011
53826
56851
54867
55699
1829
8924
29888
23621
79892
23588
29074
55827
6945
6945
9531
64118
27183
53373
51187
51571
83658
83658
28977
10905
10905
10905
553115
64771
64771
28974
28972
55291
79932
54472
10695
51081
51056
10273
55245
394
51564
56888
54812
55739
55914
60488
55700
55624
53339
10055
54918
26071
79001
51070
23469
23469
23469
23469
23786
58478
29105
51399; 100500840
51399; 100500840
56993
54977
55505
27018
54902
29115
116496
116496
7260
738
57472
8649
54927
51181
51768
51186
51143
51734
55585
27075
54948
26515
10933
8635
8635
11177
11177
54529
57820
51170
51292
23648
79180
27430
54973; 102465435
58472
22822
22822
22822
22822
22822
51116
9547
2287
55108
7570
7570
51065
55069
9055
79144
59286
64061
51164
79902
56897
55718; 101060521
138050
8566
8566
60685
10901; 317749
51231
51307
51660
10455
28958
29088
64834; 102466723
79567
28964
1112
8303
8303
51024
54502
51068
79137
55101
51203
55119
54407
51138
64343
5763
5763
51021
114883
23412
28998
51569
64943
57130
55660
79036
55255
51283
10328
30827
51123
79650
4201
23580
23580
26993
56674
10723
55082
79894
79077
29926
23609
29099
55706
51647
8086
55114
51304
51304
79893
11124
54976
7342
80142
53827
51510
56654
10580
64121
25980
55717
3267
3267
55608
55861; 90196; 767557
55858
55326
79004
10564
55852
55081
4718; 100532726
51071
117246
54881
51073
55173
80232
55148
64747
56949
55907
65993
23670
26088
55723
51759
9978
100287932; 100652748
100287932; 100652748
3163
3163
59343
56683
54884
55246
55177
4801
4801
4801
79415
54815
79042
60491
55696
51290
51312
60682
8195
55745
58477
63893
51185
10066
64423
57761
55830
55830
80152
55893
26225; 101929356
79581
10363
79587
79792
55720
55720
56882
26060
65992
4702
54982
56944
28985
64847
64769
51773
51321
56997
55697
51015
9525
79139
54904
80195
80212
64110
57132
57132
60684
64787
9448
9076
29965
56995
55156
57111
65265
26517
54187
29796
55788
51447
51026
25996
79624
28962
55074
55760
65083
4708
4708
65080
29880
79443
2872
51282
50861
80148
55197
79672
79083
4338
746
60673
7376
51329
59342
55198
55915
60314
405
405
51177
9240
51295
4710
10101
80351
57645
27236
55577
712
29964; 100188893
51147
51118
23683
81539
23560
23560
28511
9950
51111
80230
55035
25987
79594
51320
63901
64429
29883
58526
26586
1939
51128
64319
53371
56886
51082
57496
79016
10053
64777
58486
56647
79048
23413
51550
64786
29102
79590
55486
55020
54704
55139
1468
60485
79665
54663
0
8337; 723790
51642
55741
51188
4088
56898
9616
26523
60492
79876
55111; 102466736
28956
51422
10762
10762
10762
55154; 100129405
80013
80017
53838
79447
57140
55851
51315
114885
79711
8925
55316
10460
55450
27342; 154881
8491
65982
51809
55216
51654
26520
79008; 548593; 101929864
51701
57162
54539
51657
51703
55288
65244
11083
55366
9342
51117
11108
89797
54906
55859
51009
80145
79155
5202
64760
1911
29093
55236
79717
79956
9330
55758
55365
27244
55253
29066
55055
51053
54951
55213
8490
51693
24137
29960
26521
79174
80023
57403
55204
22894
55218
9209
55157
64745
27005
51330
51013
64766
55269
55090
64400
57102
53343
64780
10069
79706; 100289561; 100630923
10179
728392
11338
11338
54930; 100616424
23589
55168
10600
25796
25796
51107
63877
11267
94081
55234
79641
64431
54832
55120
10884
55038
4940
23528
89781
51499
29887
29777
29937
29937
26519
64215
283871
51562
9569
51193
54820
26276
55652
55652
25959
79089
80209
64781
64062
51542
55240
54476
54476
10807
51455
55337
64864
63894
26273
79646
65985
29103
64374
54585
80306
51397
56922
26015
7268
26528
79087
55506
51030
56942
54994
55325
50865
64866
50485
729515
79887
9054
65981
1788
64395
64222
54919
51184
80135
80198
55731
55161
79735
56984
26585
26585
51067
582
53918
79709
54442
27037
10585
28978
55596
64328
60509
56915
56943
56912
56901
55343
8462
210
8891
210
55900
29087
80764
79622
56731
8409
246243
246243
30001
51765
51337
50650
7227
54914
51011
79726
84656
29923
55802
64748
54463
55163
55759
55319
55181
94104
54928
79960
51306
55032
29110
55284
55201
64077
1877
55662
29098
54840
152006
51293
29109
80194
54463
54963
55109
55781
57380
54985
57380
55030
79178
56892
55165
64761
10171
55297
79762
79947
51368
51115
55222
60672
55268
79047
55870
29882
29095
56954
54148
9935
65094
57128
55219
4696
55159
51490
26973
10072
55750
55709
55709; 114971
10548; 29082
10548; 29082
28986
29995
64682; 730268
11266
55631
79577
60625
54998
63874
54708
54165
79600
51514
55257
56983
10827
10161
56652
79954
27440
55131
55127
55127
54662
55847
60561
9985
80774
55665
54801
51696
23592
64216
55625
55153
23400
318
55313
51278
10078
23362
55196
55254
57117
54802
64778; 101928615
6839
51409
51409
79023
51617
65996
51299
56478
55332
51019
6608
54903
60370
79654
55347
23612
11253
55364
10417; 100130872
79364
79666
65998
79145
9419
26499
11179
54969
79693
64784
9147
54487; 100302197
55323
54872
10166
51650
54883
10186
51195
93973
55252
8291
79903
64151
64151
51102
8322
55014
64219
57826
57826
80324
93974
79005; 100534012
10533
80006
51310
58488
57402
10763
51160
10169; 25764; 100302254; 100529067
23753
22950
58155
55144
23583
64285
56667
26007
2188
8572
8572
55638
23555
51309
54512
9451
51517
51074
8934
8934
51110
54938
26984
54894
28966
65983
55311
29107
51098
55622
8436
54955
79664
78994
55813
25821
55214
56034
64785
26470
54953
79714
28984
60436
79751
55355
55238
29097
56925
4969
64856
51651
55167
79829
27300
54873
55206
51444
51099
80279
79019
64428
79643
29763
54929
55080
55080
10640
80024
79101
55294
55954
55113
79707
10112
79154
65109
8568
1856
51004
54778
64763
53407
5583
51092
10352
57109
57122
57763
55116
55229
55151
22921
28960
53842; 80014
80021
80346
54869
54869
29911
79677
29028
25896
55776
64792
51559
55280
64754
54494
55217
79768
54836
6322
54957
51205
55612
51547
65095
54707
79644
55757
55013
55743
55107
55340; 100527949
10451
10451
55152
80025
80149; 102465438
80228
80228
56904
55248
55092
55227
60559
2275
26512
56967
79716; 100534593; 100652930
79716; 100534593; 100652930
54793
55228
51162
54733
55125
57048; 100529211
55636
51121
2217
408
51776
54972
653509; 729238
56658; 79897; 202658
51619
64427
23462
55191
140461
79657
64838
80221
56940
9439
10644
79228
10848
8994
55339; 84826
55012
56180
29940
131601
27242
80150
64798
51575
79050
64320
79754
7145
7145
64757
51728
79794
57180
23417
55843; 101928361
55454
54997
54856
79969
26271
51673
60487
23411
64779
2355
2355
10885
79682
60558
79695
55003
51069
81831
64318
51318
79591
8642
79763
55110
63906
55421
80775
79850
79870
26504
57088
4851
79035
55071
55656
64837
65999
79058
26750
55129
8089
79571
51291
51093
4771
65988; 79724
8289
57134
79752
54540
59307
79603
1486
1486
64776
55892
55501
54020
55602
54664
64284
54680
79029
27129
30845
29080
54925
79176
3954
79609
26190
79837
23586
65263
79091
27247
55149
55278
55278
64411
55344
27344
78991
55290
55290
26024; 100526740
80227
55049
3226
56649
11284
64418
25984
10620
64852
55930
9317
55734
51025
51076
29062
55761
79631
55084
50509
56521
54952
51312
80010
80206
57001
51373
51279
54517
29988
55601
55729
55508
64924
6707
63897
55848
55178
64940
1906
29844
64425
54942
55281
79075
79269
79675
79694
54069
25789
29078
348995
60526
60686
55765
57664
56946
63917
51316
79868
60493
55500
317762
55367
64342
55298
64897
55435
59338
57124
9462
4649
28996
64417
51002
51388
23596
79668
54956
80196
80321
51018
79710
54910
79585
29803
11178
79031; 285359
55258
54509
63876
79759
23556
55790
741
79006
79803
55048
4883
55133
79621
79874
64129
10894
55093
8270
54877
79169
80760
51072; 84661
60490
54780
55210; 83858
54851
64598
51236
9274
114884
55751
78992
5827
51741
55105
51167
56474
54882; 404734
51005; 752014
55164
64324
79760
55778
54829
79177
79177
57419
79812
64768
55022
25852
8681; 100137049
79637
79086
10514
57103
79991
79575
57333
55616
50862
23594
10324
63827
6760; 55661
79582
54433
79039
51735
51171
51161
53832
55208
51303
51303
51691
80304
54845
54974
7775
80185
55974
55274
79170
54980
79685
54482
29914
57161
54995
64123
64788
64788
56947
9045
114819
5950
55626
65997
54913
78986
22859
79736
54981
55872
51163
11033
11158; 11159
50512
79875
144404
26207
55333; 100529257
11275
80155
57823
64895
51192; 100529251
65003
54811
55102
64236
55172
51285
55615
51106
79187
7776
80019
80022
80173
54946
79568
55299
79691
51339
55670
9388
79583
27128
29928
23408
51341
63943
28992
26233
192670
51411
55833
55100
57715
10891
29106
57758
9329
27125
79072
57045
79651
51016
63826
63826
51643
80153
80204
64135
51762
11274
51182
58494
30833
55630
54465
79731
57597
54958
56945
253461
64080
11094
79797
79605
51755
79616
55422
28232
55273
96764
112399
55876
79634
65979
79957
79982
55650
55279
80007
54961
80254
55303
26589
79676
79676
79683
80745
60681
23767
55112
54960
79134
79701
55540
54436
8877
54962
64218
23587
79034
79723
79589
28227; 102725016
79817
59348
51228
55224
79618
79094
79623
55223
8812
23554
9141
79886
55753
9064
55619
54014
4482
51393
29071
79663
51199
64783
27345
57415
55027
27071
56986
55145
29789
55166
26577
54503
54521
79746
55039
26047
26047
26047
79596
80310
26232
56992
57107
26289
79640
79953
79959
65986
54762
51222
79652
55640
11201
51003
64344
80179
64398
49856
10068
79159
55520
10678
55890
64794
51374
81839
55220
79778
11132
64859
64860
51008
54991
54839
79813
2055
2055
64921
55664
55315
51027
79414
55270
55850
55770
56616
6399
55008
374354
55295
55086
51510
9567
55803
80162
54795
64782
60560
51001
79132
79012
57099
8828
4674
78990
56475
10365
28981
54344
79796
10390
79692
64762
79612
140467
5429
65250
29946
79899
23536
56833
56833
55704
79977
55061
55033
10380
55771
10000
9489
80004; 102466194
79661; 693216
80219
63924
55327
8506
64132
79139
10855
79574
55128
79078
10319
54496
79753
55076
79767
23682
79777
64084
57348
51435
54785
79840; 151295
79863
65260
23548
83715
8718
10148
25830
192669
79633
11264
79152
56834
79658
2121
54880
54210
80169
51705
29123
79570
56913
10742
79705
100132341
55617
63035
29998
55188
51006
54968
54968
55286
22921
64174
79786
25975
79846
79890
79890
63899
55703
55654
56924
79639
24141
23632
336
336
54826
404093
79659
54619
80183
79172
54834
79669
29948
79098
55901; 100887750; 101930578
58189
79070
6615
79573
54093
64840
29915
5716
54920
79738
53947
64359
64858
78999
26511
79801
25788
7733
65124
53335
53335
55176
23529
55068
55247
55287
79871
51816
79630
51319
9245
58529
10721
9627
79980
10045
23452
56980
59341
80237
80237
6614
55841
27087
24147
55714
79133
55244
79697
54996
64919
9022
79728
55722
6785
0
1028
30811
55734
10683
54554
79833
10308
54923
79858
64081
79866
65987; 100532726
55589
1355
7564
10313
64221
55840
79987
29922
51458
55839
80178
56675
79572
63910
54584; 79680
51226
25837
79686; 161176
3773
57404
79156
64789
54345
80723
55614
7559
93664
55604
55016
64146; 84342
79649
10347
64506
5866
79838
80746
79627
55812
51365
79140
79726
54970
54892
55260
51611
51286
79648
51296
4815
7574
56906
53905
51389
1975
757
26148
63895
7769
7551
7551
51105
51338
81545
79446
64283
64793
2266
51548
54716
8645
79611
79823
51135
54769
54863
63967
55647
79913
9530
10087
79649
79970
64393
55007
10158
29967
7442; 23729
79183
50515
80095
80210
80210
26263
56965
24146
55070
51555
53353
51134
844
54849
64091
55686
29929
54821
55211
79742
149986
9200
79783
51294
51274
79810
51761
51761
64901
79074
80757
26063
79873
64231
55024
78997
57126
79656
51440
51327
254394
3069
80146
80345
80176
64421
51322
79671
80223
6926
7976
64108
59353
55351
55733
55212
56920
79713
54809
79412
56895
54491
55512
163486
9956
64863
55203
57125
29767
10761
55329
51087
79832
55317
27132
56953
65990
79628
54807
7442; 23729
23729
55799
55775
80830
54876
55277
51751
55668
0
79153
56894
9840
54209
54413
50506
9499
51450
54797; 100996782
728558
54886
10998
54847
29842
55521
5101
5101
54546
79805
79818
80758
23493
64122
79847
8110
79625
79865
63898
55314
79918
8437
10734
55285
57332
79983
54916
79989
64167
64130
51267
25873
57706
11211
79673
80776
9946
79679
3619
79712
54885
23676
50507
54520
594855
0
474344
23414
79776
51333
51333
51333
54978
100506581
100506581
9633
1894
29992
4883
4883
79804
79814
64089
55275
11254
53841
11320
56257
10170
79896
80778
79912
27329
79933
63932
56935
53916; 100529262
51540
54853
80124
54487; 100302197
79037
9113
55796
79690
55147
51275
55094
28957
28968
54438
9617
79727
26266
56603
79744
7352
55684
26548
10743
51265
3229
114327
79800
56978
79413
54360
64927
27004
27004
57379
54622
3652
55088
56033
54856
79885
9668
79891
26298
79898
79906
79147
7561
55190
79098
79949
54842
26253
80741
55192
26502
51191
11123
29092
53405
140578
51479
64116
80063
79667
51313
78989
84561
51029
55592
79698
51621
78995
101928649
101928649
79739
25858
26468
55106
79598
55231
6676
10023
23601
54858
53346
64925
54551
55026
50632
79845
54329
27158
55663
55785
23743
1558
79149
114625
55096
10817
27123
79148
11153
28231
0
51340
9427
117247
80352
29063
259266
54961
29925; 386724
80005
4054
80263
9204
9204
64208
51077
26256
79038
11279
59349
28965
51022
6783
11096
53836
29953
9050
7812
55795
55266
58498
64854
79745
29118
79784
50856
79799
79442
26230
55184
57192
56672
57733
54596
11226
55680
55321
55034
51377
55857
59272
51207
54879
79917
54971
79922
51385
55787
54810
50615
64430
79642
55862
55301
51361
23746
51203
51501
80167
84914
8293; 728492
57110
57110
9955
80724
100288413
55182
56899
79733
56606
6866
64321
54518
79755
140460
64708
29094
4122
8778
23569
55083
55282
55510
53829
79825
79828
79834
79836
23630
79000
56605
79852
51334
54897
79026
1559
79872
7767
63929
79905
55713
55911
57716
10716
22802
54922
93
54898
55359
56957
79974
0
11213
23225
55716
10894
23678; 100533105
54901
55906
80235
59269
4241
51747
63974
57018
23409
10913
80380
11092
10942
26277
9573
51561
57336
58985
653067; 653220
79018
26228
55010
54988
51438
79807
79809; 100506124
64102
64127
51332
29802
51807
79831
55142
79848
55200
53841
53841
56172
79879
84196
84196
55336
51478
54866
51377
55195
3070
64376
53630
728
79944
49860
11182
84168
84168
63933
54875
0
54868
54768; 100288805; 101930373
51631; 100996928
55867
0
668
51023
56829
27156
29881
79696
9630
7018
56000
57101
79722
84172
55576
1008
3781
79750
27033
64097
64097
55180
79772
80255
8139
27019
29122
54850
79815
54937; 100526761
56413
53822
29121
54959
55194
11136
1412
54621; 101928274
9421
29947
29916
79864
60484
55692
63926
79884
51284
58516
64577
79919
79632
55150
79946
57089
667
65980
79645
51054
56891
79963
11133
54566
64170; 728489
55806
51725
54891
26507
24150; 653550; 729264; 729355
55259
80008
9457
55425
80067
80127
80131
55871; 150472; 220869; 445571; 644019; 728013; 101060578
80224
64699
126321
64180
80323
64924
79085
11162
79923
57731
54825
79689
57338
11282
11036; 286749
56287
25803
79729
79730
55777
94025
50617
56648
64853
387893
54542
54542
353500
353500
7179
79830
90522
11093
23615
57053
79857
63892
128553
7762
79862
56260
30014; 64663; 728712
55064
9884; 55073; 374819; 474170
55073; 474170
55187
55472
79915
54363
50805
79054
1002
23431
23431
51700
10842
79966
115290
767
55791
55066
64422
55975
55975
55002
55002
55762
29068
29931
51151
57118
57082
55968
23553
57335
27042
80231
29967
29967
2178
64064
56001; 728343
55135
79990
55296
55146
65989
9597
57720
57720
9314
192666
28971
79740
56163
64800
54796
27190
79781
50624
79785
80319
55693
51127
51281
6557
79608
79802
27120
51104
54893
56999
51168
55057
55057
54857
54925
79820
27012
55635
0
55727
54558
54558
5998
79839
4117
79849
54714
57506
54855
51744
25790
55001
79861
29104
54854
54112
100130086; 100506164
57097
64067
9227; 101927965
55040
29116
79930
79635
56300
79935
79940
54457
55701
389136
80012
55005
64092
10858
10686
54852
26575
23491
51206
58157
55103
25823
80000
51149
80267
27115
56673
80059
441024
23293
114818
64772
9310
51554
645644
55199
100289410
55193
10699
10110
55509
10777
79725
64799
170679
63916
54508
55821
64100
79595
55671
55671
57602
56996
54943
54798
54813
100996485
64922
9834
6954
29999
58511
79822
79822
64240
51314
57158
27436
11147
80307
60494
79841
79842
64641
51557
26281
55466
55508
56890
79158
79854
157680
79860
63970
63970
222487
54212
7042
7042
55578
157922
157922
79883
10089
29986
51806
51086; 100526835
79895
51078
53347
29761
79748
79908
50613
26279
7827
152015
79025
84033
50489
9348
79927
28983
51302
79057
79934
55532
643827
55908
54814
79890
29124
79962
8693; 100528030
25806
79230
389903; 102723547
10164
11255
56660
79015
0
79444
0
54896
57556
23539
55304
55095
0
114044
53919
80003
80034
80036
23263
80054
80071
0
80117
11316
51272
80177
29063
29063
89874
64078
55924; 101928718
29058
80831
29034
9464
10936
26297
25897
55283
55423
84187; 101928589
54221
54828
347735
347735
57817
9381
1761
0
79770
51266
7761
10880
54752
11158; 11159
10881
6561
6561
11081
51198
2974
51733
150160
64062
57127
10395
10395
100129128
0
63904
54993
54832
25890
3982
54830
55054
23418
80258
54566
550
55052
55052
55350
79904
0
0
28959
0
79097; 399939; 729384; 101930235
55138
55237
55613; 142689
79924
54777
60598
56547
51297
56245
60385
60385
4297; 101929115
54537
10343
25788; 100861412
26272
57084
7224
55015
10864
79955
23439
55690
10077
2019
29125
51214
54905
50944
55328
2826
23533
22807
55448
0
56729
56981
100506282
43847
80031
80039
80055
387751
54507
0
80114
80129
0
0
80164
80201
80205
64223
55653
55846; 100507424
55846
80258
55036
55036
8473
29951
54865
51329
79092
79092
54859
80262
80154; 388152; 642423; 727751; 101929479
55784
10841
22933
56985
51497
0
202181
9209
1600
0
54843
79747
55711
171017
55205
55063
55636
54544
2301
79782
80705
2001
2001
51156
10047
54549
55539
27159
64172
29954
50809
9496
170680
64446
79843
23624
79853
53944
79400
51463; 653519
55179
0
54827
51348
51287
105
340351
6553
55388
347240
5178; 23619
23614
79931
0
55175
56938
55262
58483
55657
26508
11141
6702
51213
0
25862
1789
54726
0
25819
57718
57718
933
80339
11095
11095
55025
1005
55225
55267
0
50700
30009
54954
55124
101927550
51154
0
25979
0
0
79780
29065
0
0
0
79160
55387
0
55451
0
55853
10320
11173
11173
80020
0
80032
80035
0
619426
414918
63978
0
1161
80070
80072
0
80097
80110
60482
80157
80157
55567
0
54207
0
0
642533
55707
80243
10861
80772
57337
80704
27330
27330
26505
9990
27068
55768
0
55764; 101927266
29949
51720
29075
51157
79741
64175
10826
51145
51084
80210
50854
55065
80700; 100616371
54538
64184
79788
51347
54584
259217
151987
55679
54766
0
1456
79819
63920
51152
60467
10243
54808
55293
3770
63971
10501
51702
50487
50514
43849
64066
10911
10911
55089
0
10379; 55072
9238; 677795
64232
11280
11107
55511
64388
57596
79939
79066; 284009
79948
9247
29766
51179
23415
57559
7161
3274
51764
3049
51298
0
9629
10394
11148
57105
0
29119
23566
7223
7223
79981
0
2587
0
729164
0
55243
140290
0
55338
8708
50939
51301
51311
0
54860
55628
55628
100996325
54932
29081
55732
54806
54806
25879
51224
55289
100506504
7638
29991
79999
27136
0
29018
79712
0
100506863
0
0
8470
0
29942
23326
0
4284
51079
23590
11174
25769
56301
55236
0
0
55415
0
0
0
0
0
0
0
0
0
0
55478
0
55835
55879
56936
57091
56934
51202; 81575
152992
29968
57399
59335
57663
80028
0
0
0
0
80045
0
85476
80069
0
0
266977
80125
80128
80144
57523
0
0
0
0
0
57728
80215
80217
23120
728695
30014; 64663; 728695; 728712
29944
54407
60560
80267
60495
63976
26290
79024
79024
0
79670
79064
55755
55766
27090
10691
54878
57730
54149
26355
55471
57115
54682
29072
26000
476
78996
55683
29974
54477
54545
29990; 101752399; 102466747
51715
112398; 100529264
64693
54986
29989; 29991
6146
9238
29943
79363
81876
81492
81873
79943
10867
0
85294; 730755
64806
81870
81858
81855
114897
81851
57669
81850
81849
83440
56001; 728343
81833
283131; 693197
81796
81790
81789
56672; 81788
114899
81693
81671; 406991
140545
81627
81491
29091
29091
81626
81624
81622
26999
81621
0
81619
81617
81618
81490
81609
81608
64850
51129
23408
81606
81603
23780
83452
81602
83439
81543
56165
81035
81034
56259
83449
81033
81031
83448
83482
81579
81577
81029
83478
81575
80975
56163
56156
56155
83464
83447
0
50807
11132
26503
79789
0
53840; 445372
8863
29083
4139
55028
27343
54676
27231
11022
11022
27004
58513
100505741
51192
23406
7099
9033
9953
63891
64718
64377
51289
80763
25959
51204
57805
0
57000
10392
0
9436
53918
55130
55704
55798; 339175
79958
79961
57446
9132
9177
9966
55079
80833
55607
50508
55239
10022
22806
23629
55140
9992
55374
10242
10813
0
29113
0
140803
55779
55335
0
51310
55584
51233
100506571
50940
55801
26280
51384
258
55891
0
0
27039
54848
0
54967
54979
55893; 157574
30813
27094
27122
27122
8728
23591
0
51146
51208
51208
51378
28990
2658
0
0
51380
29933
29924
55825
29935
0
0
0
51741
0
27202
56955
56979
1295
0
57093; 642612
0
9236
26261
94104
0
56344
56676
10086
51085
23563
50616
8074
83446
59336
59340
59340
728621
80099
10083
0
80111
0
117153
80115
100533178
80122
0
80133
100507388
0
84223
100131532
80199
27141
80222; 102465529
29919
442578
79157
54819
51136; 653645
51136
79184
1103
6343
64096
100862697
7711
0
55689
55118
0
5395; 441194
26960
79684
56914
80896
56911
55193
54816; 145783
26012; 102466223
54101
22955
54715
27010
54758
55681
26249
54964
1154
79877
79877
55515
51805
0
55006
51742
55051
26287
57579
60468
9392
81551
23762
79366
79368
79369
79370
0
29013
5170
7855
7145
81554
54904
81558
83463
83444; 100532735
83445
81567; 100526836
83394
83460
81932
81545
81930
56159
81566
81557; 728239; 100124541; 101340250
66035
83443
23435
81556
81501
81926
81537
83442
81890
59067
81563
727800
81562
0
81493
83480
3218
54332
56288
6714
860
860
6714
8128
51237
6041
2845
1750
84939
80328
8643
50619
2844
1149
7007
55507
9376
54328
23742
80737
28999
29930
54576; 54579; 54600; 54658; 54659
54576; 54579; 54600; 54658; 54659
2850
30820
10818
84991
2259
57226
9340
9293
2661
27006
57828
56130
58158
56128
10017
30819
64111
80329
50834
56659
51174
2652; 5956; 728458; 101060233
26285
23538
1129
1493
9210
50943
50943
56006
474
11086; 101928551
79136
442194
1046
8386
80739
26531
26529
2867
26476
1133
4880
7441
3224
3350
0
4994
2847
1146
22953
1132
2832
2668
2693
4975
3361
2848
2895
2862
4825
4342
4759
4543
100131827
8995
22953
5623
8823
8390
8822
11317
9350
0
0
10933
0
10316
7350
2865; 2866
4995
64106
8383
30814
55613; 142689
50840
50832
9288
9287
50838
50837
50839
50836
60401
53904
27091
4992
11172
27179
0
401251; 100532732
57369
56124
56656
56132
3238
57191
9196
81623
26292; 81025; 100527950
64600
53637
10025
0
0
81792
81571; 693185
81555
81285
81689
8392
81669
79718
56157
81847
81797
81894
26291
81892
81888
83461
64960
56158
10741
10741
2928
4159
51052
50833
26189
11085
83468
56154
81533
56123
26692
81853
57818
0
7473; 101929777
50831
56244
3355
9038
4993
50835
55554
6369
4991
8590
5030
4160
2829
2854
27178
10955
10955
10955
103910
6138
6138
6648; 100129518
665
665
3184
3184
10776
10776
9334
9334
2029
2029
51596
81848
51271
3119; 3123; 3125; 3126; 3127; 3128; 100996809; 101060835
64422
7259
27335
22980
10766
54583
81609
8675
8675
9284; 339044; 642778; 642799; 100288332; 101059938; 101059953; 101930075
3839
3839
51606
81611
30000
30000
51347
8562
2744
9236; 100533483
84065
9724; 10813; 440138
10813
51451
54471
9440
55031
6468
55143
51659
84079
58528
58528
83637
56288
56288
63916
83483
79365
80349
80349
26355
83638
55341
55341
5361
5361
1978
2966; 653238; 728340; 730394
83716
11160
11160
10025
10025
8559
8559
80895
83743
1355
27090
57406
84061
92335
8555
8555
51176
51176
79003
57787
6646
23410
11221
3275
51063
8996
8996
55327
54806
29081
7187
65010; 102465495
5683; 79020
51540
9518
9518
83937
11165; 100529239
79101; 654320; 677792; 677805; 677822; 692063; 692072; 100302240
7462
92815
3778
3778
27092
1875
55009
4329
4329
4329
54478
11138
6160
84060
84060
84060
29100
9442
28971
28971
9214
9214
9409
9409
51268
79366
60; 71
7475
7475
55620
51533
57408
54469
9501
656
51616
51616
51616
23787
79135
654434; 677781; 102466864
55863
63827
27004
0
440515
10107
84656
51236
54514
8911
10785
29781
65996; 118433
54996
79081; 102288414
8675
102723559
55367
23597
0
473
51151
55769
79844; 653082
60626; 102465445
79814
56342; 692312
54797; 100996782
3514; 50802
55726
23780
9960
54869
55160
140459
50615
93408
93408
10864
10864
11255
50848
54869
29108
26353
64446
27034
8022
3514; 50802
83696
53944
8646
56994
23603
29980
57406
57406
51513
1834
56100
80184
60506
54908
9400
89853
55272
51227
55655
4869
64981
55168
10746
55359
440738
64581
79009
7311
64220
80213
83990
79720
80143
55850
55275
55898
55778
55194
29086
54663
79929
730092
0
81616
0
11214
11178
0
11178
11178
57835
50856
10163
6146
10923
7503
1290
1290
1462
124583
54865
133619
57599
57148
2768
57148
56005
474170
54915
10658
10658
10238
10238
8266
7145
7145
253943
3157
79646
54434
54434
57175
254102
113791
113791
93436
92579
4121
159
63935
221037
91300
7357
55603
3069
6421
90864
6120
54737
55844
2004
55578
6146
29117
84934
80853
85377
55661
54431
54431
58525
58525
58525
387263
387263
5238
89941
26119
51372
51560
57572
57572
4915
4915
339229
0
54480
80233
4747
57698
29982
55855; 404636
4747
55209
80305
9367
57610
376267
93210
54455
54455
25960
11057
51131
57171
80789
11021
84148
54934
112869
90355
220972
90806
90806
10616
89853
3842
5911
7798
7798
6477; 83752; 100507577
83752; 100507577
196403
83696
84861
84861
55833
5791
9314
7690; 100506639
57707
60559
81570
57513
100129361
84619
90379
119016; 119385; 414189; 414224; 653268; 101060581
90379
0
23420; 283820; 408050; 101060373
5317
644096
55793
93643
23232
57586
0
408
54531
54531
93129
203197
7942
9683
400961
57473
30846
10342
5918
7702
57535
3134
100289678
126298
388969
91860
400451
25932
58986
5316
2122
27147
27147
25861
54862
253980
63925
3312; 85389; 85390
9563
90956
90956
158747
25994
84851
10630
10443
1296
85352
387509
1540
131408
1540
114112; 645840
115708
84900
84900
2115
2115
79140
23410
6853
5902
4747
2926
5128
3178
51312
57863
29899
4869
83637
79848
84818
83451
32
0
51533
81929
51218
57502
55152
285203
64975
11276
10025
78992
27079
196743
2982
6169
645644
150726; 101927826
138162
0
84861
51619
2018
283232
57570
101410538
51526
0
4034
5165
79971
90362
5862
1186
7328
100293516
7289
0
56834
11247
51333
5079
25926
119016; 119385; 399761; 414224; 642517; 728127; 729092; 101060581
51150
100506076; 100506123
3653; 6638; 91380; 347746; 100033416; 100033433; 100033444; 100033450; 100033802; 100033820; 101930404
755
50810
6909
3134
100129250
84034
79726
0
79137
79137
54800
54800
55720
79086
6134; 26778
7849
11248
440348
115939
10611
0
1212
122704
51231
51231
339448
57234; 728855
79034
57572
57572
2785
3954
23770
1297
752014
6950; 677812
6950; 677812
90379
196483
25821
1454
64288
4034
4666
10471; 102465501
50863; 102725271
255812; 727956
196403
11214
11214
26873
5935
64710
7596
10471; 102465501
10572
389906
7874
2321
10399; 619570; 619571
10914
4173
4173
51096
146909
3178
1801; 124641
399664
1191
0
63935
51593
51593
1416
5950
0
0
284325
10629
728448
51011; 151313; 729234
51011
79159
55819
63925
90133
965
9466
1040
80755; 100885848; 100885850
2314
0
3017
123872
0
373863
353189
100505933
1285
7389
51686
1839
29127
5313
2078
23408
23408
51341
10249
6305
0
7475
5820; 100302185
6515; 144195
146562
100134713
51440
11099
83444
6818; 79008; 445329; 548593; 100526830; 101929857; 101929864
148753
0
0
0
26065
0
8642
2940
466
2967
28511
23627
11178
347902
54552
205564
54629
58513
58513
54853
84656
125058
90956
55839
80204
92595
26084
57187
64344
64344
54681
3268
55763
221078
79137
29960
89941
55750
51105
8528
730051
7594; 100287226
54862
64743
57612
51463; 653519
84861
1540
64419
57576
0
6925
79913
55288
283768; 390535; 729786; 100132565; 100132979
54103
80254
10016
50804
26010
79581
9236; 100533483
57599
51029
0
26993
10003
9510
79029
2260
79095
79095
0
0
10045
100507458
63876
64067
55357
0
51586
0
54581
0
988
0
4848
4848
53615
349196
63876
0
10146
51531
0
64755
11285
60526
60526
100132923
51531
389906
0
0
55909
55108
9994
0
57665; 100526794
54700
728882; 100132948; 100133121
56926
0
84820
65084
9772; 102466911
54581
29956
0
0
55238
63875
11000
29992
79816
55815
10938
9454
26525
342538
644128
6290
0
54784
0
55860
55379
64421
79007
55454
55616
7771
27434
26512
51477
89853
25818
10766
55000
80307
0
0
23409
0
25896
26205
56893
29774
0
57716
8681; 100137047
59272
23677
23626
0
57707
55500
79939
221092
84951
0
84928
727897
139322
57223
0
85477
64895
150244
10884
55798
542767
101929726
285830
100506469
440712; 100505650; 101929219
0
147657
0
3495
6619
10345
0
3747
401428; 441295
25854
958
199731
5873
0
0
0
0
0
0
10485
0
0
26628
3099
0
282997
0
81688
57466
57466
0
0
100126791
100996756
0
5140
388569
0
0
186
0
0
0
0
0
283491
0
0
0
0
0
259173
440712; 100505650; 101929219
0
201895
0
0
0
0
0
0
10018
0
284361
284217
0
375449
376412
0
5519
79791
8994
50848
0
0
26137
0
2531
51611
643224
3268
0
23446
219899
0
339005; 440253
0
79829
0
0
9223
0
8945
0
0
347853
0
23704
10016
0
23165
59344
284649
