# Supplementary material for: Identification of Therapeutic Targets for Medulloblastoma by Tissue-Specific Genome-Scale Metabolic Model
Source: Molecules. 2023 Jan 12;28(2):779. doi: 10.3390/molecules28020779 (PMC9864031; doi:10.3390/molecules28020779)
Supplement: Supplementary file 1 [file molecules-28-00779-s001.zip › Supplementary Material 4/healthy_iMS570.txt]

n_R1	0.0384
n_R2	0.0361
n_R3	0.0376
n_R4	0.0376
n_R5	0.0363
n_R6	0.0747
n_R7	0.0412
n_R8	0.0161
n_R9	0.0161
n_R10	0.0161
n_R11	0.0111
n_R12	0.0171
n_R13	0.0661
n_R15	0.0336
n_R16	0.0336
n_R17	0.0023
n_R18	0.0023
n_R19	0.0023
n_R20	0.0015
n_R21	0.0008
n_R22	0.0008
n_R23	0.0008
n_R24	0.0008
n_R25	0.0396
n_R26	0.0396
n_R27	0.0396
n_R28	0.0000
n_R30	0.0000
n_R31	0.0396
n_R32	0.0000
n_R33	0.0000
n_R34	-0.0021
n_R35	0.0154
n_R36	0.0154
n_R37	0.0000
n_R38	0.0000
n_R39	0.0154
n_R40	0.0002
n_R41	0.0861
n_R42	0.2255
n_R43	0.2255
n_R44	0.1393
n_R45	0.4244
n_R46	0.0384
n_R47	0.0365
n_R48	0.0378
n_R49	0.0378
n_R50	0.0378
n_R51	0.0762
n_R52	0.0241
n_R53	0.0762
n_R54	0.0762
n_R55	0.0762
n_R56	0.0000
n_R57	0.0693
n_R59	0.0520
n_R60	0.0520
n_R61	0.0019
n_R62	0.0019
n_R63	0.0019
n_R64	0.0013
n_R65	0.0006
n_R66	0.0006
n_R67	0.0006
n_R68	0.0006
n_R69	0.0771
n_R70	0.0744
n_R71	0.0744
n_R72	0.0027
n_R73	0.0000
n_R74	0.0291
n_R75	0.0453
n_R76	0.0450
n_R77	0.0450
n_R78	0.0969
n_R79	0.1029
n_R80	0.1749
n_R81	0.0720
n_R82	0.0000
n_R83	0.0353
n_R84	0.2651
n_R85	0.3644
n_R86	0.3644
n_R87	0.0994
n_R88	0.8117
n_R89	0.0104
n_R90	0.0004
n_R91	0.0174
n_R92	0.0002
n_R93	0.0457
n_R94	0.0582
n_R95	0.0561
n_R96	0.0561
n_R100	0.0659
n_R101	0.0140
n_R102	0.0140
n_R103	0.0140
n_R104	0.0519
n_R105	0.0519
n_R106	0.0285
n_R107	0.0225
n_R108	0.0225
n_R109	0.0000
n_R111	0.0006
n_R112	0.0069
n_R113	0.0069
n_R114	0.0069
n_R115	0.0586
n_R116	-0.0586
n_R117	0.0586
n_R119	0.0020
n_R120	0.0020
n_R121	0.0022
n_R122	0.0000
n_R123	0.0000
n_R124	0.0190
n_R125	0.0035
n_R126	0.0035
n_R127	0.0035
n_R128	0.0035
n_R129	0.0035
n_R130	0.0035
n_R131	-0.0030
n_R132	0.0156
n_R133	0.0156
n_R134	0.0156
n_R135	0.0168
n_R137	0.0004
n_R138	0.0004
n_R139	0.0004
n_R140	0.0004
n_R141	0.0004
n_R144	0.0014
n_R145	0.0163
n_R146	0.0163
n_R147	0.0163
n_R148	0.0171
n_R149	0.0010
n_R151	0.0010
n_R152	0.0010
n_R153	0.0010
n_R154	0.0162
n_R155	0.0162
n_R156	0.0162
n_R158	0.0025
n_R159	0.0025
n_R160	0.0025
n_R161	0.0025
n_R162	0.0025
n_R165	0.0025
n_R166	0.0025
n_R167	0.0025
n_R170	0.0093
n_R175	0.0000
n_R182	0.0000
n_R184	0.0000
n_R185	0.0000
n_R186	0.0000
n_R187	0.0000
n_R188	0.0000
n_R190	0.0000
n_R192	0.0004
n_R193	0.0024
n_R194	0.0014
n_R195	0.0020
n_R196	0.0000
n_R198	0.0020
n_R199	0.0000
n_R200	0.0000
n_R202	0.0002
n_R203	0.0002
n_R204	0.0002
n_R205	0.0065
n_R206	0.0065
n_R207	0.0065
n_R208	0.0065
n_R209	0.0065
n_R210	0.0022
n_R211	0.0022
n_R212	0.0022
n_R213	0.0011
n_R214	0.0011
n_R215	0.0011
n_R216	0.0011
n_R217	0.0006
n_R218	0.0006
n_R219	0.0006
n_R220	0.0006
n_R221	0.0006
n_R222	0.0006
n_R223	0.0006
n_R224	0.0006
n_R225	0.0006
n_R226	0.0006
n_R227	0.0006
n_R228	0.0006
n_R229	0.0006
n_R230	0.0006
n_R231	0.0006
n_R232	0.0005
n_R233	0.0005
n_R234	0.0005
n_R235	0.0001
n_R236	0.0006
n_R237	0.0006
n_R238	0.0005
n_R239	0.0005
n_R240	0.0005
n_R241	0.0005
n_R242	0.0005
n_R243	0.0005
n_R244	0.0005
n_R245	0.0005
n_R247	0.0005
n_R248	0.0005
n_R249	0.0005
n_R250	0.0005
n_R252	0.0005
n_R253	0.0005
n_R254	0.0011
n_R255	0.0000
n_R256	0.0020
n_R257	0.0020
n_R258	0.0020
n_R259	0.0020
n_R260	0.0020
n_R261	0.0020
n_R262	0.0020
n_R263	0.0020
n_R264	0.0020
n_R265	0.0020
n_R266	0.0020
n_R267	0.0020
n_R268	0.0020
n_R269	0.0020
n_R270	0.0020
n_R271	0.0020
n_R272	0.0020
n_R273	0.0020
n_R274	0.0020
n_R275	0.0000
n_R276	0.0020
n_R277	0.0020
n_R278	0.0020
n_R279	0.0020
n_R280	0.0020
n_R281	0.0020
n_R282	0.0020
n_R283	0.0020
n_R284	0.0020
n_R286	0.0020
n_R287	0.0020
n_R288	0.0020
n_R289	0.0065
n_R290	-0.0281
n_R291	0.0013
n_R292	0.0013
n_R293	0.0013
n_R294	0.0013
n_R295	0.0013
n_R296	0.0007
n_R297	0.0006
n_R298	0.0006
n_R299	0.0003
n_R300	0.0005
n_R301	0.0000
n_R302	0.0000
n_R303	0.0000
n_R304	0.0000
n_R305	0.0000
n_R306	0.0000
n_R307	0.0000
n_R308	0.0000
n_R309	0.0000
n_R310	0.0000
n_R311	0.0000
n_R312	0.0000
n_R313	0.0000
n_R314	0.0000
n_R315	0.0000
n_R316	0.0000
n_R317	0.0000
n_R318	0.0000
n_R319	0.0000
n_R320	0.0000
n_R321	0.0000
n_R322	0.0000
n_R323	0.0000
n_R324	0.0000
n_R325	0.0000
n_R326	0.0000
n_R327	0.0000
n_R328	0.0000
n_R329	0.0000
n_R331	0.0000
n_R332	0.0000
n_R333	0.0000
n_R334	0.0266
n_R335	-0.0266
n_R336	0.0000
n_R337	0.0000
n_R338	0.0000
n_R339	0.0000
n_R340	0.0000
n_R341	0.0000
n_R342	0.0000
n_R343	0.0000
n_R344	0.0000
n_R345	0.0000
n_R346	0.0027
n_R347	0.0000
n_R348	0.1204
n_R349	0.1191
n_R350	0.0000
n_R351	0.0007
n_R352	0.0007
n_R353	0.0007
n_R354	0.0000
n_R355	0.0007
n_R356	0.0005
n_R357	0.0000
n_R358	0.0000
n_R359	0.0000
n_R360	0.0000
n_R361	0.0000
n_R362	0.0000
n_R363	0.0006
n_R364	0.0020
n_R365	0.0020
n_R366	0.0000
n_R367	0.0056
n_R368	0.0056
n_R369	0.0000
n_R370	0.0000
n_R371	0.0000
n_R372	0.0000
n_R373	0.0000
n_R374	0.0000
n_R375	0.0001
n_R376	0.0001
n_R377	0.0001
n_R378	0.0001
n_R379	0.0015
n_R380	0.0014
n_R381	0.0000
n_R382	0.0000
n_R383	0.0000
n_R384	0.0000
n_R385	0.0056
n_R386	0.0056
n_R387	0.0013
n_R388	0.0013
n_R389	0.0000
n_R390	0.0000
n_R391	0.0001
n_R392	0.0096
n_R393	0.0096
n_R394	0.0095
n_R395	0.0095
n_R396	0.0095
n_R397	0.0095
n_R398	0.0095
n_R399	0.0095
n_R400	0.0083
n_R401	0.0000
n_R402	0.0000
n_R403	0.0000
n_R404	0.0000
n_R405	0.0000
n_R406	0.0291
n_R407	0.0291
n_R408	0.0291
n_R409	0.0291
n_R410	0.0291
n_R411	0.0291
n_R412	0.0291
n_R413	0.0291
n_R414	0.0291
n_R415	0.0000
n_R416	0.0000
n_R417	0.0000
n_R418	0.0000
n_R419	0.0024
n_R420	0.0000
n_R421	0.0011
n_R422	0.0022
n_R423	0.0022
n_R424	0.0000
n_R425	0.0000
n_R427	0.0000
n_R428	0.0000
n_R429	0.0022
n_R430	0.0022
n_R431	0.0022
n_R432	0.0022
n_R433	0.0022
n_R434	0.0912
n_R435	0.0916
n_R438	0.0000
n_R439	0.0000
n_R440	0.0000
n_R441	0.0000
n_R442	0.0000
n_R443	0.0000
n_R444	0.0000
n_R445	0.0000
n_R446	0.0000
n_R447	0.0000
n_R448	0.0007
n_R451	0.0012
n_R452	0.0012
n_R453	0.0012
n_R454	0.0000
n_R455	0.0000
n_R459	0.0060
n_R462	0.0000
n_R463	0.0000
n_R464	0.0000
n_R465	0.0000
n_R466	0.0000
n_R467	0.0000
n_R468	0.0000
n_R469	0.0004
n_R470	0.0000
n_R471	0.0004
n_R472	0.0000
n_R474	0.0004
n_R475	0.0000
n_R477	0.0000
n_R478	0.0000
n_R479	0.0000
n_R480	0.0000
n_R481	0.0000
n_R482	0.0000
n_R483	0.0000
n_R484	0.0000
n_R485	0.0000
n_R486	0.0000
n_R487	0.0000
n_R488	0.0000
n_R490	0.0000
n_R491	0.0000
n_R492	0.0000
n_R493	0.0000
n_R494	0.0000
n_R495	0.0000
n_R496	0.0000
n_R497	0.0000
n_R498	0.0000
n_R500	0.0000
n_R501	0.0000
n_R502	0.0000
n_R503	0.0001
n_R504	0.0130
n_R505	0.0289
n_R506	0.0230
n_R507	0.0000
n_R508	0.0130
n_R509	0.0260
n_R510	0.0000
n_R511	0.0046
n_R512	0.0046
n_R513	0.0046
n_R514	0.0046
n_R515	0.0195
n_R516	0.0195
n_R517	0.0065
n_R518	0.0046
n_R519	0.0130
n_R520	0.0065
n_R521	0.0000
n_R522	0.0065
n_R523	0.0195
n_R524	0.0065
n_R525	0.0195
n_R526	0.0130
n_R527	0.0130
n_R528	0.0000
n_R529	0.0130
n_R530	0.0000
n_R532	0.0225
n_R533	0.0034
n_R534	0.0225
n_R535	0.0068
n_R536	0.0034
n_R537	0.0130
n_R538	0.0130
n_R539	0.0004
n_R540	0.0411
n_R541	0.0910
n_R542	0.0688
n_R543	0.0000
n_R544	0.0388
n_R545	0.0799
n_R546	0.0000
n_R547	0.0138
n_R548	0.0138
n_R549	0.0138
n_R550	0.0138
n_R551	0.0599
n_R552	0.0599
n_R553	0.0200
n_R554	0.0138
n_R555	0.0399
n_R556	0.0200
n_R557	0.0000
n_R558	0.0200
n_R559	0.0599
n_R560	0.0200
n_R561	0.0599
n_R562	0.0399
n_R563	0.0399
n_R564	0.0000
n_R565	0.0399
n_R566	0.0000
n_R567	0.0000
n_R568	0.0686
n_R569	0.0113
n_R570	0.0686
n_R571	0.0226
n_R572	0.0113
n_R573	0.0399
n_R574	0.0399
n_R575	0.0000
n_R576	0.0111
n_R577	0.0000
n_R578	0.1158
n_R579	0.2686
n_R580	0.0000
n_R581	0.0042
n_R582	0.0000
n_R583	0.0000
n_R584	0.0000
n_R585	0.0020
n_R586	0.0000
n_R587	0.0000
n_R588	0.0000
n_R589	0.0024
n_R590	0.0003
n_R591	0.0005
n_R592	0.0000
n_R593	0.0006
n_R594	0.0011
n_R595	0.0022
n_R596	0.0384
n_R597	0.0384
n_R598	0.1272
n_R599	0.2952
n_R600	0.0035
n_R601	0.0010
n_R602	0.0004
n_R603	0.0010
n_R604	0.0020
n_R605	0.0025
n_R606	0.0032
n_R607	0.0008
n_R608	0.0000
n_R609	0.0000
n_R610	0.0005
n_R611	0.0007
n_R612	0.0000
n_R613	0.0000
n_R614	0.0006
n_R615	0.0004
n_R617	0.0001
n_R618	0.0000
n_R619	0.0000
n_R620	0.0000
n_R621	0.0000
n_R622	0.0001
n_R623	0.0000
n_R624	0.0000
n_R625	0.0002
n_R626	0.0005
n_R627	0.0000
n_R628	0.0000
n_R629	0.0000
n_R630	0.0000
n_R631	0.0005
n_R632	0.0004
n_R633	0.0000
n_R634	0.0006
