# Supplementary material for: Identification of Therapeutic Targets for Medulloblastoma by Tissue-Specific Genome-Scale Metabolic Model
Source: Molecules. 2023 Jan 12;28(2):779. doi: 10.3390/molecules28020779 (PMC9864031; doi:10.3390/molecules28020779)
Supplement: Supplementary file 1 [file molecules-28-00779-s001.zip › Supplementary Material 4/iMS570_sbml_file.xml]

<?xml version="1.0" encoding="UTF-8"?> 
<sbml xmlns="http://www.sbml.org/sbml/level2" level="2" version="1"> 
<model id="iMS570" name="iMS570"> 
<listOfCompartments> 
<compartment id="cytosol"/> 
</listOfCompartments> 
<listOfSpecies> 
<species id="m_Glucose_A" name=" Glucose_A" compartment="cytosol"/> 
<species id="m_ATP_A" name=" ATP_A" compartment="cytosol"/> 
<species id="m_Glucose_6_phosphate_A" name=" Glucose-6-phosphate_A" compartment="cytosol"/> 
<species id="m_ADP_A" name=" ADP_A" compartment="cytosol"/> 
<species id="m_Fructose_6_phosphate_A" name=" Fructose-6-phosphate_A" compartment="cytosol"/> 
<species id="m_Fructose_1_6_biphosphate_A" name=" Fructose-1-6-biphosphate_A" compartment="cytosol"/> 
<species id="m_Glyceraldehyde_3_phosphate_A" name=" Glyceraldehyde-3-phosphate_A" compartment="cytosol"/> 
<species id="m_Dihydroxyacetone_phosphate_A" name=" Dihydroxyacetone-phosphate_A" compartment="cytosol"/> 
<species id="m_NAD_A" name=" NAD_A" compartment="cytosol"/> 
<species id="m_1_3_biphosphoglycerate_A" name=" 1-3-biphosphoglycerate_A" compartment="cytosol"/> 
<species id="m_NADH_A" name=" NADH_A" compartment="cytosol"/> 
<species id="m_3_phosphoglycerate_A" name=" 3-phosphoglycerate_A" compartment="cytosol"/> 
<species id="m_2_phosphoglycerate_A" name=" 2-phosphoglycerate_A" compartment="cytosol"/> 
<species id="m_Phosphoenol_pyruvate_A" name=" Phosphoenol-pyruvate_A" compartment="cytosol"/> 
<species id="m_Pyruvate_A" name=" Pyruvate_A" compartment="cytosol"/> 
<species id="m_Lactate_A" name=" Lactate_A" compartment="cytosol"/> 
<species id="m_Bicarbonate_A" name=" Bicarbonate_A" compartment="cytosol"/> 
<species id="m_Oxoloacetate_A" name=" Oxoloacetate_A" compartment="cytosol"/> 
<species id="m_NAD_AM" name=" NAD_AM" compartment="cytosol"/> 
<species id="m_Acetyl_CoA_A" name=" Acetyl-CoA_A" compartment="cytosol"/> 
<species id="m_CO2_A" name=" CO2_A" compartment="cytosol"/> 
<species id="m_NADH_AM" name=" NADH_AM" compartment="cytosol"/> 
<species id="m_GTP_A" name=" GTP_A" compartment="cytosol"/> 
<species id="m_GDP_A" name=" GDP_A" compartment="cytosol"/> 
<species id="m_2_3_Disphospho_D_glycerate_A" name=" 2-3-Disphospho-D-glycerate_A" compartment="cytosol"/> 
<species id="m_NADP_A" name=" NADP_A" compartment="cytosol"/> 
<species id="m_6_phosphoglucone_A" name=" 6-phosphoglucone_A" compartment="cytosol"/> 
<species id="m_NADPH_A" name=" NADPH_A" compartment="cytosol"/> 
<species id="m_6_phosphogluconate_A" name=" 6-phosphogluconate_A" compartment="cytosol"/> 
<species id="m_Ribulose_5_phosphate_A" name=" Ribulose-5-phosphate_A" compartment="cytosol"/> 
<species id="m_Xylulose_5_phosphate_A" name=" Xylulose-5-phosphate_A" compartment="cytosol"/> 
<species id="m_Ribose_5_phosphate_A" name=" Ribose-5-phosphate_A" compartment="cytosol"/> 
<species id="m_Sedoheptulose_7_phosphate_A" name=" Sedoheptulose-7-phosphate_A" compartment="cytosol"/> 
<species id="m_Erythrose_4_phosphate_A" name=" Erythrose-4-phosphate_A" compartment="cytosol"/> 
<species id="m_Citrate_A" name=" Citrate_A" compartment="cytosol"/> 
<species id="m_Cis_aconitate_A" name=" Cis_aconitate_A" compartment="cytosol"/> 
<species id="m_Isocitrate_A" name=" Isocitrate_A" compartment="cytosol"/> 
<species id="m_Acetate_A" name=" Acetate_A" compartment="cytosol"/> 
<species id="m_alpha_ketoglutarate_A" name=" alpha-ketoglutarate_A" compartment="cytosol"/> 
<species id="m_NADP_AM" name=" NADP_AM" compartment="cytosol"/> 
<species id="m_NADPH_AM" name=" NADPH_AM" compartment="cytosol"/> 
<species id="m_Succinyl_CoA_A" name=" Succinyl-CoA_A" compartment="cytosol"/> 
<species id="m_Succinate_A" name=" Succinate_A" compartment="cytosol"/> 
<species id="m_FAD_AM" name=" FAD_AM" compartment="cytosol"/> 
<species id="m_Fumarate_A" name=" Fumarate_A" compartment="cytosol"/> 
<species id="m_FADH2_AM" name=" FADH2_AM" compartment="cytosol"/> 
<species id="m_Malate_A" name=" Malate_A" compartment="cytosol"/> 
<species id="m_Ubiquinone_A" name=" Ubiquinone_A" compartment="cytosol"/> 
<species id="m_Ubiquinol_A" name=" Ubiquinol_A" compartment="cytosol"/> 
<species id="m_Hc_A" name=" Hc_A" compartment="cytosol"/> 
<species id="m_CytCox_A" name=" CytCox_A" compartment="cytosol"/> 
<species id="m_CytCred_A" name=" CytCred_A" compartment="cytosol"/> 
<species id="m_O2_A" name=" O2_A" compartment="cytosol"/> 
<species id="m_Glucose_N" name=" Glucose_N" compartment="cytosol"/> 
<species id="m_ATP_N" name=" ATP_N" compartment="cytosol"/> 
<species id="m_Glucose_6_phosphate_N" name=" Glucose-6-phosphate_N" compartment="cytosol"/> 
<species id="m_ADP_N" name=" ADP_N" compartment="cytosol"/> 
<species id="m_Fructose_6_phosphate_N" name=" Fructose-6-phosphate_N" compartment="cytosol"/> 
<species id="m_Fructose_1_6_biphosphate_N" name=" Fructose-1-6-biphosphate_N" compartment="cytosol"/> 
<species id="m_Glyceraldehyde_3_phosphate_N" name=" Glyceraldehyde-3-phosphate_N" compartment="cytosol"/> 
<species id="m_Dihydroxyacetone_phosphate_N" name=" Dihydroxyacetone-phosphate_N" compartment="cytosol"/> 
<species id="m_NAD_N" name=" NAD_N" compartment="cytosol"/> 
<species id="m_1_3_biphosphoglycerate_N" name=" 1-3-biphosphoglycerate_N" compartment="cytosol"/> 
<species id="m_NADH_N" name=" NADH_N" compartment="cytosol"/> 
<species id="m_3_phosphoglycerate_N" name=" 3-phosphoglycerate_N" compartment="cytosol"/> 
<species id="m_2_phosphoglycerate_N" name=" 2-phosphoglycerate_N" compartment="cytosol"/> 
<species id="m_Phosphoenol_pyruvate_N" name=" Phosphoenol-pyruvate_N" compartment="cytosol"/> 
<species id="m_Pyruvate_N" name=" Pyruvate_N" compartment="cytosol"/> 
<species id="m_Lactate_N" name=" Lactate_N" compartment="cytosol"/> 
<species id="m_NAD_NM" name=" NAD_NM" compartment="cytosol"/> 
<species id="m_Acetyl_CoA_N" name=" Acetyl-CoA_N" compartment="cytosol"/> 
<species id="m_CO2_N" name=" CO2_N" compartment="cytosol"/> 
<species id="m_NADH_NM" name=" NADH_NM" compartment="cytosol"/> 
<species id="m_Oxoloacetate_N" name=" Oxoloacetate_N" compartment="cytosol"/> 
<species id="m_GTP_N" name=" GTP_N" compartment="cytosol"/> 
<species id="m_GDP_N" name=" GDP_N" compartment="cytosol"/> 
<species id="m_2_3_Disphospho_D_glycerate_N" name=" 2-3-Disphospho-D-glycerate_N" compartment="cytosol"/> 
<species id="m_NADP_N" name=" NADP_N" compartment="cytosol"/> 
<species id="m_6_phosphoglucone_N" name=" 6-phosphoglucone_N" compartment="cytosol"/> 
<species id="m_NADPH_N" name=" NADPH_N" compartment="cytosol"/> 
<species id="m_6_phosphogluconate_N" name=" 6-phosphogluconate_N" compartment="cytosol"/> 
<species id="m_Ribulose_5_phosphate_N" name=" Ribulose-5-phosphate_N" compartment="cytosol"/> 
<species id="m_Xylulose_5_phosphate_N" name=" Xylulose-5-phosphate_N" compartment="cytosol"/> 
<species id="m_Ribose_5_phosphate_N" name=" Ribose-5-phosphate_N" compartment="cytosol"/> 
<species id="m_Sedoheptulose_7_phosphate_N" name=" Sedoheptulose-7-phosphate_N" compartment="cytosol"/> 
<species id="m_Erythrose_4_phosphate_N" name=" Erythrose-4-phosphate_N" compartment="cytosol"/> 
<species id="m_Citrate_N" name=" Citrate_N" compartment="cytosol"/> 
<species id="m_Cis_aconitate_N" name=" Cis_aconitate_N" compartment="cytosol"/> 
<species id="m_Isocitrate_N" name=" Isocitrate_N" compartment="cytosol"/> 
<species id="m_alpha_ketoglutarate_N" name=" alpha-ketoglutarate_N" compartment="cytosol"/> 
<species id="m_NADP_NM" name=" NADP_NM" compartment="cytosol"/> 
<species id="m_NADPH_NM" name=" NADPH_NM" compartment="cytosol"/> 
<species id="m_Succinyl_CoA_N" name=" Succinyl-CoA_N" compartment="cytosol"/> 
<species id="m_Succinate_N" name=" Succinate_N" compartment="cytosol"/> 
<species id="m_FAD_NM" name=" FAD_NM" compartment="cytosol"/> 
<species id="m_Fumarate_N" name=" Fumarate_N" compartment="cytosol"/> 
<species id="m_FADH2_NM" name=" FADH2_NM" compartment="cytosol"/> 
<species id="m_Malate_N" name=" Malate_N" compartment="cytosol"/> 
<species id="m_Ubiquinone_N" name=" Ubiquinone_N" compartment="cytosol"/> 
<species id="m_Ubiquinol_N" name=" Ubiquinol_N" compartment="cytosol"/> 
<species id="m_Hc_N" name=" Hc_N" compartment="cytosol"/> 
<species id="m_CytCox_N" name=" CytCox_N" compartment="cytosol"/> 
<species id="m_CytCred_N" name=" CytCred_N" compartment="cytosol"/> 
<species id="m_O2_N" name=" O2_N" compartment="cytosol"/> 
<species id="m_NH3_N" name=" NH3_N" compartment="cytosol"/> 
<species id="m_Glutamate_N" name=" Glutamate_N" compartment="cytosol"/> 
<species id="m_NH3_A" name=" NH3_A" compartment="cytosol"/> 
<species id="m_Glutamate_A" name=" Glutamate_A" compartment="cytosol"/> 
<species id="m_Glutamine_A" name=" Glutamine_A" compartment="cytosol"/> 
<species id="m_Glutamine_N" name=" Glutamine_N" compartment="cytosol"/> 
<species id="m_GABA_N" name=" GABA_N" compartment="cytosol"/> 
<species id="m_GABA_A" name=" GABA_A" compartment="cytosol"/> 
<species id="m_SuccinateSAL_A" name=" SuccinateSAL_A" compartment="cytosol"/> 
<species id="m_SuccinateSAL_N" name=" SuccinateSAL_N" compartment="cytosol"/> 
<species id="m_Aspartate_N" name=" Aspartate_N" compartment="cytosol"/> 
<species id="m_Aspartate_A" name=" Aspartate_A" compartment="cytosol"/> 
<species id="m_Asparagine_N" name=" Asparagine_N" compartment="cytosol"/> 
<species id="m_AMP_N" name=" AMP_N" compartment="cytosol"/> 
<species id="m_Histidine_N" name=" Histidine_N" compartment="cytosol"/> 
<species id="m_Histamine_N" name=" Histamine_N" compartment="cytosol"/> 
<species id="m_S_adenosyl_L_methionine_N" name=" S-adenosyl-L-methionine_N" compartment="cytosol"/> 
<species id="m_S_adenosyl_L_homocysteine_N" name=" S-adenosyl-L-homocysteine_N" compartment="cytosol"/> 
<species id="m_methylhistamine_N" name=" methylhistamine_N" compartment="cytosol"/> 
<species id="m_Alanine_N" name=" Alanine_N" compartment="cytosol"/> 
<species id="m_Alanine_A" name=" Alanine_A" compartment="cytosol"/> 
<species id="m_3_phosphohydroxypyruvate_A" name=" 3-phosphohydroxypyruvate_A" compartment="cytosol"/> 
<species id="m_3_phospho_serine_A" name=" 3_phospho_serine_A" compartment="cytosol"/> 
<species id="m_Serine_A" name=" Serine_A" compartment="cytosol"/> 
<species id="m_Serine_N" name=" Serine_N" compartment="cytosol"/> 
<species id="m_tetrahydrofolate_N" name=" tetrahydrofolate_N" compartment="cytosol"/> 
<species id="m_Glycine_N" name=" Glycine_N" compartment="cytosol"/> 
<species id="m_Glycine_A" name=" Glycine_A" compartment="cytosol"/> 
<species id="m_tetrahydrofolate_A" name=" tetrahydrofolate_A" compartment="cytosol"/> 
<species id="m_Leucine_A" name=" Leucine_A" compartment="cytosol"/> 
<species id="m_KIC_A" name=" KIC_A" compartment="cytosol"/> 
<species id="m_Isovaleryl_CoA_A" name=" Isovaleryl-CoA_A" compartment="cytosol"/> 
<species id="m_3_methylcrotonyl_Coa_A" name=" 3_methylcrotonyl-Coa_A" compartment="cytosol"/> 
<species id="m_3_methylglutaconyl_Coa_A" name=" 3_methylglutaconyl-Coa_A" compartment="cytosol"/> 
<species id="m_3_hydroxy_3_methylglutaryl_Coa_A" name=" 3_hydroxy_3_methylglutaryl-Coa_A" compartment="cytosol"/> 
<species id="m_Acetoacetate_A" name=" Acetoacetate_A" compartment="cytosol"/> 
<species id="m_Acetoacetyl_CoA_A" name=" Acetoacetyl-CoA_A" compartment="cytosol"/> 
<species id="m_KIC_N" name=" KIC_N" compartment="cytosol"/> 
<species id="m_Leucine_N" name=" Leucine_N" compartment="cytosol"/> 
<species id="m_Valine_A" name=" Valine_A" compartment="cytosol"/> 
<species id="m_KIV_A" name=" KIV_A" compartment="cytosol"/> 
<species id="m_Isobutyryl_CoA_A" name=" Isobutyryl-CoA_A" compartment="cytosol"/> 
<species id="m_methylacrylyl_CoA_A" name=" methylacrylyl-CoA_A" compartment="cytosol"/> 
<species id="m_S_3_hydroxy_isobutyryl_CoA_A" name=" S-3-hydroxy-isobutyryl-CoA_A" compartment="cytosol"/> 
<species id="m_S_3_hydroxy_isobutyrate_A" name=" S-3-hydroxy-isobutyrate_A" compartment="cytosol"/> 
<species id="m_S_methylmalonate_semialdehyde" name=" S-methylmalonate-semialdehyde" compartment="cytosol"/> 
<species id="m_Propionyl_CoA_A" name=" Propionyl-CoA_A" compartment="cytosol"/> 
<species id="m_S_methylmalonyl_CoA_A" name=" S-methylmalonyl-CoA_A" compartment="cytosol"/> 
<species id="m_R_methylmalonyl_CoA_A" name=" R-methylmalonyl-CoA_A" compartment="cytosol"/> 
<species id="m_KIV_N" name=" KIV_N" compartment="cytosol"/> 
<species id="m_Valine_N" name=" Valine_N" compartment="cytosol"/> 
<species id="m_Isoleucine_A" name=" Isoleucine_A" compartment="cytosol"/> 
<species id="m_KMV_A" name=" KMV_A" compartment="cytosol"/> 
<species id="m_Methylbutyryl_CoA_A" name=" Methylbutyryl-CoA_A" compartment="cytosol"/> 
<species id="m_E_2_methylcrotonoyl_CoA_A" name=" E-2-methylcrotonoyl-CoA_A" compartment="cytosol"/> 
<species id="m_2_methyl_3_hydroxybutyryl_CoA_A" name=" 2-methyl-3-hydroxybutyryl-CoA_A" compartment="cytosol"/> 
<species id="m_2_methylacetoacetyl_CoA_A" name=" 2-methylacetoacetyl-CoA_A" compartment="cytosol"/> 
<species id="m_KMV_N" name=" KMV_N" compartment="cytosol"/> 
<species id="m_Isoleucine_N" name=" Isoleucine_N" compartment="cytosol"/> 
<species id="m_Lysine_N" name=" Lysine_N" compartment="cytosol"/> 
<species id="m_Saccharopine_N" name=" Saccharopine_N" compartment="cytosol"/> 
<species id="m_2_aminoadipate_semialdehyde_N" name=" 2-aminoadipate_semialdehyde_N" compartment="cytosol"/> 
<species id="m_S_2_3_4_5_tetrahydropiperidine_2_carboxylate_N" name=" S-2,3,4,5-tetrahydropiperidine-2-carboxylate_N" compartment="cytosol"/> 
<species id="m_2_aminoadipate_N" name=" 2-aminoadipate_N" compartment="cytosol"/> 
<species id="m_alpha_ketoadipate_N" name=" alpha-ketoadipate_N" compartment="cytosol"/> 
<species id="m_glutaryl_CoA_N" name=" glutaryl-CoA_N" compartment="cytosol"/> 
<species id="m_glutaconyl_CoA_N" name=" glutaconyl-CoA_N" compartment="cytosol"/> 
<species id="m_crotonyl_CoA_N" name=" crotonyl-CoA_N" compartment="cytosol"/> 
<species id="m_S_3_hydroxybutanoyl_CoA_N" name=" S-3-hydroxybutanoyl-CoA_N" compartment="cytosol"/> 
<species id="m_Acetoacetyl_CoA_N" name=" Acetoacetyl-CoA_N" compartment="cytosol"/> 
<species id="m_Phenylalanine_N" name=" Phenylalanine_N" compartment="cytosol"/> 
<species id="m_Tetrahydrobiopterin_N" name=" Tetrahydrobiopterin_N" compartment="cytosol"/> 
<species id="m_Tyrosine_N" name=" Tyrosine_N" compartment="cytosol"/> 
<species id="m_4_alpha_hydroxy_tetrahydrobiopterin_N" name=" 4-alpha-hydroxy-tetrahydrobiopterin_N" compartment="cytosol"/> 
<species id="m_Dihydrobiopterin_N" name=" Dihydrobiopterin_N" compartment="cytosol"/> 
<species id="m_L_DOPA_N" name=" L-DOPA_N" compartment="cytosol"/> 
<species id="m_Dopamine_N" name=" Dopamine_N" compartment="cytosol"/> 
<species id="m_Norepinephrine_N" name=" Norepinephrine_N" compartment="cytosol"/> 
<species id="m_Epinephrine_N" name=" Epinephrine_N" compartment="cytosol"/> 
<species id="m_Dopamine_A" name=" Dopamine_A" compartment="cytosol"/> 
<species id="m_Norepinephrine_A" name=" Norepinephrine_A" compartment="cytosol"/> 
<species id="m_Tryptophan_N" name=" Tryptophan_N" compartment="cytosol"/> 
<species id="m_5_hydroxytryptophan_N" name=" 5-hydroxytryptophan_N" compartment="cytosol"/> 
<species id="m_Seratonin_N" name=" Seratonin_N" compartment="cytosol"/> 
<species id="m_N_acetyl_serotonin_N" name=" N-acetyl-serotonin_N" compartment="cytosol"/> 
<species id="m_Melatonin_N" name=" Melatonin_N" compartment="cytosol"/> 
<species id="m_Choline_N" name=" Choline_N" compartment="cytosol"/> 
<species id="m_Acetylcholine_N" name=" Acetylcholine_N" compartment="cytosol"/> 
<species id="m_S_1_pyrroline_5_carboxylate_A" name=" S-1-pyrroline-5-carboxylate_A" compartment="cytosol"/> 
<species id="m_proline_A" name=" proline_A" compartment="cytosol"/> 
<species id="m_methionine" name=" methionine" compartment="cytosol"/> 
<species id="m_methionine_A" name=" methionine_A" compartment="cytosol"/> 
<species id="m_S_adenosyl_L_methionine_A" name=" S-adenosyl-L-methionine_A" compartment="cytosol"/> 
<species id="m_S_adenosyl_L_homocysteine_A" name=" S-adenosyl-L-homocysteine_A" compartment="cytosol"/> 
<species id="m_L_homocysteine_A" name=" L-homocysteine_A" compartment="cytosol"/> 
<species id="m_adenosine_A" name=" adenosine_A" compartment="cytosol"/> 
<species id="m_L_cystathionine_A" name=" L-cystathionine_A" compartment="cytosol"/> 
<species id="m_2_oxobutanoate_A" name=" 2-oxobutanoate_A" compartment="cytosol"/> 
<species id="m_Cysteine_A" name=" Cysteine_A" compartment="cytosol"/> 
<species id="m_methionine_N" name=" methionine_N" compartment="cytosol"/> 
<species id="m_L_homocysteine_N" name=" L-homocysteine_N" compartment="cytosol"/> 
<species id="m_adenosine_N" name=" adenosine_N" compartment="cytosol"/> 
<species id="m_L_cystathionine_N" name=" L-cystathionine_N" compartment="cytosol"/> 
<species id="m_2_oxobutanoate_N" name=" 2-oxobutanoate_N" compartment="cytosol"/> 
<species id="m_Cysteine_N" name=" Cysteine_N" compartment="cytosol"/> 
<species id="m_threonine" name=" threonine" compartment="cytosol"/> 
<species id="m_threonine_A" name=" threonine_A" compartment="cytosol"/> 
<species id="m_2_amino_3_oxobutanoate_A" name=" 2-amino-3-oxobutanoate_A" compartment="cytosol"/> 
<species id="m_threonine_N" name=" threonine_N" compartment="cytosol"/> 
<species id="m_2_amino_3_oxobutanoate_N" name=" 2-amino-3-oxobutanoate_N" compartment="cytosol"/> 
<species id="m_s3_hydroxy_3_methylglutaryl_Coa_A" name=" s3_hydroxy_3_methylglutaryl-Coa_A" compartment="cytosol"/> 
<species id="m_R_mevalonate_A" name=" R-mevalonate_A" compartment="cytosol"/> 
<species id="m_mevalonate_5_phosphate_A" name=" mevalonate-5-phosphate_A" compartment="cytosol"/> 
<species id="m_mevalonate_diphosphate_A" name=" mevalonate-diphosphate_A" compartment="cytosol"/> 
<species id="m_isopentenyl_diphosphate_A" name=" isopentenyl_diphosphate_A" compartment="cytosol"/> 
<species id="m_dimethylallyl_diphosphate_A" name=" dimethylallyl_diphosphate_A" compartment="cytosol"/> 
<species id="m_geranyl_diphosphate_A" name=" geranyl_diphosphate_A" compartment="cytosol"/> 
<species id="m_2E_6E_farnesyl_diphosphate_A" name=" 2E_6E_farnesyl_diphosphate_A" compartment="cytosol"/> 
<species id="m_presqualene_diphosphate_A" name=" presqualene_diphosphate_A" compartment="cytosol"/> 
<species id="m_squalene_A" name=" squalene_A" compartment="cytosol"/> 
<species id="m_S_2_3_epoxysqualene_A" name=" S_2_3_epoxysqualene_A" compartment="cytosol"/> 
<species id="m_lanosterol_A" name=" lanosterol_A" compartment="cytosol"/> 
<species id="m_4_4_dimethyl_14alpha_hydroxymethyl_5alpha_cholesta_8_24_dien_3beta_ol_A" name=" 4-4-dimethyl-14alpha-hydroxymethyl-5alpha-cholesta-8-24-dien-3beta-ol_A" compartment="cytosol"/> 
<species id="m_4_4_dimethyl_14alpha_formyl_5alpha_cholesta_8_24_dien_3beta_ol_A" name=" 4-4-dimethyl-14alpha-formyl-5alpha-cholesta-8-24-dien-3beta-ol_A" compartment="cytosol"/> 
<species id="m_4_4_dimethyl_5_alpha_cholesta_8_14_24_trien_3_beta_ol_A" name=" 4-4-dimethyl-5-alpha-cholesta-8-14-24-trien-3-beta-ol_A" compartment="cytosol"/> 
<species id="m_formate_A" name=" formate_A" compartment="cytosol"/> 
<species id="m_4_4_dimethylzymosterol_A" name=" 4_4-dimethylzymosterol_A" compartment="cytosol"/> 
<species id="m_4alpha_hydroxymethyl_4beta_methyl_5alpha_cholesta_8_24_dien_3beta_ol_A" name=" 4alpha-hydroxymethyl-4beta-methyl-5alpha-cholesta-8-24-dien-3beta-ol_A" compartment="cytosol"/> 
<species id="m_4alpha_formyl_4beta_methyl_5alpha_cholesta_8_24_dien_3beta_ol_A" name=" 4alpha-formyl-4beta-methyl-5alpha-cholesta-8-24-dien-3beta-ol_A" compartment="cytosol"/> 
<species id="m_4alpha_carboxy_4beta_methyl_5alpha_cholesta_8_24_dien_3beta_ol_A" name=" 4alpha-carboxy-4beta-methyl-5alpha-cholesta-8-24-dien-3beta-ol_A" compartment="cytosol"/> 
<species id="m_3_keto_4_methylzymosterol_A" name=" 3-keto-4-methylzymosterol_A" compartment="cytosol"/> 
<species id="m_4alpha_methyl_zymosterol_A" name=" 4alpha-methyl-zymosterol_A" compartment="cytosol"/> 
<species id="m_4alpha_hydroxymethyl_5alpha_cholesta_8_24_dien_3beta_ol_A" name=" 4alpha-hydroxymethyl-5alpha-cholesta-8-24-dien-3beta-ol_A" compartment="cytosol"/> 
<species id="m_4alpha_formyl_5alpha_cholesta_8_24_dien_3beta_ol_A" name=" 4alpha-formyl-5alpha-cholesta-8-24-dien-3beta-ol_A" compartment="cytosol"/> 
<species id="m_4alpha_carboxy_5alpha_cholesta_8_24_dien_3beta_ol_A" name=" 4alpha-carboxy-5alpha-cholesta-8-24-dien-3beta-ol_A" compartment="cytosol"/> 
<species id="m_5alpha_cholesta_8_24_dien_3_one_A" name=" 5alpha-cholesta-8-24-dien-3-one_A" compartment="cytosol"/> 
<species id="m_zymosterol_A" name=" zymosterol_A" compartment="cytosol"/> 
<species id="m_5alpha_cholesta_7_24_dien_3beta_ol_A" name=" 5alpha-cholesta-7-24-dien-3beta-ol_A" compartment="cytosol"/> 
<species id="m_7_dehydrodesmosterol_A" name=" 7-dehydrodesmosterol_A" compartment="cytosol"/> 
<species id="m_desmosterol_A" name=" desmosterol_A" compartment="cytosol"/> 
<species id="m_Cholesterol_A" name=" Cholesterol_A" compartment="cytosol"/> 
<species id="m_lathosterol_A" name=" lathosterol_A" compartment="cytosol"/> 
<species id="m_7_dehydro_cholesterol_A" name=" 7-dehydro-cholesterol_A" compartment="cytosol"/> 
<species id="m_24_25_dihydrolanosterol_A" name=" 24-25-dihydrolanosterol_A" compartment="cytosol"/> 
<species id="m_4_4_dimethyl_14alpha_hydroxymethyl_5alpha_cholesta_8_en_3beta_ol_A" name=" 4-4-dimethyl-14alpha-hydroxymethyl-5alpha-cholesta-8-en-3beta-ol_A" compartment="cytosol"/> 
<species id="m_4_4_dimethyl_14alpha_formyl_5alpha_cholesta_8_en_3beta_ol_A" name=" 4-4-dimethyl-14alpha-formyl-5alpha-cholesta-8-en-3beta-ol_A" compartment="cytosol"/> 
<species id="m_4_4_dimethyl_5_alpha_cholesta_8_14_dien_3_beta_ol_A" name=" 4-4-dimethyl-5-alpha-cholesta-8-14-dien-3-beta-ol_A" compartment="cytosol"/> 
<species id="m_4_4_dimethyl_5alpha_cholesta_8_en_3_beta_ol_A" name=" 4-4-dimethyl-5alpha-cholesta-8-en-3-beta-ol_A" compartment="cytosol"/> 
<species id="m_4alpha_hydroxymethyl_4beta_methyl_5alpha_cholesta_8_en_3beta_ol_A" name=" 4alpha-hydroxymethyl-4beta-methyl-5alpha-cholesta-8-en-3beta-ol_A" compartment="cytosol"/> 
<species id="m_4alpha_formyl_4beta_methyl_5alpha_cholesta_8_en_3beta_ol_A" name=" 4alpha-formyl-4beta-methyl-5alpha-cholesta-8-en-3beta-ol_A" compartment="cytosol"/> 
<species id="m_4alpha_carboxy_4beta_methyl_5alpha_cholesta_8_en_3beta_ol_A" name=" 4alpha-carboxy-4beta-methyl-5alpha-cholesta-8-en-3beta-ol_A" compartment="cytosol"/> 
<species id="m_4alpha_methyl_5alpha_cholesta_8_en_3_one_A" name=" 4alpha-methyl-5alpha-cholesta-8-en-3-one_A" compartment="cytosol"/> 
<species id="m_4alpha_methyl_cholesta_8_enol_A" name=" 4alpha-methyl-cholesta-8-enol_A" compartment="cytosol"/> 
<species id="m_4alpha_hydroxymethyl_5alpha_cholesta_8_en_3beta_ol_A" name=" 4alpha-hydroxymethyl-5alpha-cholesta-8-en-3beta-ol_A" compartment="cytosol"/> 
<species id="m_4alpha_formyl_5alpha_cholesta_8_en_3beta_ol_A" name=" 4alpha-formyl-5alpha-cholesta-8-en-3beta-ol_A" compartment="cytosol"/> 
<species id="m_4alpha_carboxy_5alpha_cholesta_8_en_3beta_ol_A" name=" 4alpha-carboxy-5alpha-cholesta-8-en-3beta-ol_A" compartment="cytosol"/> 
<species id="m_5alpha_cholesta_8_en_3_one_A" name=" 5alpha-cholesta-8-en-3-one_A" compartment="cytosol"/> 
<species id="m_zymostenol_A" name=" zymostenol_A" compartment="cytosol"/> 
<species id="m_Cholesterol_N" name=" Cholesterol_N" compartment="cytosol"/> 
<species id="m_Acetoacetyl_acp_A" name=" Acetoacetyl-acp_A" compartment="cytosol"/> 
<species id="m_R_3_hydroxybutanoyl_acp_A" name=" R-3-hydroxybutanoyl-acp_A" compartment="cytosol"/> 
<species id="m_Crotonyl_acp_A" name=" Crotonyl-acp_A" compartment="cytosol"/> 
<species id="m_Butyryl_acp_A" name=" Butyryl-acp_A" compartment="cytosol"/> 
<species id="m_Malonyl_CoA_A" name=" Malonyl-CoA_A" compartment="cytosol"/> 
<species id="m_3_oxo_hexanoyl_acp_A" name=" 3-oxo-hexanoyl-acp_A" compartment="cytosol"/> 
<species id="m_R_3_hydroxyhexanoyl_acp_A" name=" R-3-hydroxyhexanoyl-acp_A" compartment="cytosol"/> 
<species id="m_trans_hex_2_enoyl_acp_A" name=" trans_hex-2-enoyl-acp_A" compartment="cytosol"/> 
<species id="m_Hexanoyl_acp_A" name=" Hexanoyl-acp_A" compartment="cytosol"/> 
<species id="m_3_oxo_octanoyl_acp_A" name=" 3-oxo-octanoyl-acp_A" compartment="cytosol"/> 
<species id="m_R_3_hydroxyoctanoyl_acp_A" name=" R-3-hydroxyoctanoyl-acp_A" compartment="cytosol"/> 
<species id="m_trans_oct_2_enoyl_acp_A" name=" trans_oct-2-enoyl-acp_A" compartment="cytosol"/> 
<species id="m_Octanoyl_acp_A" name=" Octanoyl-acp_A" compartment="cytosol"/> 
<species id="m_3_oxo_decanoyl_acp_A" name=" 3-oxo-decanoyl-acp_A" compartment="cytosol"/> 
<species id="m_R_3_hydroxydecanoyl_acp_A" name=" R-3-hydroxydecanoyl-acp_A" compartment="cytosol"/> 
<species id="m_trans_delta2_decenoyl_acp_A" name=" trans-delta2-decenoyl-acp_A" compartment="cytosol"/> 
<species id="m_Decanoyl_acp_A" name=" Decanoyl-acp_A" compartment="cytosol"/> 
<species id="m_3_oxo_dodecanoyl_acp_A" name=" 3-oxo-dodecanoyl-acp_A" compartment="cytosol"/> 
<species id="m_R_3_hydroxydodecanoyl_acp_A" name=" R-3-hydroxydodecanoyl-acp_A" compartment="cytosol"/> 
<species id="m_trans_dodec_2_enoyl_acp_A" name=" trans_dodec-2-enoyl-acp_A" compartment="cytosol"/> 
<species id="m_Dodecanoyl_acp_A" name=" Dodecanoyl-acp_A" compartment="cytosol"/> 
<species id="m_Laurate_A" name=" Laurate_A" compartment="cytosol"/> 
<species id="m_3_oxo_myristoyl_acp_A" name=" 3-oxo-myristoyl-acp_A" compartment="cytosol"/> 
<species id="m_3R_3_hydroxymyristoyl_acp_A" name=" 3R-3-hydroxymyristoyl-acp_A" compartment="cytosol"/> 
<species id="m_trans_tetradec_2_enoyl_acp_A" name=" trans_tetradec-2-enoyl-acp_A" compartment="cytosol"/> 
<species id="m_Myristoyl_acp_A" name=" Myristoyl-acp_A" compartment="cytosol"/> 
<species id="m_3_oxo_palmitoyl_acp_A" name=" 3-oxo-palmitoyl-acp_A" compartment="cytosol"/> 
<species id="m_R_3_hydroxypalmitoyl_acp_A" name=" R-3-hydroxypalmitoyl-acp_A" compartment="cytosol"/> 
<species id="m_trans_hexadecenoyl_acp_A" name=" trans_hexadecenoyl-acp_A" compartment="cytosol"/> 
<species id="m_Palmitoyl_acp_A" name=" Palmitoyl-acp_A" compartment="cytosol"/> 
<species id="m_Palmitate_A" name=" Palmitate_A" compartment="cytosol"/> 
<species id="m_Acetyl_acp_A" name=" Acetyl-acp_A" compartment="cytosol"/> 
<species id="m_Malonyl_acp_A" name=" Malonyl-acp_A" compartment="cytosol"/> 
<species id="m_Palmitoyl_CoA_A" name=" Palmitoyl-CoA_A" compartment="cytosol"/> 
<species id="m_AMP_A" name=" AMP_A" compartment="cytosol"/> 
<species id="m_3_oxo_stearoyl_CoA_A" name=" 3-oxo-stearoyl-CoA_A" compartment="cytosol"/> 
<species id="m_3_hydroxy_stearoyl_CoA_A" name=" 3-hydroxy-stearoyl-CoA_A" compartment="cytosol"/> 
<species id="m_trans_2_3_stearoyl_CoA_A" name=" trans-2-3-stearoyl-CoA_A" compartment="cytosol"/> 
<species id="m_Stearoyl_CoA_A" name=" Stearoyl-CoA_A" compartment="cytosol"/> 
<species id="m_Stearate_A" name=" Stearate_A" compartment="cytosol"/> 
<species id="m_Oleoyl_CoA_A" name=" Oleoyl-CoA_A" compartment="cytosol"/> 
<species id="m_Oleate_A" name=" Oleate_A" compartment="cytosol"/> 
<species id="m_Linoleate_A" name=" Linoleate_A" compartment="cytosol"/> 
<species id="m_Arachidonate_A" name=" Arachidonate_A" compartment="cytosol"/> 
<species id="m_Linolenate_A" name=" Linolenate_A" compartment="cytosol"/> 
<species id="m_Decosahexenoate_A" name=" Decosahexenoate_A" compartment="cytosol"/> 
<species id="m_Acetoacetyl_acp_N" name=" Acetoacetyl-acp_N" compartment="cytosol"/> 
<species id="m_R_3_hydroxybutanoyl_acp_N" name=" R-3-hydroxybutanoyl-acp_N" compartment="cytosol"/> 
<species id="m_Crotonyl_acp_N" name=" Crotonyl-acp_N" compartment="cytosol"/> 
<species id="m_Butyryl_acp_N" name=" Butyryl-acp_N" compartment="cytosol"/> 
<species id="m_Malonyl_CoA_N" name=" Malonyl-CoA_N" compartment="cytosol"/> 
<species id="m_3_oxo_hexanoyl_acp_N" name=" 3-oxo-hexanoyl-acp_N" compartment="cytosol"/> 
<species id="m_R_3_hydroxyhexanoyl_acp_N" name=" R-3-hydroxyhexanoyl-acp_N" compartment="cytosol"/> 
<species id="m_trans_hex_2_enoyl_acp_N" name=" trans_hex-2-enoyl-acp_N" compartment="cytosol"/> 
<species id="m_Hexanoyl_acp_N" name=" Hexanoyl-acp_N" compartment="cytosol"/> 
<species id="m_3_oxo_octanoyl_acp_N" name=" 3-oxo-octanoyl-acp_N" compartment="cytosol"/> 
<species id="m_R_3_hydroxyoctanoyl_acp_N" name=" R-3-hydroxyoctanoyl-acp_N" compartment="cytosol"/> 
<species id="m_trans_oct_2_enoyl_acp_N" name=" trans_oct-2-enoyl-acp_N" compartment="cytosol"/> 
<species id="m_Octanoyl_acp_N" name=" Octanoyl-acp_N" compartment="cytosol"/> 
<species id="m_3_oxo_decanoyl_acp_N" name=" 3-oxo-decanoyl-acp_N" compartment="cytosol"/> 
<species id="m_R_3_hydroxydecanoyl_acp_N" name=" R-3-hydroxydecanoyl-acp_N" compartment="cytosol"/> 
<species id="m_trans_delta2_decenoyl_acp_N" name=" trans-delta2-decenoyl-acp_N" compartment="cytosol"/> 
<species id="m_Decanoyl_acp_N" name=" Decanoyl-acp_N" compartment="cytosol"/> 
<species id="m_3_oxo_dodecanoyl_acp_N" name=" 3-oxo-dodecanoyl-acp_N" compartment="cytosol"/> 
<species id="m_R_3_hydroxydodecanoyl_acp_N" name=" R-3-hydroxydodecanoyl-acp_N" compartment="cytosol"/> 
<species id="m_trans_dodec_2_enoyl_acp_N" name=" trans_dodec-2-enoyl-acp_N" compartment="cytosol"/> 
<species id="m_Dodecanoyl_acp_N" name=" Dodecanoyl-acp_N" compartment="cytosol"/> 
<species id="m_Laurate_N" name=" Laurate_N" compartment="cytosol"/> 
<species id="m_3_oxo_myristoyl_acp_N" name=" 3-oxo-myristoyl-acp_N" compartment="cytosol"/> 
<species id="m_3R_3_hydroxymyristoyl_acp_N" name=" 3R-3-hydroxymyristoyl-acp_N" compartment="cytosol"/> 
<species id="m_trans_tetradec_2_enoyl_acp_N" name=" trans_tetradec-2-enoyl-acp_N" compartment="cytosol"/> 
<species id="m_Myristoyl_acp_N" name=" Myristoyl-acp_N" compartment="cytosol"/> 
<species id="m_3_oxo_palmitoyl_acp_N" name=" 3-oxo-palmitoyl-acp_N" compartment="cytosol"/> 
<species id="m_R_3_hydroxypalmitoyl_acp_N" name=" R-3-hydroxypalmitoyl-acp_N" compartment="cytosol"/> 
<species id="m_trans_hexadecenoyl_acp_N" name=" trans_hexadecenoyl-acp_N" compartment="cytosol"/> 
<species id="m_Palmitoyl_acp_N" name=" Palmitoyl-acp_N" compartment="cytosol"/> 
<species id="m_Palmitate_N" name=" Palmitate_N" compartment="cytosol"/> 
<species id="m_Acetyl_acp_N" name=" Acetyl-acp_N" compartment="cytosol"/> 
<species id="m_Malonyl_acp_N" name=" Malonyl-acp_N" compartment="cytosol"/> 
<species id="m_Bicarbonate_N" name=" Bicarbonate_N" compartment="cytosol"/> 
<species id="m_Palmitoyl_CoA_N" name=" Palmitoyl-CoA_N" compartment="cytosol"/> 
<species id="m_3_oxo_stearoyl_CoA_N" name=" 3-oxo-stearoyl-CoA_N" compartment="cytosol"/> 
<species id="m_3_hydroxy_stearoyl_CoA_N" name=" 3-hydroxy-stearoyl-CoA_N" compartment="cytosol"/> 
<species id="m_trans_2_3_stearoyl_CoA_N" name=" trans-2-3-stearoyl-CoA_N" compartment="cytosol"/> 
<species id="m_Stearoyl_CoA_N" name=" Stearoyl-CoA_N" compartment="cytosol"/> 
<species id="m_Stearate_N" name=" Stearate_N" compartment="cytosol"/> 
<species id="m_Oleoyl_CoA_N" name=" Oleoyl-CoA_N" compartment="cytosol"/> 
<species id="m_Oleate_N" name=" Oleate_N" compartment="cytosol"/> 
<species id="m_Arachidonate_N" name=" Arachidonate_N" compartment="cytosol"/> 
<species id="m_Decosahexenoate_N" name=" Decosahexenoate_N" compartment="cytosol"/> 
<species id="m_FattyAcid_A" name=" FattyAcid_A" compartment="cytosol"/> 
<species id="m_FattyAcid_N" name=" FattyAcid_N" compartment="cytosol"/> 
<species id="m_Glycerol_3_phosphate_A" name=" Glycerol-3-phosphate_A" compartment="cytosol"/> 
<species id="m_Glycerol_3_phosphate_N" name=" Glycerol-3-phosphate_N" compartment="cytosol"/> 
<species id="m_Ethanolamine_A" name=" Ethanolamine_A" compartment="cytosol"/> 
<species id="m_Phosphoryl_ethanolamine_A" name=" Phosphoryl-ethanolamine_A" compartment="cytosol"/> 
<species id="m_CTP_A" name=" CTP_A" compartment="cytosol"/> 
<species id="m_CDP_ethanolamine_A" name=" CDP-ethanolamine_A" compartment="cytosol"/> 
<species id="m_1_2_diacylglycerol_A" name=" 1_2-diacylglycerol_A" compartment="cytosol"/> 
<species id="m_Phosphatidyl_ethanolamine_A" name=" Phosphatidyl-ethanolamine_A" compartment="cytosol"/> 
<species id="m_CMP_A" name=" CMP_A" compartment="cytosol"/> 
<species id="m_Phosphatidyl_choline_A" name=" Phosphatidyl-choline_A" compartment="cytosol"/> 
<species id="m_Phosphatidyl_serine_A" name=" Phosphatidyl-serine_A" compartment="cytosol"/> 
<species id="m_Ethanolamine_N" name=" Ethanolamine_N" compartment="cytosol"/> 
<species id="m_Phosphoryl_ethanolamine_N" name=" Phosphoryl-ethanolamine_N" compartment="cytosol"/> 
<species id="m_CTP_N" name=" CTP_N" compartment="cytosol"/> 
<species id="m_CDP_ethanolamine_N" name=" CDP-ethanolamine_N" compartment="cytosol"/> 
<species id="m_1_2_diacylglycerol_N" name=" 1_2-diacylglycerol_N" compartment="cytosol"/> 
<species id="m_Phosphatidyl_ethanolamine_N" name=" Phosphatidyl-ethanolamine_N" compartment="cytosol"/> 
<species id="m_CMP_N" name=" CMP_N" compartment="cytosol"/> 
<species id="m_Phosphatidyl_choline_N" name=" Phosphatidyl-choline_N" compartment="cytosol"/> 
<species id="m_Phosphatidyl_serine_N" name=" Phosphatidyl-serine_N" compartment="cytosol"/> 
<species id="m_Choline_A" name=" Choline_A" compartment="cytosol"/> 
<species id="m_Phosphoryl_choline_A" name=" Phosphoryl-choline_A" compartment="cytosol"/> 
<species id="m_CDP_choline_A" name=" CDP-choline_A" compartment="cytosol"/> 
<species id="m_Phosphoryl_choline_N" name=" Phosphoryl-choline_N" compartment="cytosol"/> 
<species id="m_CDP_choline_N" name=" CDP-choline_N" compartment="cytosol"/> 
<species id="m_CDP_diacylglycerol_A" name=" CDP-diacylglycerol_A" compartment="cytosol"/> 
<species id="m_phosphatidylglycerol_phosphate_A" name=" phosphatidylglycerol-phosphate_A" compartment="cytosol"/> 
<species id="m_phosphatidyl_glycerol_A" name=" phosphatidyl-glycerol_A" compartment="cytosol"/> 
<species id="m_cardiolipin_A" name=" cardiolipin_A" compartment="cytosol"/> 
<species id="m_CDP_diacylglycerol_N" name=" CDP-diacylglycerol_N" compartment="cytosol"/> 
<species id="m_phosphatidylglycerol_phosphate_N" name=" phosphatidylglycerol-phosphate_N" compartment="cytosol"/> 
<species id="m_phosphatidyl_glycerol_N" name=" phosphatidyl-glycerol_N" compartment="cytosol"/> 
<species id="m_cardiolipin_N" name=" cardiolipin_N" compartment="cytosol"/> 
<species id="m_3_dehydrosphinganine_A" name=" 3-dehydrosphinganine_A" compartment="cytosol"/> 
<species id="m_sphinganine_A" name=" sphinganine_A" compartment="cytosol"/> 
<species id="m_dihydroceramide_A" name=" dihydroceramide_A" compartment="cytosol"/> 
<species id="m_ceramide_A" name=" ceramide_A" compartment="cytosol"/> 
<species id="m_sphingomyelin_A" name=" sphingomyelin_A" compartment="cytosol"/> 
<species id="m_3_dehydrosphinganine_N" name=" 3-dehydrosphinganine_N" compartment="cytosol"/> 
<species id="m_sphinganine_N" name=" sphinganine_N" compartment="cytosol"/> 
<species id="m_dihydroceramide_N" name=" dihydroceramide_N" compartment="cytosol"/> 
<species id="m_ceramide_N" name=" ceramide_N" compartment="cytosol"/> 
<species id="m_sphingomyelin_N" name=" sphingomyelin_N" compartment="cytosol"/> 
<species id="m_1_acyl_sn_glycerol_3_phosphate_A" name=" 1-acyl-sn-glycerol-3-phosphate_A" compartment="cytosol"/> 
<species id="m_Phosphatidate_A" name=" Phosphatidate_A" compartment="cytosol"/> 
<species id="m_1_acyl_sn_glycerol_3_phosphate_N" name=" 1-acyl-sn-glycerol-3-phosphate_N" compartment="cytosol"/> 
<species id="m_Phosphatidate_N" name=" Phosphatidate_N" compartment="cytosol"/> 
<species id="m_myo_inositol" name=" myo-inositol" compartment="cytosol"/> 
<species id="m_myo_inositol_A" name=" myo-inositol_A" compartment="cytosol"/> 
<species id="m_phosphatidyl_inositol_A" name=" phosphatidyl-inositol_A" compartment="cytosol"/> 
<species id="m_phosphatidyl_1D_myo_inositol_4_phosphate_A" name=" phosphatidyl-1D-myo-inositol-4-phosphate_A" compartment="cytosol"/> 
<species id="m_phosphatidyl_1D_myo_inositol_4_5_bisphosphate_A" name=" phosphatidyl-1D-myo-inositol-4-5-bisphosphate_A" compartment="cytosol"/> 
<species id="m_myo_inositol_1_4_5_trisphosphate_A" name=" myo-inositol-(1-4-5)-trisphosphate_A" compartment="cytosol"/> 
<species id="m_myo_inositol_1_4_bisphosphate_A" name=" myo-inositol-(1-4)-bisphosphate_A" compartment="cytosol"/> 
<species id="m_myo_inositol_4_monophosphate_A" name=" myo-inositol-(4)-monophosphate_A" compartment="cytosol"/> 
<species id="m_myo_inositol_1_3_4_5_tetrakisphosphate_A" name=" myo-inositol-(1-3-4-5)-tetrakisphosphate_A" compartment="cytosol"/> 
<species id="m_myo_inositol_1_3_4_trisphosphate_A" name=" myo-inositol-(1-3-4)-trisphosphate_A" compartment="cytosol"/> 
<species id="m_myo_inositol_3_4_bisphosphate_A" name=" myo-inositol-(3-4)-bisphosphate_A" compartment="cytosol"/> 
<species id="m_myo_inositol_3_monophosphate_A" name=" myo-inositol-3-monophosphate_A" compartment="cytosol"/> 
<species id="m_myo_inositol_N" name=" myo-inositol_N" compartment="cytosol"/> 
<species id="m_phosphatidyl_inositol_N" name=" phosphatidyl-inositol_N" compartment="cytosol"/> 
<species id="m_phosphatidyl_1D_myo_inositol_4_phosphate_N" name=" phosphatidyl-1D-myo-inositol-4-phosphate_N" compartment="cytosol"/> 
<species id="m_phosphatidyl_1D_myo_inositol_4_5_bisphosphate_N" name=" phosphatidyl-1D-myo-inositol-4-5-bisphosphate_N" compartment="cytosol"/> 
<species id="m_myo_inositol_1_4_5_trisphosphate_N" name=" myo-inositol-(1-4-5)-trisphosphate_N" compartment="cytosol"/> 
<species id="m_myo_inositol_1_4_bisphosphate_N" name=" myo-inositol-(1-4)-bisphosphate_N" compartment="cytosol"/> 
<species id="m_myo_inositol_4_monophosphate_N" name=" myo-inositol-(4)-monophosphate_N" compartment="cytosol"/> 
<species id="m_myo_inositol_1_3_4_5_tetrakisphosphate_N" name=" myo-inositol-(1-3-4-5)-tetrakisphosphate_N" compartment="cytosol"/> 
<species id="m_myo_inositol_1_3_4_trisphosphate_N" name=" myo-inositol-(1-3-4)-trisphosphate_N" compartment="cytosol"/> 
<species id="m_myo_inositol_3_4_bisphosphate_N" name=" myo-inositol-(3-4)-bisphosphate_N" compartment="cytosol"/> 
<species id="m_myo_inositol_3_monophosphate_N" name=" myo-inositol-3-monophosphate_N" compartment="cytosol"/> 
<species id="m_Lipid_A" name=" Lipid_A" compartment="cytosol"/> 
<species id="m_Lipid_N" name=" Lipid_N" compartment="cytosol"/> 
<species id="m_Cystine_A" name=" Cystine_A" compartment="cytosol"/> 
<species id="m_L_gamma_glutamylcysteine_A" name=" L-gamma-glutamylcysteine_A" compartment="cytosol"/> 
<species id="m_ReducedGlutathione_A" name=" ReducedGlutathione_A" compartment="cytosol"/> 
<species id="m_H2O2_A" name=" H2O2_A" compartment="cytosol"/> 
<species id="m_OxidizedGlutathione_A" name=" OxidizedGlutathione_A" compartment="cytosol"/> 
<species id="m_CysteinylGlycine_A" name=" CysteinylGlycine_A" compartment="cytosol"/> 
<species id="m_CysteinylGlycine_N" name=" CysteinylGlycine_N" compartment="cytosol"/> 
<species id="m_L_gamma_glutamylcysteine_N" name=" L-gamma-glutamylcysteine_N" compartment="cytosol"/> 
<species id="m_ReducedGlutathione_N" name=" ReducedGlutathione_N" compartment="cytosol"/> 
<species id="m_H2O2_N" name=" H2O2_N" compartment="cytosol"/> 
<species id="m_OxidizedGlutathione_N" name=" OxidizedGlutathione_N" compartment="cytosol"/> 
<species id="m_Glycogen" name=" Glycogen" compartment="cytosol"/> 
<species id="m_Glucose_1_phosphate_A" name=" Glucose-1-phosphate_A" compartment="cytosol"/> 
<species id="m_BHB" name=" BHB" compartment="cytosol"/> 
<species id="m_BHB_A" name=" BHB_A" compartment="cytosol"/> 
<species id="m_BHB_N" name=" BHB_N" compartment="cytosol"/> 
<species id="m_Acetoacetate" name=" Acetoacetate" compartment="cytosol"/> 
<species id="m_Acetoacetate_N" name=" Acetoacetate_N" compartment="cytosol"/> 
<species id="m_Ornithine" name=" Ornithine" compartment="cytosol"/> 
<species id="m_Ornithine_A" name=" Ornithine_A" compartment="cytosol"/> 
<species id="m_Arginine_A" name=" Arginine_A" compartment="cytosol"/> 
<species id="m_Agmatine_A" name=" Agmatine_A" compartment="cytosol"/> 
<species id="m_Urea_A" name=" Urea_A" compartment="cytosol"/> 
<species id="m_Glutamate_semialdehyde_A" name=" Glutamate_semialdehyde_A" compartment="cytosol"/> 
<species id="m_Ornithine_N" name=" Ornithine_N" compartment="cytosol"/> 
<species id="m_Arginine_N" name=" Arginine_N" compartment="cytosol"/> 
<species id="m_Agmatine_N" name=" Agmatine_N" compartment="cytosol"/> 
<species id="m_Putrescine_N" name=" Putrescine_N" compartment="cytosol"/> 
<species id="m_Urea_N" name=" Urea_N" compartment="cytosol"/> 
<species id="m_Citrulline_N" name=" Citrulline_N" compartment="cytosol"/> 
<species id="m_L_Arginino_Succinate_N" name=" L_Arginino_Succinate_N" compartment="cytosol"/> 
<species id="m_Putrescine_A" name=" Putrescine_A" compartment="cytosol"/> 
<species id="m_N_acetylputrescine_A" name=" N-acetylputrescine_A" compartment="cytosol"/> 
<species id="m_Acetamidobutanal_A" name=" Acetamidobutanal_A" compartment="cytosol"/> 
<species id="m_Acetamidobutanoate_A" name=" Acetamidobutanoate_A" compartment="cytosol"/> 
<species id="m_S_adenosyl_L_methioninamine_A" name=" S-adenosyl-L-methioninamine_A" compartment="cytosol"/> 
<species id="m_S_adenosyl_L_methioninamine_N" name=" S-adenosyl-L-methioninamine_N" compartment="cytosol"/> 
<species id="m_Spermidine_N" name=" Spermidine_N" compartment="cytosol"/> 
<species id="m_S_methyl_5_thioadenosine_N" name=" S-methyl-5-thioadenosine_N" compartment="cytosol"/> 
<species id="m_Spermine_N" name=" Spermine_N" compartment="cytosol"/> 
<species id="m_N_1_Acetylspermine_N" name=" N_1_Acetylspermine_N" compartment="cytosol"/> 
<species id="m_N_1_Acetylspermidine_N" name=" N_1_Acetylspermidine_N" compartment="cytosol"/> 
<species id="m_Guanidinoacetate_A" name=" Guanidinoacetate_A" compartment="cytosol"/> 
<species id="m_Creatine_A" name=" Creatine_A" compartment="cytosol"/> 
<species id="m_CreatinePhosphate_A" name=" CreatinePhosphate_A" compartment="cytosol"/> 
<species id="m_Guanidinoacetate_N" name=" Guanidinoacetate_N" compartment="cytosol"/> 
<species id="m_Creatine_N" name=" Creatine_N" compartment="cytosol"/> 
<species id="m_CreatinePhosphate_N" name=" CreatinePhosphate_N" compartment="cytosol"/> 
<species id="m_5_amino_levulinate_A" name=" 5-amino-levulinate_A" compartment="cytosol"/> 
<species id="m_porphobilinogen_A" name=" porphobilinogen_A" compartment="cytosol"/> 
<species id="m_hydroxymethylbilane_A" name=" hydroxymethylbilane_A" compartment="cytosol"/> 
<species id="m_uroporphyrinogen_A" name=" uroporphyrinogen_A" compartment="cytosol"/> 
<species id="m_coproporphyrinogen_A" name=" coproporphyrinogen_A" compartment="cytosol"/> 
<species id="m_protoporphyrinogen_A" name=" protoporphyrinogen_A" compartment="cytosol"/> 
<species id="m_protoporphyrin_A" name=" protoporphyrin_A" compartment="cytosol"/> 
<species id="m_protoheme_A" name=" protoheme_A" compartment="cytosol"/> 
<species id="m_biliverdin_A" name=" biliverdin_A" compartment="cytosol"/> 
<species id="m_bilirubin_A" name=" bilirubin_A" compartment="cytosol"/> 
<species id="m_5_amino_levulinate_N" name=" 5-amino-levulinate_N" compartment="cytosol"/> 
<species id="m_porphobilinogen_N" name=" porphobilinogen_N" compartment="cytosol"/> 
<species id="m_hydroxymethylbilane_N" name=" hydroxymethylbilane_N" compartment="cytosol"/> 
<species id="m_uroporphyrinogen_N" name=" uroporphyrinogen_N" compartment="cytosol"/> 
<species id="m_coproporphyrinogen_N" name=" coproporphyrinogen_N" compartment="cytosol"/> 
<species id="m_protoporphyrinogen_N" name=" protoporphyrinogen_N" compartment="cytosol"/> 
<species id="m_protoporphyrin_N" name=" protoporphyrin_N" compartment="cytosol"/> 
<species id="m_protoheme_N" name=" protoheme_N" compartment="cytosol"/> 
<species id="m_biliverdin_N" name=" biliverdin_N" compartment="cytosol"/> 
<species id="m_bilirubin_N" name=" bilirubin_N" compartment="cytosol"/> 
<species id="m_adenosine" name=" adenosine" compartment="cytosol"/> 
<species id="m_guanosine" name=" guanosine" compartment="cytosol"/> 
<species id="m_guanosine_A" name=" guanosine_A" compartment="cytosol"/> 
<species id="m_ribose_1_phosphate_A" name=" ribose-1-phosphate_A" compartment="cytosol"/> 
<species id="m_guanine_A" name=" guanine_A" compartment="cytosol"/> 
<species id="m_5_phospho_D_ribose_1_diphosphate_A" name=" 5-phospho-D-ribose-1-diphosphate_A" compartment="cytosol"/> 
<species id="m_GMP_A" name=" GMP_A" compartment="cytosol"/> 
<species id="m_uridine" name=" uridine" compartment="cytosol"/> 
<species id="m_uridine_A" name=" uridine_A" compartment="cytosol"/> 
<species id="m_UTP_A" name=" UTP_A" compartment="cytosol"/> 
<species id="m_UDP_A" name=" UDP_A" compartment="cytosol"/> 
<species id="m_UMP_A" name=" UMP_A" compartment="cytosol"/> 
<species id="m_uracil_A" name=" uracil_A" compartment="cytosol"/> 
<species id="m_cytidine" name=" cytidine" compartment="cytosol"/> 
<species id="m_cytidine_A" name=" cytidine_A" compartment="cytosol"/> 
<species id="m_CDP_A" name=" CDP_A" compartment="cytosol"/> 
<species id="m_guanosine_N" name=" guanosine_N" compartment="cytosol"/> 
<species id="m_ribose_1_phosphate_N" name=" ribose-1-phosphate_N" compartment="cytosol"/> 
<species id="m_guanine_N" name=" guanine_N" compartment="cytosol"/> 
<species id="m_5_phospho_D_ribose_1_diphosphate_N" name=" 5-phospho-D-ribose-1-diphosphate_N" compartment="cytosol"/> 
<species id="m_GMP_N" name=" GMP_N" compartment="cytosol"/> 
<species id="m_uridine_N" name=" uridine_N" compartment="cytosol"/> 
<species id="m_UTP_N" name=" UTP_N" compartment="cytosol"/> 
<species id="m_UDP_N" name=" UDP_N" compartment="cytosol"/> 
<species id="m_UMP_N" name=" UMP_N" compartment="cytosol"/> 
<species id="m_uracil_N" name=" uracil_N" compartment="cytosol"/> 
<species id="m_cytidine_N" name=" cytidine_N" compartment="cytosol"/> 
<species id="m_CDP_N" name=" CDP_N" compartment="cytosol"/> 
</listOfSpecies> 
<listOfReactions> 
<reaction id="n_R1" name="R1" reversible="false"> 
<listOfReactants> 
<speciesReference species="m_Glucose_A" stoichiometry="1"/> 
<speciesReference species="m_ATP_A" stoichiometry="1"/> 
</listOfReactants> 
<listOfProducts> 
<speciesReference species="m_Glucose_6_phosphate_A" stoichiometry="1"/> 
<speciesReference species="m_ADP_A" stoichiometry="1"/> 
</listOfProducts> 
</reaction> 
<reaction id="n_R2" name="R2" reversible="true"> 
<listOfReactants> 
<speciesReference species="m_Glucose_6_phosphate_A" stoichiometry="1"/> 
</listOfReactants> 
<listOfProducts> 
<speciesReference species="m_Fructose_6_phosphate_A" stoichiometry="1"/> 
</listOfProducts> 
</reaction> 
<reaction id="n_R3" name="R3" reversible="false"> 
<listOfReactants> 
<speciesReference species="m_Fructose_6_phosphate_A" stoichiometry="1"/> 
<speciesReference species="m_ATP_A" stoichiometry="1"/> 
</listOfReactants> 
<listOfProducts> 
<speciesReference species="m_Fructose_1_6_biphosphate_A" stoichiometry="1"/> 
<speciesReference species="m_ADP_A" stoichiometry="1"/> 
</listOfProducts> 
</reaction> 
<reaction id="n_R4" name="R4" reversible="true"> 
<listOfReactants> 
<speciesReference species="m_Fructose_1_6_biphosphate_A" stoichiometry="1"/> 
</listOfReactants> 
<listOfProducts> 
<speciesReference species="m_Glyceraldehyde_3_phosphate_A" stoichiometry="1"/> 
<speciesReference species="m_Dihydroxyacetone_phosphate_A" stoichiometry="1"/> 
</listOfProducts> 
</reaction> 
<reaction id="n_R5" name="R5" reversible="true"> 
<listOfReactants> 
<speciesReference species="m_Dihydroxyacetone_phosphate_A" stoichiometry="1"/> 
</listOfReactants> 
<listOfProducts> 
<speciesReference species="m_Glyceraldehyde_3_phosphate_A" stoichiometry="1"/> 
</listOfProducts> 
</reaction> 
<reaction id="n_R6" name="R6" reversible="true"> 
<listOfReactants> 
<speciesReference species="m_Glyceraldehyde_3_phosphate_A" stoichiometry="1"/> 
<speciesReference species="m_NAD_A" stoichiometry="1"/> 
</listOfReactants> 
<listOfProducts> 
<speciesReference species="m_1_3_biphosphoglycerate_A" stoichiometry="1"/> 
<speciesReference species="m_NADH_A" stoichiometry="1"/> 
</listOfProducts> 
</reaction> 
<reaction id="n_R7" name="R7" reversible="true"> 
<listOfReactants> 
<speciesReference species="m_1_3_biphosphoglycerate_A" stoichiometry="1"/> 
<speciesReference species="m_ADP_A" stoichiometry="1"/> 
</listOfReactants> 
<listOfProducts> 
<speciesReference species="m_3_phosphoglycerate_A" stoichiometry="1"/> 
<speciesReference species="m_ATP_A" stoichiometry="1"/> 
</listOfProducts> 
</reaction> 
<reaction id="n_R8" name="R8" reversible="true"> 
<listOfReactants> 
<speciesReference species="m_3_phosphoglycerate_A" stoichiometry="1"/> 
</listOfReactants> 
<listOfProducts> 
<speciesReference species="m_2_phosphoglycerate_A" stoichiometry="1"/> 
</listOfProducts> 
</reaction> 
<reaction id="n_R9" name="R9" reversible="true"> 
<listOfReactants> 
<speciesReference species="m_2_phosphoglycerate_A" stoichiometry="1"/> 
</listOfReactants> 
<listOfProducts> 
<speciesReference species="m_Phosphoenol_pyruvate_A" stoichiometry="1"/> 
</listOfProducts> 
</reaction> 
<reaction id="n_R10" name="R10" reversible="false"> 
<listOfReactants> 
<speciesReference species="m_Phosphoenol_pyruvate_A" stoichiometry="1"/> 
<speciesReference species="m_ADP_A" stoichiometry="1"/> 
</listOfReactants> 
<listOfProducts> 
<speciesReference species="m_Pyruvate_A" stoichiometry="1"/> 
<speciesReference species="m_ATP_A" stoichiometry="1"/> 
</listOfProducts> 
</reaction> 
<reaction id="n_R11" name="R11" reversible="true"> 
<listOfReactants> 
<speciesReference species="m_Pyruvate_A" stoichiometry="1"/> 
<speciesReference species="m_NADH_A" stoichiometry="1"/> 
</listOfReactants> 
<listOfProducts> 
<speciesReference species="m_Lactate_A" stoichiometry="1"/> 
<speciesReference species="m_NAD_A" stoichiometry="1"/> 
</listOfProducts> 
</reaction> 
<reaction id="n_R12" name="R12" reversible="false"> 
<listOfReactants> 
<speciesReference species="m_Pyruvate_A" stoichiometry="1"/> 
<speciesReference species="m_ATP_A" stoichiometry="1"/> 
<speciesReference species="m_Bicarbonate_A" stoichiometry="1"/> 
</listOfReactants> 
<listOfProducts> 
<speciesReference species="m_Oxoloacetate_A" stoichiometry="1"/> 
<speciesReference species="m_ADP_A" stoichiometry="1"/> 
</listOfProducts> 
</reaction> 
<reaction id="n_R13" name="R13" reversible="false"> 
<listOfReactants> 
<speciesReference species="m_Pyruvate_A" stoichiometry="1"/> 
<speciesReference species="m_NAD_AM" stoichiometry="1"/> 
</listOfReactants> 
<listOfProducts> 
<speciesReference species="m_Acetyl_CoA_A" stoichiometry="1"/> 
<speciesReference species="m_CO2_A" stoichiometry="1"/> 
<speciesReference species="m_NADH_AM" stoichiometry="1"/> 
</listOfProducts> 
</reaction> 
<reaction id="n_R14" name="R14" reversible="false"> 
<listOfReactants> 
<speciesReference species="m_Oxoloacetate_A" stoichiometry="1"/> 
<speciesReference species="m_GTP_A" stoichiometry="1"/> 
</listOfReactants> 
<listOfProducts> 
<speciesReference species="m_Phosphoenol_pyruvate_A" stoichiometry="1"/> 
<speciesReference species="m_CO2_A" stoichiometry="1"/> 
<speciesReference species="m_GDP_A" stoichiometry="1"/> 
</listOfProducts> 
</reaction> 
<reaction id="n_R15" name="R15" reversible="false"> 
<listOfReactants> 
<speciesReference species="m_2_3_Disphospho_D_glycerate_A" stoichiometry="1"/> 
</listOfReactants> 
<listOfProducts> 
<speciesReference species="m_3_phosphoglycerate_A" stoichiometry="1"/> 
</listOfProducts> 
</reaction> 
<reaction id="n_R16" name="R16" reversible="true"> 
<listOfReactants> 
<speciesReference species="m_1_3_biphosphoglycerate_A" stoichiometry="1"/> 
</listOfReactants> 
<listOfProducts> 
<speciesReference species="m_2_3_Disphospho_D_glycerate_A" stoichiometry="1"/> 
</listOfProducts> 
</reaction> 
<reaction id="n_R17" name="R17" reversible="true"> 
<listOfReactants> 
<speciesReference species="m_Glucose_6_phosphate_A" stoichiometry="1"/> 
<speciesReference species="m_NADP_A" stoichiometry="1"/> 
</listOfReactants> 
<listOfProducts> 
<speciesReference species="m_6_phosphoglucone_A" stoichiometry="1"/> 
<speciesReference species="m_NADPH_A" stoichiometry="1"/> 
</listOfProducts> 
</reaction> 
<reaction id="n_R18" name="R18" reversible="false"> 
<listOfReactants> 
<speciesReference species="m_6_phosphoglucone_A" stoichiometry="1"/> 
</listOfReactants> 
<listOfProducts> 
<speciesReference species="m_6_phosphogluconate_A" stoichiometry="1"/> 
</listOfProducts> 
</reaction> 
<reaction id="n_R19" name="R19" reversible="false"> 
<listOfReactants> 
<speciesReference species="m_6_phosphogluconate_A" stoichiometry="1"/> 
<speciesReference species="m_NADP_A" stoichiometry="1"/> 
</listOfReactants> 
<listOfProducts> 
<speciesReference species="m_Ribulose_5_phosphate_A" stoichiometry="1"/> 
<speciesReference species="m_NADPH_A" stoichiometry="1"/> 
<speciesReference species="m_CO2_A" stoichiometry="1"/> 
</listOfProducts> 
</reaction> 
<reaction id="n_R20" name="R20" reversible="true"> 
<listOfReactants> 
<speciesReference species="m_Ribulose_5_phosphate_A" stoichiometry="1"/> 
</listOfReactants> 
<listOfProducts> 
<speciesReference species="m_Xylulose_5_phosphate_A" stoichiometry="1"/> 
</listOfProducts> 
</reaction> 
<reaction id="n_R21" name="R21" reversible="true"> 
<listOfReactants> 
<speciesReference species="m_Ribulose_5_phosphate_A" stoichiometry="1"/> 
</listOfReactants> 
<listOfProducts> 
<speciesReference species="m_Ribose_5_phosphate_A" stoichiometry="1"/> 
</listOfProducts> 
</reaction> 
<reaction id="n_R22" name="R22" reversible="true"> 
<listOfReactants> 
<speciesReference species="m_Ribose_5_phosphate_A" stoichiometry="1"/> 
<speciesReference species="m_Xylulose_5_phosphate_A" stoichiometry="1"/> 
</listOfReactants> 
<listOfProducts> 
<speciesReference species="m_Sedoheptulose_7_phosphate_A" stoichiometry="1"/> 
<speciesReference species="m_Glyceraldehyde_3_phosphate_A" stoichiometry="1"/> 
</listOfProducts> 
</reaction> 
<reaction id="n_R23" name="R23" reversible="true"> 
<listOfReactants> 
<speciesReference species="m_Sedoheptulose_7_phosphate_A" stoichiometry="1"/> 
<speciesReference species="m_Glyceraldehyde_3_phosphate_A" stoichiometry="1"/> 
</listOfReactants> 
<listOfProducts> 
<speciesReference species="m_Fructose_6_phosphate_A" stoichiometry="1"/> 
<speciesReference species="m_Erythrose_4_phosphate_A" stoichiometry="1"/> 
</listOfProducts> 
</reaction> 
<reaction id="n_R24" name="R24" reversible="true"> 
<listOfReactants> 
<speciesReference species="m_Xylulose_5_phosphate_A" stoichiometry="1"/> 
<speciesReference species="m_Erythrose_4_phosphate_A" stoichiometry="1"/> 
</listOfReactants> 
<listOfProducts> 
<speciesReference species="m_Fructose_6_phosphate_A" stoichiometry="1"/> 
<speciesReference species="m_Glyceraldehyde_3_phosphate_A" stoichiometry="1"/> 
</listOfProducts> 
</reaction> 
<reaction id="n_R25" name="R25" reversible="false"> 
<listOfReactants> 
<speciesReference species="m_Oxoloacetate_A" stoichiometry="1"/> 
<speciesReference species="m_Acetyl_CoA_A" stoichiometry="1"/> 
</listOfReactants> 
<listOfProducts> 
<speciesReference species="m_Citrate_A" stoichiometry="1"/> 
</listOfProducts> 
</reaction> 
<reaction id="n_R26" name="R26" reversible="true"> 
<listOfReactants> 
<speciesReference species="m_Citrate_A" stoichiometry="1"/> 
</listOfReactants> 
<listOfProducts> 
<speciesReference species="m_Cis_aconitate_A" stoichiometry="1"/> 
</listOfProducts> 
</reaction> 
<reaction id="n_R27" name="R27" reversible="true"> 
<listOfReactants> 
<speciesReference species="m_Cis_aconitate_A" stoichiometry="1"/> 
</listOfReactants> 
<listOfProducts> 
<speciesReference species="m_Isocitrate_A" stoichiometry="1"/> 
</listOfProducts> 
</reaction> 
<reaction id="n_R28" name="R28" reversible="false"> 
<listOfReactants> 
<speciesReference species="m_ATP_A" stoichiometry="1"/> 
<speciesReference species="m_Citrate_A" stoichiometry="1"/> 
</listOfReactants> 
<listOfProducts> 
<speciesReference species="m_Oxoloacetate_A" stoichiometry="1"/> 
<speciesReference species="m_Acetyl_CoA_A" stoichiometry="1"/> 
<speciesReference species="m_ADP_A" stoichiometry="1"/> 
</listOfProducts> 
</reaction> 
<reaction id="n_R29" name="R29" reversible="true"> 
<listOfReactants> 
<speciesReference species="m_Citrate_A" stoichiometry="1"/> 
</listOfReactants> 
<listOfProducts> 
<speciesReference species="m_Oxoloacetate_A" stoichiometry="1"/> 
<speciesReference species="m_Acetate_A" stoichiometry="1"/> 
</listOfProducts> 
</reaction> 
<reaction id="n_R30" name="R30" reversible="false"> 
<listOfReactants> 
<speciesReference species="m_Isocitrate_A" stoichiometry="1"/> 
<speciesReference species="m_NAD_AM" stoichiometry="1"/> 
</listOfReactants> 
<listOfProducts> 
<speciesReference species="m_alpha_ketoglutarate_A" stoichiometry="1"/> 
<speciesReference species="m_NADH_AM" stoichiometry="1"/> 
<speciesReference species="m_CO2_A" stoichiometry="1"/> 
</listOfProducts> 
</reaction> 
<reaction id="n_R31" name="R31" reversible="false"> 
<listOfReactants> 
<speciesReference species="m_Isocitrate_A" stoichiometry="1"/> 
<speciesReference species="m_NADP_A" stoichiometry="1"/> 
</listOfReactants> 
<listOfProducts> 
<speciesReference species="m_alpha_ketoglutarate_A" stoichiometry="1"/> 
<speciesReference species="m_NADPH_A" stoichiometry="1"/> 
<speciesReference species="m_CO2_A" stoichiometry="1"/> 
</listOfProducts> 
</reaction> 
<reaction id="n_R32" name="R32" reversible="false"> 
<listOfReactants> 
<speciesReference species="m_Isocitrate_A" stoichiometry="1"/> 
<speciesReference species="m_NADP_AM" stoichiometry="1"/> 
</listOfReactants> 
<listOfProducts> 
<speciesReference species="m_alpha_ketoglutarate_A" stoichiometry="1"/> 
<speciesReference species="m_NADPH_AM" stoichiometry="1"/> 
<speciesReference species="m_CO2_A" stoichiometry="1"/> 
</listOfProducts> 
</reaction> 
<reaction id="n_R33" name="R33" reversible="false"> 
<listOfReactants> 
<speciesReference species="m_alpha_ketoglutarate_A" stoichiometry="1"/> 
<speciesReference species="m_NAD_AM" stoichiometry="1"/> 
</listOfReactants> 
<listOfProducts> 
<speciesReference species="m_Succinyl_CoA_A" stoichiometry="1"/> 
<speciesReference species="m_NADH_AM" stoichiometry="1"/> 
<speciesReference species="m_CO2_A" stoichiometry="1"/> 
</listOfProducts> 
</reaction> 
<reaction id="n_R34" name="R34" reversible="true"> 
<listOfReactants> 
<speciesReference species="m_Succinyl_CoA_A" stoichiometry="1"/> 
<speciesReference species="m_ADP_A" stoichiometry="1"/> 
</listOfReactants> 
<listOfProducts> 
<speciesReference species="m_Succinate_A" stoichiometry="1"/> 
<speciesReference species="m_ATP_A" stoichiometry="1"/> 
</listOfProducts> 
</reaction> 
<reaction id="n_R35" name="R35" reversible="true"> 
<listOfReactants> 
<speciesReference species="m_Succinate_A" stoichiometry="1"/> 
<speciesReference species="m_FAD_AM" stoichiometry="1"/> 
</listOfReactants> 
<listOfProducts> 
<speciesReference species="m_Fumarate_A" stoichiometry="1"/> 
<speciesReference species="m_FADH2_AM" stoichiometry="1"/> 
</listOfProducts> 
</reaction> 
<reaction id="n_R36" name="R36" reversible="true"> 
<listOfReactants> 
<speciesReference species="m_Fumarate_A" stoichiometry="1"/> 
</listOfReactants> 
<listOfProducts> 
<speciesReference species="m_Malate_A" stoichiometry="1"/> 
</listOfProducts> 
</reaction> 
<reaction id="n_R37" name="R37" reversible="false"> 
<listOfReactants> 
<speciesReference species="m_Malate_A" stoichiometry="1"/> 
<speciesReference species="m_NAD_AM" stoichiometry="1"/> 
</listOfReactants> 
<listOfProducts> 
<speciesReference species="m_Oxoloacetate_A" stoichiometry="1"/> 
<speciesReference species="m_NADH_AM" stoichiometry="1"/> 
</listOfProducts> 
</reaction> 
<reaction id="n_R38" name="R38" reversible="false"> 
<listOfReactants> 
<speciesReference species="m_Malate_A" stoichiometry="1"/> 
<speciesReference species="m_NAD_A" stoichiometry="1"/> 
</listOfReactants> 
<listOfProducts> 
<speciesReference species="m_Oxoloacetate_A" stoichiometry="1"/> 
<speciesReference species="m_NADH_A" stoichiometry="1"/> 
</listOfProducts> 
</reaction> 
<reaction id="n_R39" name="R39" reversible="false"> 
<listOfReactants> 
<speciesReference species="m_Malate_A" stoichiometry="1"/> 
<speciesReference species="m_NADP_A" stoichiometry="1"/> 
</listOfReactants> 
<listOfProducts> 
<speciesReference species="m_Pyruvate_A" stoichiometry="1"/> 
<speciesReference species="m_NADPH_A" stoichiometry="1"/> 
<speciesReference species="m_CO2_A" stoichiometry="1"/> 
</listOfProducts> 
</reaction> 
<reaction id="n_R40" name="R40" reversible="false"> 
<listOfReactants> 
<speciesReference species="m_NADP_AM" stoichiometry="1"/> 
<speciesReference species="m_NADH_AM" stoichiometry="1"/> 
</listOfReactants> 
<listOfProducts> 
<speciesReference species="m_NADPH_AM" stoichiometry="1"/> 
<speciesReference species="m_NAD_AM" stoichiometry="1"/> 
</listOfProducts> 
</reaction> 
<reaction id="n_R41" name="R41" reversible="false"> 
<listOfReactants> 
<speciesReference species="m_NADH_AM" stoichiometry="1"/> 
<speciesReference species="m_Ubiquinone_A" stoichiometry="1"/> 
</listOfReactants> 
<listOfProducts> 
<speciesReference species="m_NAD_AM" stoichiometry="1"/> 
<speciesReference species="m_Ubiquinol_A" stoichiometry="1"/> 
<speciesReference species="m_Hc_A" stoichiometry="4"/> 
</listOfProducts> 
</reaction> 
<reaction id="n_R42" name="R42" reversible="false"> 
<listOfReactants> 
<speciesReference species="m_Ubiquinol_A" stoichiometry="1"/> 
<speciesReference species="m_CytCox_A" stoichiometry="1"/> 
</listOfReactants> 
<listOfProducts> 
<speciesReference species="m_Ubiquinone_A" stoichiometry="1"/> 
<speciesReference species="m_CytCred_A" stoichiometry="1"/> 
<speciesReference species="m_Hc_A" stoichiometry="4"/> 
</listOfProducts> 
</reaction> 
<reaction id="n_R43" name="R43" reversible="false"> 
<listOfReactants> 
<speciesReference species="m_CytCred_A" stoichiometry="1"/> 
<speciesReference species="m_O2_A" stoichiometry="0.5"/> 
</listOfReactants> 
<listOfProducts> 
<speciesReference species="m_CytCox_A" stoichiometry="1"/> 
<speciesReference species="m_Hc_A" stoichiometry="2"/> 
</listOfProducts> 
</reaction> 
<reaction id="n_R44" name="R44" reversible="false"> 
<listOfReactants> 
<speciesReference species="m_FADH2_AM" stoichiometry="1"/> 
<speciesReference species="m_Ubiquinone_A" stoichiometry="1"/> 
</listOfReactants> 
<listOfProducts> 
<speciesReference species="m_FAD_AM" stoichiometry="1"/> 
<speciesReference species="m_Ubiquinol_A" stoichiometry="1"/> 
</listOfProducts> 
</reaction> 
<reaction id="n_R45" name="R45" reversible="false"> 
<listOfReactants> 
<speciesReference species="m_ADP_A" stoichiometry="1"/> 
<speciesReference species="m_Hc_A" stoichiometry="4"/> 
</listOfReactants> 
<listOfProducts> 
<speciesReference species="m_ATP_A" stoichiometry="1"/> 
</listOfProducts> 
</reaction> 
<reaction id="n_R46" name="R46" reversible="false"> 
<listOfReactants> 
<speciesReference species="m_Glucose_N" stoichiometry="1"/> 
<speciesReference species="m_ATP_N" stoichiometry="1"/> 
</listOfReactants> 
<listOfProducts> 
<speciesReference species="m_Glucose_6_phosphate_N" stoichiometry="1"/> 
<speciesReference species="m_ADP_N" stoichiometry="1"/> 
</listOfProducts> 
</reaction> 
<reaction id="n_R47" name="R47" reversible="true"> 
<listOfReactants> 
<speciesReference species="m_Glucose_6_phosphate_N" stoichiometry="1"/> 
</listOfReactants> 
<listOfProducts> 
<speciesReference species="m_Fructose_6_phosphate_N" stoichiometry="1"/> 
</listOfProducts> 
</reaction> 
<reaction id="n_R48" name="R48" reversible="false"> 
<listOfReactants> 
<speciesReference species="m_Fructose_6_phosphate_N" stoichiometry="1"/> 
<speciesReference species="m_ATP_N" stoichiometry="1"/> 
</listOfReactants> 
<listOfProducts> 
<speciesReference species="m_Fructose_1_6_biphosphate_N" stoichiometry="1"/> 
<speciesReference species="m_ADP_N" stoichiometry="1"/> 
</listOfProducts> 
</reaction> 
<reaction id="n_R49" name="R49" reversible="true"> 
<listOfReactants> 
<speciesReference species="m_Fructose_1_6_biphosphate_N" stoichiometry="1"/> 
</listOfReactants> 
<listOfProducts> 
<speciesReference species="m_Glyceraldehyde_3_phosphate_N" stoichiometry="1"/> 
<speciesReference species="m_Dihydroxyacetone_phosphate_N" stoichiometry="1"/> 
</listOfProducts> 
</reaction> 
<reaction id="n_R50" name="R50" reversible="true"> 
<listOfReactants> 
<speciesReference species="m_Dihydroxyacetone_phosphate_N" stoichiometry="1"/> 
</listOfReactants> 
<listOfProducts> 
<speciesReference species="m_Glyceraldehyde_3_phosphate_N" stoichiometry="1"/> 
</listOfProducts> 
</reaction> 
<reaction id="n_R51" name="R51" reversible="true"> 
<listOfReactants> 
<speciesReference species="m_Glyceraldehyde_3_phosphate_N" stoichiometry="1"/> 
<speciesReference species="m_NAD_N" stoichiometry="1"/> 
</listOfReactants> 
<listOfProducts> 
<speciesReference species="m_1_3_biphosphoglycerate_N" stoichiometry="1"/> 
<speciesReference species="m_NADH_N" stoichiometry="1"/> 
</listOfProducts> 
</reaction> 
<reaction id="n_R52" name="R52" reversible="true"> 
<listOfReactants> 
<speciesReference species="m_1_3_biphosphoglycerate_N" stoichiometry="1"/> 
<speciesReference species="m_ADP_N" stoichiometry="1"/> 
</listOfReactants> 
<listOfProducts> 
<speciesReference species="m_3_phosphoglycerate_N" stoichiometry="1"/> 
<speciesReference species="m_ATP_N" stoichiometry="1"/> 
</listOfProducts> 
</reaction> 
<reaction id="n_R53" name="R53" reversible="true"> 
<listOfReactants> 
<speciesReference species="m_3_phosphoglycerate_N" stoichiometry="1"/> 
</listOfReactants> 
<listOfProducts> 
<speciesReference species="m_2_phosphoglycerate_N" stoichiometry="1"/> 
</listOfProducts> 
</reaction> 
<reaction id="n_R54" name="R54" reversible="true"> 
<listOfReactants> 
<speciesReference species="m_2_phosphoglycerate_N" stoichiometry="1"/> 
</listOfReactants> 
<listOfProducts> 
<speciesReference species="m_Phosphoenol_pyruvate_N" stoichiometry="1"/> 
</listOfProducts> 
</reaction> 
<reaction id="n_R55" name="R55" reversible="false"> 
<listOfReactants> 
<speciesReference species="m_Phosphoenol_pyruvate_N" stoichiometry="1"/> 
<speciesReference species="m_ADP_N" stoichiometry="1"/> 
</listOfReactants> 
<listOfProducts> 
<speciesReference species="m_Pyruvate_N" stoichiometry="1"/> 
<speciesReference species="m_ATP_N" stoichiometry="1"/> 
</listOfProducts> 
</reaction> 
<reaction id="n_R56" name="R56" reversible="true"> 
<listOfReactants> 
<speciesReference species="m_Pyruvate_N" stoichiometry="1"/> 
<speciesReference species="m_NADH_N" stoichiometry="1"/> 
</listOfReactants> 
<listOfProducts> 
<speciesReference species="m_Lactate_N" stoichiometry="1"/> 
<speciesReference species="m_NAD_N" stoichiometry="1"/> 
</listOfProducts> 
</reaction> 
<reaction id="n_R57" name="R57" reversible="false"> 
<listOfReactants> 
<speciesReference species="m_Pyruvate_N" stoichiometry="1"/> 
<speciesReference species="m_NAD_NM" stoichiometry="1"/> 
</listOfReactants> 
<listOfProducts> 
<speciesReference species="m_Acetyl_CoA_N" stoichiometry="1"/> 
<speciesReference species="m_CO2_N" stoichiometry="1"/> 
<speciesReference species="m_NADH_NM" stoichiometry="1"/> 
</listOfProducts> 
</reaction> 
<reaction id="n_R58" name="R58" reversible="false"> 
<listOfReactants> 
<speciesReference species="m_Oxoloacetate_N" stoichiometry="1"/> 
<speciesReference species="m_GTP_N" stoichiometry="1"/> 
</listOfReactants> 
<listOfProducts> 
<speciesReference species="m_Phosphoenol_pyruvate_N" stoichiometry="1"/> 
<speciesReference species="m_CO2_N" stoichiometry="1"/> 
<speciesReference species="m_GDP_N" stoichiometry="1"/> 
</listOfProducts> 
</reaction> 
<reaction id="n_R59" name="R59" reversible="false"> 
<listOfReactants> 
<speciesReference species="m_2_3_Disphospho_D_glycerate_N" stoichiometry="1"/> 
</listOfReactants> 
<listOfProducts> 
<speciesReference species="m_3_phosphoglycerate_N" stoichiometry="1"/> 
</listOfProducts> 
</reaction> 
<reaction id="n_R60" name="R60" reversible="true"> 
<listOfReactants> 
<speciesReference species="m_1_3_biphosphoglycerate_N" stoichiometry="1"/> 
</listOfReactants> 
<listOfProducts> 
<speciesReference species="m_2_3_Disphospho_D_glycerate_N" stoichiometry="1"/> 
</listOfProducts> 
</reaction> 
<reaction id="n_R61" name="R61" reversible="true"> 
<listOfReactants> 
<speciesReference species="m_Glucose_6_phosphate_N" stoichiometry="1"/> 
<speciesReference species="m_NADP_N" stoichiometry="1"/> 
</listOfReactants> 
<listOfProducts> 
<speciesReference species="m_6_phosphoglucone_N" stoichiometry="1"/> 
<speciesReference species="m_NADPH_N" stoichiometry="1"/> 
</listOfProducts> 
</reaction> 
<reaction id="n_R62" name="R62" reversible="false"> 
<listOfReactants> 
<speciesReference species="m_6_phosphoglucone_N" stoichiometry="1"/> 
</listOfReactants> 
<listOfProducts> 
<speciesReference species="m_6_phosphogluconate_N" stoichiometry="1"/> 
</listOfProducts> 
</reaction> 
<reaction id="n_R63" name="R63" reversible="false"> 
<listOfReactants> 
<speciesReference species="m_6_phosphogluconate_N" stoichiometry="1"/> 
<speciesReference species="m_NADP_N" stoichiometry="1"/> 
</listOfReactants> 
<listOfProducts> 
<speciesReference species="m_Ribulose_5_phosphate_N" stoichiometry="1"/> 
<speciesReference species="m_NADPH_N" stoichiometry="1"/> 
<speciesReference species="m_CO2_N" stoichiometry="1"/> 
</listOfProducts> 
</reaction> 
<reaction id="n_R64" name="R64" reversible="true"> 
<listOfReactants> 
<speciesReference species="m_Ribulose_5_phosphate_N" stoichiometry="1"/> 
</listOfReactants> 
<listOfProducts> 
<speciesReference species="m_Xylulose_5_phosphate_N" stoichiometry="1"/> 
</listOfProducts> 
</reaction> 
<reaction id="n_R65" name="R65" reversible="true"> 
<listOfReactants> 
<speciesReference species="m_Ribulose_5_phosphate_N" stoichiometry="1"/> 
</listOfReactants> 
<listOfProducts> 
<speciesReference species="m_Ribose_5_phosphate_N" stoichiometry="1"/> 
</listOfProducts> 
</reaction> 
<reaction id="n_R66" name="R66" reversible="true"> 
<listOfReactants> 
<speciesReference species="m_Ribose_5_phosphate_N" stoichiometry="1"/> 
<speciesReference species="m_Xylulose_5_phosphate_N" stoichiometry="1"/> 
</listOfReactants> 
<listOfProducts> 
<speciesReference species="m_Sedoheptulose_7_phosphate_N" stoichiometry="1"/> 
<speciesReference species="m_Glyceraldehyde_3_phosphate_N" stoichiometry="1"/> 
</listOfProducts> 
</reaction> 
<reaction id="n_R67" name="R67" reversible="true"> 
<listOfReactants> 
<speciesReference species="m_Sedoheptulose_7_phosphate_N" stoichiometry="1"/> 
<speciesReference species="m_Glyceraldehyde_3_phosphate_N" stoichiometry="1"/> 
</listOfReactants> 
<listOfProducts> 
<speciesReference species="m_Fructose_6_phosphate_N" stoichiometry="1"/> 
<speciesReference species="m_Erythrose_4_phosphate_N" stoichiometry="1"/> 
</listOfProducts> 
</reaction> 
<reaction id="n_R68" name="R68" reversible="true"> 
<listOfReactants> 
<speciesReference species="m_Xylulose_5_phosphate_N" stoichiometry="1"/> 
<speciesReference species="m_Erythrose_4_phosphate_N" stoichiometry="1"/> 
</listOfReactants> 
<listOfProducts> 
<speciesReference species="m_Fructose_6_phosphate_N" stoichiometry="1"/> 
<speciesReference species="m_Glyceraldehyde_3_phosphate_N" stoichiometry="1"/> 
</listOfProducts> 
</reaction> 
<reaction id="n_R69" name="R69" reversible="false"> 
<listOfReactants> 
<speciesReference species="m_Oxoloacetate_N" stoichiometry="1"/> 
<speciesReference species="m_Acetyl_CoA_N" stoichiometry="1"/> 
</listOfReactants> 
<listOfProducts> 
<speciesReference species="m_Citrate_N" stoichiometry="1"/> 
</listOfProducts> 
</reaction> 
<reaction id="n_R70" name="R70" reversible="true"> 
<listOfReactants> 
<speciesReference species="m_Citrate_N" stoichiometry="1"/> 
</listOfReactants> 
<listOfProducts> 
<speciesReference species="m_Cis_aconitate_N" stoichiometry="1"/> 
</listOfProducts> 
</reaction> 
<reaction id="n_R71" name="R71" reversible="true"> 
<listOfReactants> 
<speciesReference species="m_Cis_aconitate_N" stoichiometry="1"/> 
</listOfReactants> 
<listOfProducts> 
<speciesReference species="m_Isocitrate_N" stoichiometry="1"/> 
</listOfProducts> 
</reaction> 
<reaction id="n_R72" name="R72" reversible="false"> 
<listOfReactants> 
<speciesReference species="m_ATP_N" stoichiometry="1"/> 
<speciesReference species="m_Citrate_N" stoichiometry="1"/> 
</listOfReactants> 
<listOfProducts> 
<speciesReference species="m_Oxoloacetate_N" stoichiometry="1"/> 
<speciesReference species="m_Acetyl_CoA_N" stoichiometry="1"/> 
<speciesReference species="m_ADP_N" stoichiometry="1"/> 
</listOfProducts> 
</reaction> 
<reaction id="n_R73" name="R73" reversible="false"> 
<listOfReactants> 
<speciesReference species="m_Isocitrate_N" stoichiometry="1"/> 
<speciesReference species="m_NAD_NM" stoichiometry="1"/> 
</listOfReactants> 
<listOfProducts> 
<speciesReference species="m_alpha_ketoglutarate_N" stoichiometry="1"/> 
<speciesReference species="m_NADH_NM" stoichiometry="1"/> 
<speciesReference species="m_CO2_N" stoichiometry="1"/> 
</listOfProducts> 
</reaction> 
<reaction id="n_R74" name="R74" reversible="false"> 
<listOfReactants> 
<speciesReference species="m_Isocitrate_N" stoichiometry="1"/> 
<speciesReference species="m_NADP_NM" stoichiometry="1"/> 
</listOfReactants> 
<listOfProducts> 
<speciesReference species="m_alpha_ketoglutarate_N" stoichiometry="1"/> 
<speciesReference species="m_NADPH_NM" stoichiometry="1"/> 
<speciesReference species="m_CO2_N" stoichiometry="1"/> 
</listOfProducts> 
</reaction> 
<reaction id="n_R75" name="R75" reversible="false"> 
<listOfReactants> 
<speciesReference species="m_Isocitrate_N" stoichiometry="1"/> 
<speciesReference species="m_NADP_N" stoichiometry="1"/> 
</listOfReactants> 
<listOfProducts> 
<speciesReference species="m_alpha_ketoglutarate_N" stoichiometry="1"/> 
<speciesReference species="m_NADPH_N" stoichiometry="1"/> 
<speciesReference species="m_CO2_N" stoichiometry="1"/> 
</listOfProducts> 
</reaction> 
<reaction id="n_R76" name="R76" reversible="false"> 
<listOfReactants> 
<speciesReference species="m_alpha_ketoglutarate_N" stoichiometry="1"/> 
<speciesReference species="m_NAD_NM" stoichiometry="1"/> 
</listOfReactants> 
<listOfProducts> 
<speciesReference species="m_Succinyl_CoA_N" stoichiometry="1"/> 
<speciesReference species="m_NADH_NM" stoichiometry="1"/> 
<speciesReference species="m_CO2_N" stoichiometry="1"/> 
</listOfProducts> 
</reaction> 
<reaction id="n_R77" name="R77" reversible="true"> 
<listOfReactants> 
<speciesReference species="m_Succinyl_CoA_N" stoichiometry="1"/> 
<speciesReference species="m_ADP_N" stoichiometry="1"/> 
</listOfReactants> 
<listOfProducts> 
<speciesReference species="m_Succinate_N" stoichiometry="1"/> 
<speciesReference species="m_ATP_N" stoichiometry="1"/> 
</listOfProducts> 
</reaction> 
<reaction id="n_R78" name="R78" reversible="true"> 
<listOfReactants> 
<speciesReference species="m_Succinate_N" stoichiometry="1"/> 
<speciesReference species="m_FAD_NM" stoichiometry="1"/> 
</listOfReactants> 
<listOfProducts> 
<speciesReference species="m_Fumarate_N" stoichiometry="1"/> 
<speciesReference species="m_FADH2_NM" stoichiometry="1"/> 
</listOfProducts> 
</reaction> 
<reaction id="n_R79" name="R79" reversible="true"> 
<listOfReactants> 
<speciesReference species="m_Fumarate_N" stoichiometry="1"/> 
</listOfReactants> 
<listOfProducts> 
<speciesReference species="m_Malate_N" stoichiometry="1"/> 
</listOfProducts> 
</reaction> 
<reaction id="n_R80" name="R80" reversible="false"> 
<listOfReactants> 
<speciesReference species="m_Malate_N" stoichiometry="1"/> 
<speciesReference species="m_NAD_NM" stoichiometry="1"/> 
</listOfReactants> 
<listOfProducts> 
<speciesReference species="m_Oxoloacetate_N" stoichiometry="1"/> 
<speciesReference species="m_NADH_NM" stoichiometry="1"/> 
</listOfProducts> 
</reaction> 
<reaction id="n_R81" name="R81" reversible="false"> 
<listOfReactants> 
<speciesReference species="m_Oxoloacetate_N" stoichiometry="1"/> 
<speciesReference species="m_NADH_N" stoichiometry="1"/> 
</listOfReactants> 
<listOfProducts> 
<speciesReference species="m_Malate_N" stoichiometry="1"/> 
<speciesReference species="m_NAD_N" stoichiometry="1"/> 
</listOfProducts> 
</reaction> 
<reaction id="n_R82" name="R82" reversible="false"> 
<listOfReactants> 
<speciesReference species="m_Malate_N" stoichiometry="1"/> 
<speciesReference species="m_NADP_NM" stoichiometry="1"/> 
</listOfReactants> 
<listOfProducts> 
<speciesReference species="m_Pyruvate_N" stoichiometry="1"/> 
<speciesReference species="m_NADPH_NM" stoichiometry="1"/> 
<speciesReference species="m_CO2_N" stoichiometry="1"/> 
</listOfProducts> 
</reaction> 
<reaction id="n_R83" name="R83" reversible="false"> 
<listOfReactants> 
<speciesReference species="m_NADP_NM" stoichiometry="1"/> 
<speciesReference species="m_NADH_NM" stoichiometry="1"/> 
</listOfReactants> 
<listOfProducts> 
<speciesReference species="m_NADPH_NM" stoichiometry="1"/> 
<speciesReference species="m_NAD_NM" stoichiometry="1"/> 
</listOfProducts> 
</reaction> 
<reaction id="n_R84" name="R84" reversible="false"> 
<listOfReactants> 
<speciesReference species="m_NADH_NM" stoichiometry="1"/> 
<speciesReference species="m_Ubiquinone_N" stoichiometry="1"/> 
</listOfReactants> 
<listOfProducts> 
<speciesReference species="m_NAD_NM" stoichiometry="1"/> 
<speciesReference species="m_Ubiquinol_N" stoichiometry="1"/> 
<speciesReference species="m_Hc_N" stoichiometry="4"/> 
</listOfProducts> 
</reaction> 
<reaction id="n_R85" name="R85" reversible="false"> 
<listOfReactants> 
<speciesReference species="m_Ubiquinol_N" stoichiometry="1"/> 
<speciesReference species="m_CytCox_N" stoichiometry="1"/> 
</listOfReactants> 
<listOfProducts> 
<speciesReference species="m_Ubiquinone_N" stoichiometry="1"/> 
<speciesReference species="m_CytCred_N" stoichiometry="1"/> 
<speciesReference species="m_Hc_N" stoichiometry="4"/> 
</listOfProducts> 
</reaction> 
<reaction id="n_R86" name="R86" reversible="false"> 
<listOfReactants> 
<speciesReference species="m_CytCred_N" stoichiometry="1"/> 
<speciesReference species="m_O2_N" stoichiometry="0.5"/> 
</listOfReactants> 
<listOfProducts> 
<speciesReference species="m_CytCox_N" stoichiometry="1"/> 
<speciesReference species="m_Hc_N" stoichiometry="2"/> 
</listOfProducts> 
</reaction> 
<reaction id="n_R87" name="R87" reversible="false"> 
<listOfReactants> 
<speciesReference species="m_FADH2_NM" stoichiometry="1"/> 
<speciesReference species="m_Ubiquinone_N" stoichiometry="1"/> 
</listOfReactants> 
<listOfProducts> 
<speciesReference species="m_FAD_NM" stoichiometry="1"/> 
<speciesReference species="m_Ubiquinol_N" stoichiometry="1"/> 
</listOfProducts> 
</reaction> 
<reaction id="n_R88" name="R88" reversible="false"> 
<listOfReactants> 
<speciesReference species="m_ADP_N" stoichiometry="1"/> 
<speciesReference species="m_Hc_N" stoichiometry="4"/> 
</listOfReactants> 
<listOfProducts> 
<speciesReference species="m_ATP_N" stoichiometry="1"/> 
</listOfProducts> 
</reaction> 
<reaction id="n_R89" name="R89" reversible="true"> 
<listOfReactants> 
<speciesReference species="m_alpha_ketoglutarate_N" stoichiometry="1"/> 
<speciesReference species="m_NH3_N" stoichiometry="1"/> 
<speciesReference species="m_NADPH_NM" stoichiometry="1"/> 
</listOfReactants> 
<listOfProducts> 
<speciesReference species="m_Glutamate_N" stoichiometry="1"/> 
<speciesReference species="m_NADP_NM" stoichiometry="1"/> 
</listOfProducts> 
</reaction> 
<reaction id="n_R90" name="R90" reversible="true"> 
<listOfReactants> 
<speciesReference species="m_alpha_ketoglutarate_A" stoichiometry="1"/> 
<speciesReference species="m_NH3_A" stoichiometry="1"/> 
<speciesReference species="m_NADH_AM" stoichiometry="1"/> 
</listOfReactants> 
<listOfProducts> 
<speciesReference species="m_Glutamate_A" stoichiometry="1"/> 
<speciesReference species="m_NAD_AM" stoichiometry="1"/> 
</listOfProducts> 
</reaction> 
<reaction id="n_R91" name="R91" reversible="false"> 
<listOfReactants> 
<speciesReference species="m_Glutamate_N" stoichiometry="1"/> 
<speciesReference species="m_ATP_A" stoichiometry="1"/> 
</listOfReactants> 
<listOfProducts> 
<speciesReference species="m_Glutamate_A" stoichiometry="1"/> 
<speciesReference species="m_ADP_A" stoichiometry="1"/> 
</listOfProducts> 
</reaction> 
<reaction id="n_R92" name="R92" reversible="true"> 
<listOfReactants> 
<speciesReference species="m_alpha_ketoglutarate_A" stoichiometry="1"/> 
<speciesReference species="m_NH3_A" stoichiometry="1"/> 
<speciesReference species="m_NADPH_AM" stoichiometry="1"/> 
</listOfReactants> 
<listOfProducts> 
<speciesReference species="m_Glutamate_A" stoichiometry="1"/> 
<speciesReference species="m_NADP_AM" stoichiometry="1"/> 
</listOfProducts> 
</reaction> 
<reaction id="n_R93" name="R93" reversible="true"> 
<listOfReactants> 
<speciesReference species="m_alpha_ketoglutarate_N" stoichiometry="1"/> 
<speciesReference species="m_NH3_N" stoichiometry="1"/> 
<speciesReference species="m_NADH_NM" stoichiometry="1"/> 
</listOfReactants> 
<listOfProducts> 
<speciesReference species="m_Glutamate_N" stoichiometry="1"/> 
<speciesReference species="m_NAD_NM" stoichiometry="1"/> 
</listOfProducts> 
</reaction> 
<reaction id="n_R94" name="R94" reversible="false"> 
<listOfReactants> 
<speciesReference species="m_Glutamate_A" stoichiometry="1"/> 
<speciesReference species="m_NH3_A" stoichiometry="1"/> 
<speciesReference species="m_ATP_A" stoichiometry="1"/> 
</listOfReactants> 
<listOfProducts> 
<speciesReference species="m_Glutamine_A" stoichiometry="1"/> 
<speciesReference species="m_ADP_A" stoichiometry="1"/> 
</listOfProducts> 
</reaction> 
<reaction id="n_R95" name="R95" reversible="false"> 
<listOfReactants> 
<speciesReference species="m_Glutamine_A" stoichiometry="1"/> 
</listOfReactants> 
<listOfProducts> 
<speciesReference species="m_Glutamine_N" stoichiometry="1"/> 
</listOfProducts> 
</reaction> 
<reaction id="n_R96" name="R96" reversible="false"> 
<listOfReactants> 
<speciesReference species="m_Glutamine_N" stoichiometry="1"/> 
</listOfReactants> 
<listOfProducts> 
<speciesReference species="m_Glutamate_N" stoichiometry="1"/> 
<speciesReference species="m_NH3_N" stoichiometry="1"/> 
</listOfProducts> 
</reaction> 
<reaction id="n_R97" name="R97" reversible="false"> 
<listOfReactants> 
<speciesReference species="m_Glutamate_N" stoichiometry="1"/> 
</listOfReactants> 
<listOfProducts> 
<speciesReference species="m_GABA_N" stoichiometry="1"/> 
<speciesReference species="m_CO2_N" stoichiometry="1"/> 
</listOfProducts> 
</reaction> 
<reaction id="n_R98" name="R98" reversible="true"> 
<listOfReactants> 
<speciesReference species="m_GABA_N" stoichiometry="1"/> 
</listOfReactants> 
<listOfProducts> 
<speciesReference species="m_GABA_A" stoichiometry="1"/> 
</listOfProducts> 
</reaction> 
<reaction id="n_R99" name="R99" reversible="false"> 
<listOfReactants> 
<speciesReference species="m_GABA_A" stoichiometry="1"/> 
<speciesReference species="m_alpha_ketoglutarate_A" stoichiometry="1"/> 
</listOfReactants> 
<listOfProducts> 
<speciesReference species="m_Glutamate_A" stoichiometry="1"/> 
<speciesReference species="m_SuccinateSAL_A" stoichiometry="1"/> 
</listOfProducts> 
</reaction> 
<reaction id="n_R100" name="R100" reversible="false"> 
<listOfReactants> 
<speciesReference species="m_SuccinateSAL_A" stoichiometry="1"/> 
<speciesReference species="m_NAD_AM" stoichiometry="1"/> 
</listOfReactants> 
<listOfProducts> 
<speciesReference species="m_NADH_AM" stoichiometry="1"/> 
<speciesReference species="m_Succinate_A" stoichiometry="1"/> 
</listOfProducts> 
</reaction> 
<reaction id="n_R101" name="R101" reversible="false"> 
<listOfReactants> 
<speciesReference species="m_GABA_N" stoichiometry="1"/> 
<speciesReference species="m_alpha_ketoglutarate_N" stoichiometry="1"/> 
</listOfReactants> 
<listOfProducts> 
<speciesReference species="m_Glutamate_N" stoichiometry="1"/> 
<speciesReference species="m_SuccinateSAL_N" stoichiometry="1"/> 
</listOfProducts> 
</reaction> 
<reaction id="n_R102" name="R102" reversible="false"> 
<listOfReactants> 
<speciesReference species="m_SuccinateSAL_N" stoichiometry="1"/> 
<speciesReference species="m_NAD_NM" stoichiometry="1"/> 
</listOfReactants> 
<listOfProducts> 
<speciesReference species="m_NADH_NM" stoichiometry="1"/> 
<speciesReference species="m_Succinate_N" stoichiometry="1"/> 
</listOfProducts> 
</reaction> 
<reaction id="n_R103" name="R103" reversible="true"> 
<listOfReactants> 
<speciesReference species="m_Oxoloacetate_N" stoichiometry="1"/> 
<speciesReference species="m_Glutamate_N" stoichiometry="1"/> 
</listOfReactants> 
<listOfProducts> 
<speciesReference species="m_Aspartate_N" stoichiometry="1"/> 
<speciesReference species="m_alpha_ketoglutarate_N" stoichiometry="1"/> 
</listOfProducts> 
</reaction> 
<reaction id="n_R104" name="R104" reversible="true"> 
<listOfReactants> 
<speciesReference species="m_Aspartate_N" stoichiometry="1"/> 
</listOfReactants> 
<listOfProducts> 
<speciesReference species="m_Aspartate_A" stoichiometry="1"/> 
</listOfProducts> 
</reaction> 
<reaction id="n_R105" name="R105" reversible="true"> 
<listOfReactants> 
<speciesReference species="m_Aspartate_A" stoichiometry="1"/> 
<speciesReference species="m_alpha_ketoglutarate_A" stoichiometry="1"/> 
</listOfReactants> 
<listOfProducts> 
<speciesReference species="m_Oxoloacetate_A" stoichiometry="1"/> 
<speciesReference species="m_Glutamate_A" stoichiometry="1"/> 
</listOfProducts> 
</reaction> 
<reaction id="n_R106" name="R106" reversible="true"> 
<listOfReactants> 
<speciesReference species="m_Glutamine_N" stoichiometry="1"/> 
<speciesReference species="m_Aspartate_N" stoichiometry="1"/> 
<speciesReference species="m_ATP_N" stoichiometry="1"/> 
</listOfReactants> 
<listOfProducts> 
<speciesReference species="m_Glutamate_N" stoichiometry="1"/> 
<speciesReference species="m_Asparagine_N" stoichiometry="1"/> 
<speciesReference species="m_AMP_N" stoichiometry="1"/> 
</listOfProducts> 
</reaction> 
<reaction id="n_R107" name="R107" reversible="true"> 
<listOfReactants> 
<speciesReference species="m_Histidine_N" stoichiometry="1"/> 
</listOfReactants> 
<listOfProducts> 
<speciesReference species="m_Histamine_N" stoichiometry="1"/> 
<speciesReference species="m_CO2_N" stoichiometry="1"/> 
</listOfProducts> 
</reaction> 
<reaction id="n_R108" name="R108" reversible="false"> 
<listOfReactants> 
<speciesReference species="m_Histamine_N" stoichiometry="1"/> 
<speciesReference species="m_S_adenosyl_L_methionine_N" stoichiometry="1"/> 
</listOfReactants> 
<listOfProducts> 
<speciesReference species="m_S_adenosyl_L_homocysteine_N" stoichiometry="1"/> 
<speciesReference species="m_methylhistamine_N" stoichiometry="1"/> 
</listOfProducts> 
</reaction> 
<reaction id="n_R109" name="R109" reversible="true"> 
<listOfReactants> 
<speciesReference species="m_Pyruvate_N" stoichiometry="1"/> 
<speciesReference species="m_Glutamate_N" stoichiometry="1"/> 
</listOfReactants> 
<listOfProducts> 
<speciesReference species="m_alpha_ketoglutarate_N" stoichiometry="1"/> 
<speciesReference species="m_Alanine_N" stoichiometry="1"/> 
</listOfProducts> 
</reaction> 
<reaction id="n_R110" name="R110" reversible="true"> 
<listOfReactants> 
<speciesReference species="m_Alanine_N" stoichiometry="1"/> 
</listOfReactants> 
<listOfProducts> 
<speciesReference species="m_Alanine_A" stoichiometry="1"/> 
</listOfProducts> 
</reaction> 
<reaction id="n_R111" name="R111" reversible="true"> 
<listOfReactants> 
<speciesReference species="m_Alanine_A" stoichiometry="1"/> 
<speciesReference species="m_alpha_ketoglutarate_A" stoichiometry="1"/> 
</listOfReactants> 
<listOfProducts> 
<speciesReference species="m_Pyruvate_A" stoichiometry="1"/> 
<speciesReference species="m_Glutamate_A" stoichiometry="1"/> 
</listOfProducts> 
</reaction> 
<reaction id="n_R112" name="R112" reversible="true"> 
<listOfReactants> 
<speciesReference species="m_3_phosphoglycerate_A" stoichiometry="1"/> 
<speciesReference species="m_NAD_A" stoichiometry="1"/> 
</listOfReactants> 
<listOfProducts> 
<speciesReference species="m_3_phosphohydroxypyruvate_A" stoichiometry="1"/> 
<speciesReference species="m_NADH_A" stoichiometry="1"/> 
</listOfProducts> 
</reaction> 
<reaction id="n_R113" name="R113" reversible="true"> 
<listOfReactants> 
<speciesReference species="m_3_phospho_serine_A" stoichiometry="1"/> 
<speciesReference species="m_alpha_ketoglutarate_A" stoichiometry="1"/> 
</listOfReactants> 
<listOfProducts> 
<speciesReference species="m_3_phosphohydroxypyruvate_A" stoichiometry="1"/> 
<speciesReference species="m_Glutamate_A" stoichiometry="1"/> 
</listOfProducts> 
</reaction> 
<reaction id="n_R114" name="R114" reversible="false"> 
<listOfReactants> 
<speciesReference species="m_3_phospho_serine_A" stoichiometry="1"/> 
</listOfReactants> 
<listOfProducts> 
<speciesReference species="m_Serine_A" stoichiometry="1"/> 
</listOfProducts> 
</reaction> 
<reaction id="n_R115" name="R115" reversible="false"> 
<listOfReactants> 
<speciesReference species="m_Serine_A" stoichiometry="1"/> 
</listOfReactants> 
<listOfProducts> 
<speciesReference species="m_Pyruvate_A" stoichiometry="1"/> 
<speciesReference species="m_NH3_A" stoichiometry="1"/> 
</listOfProducts> 
</reaction> 
<reaction id="n_R116" name="R116" reversible="false"> 
<listOfReactants> 
<speciesReference species="m_Serine_A" stoichiometry="1"/> 
</listOfReactants> 
<listOfProducts> 
<speciesReference species="m_Serine_N" stoichiometry="1"/> 
</listOfProducts> 
</reaction> 
<reaction id="n_R117" name="R117" reversible="false"> 
<listOfReactants> 
<speciesReference species="m_Serine_N" stoichiometry="1"/> 
<speciesReference species="m_tetrahydrofolate_N" stoichiometry="1"/> 
</listOfReactants> 
<listOfProducts> 
<speciesReference species="m_Glycine_N" stoichiometry="1"/> 
</listOfProducts> 
</reaction> 
<reaction id="n_R118" name="R118" reversible="false"> 
<listOfReactants> 
<speciesReference species="m_Glycine_N" stoichiometry="1"/> 
</listOfReactants> 
<listOfProducts> 
<speciesReference species="m_Glycine_A" stoichiometry="1"/> 
</listOfProducts> 
</reaction> 
<reaction id="n_R119" name="R119" reversible="false"> 
<listOfReactants> 
<speciesReference species="m_Glycine_A" stoichiometry="1"/> 
<speciesReference species="m_NAD_AM" stoichiometry="1"/> 
<speciesReference species="m_tetrahydrofolate_A" stoichiometry="1"/> 
</listOfReactants> 
<listOfProducts> 
<speciesReference species="m_CO2_A" stoichiometry="1"/> 
<speciesReference species="m_NH3_A" stoichiometry="1"/> 
<speciesReference species="m_NADH_AM" stoichiometry="1"/> 
</listOfProducts> 
</reaction> 
<reaction id="n_R120" name="R120" reversible="false"> 
<listOfReactants> 
<speciesReference species="m_Glycine_A" stoichiometry="1"/> 
</listOfReactants> 
<listOfProducts> 
<speciesReference species="m_tetrahydrofolate_A" stoichiometry="1"/> 
<speciesReference species="m_Serine_A" stoichiometry="1"/> 
</listOfProducts> 
</reaction> 
<reaction id="n_R121" name="R121" reversible="true"> 
<listOfReactants> 
<speciesReference species="m_Leucine_A" stoichiometry="1"/> 
<speciesReference species="m_alpha_ketoglutarate_A" stoichiometry="1"/> 
</listOfReactants> 
<listOfProducts> 
<speciesReference species="m_KIC_A" stoichiometry="1"/> 
<speciesReference species="m_Glutamate_A" stoichiometry="1"/> 
</listOfProducts> 
</reaction> 
<reaction id="n_R122" name="R122" reversible="false"> 
<listOfReactants> 
<speciesReference species="m_KIC_A" stoichiometry="1"/> 
<speciesReference species="m_NAD_AM" stoichiometry="1"/> 
</listOfReactants> 
<listOfProducts> 
<speciesReference species="m_Isovaleryl_CoA_A" stoichiometry="1"/> 
<speciesReference species="m_CO2_A" stoichiometry="1"/> 
<speciesReference species="m_NADH_AM" stoichiometry="1"/> 
</listOfProducts> 
</reaction> 
<reaction id="n_R123" name="R123" reversible="true"> 
<listOfReactants> 
<speciesReference species="m_Isovaleryl_CoA_A" stoichiometry="1"/> 
<speciesReference species="m_FAD_AM" stoichiometry="1"/> 
</listOfReactants> 
<listOfProducts> 
<speciesReference species="m_3_methylcrotonyl_Coa_A" stoichiometry="1"/> 
<speciesReference species="m_FADH2_AM" stoichiometry="1"/> 
</listOfProducts> 
</reaction> 
<reaction id="n_R124" name="R124" reversible="true"> 
<listOfReactants> 
<speciesReference species="m_Bicarbonate_A" stoichiometry="1"/> 
<speciesReference species="m_3_methylcrotonyl_Coa_A" stoichiometry="1"/> 
<speciesReference species="m_ATP_A" stoichiometry="1"/> 
</listOfReactants> 
<listOfProducts> 
<speciesReference species="m_ADP_A" stoichiometry="1"/> 
<speciesReference species="m_3_methylglutaconyl_Coa_A" stoichiometry="1"/> 
</listOfProducts> 
</reaction> 
<reaction id="n_R125" name="R125" reversible="true"> 
<listOfReactants> 
<speciesReference species="m_3_methylglutaconyl_Coa_A" stoichiometry="1"/> 
</listOfReactants> 
<listOfProducts> 
<speciesReference species="m_3_hydroxy_3_methylglutaryl_Coa_A" stoichiometry="1"/> 
</listOfProducts> 
</reaction> 
<reaction id="n_R126" name="R126" reversible="true"> 
<listOfReactants> 
<speciesReference species="m_3_hydroxy_3_methylglutaryl_Coa_A" stoichiometry="1"/> 
</listOfReactants> 
<listOfProducts> 
<speciesReference species="m_Acetoacetate_A" stoichiometry="1"/> 
<speciesReference species="m_Acetyl_CoA_A" stoichiometry="1"/> 
</listOfProducts> 
</reaction> 
<reaction id="n_R127" name="R127" reversible="false"> 
<listOfReactants> 
<speciesReference species="m_Acetoacetate_A" stoichiometry="1"/> 
<speciesReference species="m_Succinyl_CoA_A" stoichiometry="1"/> 
</listOfReactants> 
<listOfProducts> 
<speciesReference species="m_Acetoacetyl_CoA_A" stoichiometry="1"/> 
<speciesReference species="m_Succinate_A" stoichiometry="1"/> 
</listOfProducts> 
</reaction> 
<reaction id="n_R128" name="R128" reversible="true"> 
<listOfReactants> 
<speciesReference species="m_Acetoacetyl_CoA_A" stoichiometry="1"/> 
</listOfReactants> 
<listOfProducts> 
<speciesReference species="m_Acetyl_CoA_A" stoichiometry="2"/> 
</listOfProducts> 
</reaction> 
<reaction id="n_R129" name="R129" reversible="false"> 
<listOfReactants> 
<speciesReference species="m_KIC_A" stoichiometry="1"/> 
</listOfReactants> 
<listOfProducts> 
<speciesReference species="m_KIC_N" stoichiometry="1"/> 
</listOfProducts> 
</reaction> 
<reaction id="n_R130" name="R130" reversible="true"> 
<listOfReactants> 
<speciesReference species="m_KIC_N" stoichiometry="1"/> 
<speciesReference species="m_Glutamate_N" stoichiometry="1"/> 
</listOfReactants> 
<listOfProducts> 
<speciesReference species="m_Leucine_N" stoichiometry="1"/> 
<speciesReference species="m_alpha_ketoglutarate_N" stoichiometry="1"/> 
</listOfProducts> 
</reaction> 
<reaction id="n_R131" name="R131" reversible="false"> 
<listOfReactants> 
<speciesReference species="m_Leucine_N" stoichiometry="1"/> 
</listOfReactants> 
<listOfProducts> 
<speciesReference species="m_Leucine_A" stoichiometry="1"/> 
</listOfProducts> 
</reaction> 
<reaction id="n_R132" name="R132" reversible="true"> 
<listOfReactants> 
<speciesReference species="m_Valine_A" stoichiometry="1"/> 
<speciesReference species="m_alpha_ketoglutarate_A" stoichiometry="1"/> 
</listOfReactants> 
<listOfProducts> 
<speciesReference species="m_KIV_A" stoichiometry="1"/> 
<speciesReference species="m_Glutamate_A" stoichiometry="1"/> 
</listOfProducts> 
</reaction> 
<reaction id="n_R133" name="R133" reversible="false"> 
<listOfReactants> 
<speciesReference species="m_KIV_A" stoichiometry="1"/> 
<speciesReference species="m_NAD_AM" stoichiometry="1"/> 
</listOfReactants> 
<listOfProducts> 
<speciesReference species="m_Isobutyryl_CoA_A" stoichiometry="1"/> 
<speciesReference species="m_CO2_A" stoichiometry="1"/> 
<speciesReference species="m_NADH_AM" stoichiometry="1"/> 
</listOfProducts> 
</reaction> 
<reaction id="n_R134" name="R134" reversible="false"> 
<listOfReactants> 
<speciesReference species="m_Isobutyryl_CoA_A" stoichiometry="1"/> 
<speciesReference species="m_FAD_AM" stoichiometry="1"/> 
</listOfReactants> 
<listOfProducts> 
<speciesReference species="m_FADH2_AM" stoichiometry="1"/> 
<speciesReference species="m_methylacrylyl_CoA_A" stoichiometry="1"/> 
</listOfProducts> 
</reaction> 
<reaction id="n_R135" name="R135" reversible="false"> 
<listOfReactants> 
<speciesReference species="m_methylacrylyl_CoA_A" stoichiometry="1"/> 
</listOfReactants> 
<listOfProducts> 
<speciesReference species="m_S_3_hydroxy_isobutyryl_CoA_A" stoichiometry="1"/> 
</listOfProducts> 
</reaction> 
<reaction id="n_R136" name="R136" reversible="false"> 
<listOfReactants> 
<speciesReference species="m_S_3_hydroxy_isobutyryl_CoA_A" stoichiometry="1"/> 
</listOfReactants> 
<listOfProducts> 
<speciesReference species="m_S_3_hydroxy_isobutyrate_A" stoichiometry="1"/> 
</listOfProducts> 
</reaction> 
<reaction id="n_R137" name="R137" reversible="false"> 
<listOfReactants> 
<speciesReference species="m_S_3_hydroxy_isobutyrate_A" stoichiometry="1"/> 
<speciesReference species="m_NAD_AM" stoichiometry="1"/> 
</listOfReactants> 
<listOfProducts> 
<speciesReference species="m_S_methylmalonate_semialdehyde" stoichiometry="1"/> 
<speciesReference species="m_NADH_AM" stoichiometry="1"/> 
</listOfProducts> 
</reaction> 
<reaction id="n_R138" name="R138" reversible="false"> 
<listOfReactants> 
<speciesReference species="m_S_methylmalonate_semialdehyde" stoichiometry="1"/> 
<speciesReference species="m_NAD_AM" stoichiometry="1"/> 
</listOfReactants> 
<listOfProducts> 
<speciesReference species="m_NADH_AM" stoichiometry="1"/> 
<speciesReference species="m_Propionyl_CoA_A" stoichiometry="1"/> 
<speciesReference species="m_Bicarbonate_A" stoichiometry="1"/> 
</listOfProducts> 
</reaction> 
<reaction id="n_R139" name="R139" reversible="false"> 
<listOfReactants> 
<speciesReference species="m_Propionyl_CoA_A" stoichiometry="1"/> 
<speciesReference species="m_Bicarbonate_A" stoichiometry="1"/> 
<speciesReference species="m_ATP_A" stoichiometry="1"/> 
</listOfReactants> 
<listOfProducts> 
<speciesReference species="m_S_methylmalonyl_CoA_A" stoichiometry="1"/> 
<speciesReference species="m_ADP_A" stoichiometry="1"/> 
</listOfProducts> 
</reaction> 
<reaction id="n_R140" name="R140" reversible="false"> 
<listOfReactants> 
<speciesReference species="m_S_methylmalonyl_CoA_A" stoichiometry="1"/> 
</listOfReactants> 
<listOfProducts> 
<speciesReference species="m_R_methylmalonyl_CoA_A" stoichiometry="1"/> 
</listOfProducts> 
</reaction> 
<reaction id="n_R141" name="R141" reversible="false"> 
<listOfReactants> 
<speciesReference species="m_R_methylmalonyl_CoA_A" stoichiometry="1"/> 
</listOfReactants> 
<listOfProducts> 
<speciesReference species="m_Succinyl_CoA_A" stoichiometry="1"/> 
</listOfProducts> 
</reaction> 
<reaction id="n_R142" name="R142" reversible="false"> 
<listOfReactants> 
<speciesReference species="m_KIV_A" stoichiometry="1"/> 
</listOfReactants> 
<listOfProducts> 
<speciesReference species="m_KIV_N" stoichiometry="1"/> 
</listOfProducts> 
</reaction> 
<reaction id="n_R143" name="R143" reversible="true"> 
<listOfReactants> 
<speciesReference species="m_KIV_N" stoichiometry="1"/> 
<speciesReference species="m_Glutamate_N" stoichiometry="1"/> 
</listOfReactants> 
<listOfProducts> 
<speciesReference species="m_Valine_N" stoichiometry="1"/> 
<speciesReference species="m_alpha_ketoglutarate_N" stoichiometry="1"/> 
</listOfProducts> 
</reaction> 
<reaction id="n_R144" name="R144" reversible="false"> 
<listOfReactants> 
<speciesReference species="m_Valine_N" stoichiometry="1"/> 
</listOfReactants> 
<listOfProducts> 
<speciesReference species="m_Valine_A" stoichiometry="1"/> 
</listOfProducts> 
</reaction> 
<reaction id="n_R145" name="R145" reversible="true"> 
<listOfReactants> 
<speciesReference species="m_Isoleucine_A" stoichiometry="1"/> 
<speciesReference species="m_alpha_ketoglutarate_A" stoichiometry="1"/> 
</listOfReactants> 
<listOfProducts> 
<speciesReference species="m_KMV_A" stoichiometry="1"/> 
<speciesReference species="m_Glutamate_A" stoichiometry="1"/> 
</listOfProducts> 
</reaction> 
<reaction id="n_R146" name="R146" reversible="false"> 
<listOfReactants> 
<speciesReference species="m_KMV_A" stoichiometry="1"/> 
<speciesReference species="m_NAD_AM" stoichiometry="1"/> 
</listOfReactants> 
<listOfProducts> 
<speciesReference species="m_Methylbutyryl_CoA_A" stoichiometry="1"/> 
<speciesReference species="m_CO2_A" stoichiometry="1"/> 
<speciesReference species="m_NADH_AM" stoichiometry="1"/> 
</listOfProducts> 
</reaction> 
<reaction id="n_R147" name="R147" reversible="false"> 
<listOfReactants> 
<speciesReference species="m_Methylbutyryl_CoA_A" stoichiometry="1"/> 
<speciesReference species="m_FAD_AM" stoichiometry="1"/> 
</listOfReactants> 
<listOfProducts> 
<speciesReference species="m_FADH2_AM" stoichiometry="1"/> 
<speciesReference species="m_E_2_methylcrotonoyl_CoA_A" stoichiometry="1"/> 
</listOfProducts> 
</reaction> 
<reaction id="n_R148" name="R148" reversible="false"> 
<listOfReactants> 
<speciesReference species="m_E_2_methylcrotonoyl_CoA_A" stoichiometry="1"/> 
</listOfReactants> 
<listOfProducts> 
<speciesReference species="m_2_methyl_3_hydroxybutyryl_CoA_A" stoichiometry="1"/> 
</listOfProducts> 
</reaction> 
<reaction id="n_R149" name="R149" reversible="false"> 
<listOfReactants> 
<speciesReference species="m_2_methyl_3_hydroxybutyryl_CoA_A" stoichiometry="1"/> 
<speciesReference species="m_NAD_AM" stoichiometry="1"/> 
</listOfReactants> 
<listOfProducts> 
<speciesReference species="m_NADH_AM" stoichiometry="1"/> 
<speciesReference species="m_2_methylacetoacetyl_CoA_A" stoichiometry="1"/> 
</listOfProducts> 
</reaction> 
<reaction id="n_R150" name="R150" reversible="true"> 
<listOfReactants> 
<speciesReference species="m_2_methylacetoacetyl_CoA_A" stoichiometry="1"/> 
</listOfReactants> 
<listOfProducts> 
<speciesReference species="m_Propionyl_CoA_A" stoichiometry="1"/> 
<speciesReference species="m_Acetyl_CoA_A" stoichiometry="1"/> 
</listOfProducts> 
</reaction> 
<reaction id="n_R151" name="R151" reversible="false"> 
<listOfReactants> 
<speciesReference species="m_KMV_A" stoichiometry="1"/> 
</listOfReactants> 
<listOfProducts> 
<speciesReference species="m_KMV_N" stoichiometry="1"/> 
</listOfProducts> 
</reaction> 
<reaction id="n_R152" name="R152" reversible="true"> 
<listOfReactants> 
<speciesReference species="m_KMV_N" stoichiometry="1"/> 
<speciesReference species="m_Glutamate_N" stoichiometry="1"/> 
</listOfReactants> 
<listOfProducts> 
<speciesReference species="m_Isoleucine_N" stoichiometry="1"/> 
<speciesReference species="m_alpha_ketoglutarate_N" stoichiometry="1"/> 
</listOfProducts> 
</reaction> 
<reaction id="n_R153" name="R153" reversible="false"> 
<listOfReactants> 
<speciesReference species="m_Isoleucine_N" stoichiometry="1"/> 
</listOfReactants> 
<listOfProducts> 
<speciesReference species="m_Isoleucine_A" stoichiometry="1"/> 
</listOfProducts> 
</reaction> 
<reaction id="n_R154" name="R154" reversible="false"> 
<listOfReactants> 
<speciesReference species="m_Lysine_N" stoichiometry="1"/> 
<speciesReference species="m_alpha_ketoglutarate_N" stoichiometry="1"/> 
<speciesReference species="m_NADPH_N" stoichiometry="1"/> 
</listOfReactants> 
<listOfProducts> 
<speciesReference species="m_Saccharopine_N" stoichiometry="1"/> 
<speciesReference species="m_NADP_N" stoichiometry="1"/> 
</listOfProducts> 
</reaction> 
<reaction id="n_R155" name="R155" reversible="false"> 
<listOfReactants> 
<speciesReference species="m_Saccharopine_N" stoichiometry="1"/> 
<speciesReference species="m_NAD_N" stoichiometry="1"/> 
</listOfReactants> 
<listOfProducts> 
<speciesReference species="m_Glutamate_N" stoichiometry="1"/> 
<speciesReference species="m_NADH_N" stoichiometry="1"/> 
<speciesReference species="m_2_aminoadipate_semialdehyde_N" stoichiometry="1"/> 
</listOfProducts> 
</reaction> 
<reaction id="n_R156" name="R156" reversible="true"> 
<listOfReactants> 
<speciesReference species="m_2_aminoadipate_semialdehyde_N" stoichiometry="1"/> 
</listOfReactants> 
<listOfProducts> 
<speciesReference species="m_S_2_3_4_5_tetrahydropiperidine_2_carboxylate_N" stoichiometry="1"/> 
</listOfProducts> 
</reaction> 
<reaction id="n_R157" name="R157" reversible="false"> 
<listOfReactants> 
<speciesReference species="m_S_2_3_4_5_tetrahydropiperidine_2_carboxylate_N" stoichiometry="1"/> 
<speciesReference species="m_NAD_N" stoichiometry="1"/> 
</listOfReactants> 
<listOfProducts> 
<speciesReference species="m_2_aminoadipate_N" stoichiometry="1"/> 
<speciesReference species="m_NADH_N" stoichiometry="1"/> 
</listOfProducts> 
</reaction> 
<reaction id="n_R158" name="R158" reversible="false"> 
<listOfReactants> 
<speciesReference species="m_2_aminoadipate_N" stoichiometry="1"/> 
<speciesReference species="m_alpha_ketoglutarate_N" stoichiometry="1"/> 
</listOfReactants> 
<listOfProducts> 
<speciesReference species="m_alpha_ketoadipate_N" stoichiometry="1"/> 
<speciesReference species="m_Glutamate_N" stoichiometry="1"/> 
</listOfProducts> 
</reaction> 
<reaction id="n_R159" name="R159" reversible="false"> 
<listOfReactants> 
<speciesReference species="m_alpha_ketoadipate_N" stoichiometry="1"/> 
<speciesReference species="m_NAD_NM" stoichiometry="1"/> 
</listOfReactants> 
<listOfProducts> 
<speciesReference species="m_CO2_N" stoichiometry="1"/> 
<speciesReference species="m_NADH_NM" stoichiometry="1"/> 
<speciesReference species="m_glutaryl_CoA_N" stoichiometry="1"/> 
</listOfProducts> 
</reaction> 
<reaction id="n_R160" name="R160" reversible="false"> 
<listOfReactants> 
<speciesReference species="m_FAD_NM" stoichiometry="1"/> 
<speciesReference species="m_glutaryl_CoA_N" stoichiometry="1"/> 
</listOfReactants> 
<listOfProducts> 
<speciesReference species="m_glutaconyl_CoA_N" stoichiometry="1"/> 
<speciesReference species="m_FADH2_NM" stoichiometry="1"/> 
</listOfProducts> 
</reaction> 
<reaction id="n_R161" name="R161" reversible="false"> 
<listOfReactants> 
<speciesReference species="m_glutaconyl_CoA_N" stoichiometry="1"/> 
</listOfReactants> 
<listOfProducts> 
<speciesReference species="m_CO2_N" stoichiometry="1"/> 
<speciesReference species="m_crotonyl_CoA_N" stoichiometry="1"/> 
</listOfProducts> 
</reaction> 
<reaction id="n_R162" name="R162" reversible="false"> 
<listOfReactants> 
<speciesReference species="m_crotonyl_CoA_N" stoichiometry="1"/> 
</listOfReactants> 
<listOfProducts> 
<speciesReference species="m_S_3_hydroxybutanoyl_CoA_N" stoichiometry="1"/> 
</listOfProducts> 
</reaction> 
<reaction id="n_R163" name="R163" reversible="false"> 
<listOfReactants> 
<speciesReference species="m_S_3_hydroxybutanoyl_CoA_N" stoichiometry="1"/> 
<speciesReference species="m_NAD_NM" stoichiometry="1"/> 
</listOfReactants> 
<listOfProducts> 
<speciesReference species="m_Acetoacetyl_CoA_N" stoichiometry="1"/> 
<speciesReference species="m_NADH_NM" stoichiometry="1"/> 
</listOfProducts> 
</reaction> 
<reaction id="n_R164" name="R164" reversible="true"> 
<listOfReactants> 
<speciesReference species="m_Acetoacetyl_CoA_N" stoichiometry="1"/> 
</listOfReactants> 
<listOfProducts> 
<speciesReference species="m_Acetyl_CoA_N" stoichiometry="2"/> 
</listOfProducts> 
</reaction> 
<reaction id="n_R165" name="R165" reversible="false"> 
<listOfReactants> 
<speciesReference species="m_Phenylalanine_N" stoichiometry="1"/> 
<speciesReference species="m_Tetrahydrobiopterin_N" stoichiometry="1"/> 
<speciesReference species="m_O2_N" stoichiometry="1"/> 
</listOfReactants> 
<listOfProducts> 
<speciesReference species="m_Tyrosine_N" stoichiometry="1"/> 
<speciesReference species="m_4_alpha_hydroxy_tetrahydrobiopterin_N" stoichiometry="1"/> 
</listOfProducts> 
</reaction> 
<reaction id="n_R166" name="R166" reversible="false"> 
<listOfReactants> 
<speciesReference species="m_4_alpha_hydroxy_tetrahydrobiopterin_N" stoichiometry="1"/> 
</listOfReactants> 
<listOfProducts> 
<speciesReference species="m_Dihydrobiopterin_N" stoichiometry="1"/> 
</listOfProducts> 
</reaction> 
<reaction id="n_R167" name="R167" reversible="false"> 
<listOfReactants> 
<speciesReference species="m_Dihydrobiopterin_N" stoichiometry="1"/> 
<speciesReference species="m_NADH_N" stoichiometry="1"/> 
</listOfReactants> 
<listOfProducts> 
<speciesReference species="m_Tetrahydrobiopterin_N" stoichiometry="1"/> 
<speciesReference species="m_NAD_N" stoichiometry="1"/> 
</listOfProducts> 
</reaction> 
<reaction id="n_R168" name="R168" reversible="false"> 
<listOfReactants> 
<speciesReference species="m_Tyrosine_N" stoichiometry="1"/> 
<speciesReference species="m_Tetrahydrobiopterin_N" stoichiometry="1"/> 
<speciesReference species="m_O2_N" stoichiometry="1"/> 
</listOfReactants> 
<listOfProducts> 
<speciesReference species="m_L_DOPA_N" stoichiometry="1"/> 
<speciesReference species="m_4_alpha_hydroxy_tetrahydrobiopterin_N" stoichiometry="1"/> 
</listOfProducts> 
</reaction> 
<reaction id="n_R169" name="R169" reversible="false"> 
<listOfReactants> 
<speciesReference species="m_L_DOPA_N" stoichiometry="1"/> 
</listOfReactants> 
<listOfProducts> 
<speciesReference species="m_Dopamine_N" stoichiometry="1"/> 
<speciesReference species="m_CO2_N" stoichiometry="1"/> 
</listOfProducts> 
</reaction> 
<reaction id="n_R170" name="R170" reversible="false"> 
<listOfReactants> 
<speciesReference species="m_Dopamine_N" stoichiometry="1"/> 
<speciesReference species="m_O2_N" stoichiometry="1"/> 
</listOfReactants> 
<listOfProducts> 
<speciesReference species="m_Norepinephrine_N" stoichiometry="1"/> 
</listOfProducts> 
</reaction> 
<reaction id="n_R171" name="R171" reversible="false"> 
<listOfReactants> 
<speciesReference species="m_Norepinephrine_N" stoichiometry="1"/> 
<speciesReference species="m_S_adenosyl_L_methionine_N" stoichiometry="1"/> 
</listOfReactants> 
<listOfProducts> 
<speciesReference species="m_S_adenosyl_L_homocysteine_N" stoichiometry="1"/> 
<speciesReference species="m_Epinephrine_N" stoichiometry="1"/> 
</listOfProducts> 
</reaction> 
<reaction id="n_R172" name="R172" reversible="false"> 
<listOfReactants> 
<speciesReference species="m_Dopamine_N" stoichiometry="1"/> 
</listOfReactants> 
<listOfProducts> 
<speciesReference species="m_Dopamine_A" stoichiometry="1"/> 
</listOfProducts> 
</reaction> 
<reaction id="n_R173" name="R173" reversible="false"> 
<listOfReactants> 
<speciesReference species="m_Dopamine_A" stoichiometry="1"/> 
<speciesReference species="m_O2_A" stoichiometry="1"/> 
</listOfReactants> 
<listOfProducts> 
<speciesReference species="m_Norepinephrine_A" stoichiometry="1"/> 
</listOfProducts> 
</reaction> 
<reaction id="n_R174" name="R174" reversible="false"> 
<listOfReactants> 
<speciesReference species="m_Tryptophan_N" stoichiometry="1"/> 
<speciesReference species="m_Tetrahydrobiopterin_N" stoichiometry="1"/> 
<speciesReference species="m_O2_N" stoichiometry="1"/> 
</listOfReactants> 
<listOfProducts> 
<speciesReference species="m_5_hydroxytryptophan_N" stoichiometry="1"/> 
<speciesReference species="m_4_alpha_hydroxy_tetrahydrobiopterin_N" stoichiometry="1"/> 
</listOfProducts> 
</reaction> 
<reaction id="n_R175" name="R175" reversible="false"> 
<listOfReactants> 
<speciesReference species="m_5_hydroxytryptophan_N" stoichiometry="1"/> 
</listOfReactants> 
<listOfProducts> 
<speciesReference species="m_Seratonin_N" stoichiometry="1"/> 
<speciesReference species="m_CO2_N" stoichiometry="1"/> 
</listOfProducts> 
</reaction> 
<reaction id="n_R176" name="R176" reversible="false"> 
<listOfReactants> 
<speciesReference species="m_Seratonin_N" stoichiometry="1"/> 
<speciesReference species="m_Acetyl_CoA_N" stoichiometry="1"/> 
</listOfReactants> 
<listOfProducts> 
<speciesReference species="m_N_acetyl_serotonin_N" stoichiometry="1"/> 
</listOfProducts> 
</reaction> 
<reaction id="n_R177" name="R177" reversible="false"> 
<listOfReactants> 
<speciesReference species="m_N_acetyl_serotonin_N" stoichiometry="1"/> 
<speciesReference species="m_S_adenosyl_L_methionine_N" stoichiometry="1"/> 
</listOfReactants> 
<listOfProducts> 
<speciesReference species="m_S_adenosyl_L_homocysteine_N" stoichiometry="1"/> 
<speciesReference species="m_Melatonin_N" stoichiometry="1"/> 
</listOfProducts> 
</reaction> 
<reaction id="n_R178" name="R178" reversible="true"> 
<listOfReactants> 
<speciesReference species="m_Choline_N" stoichiometry="1"/> 
<speciesReference species="m_Acetyl_CoA_N" stoichiometry="1"/> 
</listOfReactants> 
<listOfProducts> 
<speciesReference species="m_Acetylcholine_N" stoichiometry="1"/> 
</listOfProducts> 
</reaction> 
<reaction id="n_R179" name="R179" reversible="false"> 
<listOfReactants> 
<speciesReference species="m_S_1_pyrroline_5_carboxylate_A" stoichiometry="1"/> 
<speciesReference species="m_NADPH_A" stoichiometry="1"/> 
</listOfReactants> 
<listOfProducts> 
<speciesReference species="m_proline_A" stoichiometry="1"/> 
<speciesReference species="m_NADP_A" stoichiometry="1"/> 
</listOfProducts> 
</reaction> 
<reaction id="n_R180" name="R180" reversible="false"> 
<listOfReactants> 
<speciesReference species="m_proline_A" stoichiometry="1"/> 
<speciesReference species="m_FAD_AM" stoichiometry="1"/> 
</listOfReactants> 
<listOfProducts> 
<speciesReference species="m_S_1_pyrroline_5_carboxylate_A" stoichiometry="1"/> 
<speciesReference species="m_FADH2_AM" stoichiometry="1"/> 
</listOfProducts> 
</reaction> 
<reaction id="n_R181" name="R181" reversible="false"> 
<listOfReactants> 
<speciesReference species="m_methionine" stoichiometry="1"/> 
</listOfReactants> 
<listOfProducts> 
<speciesReference species="m_methionine_A" stoichiometry="1"/> 
</listOfProducts> 
</reaction> 
<reaction id="n_R182" name="R182" reversible="false"> 
<listOfReactants> 
<speciesReference species="m_ATP_A" stoichiometry="1"/> 
<speciesReference species="m_methionine_A" stoichiometry="1"/> 
</listOfReactants> 
<listOfProducts> 
<speciesReference species="m_S_adenosyl_L_methionine_A" stoichiometry="1"/> 
</listOfProducts> 
</reaction> 
<reaction id="n_R183" name="R183" reversible="false"> 
<listOfReactants> 
<speciesReference species="m_S_adenosyl_L_methionine_A" stoichiometry="1"/> 
</listOfReactants> 
<listOfProducts> 
<speciesReference species="m_S_adenosyl_L_homocysteine_A" stoichiometry="1"/> 
</listOfProducts> 
</reaction> 
<reaction id="n_R184" name="R184" reversible="false"> 
<listOfReactants> 
<speciesReference species="m_S_adenosyl_L_homocysteine_A" stoichiometry="1"/> 
</listOfReactants> 
<listOfProducts> 
<speciesReference species="m_L_homocysteine_A" stoichiometry="1"/> 
<speciesReference species="m_adenosine_A" stoichiometry="1"/> 
</listOfProducts> 
</reaction> 
<reaction id="n_R185" name="R185" reversible="false"> 
<listOfReactants> 
<speciesReference species="m_L_homocysteine_A" stoichiometry="1"/> 
<speciesReference species="m_Serine_A" stoichiometry="1"/> 
</listOfReactants> 
<listOfProducts> 
<speciesReference species="m_L_cystathionine_A" stoichiometry="1"/> 
</listOfProducts> 
</reaction> 
<reaction id="n_R186" name="R186" reversible="false"> 
<listOfReactants> 
<speciesReference species="m_L_cystathionine_A" stoichiometry="1"/> 
</listOfReactants> 
<listOfProducts> 
<speciesReference species="m_NH3_A" stoichiometry="1"/> 
<speciesReference species="m_2_oxobutanoate_A" stoichiometry="1"/> 
<speciesReference species="m_Cysteine_A" stoichiometry="1"/> 
</listOfProducts> 
</reaction> 
<reaction id="n_R187" name="R187" reversible="false"> 
<listOfReactants> 
<speciesReference species="m_L_homocysteine_A" stoichiometry="1"/> 
</listOfReactants> 
<listOfProducts> 
<speciesReference species="m_methionine_A" stoichiometry="1"/> 
<speciesReference species="m_tetrahydrofolate_A" stoichiometry="1"/> 
</listOfProducts> 
</reaction> 
<reaction id="n_R188" name="R188" reversible="false"> 
<listOfReactants> 
<speciesReference species="m_2_oxobutanoate_A" stoichiometry="1"/> 
<speciesReference species="m_NAD_A" stoichiometry="1"/> 
</listOfReactants> 
<listOfProducts> 
<speciesReference species="m_Propionyl_CoA_A" stoichiometry="1"/> 
<speciesReference species="m_CO2_A" stoichiometry="1"/> 
<speciesReference species="m_NADH_A" stoichiometry="1"/> 
</listOfProducts> 
</reaction> 
<reaction id="n_R189" name="R189" reversible="false"> 
<listOfReactants> 
<speciesReference species="m_methionine" stoichiometry="1"/> 
</listOfReactants> 
<listOfProducts> 
<speciesReference species="m_methionine_N" stoichiometry="1"/> 
</listOfProducts> 
</reaction> 
<reaction id="n_R190" name="R190" reversible="false"> 
<listOfReactants> 
<speciesReference species="m_ATP_N" stoichiometry="1"/> 
<speciesReference species="m_methionine_N" stoichiometry="1"/> 
</listOfReactants> 
<listOfProducts> 
<speciesReference species="m_S_adenosyl_L_methionine_N" stoichiometry="1"/> 
</listOfProducts> 
</reaction> 
<reaction id="n_R191" name="R191" reversible="false"> 
<listOfReactants> 
<speciesReference species="m_S_adenosyl_L_methionine_N" stoichiometry="1"/> 
</listOfReactants> 
<listOfProducts> 
<speciesReference species="m_S_adenosyl_L_homocysteine_N" stoichiometry="1"/> 
</listOfProducts> 
</reaction> 
<reaction id="n_R192" name="R192" reversible="false"> 
<listOfReactants> 
<speciesReference species="m_S_adenosyl_L_homocysteine_N" stoichiometry="1"/> 
</listOfReactants> 
<listOfProducts> 
<speciesReference species="m_L_homocysteine_N" stoichiometry="1"/> 
<speciesReference species="m_adenosine_N" stoichiometry="1"/> 
</listOfProducts> 
</reaction> 
<reaction id="n_R193" name="R193" reversible="false"> 
<listOfReactants> 
<speciesReference species="m_L_homocysteine_N" stoichiometry="1"/> 
<speciesReference species="m_Serine_N" stoichiometry="1"/> 
</listOfReactants> 
<listOfProducts> 
<speciesReference species="m_L_cystathionine_N" stoichiometry="1"/> 
</listOfProducts> 
</reaction> 
<reaction id="n_R194" name="R194" reversible="false"> 
<listOfReactants> 
<speciesReference species="m_L_cystathionine_N" stoichiometry="1"/> 
</listOfReactants> 
<listOfProducts> 
<speciesReference species="m_NH3_N" stoichiometry="1"/> 
<speciesReference species="m_2_oxobutanoate_N" stoichiometry="1"/> 
<speciesReference species="m_Cysteine_N" stoichiometry="1"/> 
</listOfProducts> 
</reaction> 
<reaction id="n_R195" name="R195" reversible="false"> 
<listOfReactants> 
<speciesReference species="m_L_homocysteine_N" stoichiometry="1"/> 
</listOfReactants> 
<listOfProducts> 
<speciesReference species="m_methionine_N" stoichiometry="1"/> 
<speciesReference species="m_tetrahydrofolate_N" stoichiometry="1"/> 
</listOfProducts> 
</reaction> 
<reaction id="n_R196" name="R196" reversible="false"> 
<listOfReactants> 
<speciesReference species="m_threonine" stoichiometry="1"/> 
</listOfReactants> 
<listOfProducts> 
<speciesReference species="m_threonine_A" stoichiometry="1"/> 
</listOfProducts> 
</reaction> 
<reaction id="n_R197" name="R197" reversible="false"> 
<listOfReactants> 
<speciesReference species="m_threonine_A" stoichiometry="1"/> 
<speciesReference species="m_NAD_A" stoichiometry="1"/> 
</listOfReactants> 
<listOfProducts> 
<speciesReference species="m_2_amino_3_oxobutanoate_A" stoichiometry="1"/> 
<speciesReference species="m_NADH_A" stoichiometry="1"/> 
</listOfProducts> 
</reaction> 
<reaction id="n_R198" name="R198" reversible="false"> 
<listOfReactants> 
<speciesReference species="m_2_amino_3_oxobutanoate_A" stoichiometry="1"/> 
</listOfReactants> 
<listOfProducts> 
<speciesReference species="m_Glycine_A" stoichiometry="1"/> 
<speciesReference species="m_Acetyl_CoA_A" stoichiometry="1"/> 
</listOfProducts> 
</reaction> 
<reaction id="n_R199" name="R199" reversible="false"> 
<listOfReactants> 
<speciesReference species="m_threonine" stoichiometry="1"/> 
</listOfReactants> 
<listOfProducts> 
<speciesReference species="m_threonine_N" stoichiometry="1"/> 
</listOfProducts> 
</reaction> 
<reaction id="n_R200" name="R200" reversible="false"> 
<listOfReactants> 
<speciesReference species="m_threonine_N" stoichiometry="1"/> 
<speciesReference species="m_NAD_N" stoichiometry="1"/> 
</listOfReactants> 
<listOfProducts> 
<speciesReference species="m_2_amino_3_oxobutanoate_N" stoichiometry="1"/> 
<speciesReference species="m_NADH_N" stoichiometry="1"/> 
</listOfProducts> 
</reaction> 
<reaction id="n_R201" name="R201" reversible="false"> 
<listOfReactants> 
<speciesReference species="m_2_amino_3_oxobutanoate_N" stoichiometry="1"/> 
</listOfReactants> 
<listOfProducts> 
<speciesReference species="m_Glycine_N" stoichiometry="1"/> 
<speciesReference species="m_Acetyl_CoA_N" stoichiometry="1"/> 
</listOfProducts> 
</reaction> 
<reaction id="n_R202" name="R202" reversible="false"> 
<listOfReactants> 
<speciesReference species="m_Acetyl_CoA_A" stoichiometry="1"/> 
<speciesReference species="m_Acetoacetyl_CoA_A" stoichiometry="1"/> 
</listOfReactants> 
<listOfProducts> 
<speciesReference species="m_s3_hydroxy_3_methylglutaryl_Coa_A" stoichiometry="1"/> 
</listOfProducts> 
</reaction> 
<reaction id="n_R203" name="R203" reversible="false"> 
<listOfReactants> 
<speciesReference species="m_s3_hydroxy_3_methylglutaryl_Coa_A" stoichiometry="1"/> 
<speciesReference species="m_NADPH_A" stoichiometry="2"/> 
</listOfReactants> 
<listOfProducts> 
<speciesReference species="m_R_mevalonate_A" stoichiometry="1"/> 
<speciesReference species="m_NADP_A" stoichiometry="2"/> 
</listOfProducts> 
</reaction> 
<reaction id="n_R204" name="R204" reversible="false"> 
<listOfReactants> 
<speciesReference species="m_R_mevalonate_A" stoichiometry="1"/> 
<speciesReference species="m_ATP_A" stoichiometry="1"/> 
</listOfReactants> 
<listOfProducts> 
<speciesReference species="m_mevalonate_5_phosphate_A" stoichiometry="1"/> 
<speciesReference species="m_ADP_A" stoichiometry="1"/> 
</listOfProducts> 
</reaction> 
<reaction id="n_R205" name="R205" reversible="true"> 
<listOfReactants> 
<speciesReference species="m_mevalonate_5_phosphate_A" stoichiometry="1"/> 
<speciesReference species="m_ATP_A" stoichiometry="1"/> 
</listOfReactants> 
<listOfProducts> 
<speciesReference species="m_mevalonate_diphosphate_A" stoichiometry="1"/> 
<speciesReference species="m_ADP_A" stoichiometry="1"/> 
</listOfProducts> 
</reaction> 
<reaction id="n_R206" name="R206" reversible="false"> 
<listOfReactants> 
<speciesReference species="m_mevalonate_diphosphate_A" stoichiometry="1"/> 
<speciesReference species="m_ATP_A" stoichiometry="1"/> 
</listOfReactants> 
<listOfProducts> 
<speciesReference species="m_isopentenyl_diphosphate_A" stoichiometry="1"/> 
<speciesReference species="m_CO2_A" stoichiometry="1"/> 
<speciesReference species="m_ADP_A" stoichiometry="1"/> 
</listOfProducts> 
</reaction> 
<reaction id="n_R207" name="R207" reversible="false"> 
<listOfReactants> 
<speciesReference species="m_isopentenyl_diphosphate_A" stoichiometry="1"/> 
</listOfReactants> 
<listOfProducts> 
<speciesReference species="m_dimethylallyl_diphosphate_A" stoichiometry="1"/> 
</listOfProducts> 
</reaction> 
<reaction id="n_R208" name="R208" reversible="false"> 
<listOfReactants> 
<speciesReference species="m_dimethylallyl_diphosphate_A" stoichiometry="1"/> 
<speciesReference species="m_isopentenyl_diphosphate_A" stoichiometry="1"/> 
</listOfReactants> 
<listOfProducts> 
<speciesReference species="m_geranyl_diphosphate_A" stoichiometry="1"/> 
</listOfProducts> 
</reaction> 
<reaction id="n_R209" name="R209" reversible="false"> 
<listOfReactants> 
<speciesReference species="m_isopentenyl_diphosphate_A" stoichiometry="1"/> 
<speciesReference species="m_geranyl_diphosphate_A" stoichiometry="1"/> 
</listOfReactants> 
<listOfProducts> 
<speciesReference species="m_2E_6E_farnesyl_diphosphate_A" stoichiometry="1"/> 
</listOfProducts> 
</reaction> 
<reaction id="n_R210" name="R210" reversible="false"> 
<listOfReactants> 
<speciesReference species="m_2E_6E_farnesyl_diphosphate_A" stoichiometry="2"/> 
</listOfReactants> 
<listOfProducts> 
<speciesReference species="m_presqualene_diphosphate_A" stoichiometry="1"/> 
</listOfProducts> 
</reaction> 
<reaction id="n_R211" name="R211" reversible="false"> 
<listOfReactants> 
<speciesReference species="m_presqualene_diphosphate_A" stoichiometry="1"/> 
<speciesReference species="m_NADPH_A" stoichiometry="1"/> 
</listOfReactants> 
<listOfProducts> 
<speciesReference species="m_squalene_A" stoichiometry="1"/> 
<speciesReference species="m_NADP_A" stoichiometry="1"/> 
</listOfProducts> 
</reaction> 
<reaction id="n_R212" name="R212" reversible="false"> 
<listOfReactants> 
<speciesReference species="m_squalene_A" stoichiometry="1"/> 
<speciesReference species="m_NADPH_A" stoichiometry="1"/> 
<speciesReference species="m_O2_A" stoichiometry="1"/> 
</listOfReactants> 
<listOfProducts> 
<speciesReference species="m_S_2_3_epoxysqualene_A" stoichiometry="1"/> 
<speciesReference species="m_NADP_A" stoichiometry="1"/> 
</listOfProducts> 
</reaction> 
<reaction id="n_R213" name="R213" reversible="false"> 
<listOfReactants> 
<speciesReference species="m_S_2_3_epoxysqualene_A" stoichiometry="1"/> 
</listOfReactants> 
<listOfProducts> 
<speciesReference species="m_lanosterol_A" stoichiometry="1"/> 
</listOfProducts> 
</reaction> 
<reaction id="n_R214" name="R214" reversible="false"> 
<listOfReactants> 
<speciesReference species="m_lanosterol_A" stoichiometry="1"/> 
<speciesReference species="m_NADPH_A" stoichiometry="1"/> 
<speciesReference species="m_O2_A" stoichiometry="1"/> 
</listOfReactants> 
<listOfProducts> 
<speciesReference species="m_4_4_dimethyl_14alpha_hydroxymethyl_5alpha_cholesta_8_24_dien_3beta_ol_A" stoichiometry="1"/> 
<speciesReference species="m_NADP_A" stoichiometry="1"/> 
</listOfProducts> 
</reaction> 
<reaction id="n_R215" name="R215" reversible="false"> 
<listOfReactants> 
<speciesReference species="m_4_4_dimethyl_14alpha_hydroxymethyl_5alpha_cholesta_8_24_dien_3beta_ol_A" stoichiometry="1"/> 
<speciesReference species="m_NADPH_A" stoichiometry="1"/> 
<speciesReference species="m_O2_A" stoichiometry="1"/> 
</listOfReactants> 
<listOfProducts> 
<speciesReference species="m_4_4_dimethyl_14alpha_formyl_5alpha_cholesta_8_24_dien_3beta_ol_A" stoichiometry="1"/> 
<speciesReference species="m_NADP_A" stoichiometry="1"/> 
</listOfProducts> 
</reaction> 
<reaction id="n_R216" name="R216" reversible="false"> 
<listOfReactants> 
<speciesReference species="m_4_4_dimethyl_14alpha_formyl_5alpha_cholesta_8_24_dien_3beta_ol_A" stoichiometry="1"/> 
<speciesReference species="m_NADPH_A" stoichiometry="1"/> 
<speciesReference species="m_O2_A" stoichiometry="1"/> 
</listOfReactants> 
<listOfProducts> 
<speciesReference species="m_4_4_dimethyl_5_alpha_cholesta_8_14_24_trien_3_beta_ol_A" stoichiometry="1"/> 
<speciesReference species="m_NADP_A" stoichiometry="1"/> 
<speciesReference species="m_formate_A" stoichiometry="1"/> 
</listOfProducts> 
</reaction> 
<reaction id="n_R217" name="R217" reversible="false"> 
<listOfReactants> 
<speciesReference species="m_4_4_dimethyl_5_alpha_cholesta_8_14_24_trien_3_beta_ol_A" stoichiometry="1"/> 
<speciesReference species="m_NADPH_A" stoichiometry="1"/> 
</listOfReactants> 
<listOfProducts> 
<speciesReference species="m_4_4_dimethylzymosterol_A" stoichiometry="1"/> 
<speciesReference species="m_NADP_A" stoichiometry="1"/> 
</listOfProducts> 
</reaction> 
<reaction id="n_R218" name="R218" reversible="false"> 
<listOfReactants> 
<speciesReference species="m_4_4_dimethylzymosterol_A" stoichiometry="1"/> 
<speciesReference species="m_NADPH_A" stoichiometry="1"/> 
<speciesReference species="m_O2_A" stoichiometry="1"/> 
</listOfReactants> 
<listOfProducts> 
<speciesReference species="m_4alpha_hydroxymethyl_4beta_methyl_5alpha_cholesta_8_24_dien_3beta_ol_A" stoichiometry="1"/> 
<speciesReference species="m_NADP_A" stoichiometry="1"/> 
</listOfProducts> 
</reaction> 
<reaction id="n_R219" name="R219" reversible="false"> 
<listOfReactants> 
<speciesReference species="m_4alpha_hydroxymethyl_4beta_methyl_5alpha_cholesta_8_24_dien_3beta_ol_A" stoichiometry="1"/> 
<speciesReference species="m_NADPH_A" stoichiometry="1"/> 
<speciesReference species="m_O2_A" stoichiometry="1"/> 
</listOfReactants> 
<listOfProducts> 
<speciesReference species="m_4alpha_formyl_4beta_methyl_5alpha_cholesta_8_24_dien_3beta_ol_A" stoichiometry="1"/> 
<speciesReference species="m_NADP_A" stoichiometry="1"/> 
</listOfProducts> 
</reaction> 
<reaction id="n_R220" name="R220" reversible="false"> 
<listOfReactants> 
<speciesReference species="m_4alpha_formyl_4beta_methyl_5alpha_cholesta_8_24_dien_3beta_ol_A" stoichiometry="1"/> 
<speciesReference species="m_NADPH_A" stoichiometry="1"/> 
<speciesReference species="m_O2_A" stoichiometry="1"/> 
</listOfReactants> 
<listOfProducts> 
<speciesReference species="m_4alpha_carboxy_4beta_methyl_5alpha_cholesta_8_24_dien_3beta_ol_A" stoichiometry="1"/> 
<speciesReference species="m_NADP_A" stoichiometry="1"/> 
</listOfProducts> 
</reaction> 
<reaction id="n_R221" name="R221" reversible="false"> 
<listOfReactants> 
<speciesReference species="m_4alpha_carboxy_4beta_methyl_5alpha_cholesta_8_24_dien_3beta_ol_A" stoichiometry="1"/> 
<speciesReference species="m_NADP_A" stoichiometry="1"/> 
</listOfReactants> 
<listOfProducts> 
<speciesReference species="m_3_keto_4_methylzymosterol_A" stoichiometry="1"/> 
<speciesReference species="m_NADPH_A" stoichiometry="1"/> 
<speciesReference species="m_CO2_A" stoichiometry="1"/> 
</listOfProducts> 
</reaction> 
<reaction id="n_R222" name="R222" reversible="false"> 
<listOfReactants> 
<speciesReference species="m_3_keto_4_methylzymosterol_A" stoichiometry="1"/> 
<speciesReference species="m_NADPH_A" stoichiometry="1"/> 
</listOfReactants> 
<listOfProducts> 
<speciesReference species="m_4alpha_methyl_zymosterol_A" stoichiometry="1"/> 
<speciesReference species="m_NADP_A" stoichiometry="1"/> 
</listOfProducts> 
</reaction> 
<reaction id="n_R223" name="R223" reversible="false"> 
<listOfReactants> 
<speciesReference species="m_4alpha_methyl_zymosterol_A" stoichiometry="1"/> 
<speciesReference species="m_NADPH_A" stoichiometry="1"/> 
<speciesReference species="m_O2_A" stoichiometry="1"/> 
</listOfReactants> 
<listOfProducts> 
<speciesReference species="m_4alpha_hydroxymethyl_5alpha_cholesta_8_24_dien_3beta_ol_A" stoichiometry="1"/> 
<speciesReference species="m_NADP_A" stoichiometry="1"/> 
</listOfProducts> 
</reaction> 
<reaction id="n_R224" name="R224" reversible="false"> 
<listOfReactants> 
<speciesReference species="m_4alpha_hydroxymethyl_5alpha_cholesta_8_24_dien_3beta_ol_A" stoichiometry="1"/> 
<speciesReference species="m_NADPH_A" stoichiometry="1"/> 
<speciesReference species="m_O2_A" stoichiometry="1"/> 
</listOfReactants> 
<listOfProducts> 
<speciesReference species="m_4alpha_formyl_5alpha_cholesta_8_24_dien_3beta_ol_A" stoichiometry="1"/> 
<speciesReference species="m_NADP_A" stoichiometry="1"/> 
</listOfProducts> 
</reaction> 
<reaction id="n_R225" name="R225" reversible="false"> 
<listOfReactants> 
<speciesReference species="m_4alpha_formyl_5alpha_cholesta_8_24_dien_3beta_ol_A" stoichiometry="1"/> 
<speciesReference species="m_NADPH_A" stoichiometry="1"/> 
<speciesReference species="m_O2_A" stoichiometry="1"/> 
</listOfReactants> 
<listOfProducts> 
<speciesReference species="m_4alpha_carboxy_5alpha_cholesta_8_24_dien_3beta_ol_A" stoichiometry="1"/> 
<speciesReference species="m_NADP_A" stoichiometry="1"/> 
</listOfProducts> 
</reaction> 
<reaction id="n_R226" name="R226" reversible="false"> 
<listOfReactants> 
<speciesReference species="m_4alpha_carboxy_5alpha_cholesta_8_24_dien_3beta_ol_A" stoichiometry="1"/> 
<speciesReference species="m_NADP_A" stoichiometry="1"/> 
</listOfReactants> 
<listOfProducts> 
<speciesReference species="m_5alpha_cholesta_8_24_dien_3_one_A" stoichiometry="1"/> 
<speciesReference species="m_NADPH_A" stoichiometry="1"/> 
<speciesReference species="m_CO2_A" stoichiometry="1"/> 
</listOfProducts> 
</reaction> 
<reaction id="n_R227" name="R227" reversible="false"> 
<listOfReactants> 
<speciesReference species="m_5alpha_cholesta_8_24_dien_3_one_A" stoichiometry="1"/> 
<speciesReference species="m_NADPH_A" stoichiometry="1"/> 
</listOfReactants> 
<listOfProducts> 
<speciesReference species="m_zymosterol_A" stoichiometry="1"/> 
<speciesReference species="m_NADP_A" stoichiometry="1"/> 
</listOfProducts> 
</reaction> 
<reaction id="n_R228" name="R228" reversible="false"> 
<listOfReactants> 
<speciesReference species="m_zymosterol_A" stoichiometry="1"/> 
</listOfReactants> 
<listOfProducts> 
<speciesReference species="m_5alpha_cholesta_7_24_dien_3beta_ol_A" stoichiometry="1"/> 
</listOfProducts> 
</reaction> 
<reaction id="n_R229" name="R229" reversible="false"> 
<listOfReactants> 
<speciesReference species="m_5alpha_cholesta_7_24_dien_3beta_ol_A" stoichiometry="1"/> 
<speciesReference species="m_NADPH_A" stoichiometry="1"/> 
<speciesReference species="m_O2_A" stoichiometry="1"/> 
</listOfReactants> 
<listOfProducts> 
<speciesReference species="m_7_dehydrodesmosterol_A" stoichiometry="1"/> 
<speciesReference species="m_NADP_A" stoichiometry="1"/> 
</listOfProducts> 
</reaction> 
<reaction id="n_R230" name="R230" reversible="false"> 
<listOfReactants> 
<speciesReference species="m_7_dehydrodesmosterol_A" stoichiometry="1"/> 
<speciesReference species="m_NADPH_A" stoichiometry="1"/> 
</listOfReactants> 
<listOfProducts> 
<speciesReference species="m_desmosterol_A" stoichiometry="1"/> 
<speciesReference species="m_NADP_A" stoichiometry="1"/> 
</listOfProducts> 
</reaction> 
<reaction id="n_R231" name="R231" reversible="false"> 
<listOfReactants> 
<speciesReference species="m_desmosterol_A" stoichiometry="1"/> 
<speciesReference species="m_NADPH_A" stoichiometry="1"/> 
</listOfReactants> 
<listOfProducts> 
<speciesReference species="m_Cholesterol_A" stoichiometry="1"/> 
<speciesReference species="m_NADP_A" stoichiometry="1"/> 
</listOfProducts> 
</reaction> 
<reaction id="n_R232" name="R232" reversible="false"> 
<listOfReactants> 
<speciesReference species="m_5alpha_cholesta_7_24_dien_3beta_ol_A" stoichiometry="1"/> 
<speciesReference species="m_NADPH_A" stoichiometry="1"/> 
</listOfReactants> 
<listOfProducts> 
<speciesReference species="m_lathosterol_A" stoichiometry="1"/> 
<speciesReference species="m_NADP_A" stoichiometry="1"/> 
</listOfProducts> 
</reaction> 
<reaction id="n_R233" name="R233" reversible="false"> 
<listOfReactants> 
<speciesReference species="m_lathosterol_A" stoichiometry="1"/> 
<speciesReference species="m_NADPH_A" stoichiometry="1"/> 
<speciesReference species="m_O2_A" stoichiometry="1"/> 
</listOfReactants> 
<listOfProducts> 
<speciesReference species="m_7_dehydro_cholesterol_A" stoichiometry="1"/> 
<speciesReference species="m_NADP_A" stoichiometry="1"/> 
</listOfProducts> 
</reaction> 
<reaction id="n_R234" name="R234" reversible="false"> 
<listOfReactants> 
<speciesReference species="m_7_dehydro_cholesterol_A" stoichiometry="1"/> 
<speciesReference species="m_NADPH_A" stoichiometry="1"/> 
</listOfReactants> 
<listOfProducts> 
<speciesReference species="m_Cholesterol_A" stoichiometry="1"/> 
<speciesReference species="m_NADP_A" stoichiometry="1"/> 
</listOfProducts> 
</reaction> 
<reaction id="n_R235" name="R235" reversible="false"> 
<listOfReactants> 
<speciesReference species="m_lanosterol_A" stoichiometry="1"/> 
<speciesReference species="m_NADPH_A" stoichiometry="1"/> 
</listOfReactants> 
<listOfProducts> 
<speciesReference species="m_24_25_dihydrolanosterol_A" stoichiometry="1"/> 
<speciesReference species="m_NADP_A" stoichiometry="1"/> 
</listOfProducts> 
</reaction> 
<reaction id="n_R236" name="R236" reversible="false"> 
<listOfReactants> 
<speciesReference species="m_24_25_dihydrolanosterol_A" stoichiometry="1"/> 
<speciesReference species="m_NADPH_A" stoichiometry="1"/> 
<speciesReference species="m_O2_A" stoichiometry="1"/> 
</listOfReactants> 
<listOfProducts> 
<speciesReference species="m_4_4_dimethyl_14alpha_hydroxymethyl_5alpha_cholesta_8_en_3beta_ol_A" stoichiometry="1"/> 
<speciesReference species="m_NADP_A" stoichiometry="1"/> 
</listOfProducts> 
</reaction> 
<reaction id="n_R237" name="R237" reversible="false"> 
<listOfReactants> 
<speciesReference species="m_4_4_dimethyl_14alpha_hydroxymethyl_5alpha_cholesta_8_en_3beta_ol_A" stoichiometry="1"/> 
<speciesReference species="m_NADPH_A" stoichiometry="1"/> 
<speciesReference species="m_O2_A" stoichiometry="1"/> 
</listOfReactants> 
<listOfProducts> 
<speciesReference species="m_4_4_dimethyl_14alpha_formyl_5alpha_cholesta_8_en_3beta_ol_A" stoichiometry="1"/> 
<speciesReference species="m_NADP_A" stoichiometry="1"/> 
</listOfProducts> 
</reaction> 
<reaction id="n_R238" name="R238" reversible="false"> 
<listOfReactants> 
<speciesReference species="m_4_4_dimethyl_14alpha_formyl_5alpha_cholesta_8_en_3beta_ol_A" stoichiometry="1"/> 
<speciesReference species="m_NADPH_A" stoichiometry="1"/> 
<speciesReference species="m_O2_A" stoichiometry="1"/> 
</listOfReactants> 
<listOfProducts> 
<speciesReference species="m_4_4_dimethyl_5_alpha_cholesta_8_14_dien_3_beta_ol_A" stoichiometry="1"/> 
<speciesReference species="m_NADP_A" stoichiometry="1"/> 
<speciesReference species="m_formate_A" stoichiometry="1"/> 
</listOfProducts> 
</reaction> 
<reaction id="n_R239" name="R239" reversible="false"> 
<listOfReactants> 
<speciesReference species="m_4_4_dimethyl_5_alpha_cholesta_8_14_dien_3_beta_ol_A" stoichiometry="1"/> 
<speciesReference species="m_NADPH_A" stoichiometry="1"/> 
</listOfReactants> 
<listOfProducts> 
<speciesReference species="m_4_4_dimethyl_5alpha_cholesta_8_en_3_beta_ol_A" stoichiometry="1"/> 
<speciesReference species="m_NADP_A" stoichiometry="1"/> 
</listOfProducts> 
</reaction> 
<reaction id="n_R240" name="R240" reversible="false"> 
<listOfReactants> 
<speciesReference species="m_4_4_dimethyl_5alpha_cholesta_8_en_3_beta_ol_A" stoichiometry="1"/> 
<speciesReference species="m_NADPH_A" stoichiometry="1"/> 
<speciesReference species="m_O2_A" stoichiometry="1"/> 
</listOfReactants> 
<listOfProducts> 
<speciesReference species="m_4alpha_hydroxymethyl_4beta_methyl_5alpha_cholesta_8_en_3beta_ol_A" stoichiometry="1"/> 
<speciesReference species="m_NADP_A" stoichiometry="1"/> 
</listOfProducts> 
</reaction> 
<reaction id="n_R241" name="R241" reversible="false"> 
<listOfReactants> 
<speciesReference species="m_4alpha_hydroxymethyl_4beta_methyl_5alpha_cholesta_8_en_3beta_ol_A" stoichiometry="1"/> 
<speciesReference species="m_NADPH_A" stoichiometry="1"/> 
<speciesReference species="m_O2_A" stoichiometry="1"/> 
</listOfReactants> 
<listOfProducts> 
<speciesReference species="m_4alpha_formyl_4beta_methyl_5alpha_cholesta_8_en_3beta_ol_A" stoichiometry="1"/> 
<speciesReference species="m_NADP_A" stoichiometry="1"/> 
</listOfProducts> 
</reaction> 
<reaction id="n_R242" name="R242" reversible="false"> 
<listOfReactants> 
<speciesReference species="m_4alpha_formyl_4beta_methyl_5alpha_cholesta_8_en_3beta_ol_A" stoichiometry="1"/> 
<speciesReference species="m_NADPH_A" stoichiometry="1"/> 
<speciesReference species="m_O2_A" stoichiometry="1"/> 
</listOfReactants> 
<listOfProducts> 
<speciesReference species="m_4alpha_carboxy_4beta_methyl_5alpha_cholesta_8_en_3beta_ol_A" stoichiometry="1"/> 
<speciesReference species="m_NADP_A" stoichiometry="1"/> 
</listOfProducts> 
</reaction> 
<reaction id="n_R243" name="R243" reversible="false"> 
<listOfReactants> 
<speciesReference species="m_4alpha_carboxy_4beta_methyl_5alpha_cholesta_8_en_3beta_ol_A" stoichiometry="1"/> 
<speciesReference species="m_NADP_A" stoichiometry="1"/> 
</listOfReactants> 
<listOfProducts> 
<speciesReference species="m_4alpha_methyl_5alpha_cholesta_8_en_3_one_A" stoichiometry="1"/> 
<speciesReference species="m_NADPH_A" stoichiometry="1"/> 
<speciesReference species="m_CO2_A" stoichiometry="1"/> 
</listOfProducts> 
</reaction> 
<reaction id="n_R244" name="R244" reversible="false"> 
<listOfReactants> 
<speciesReference species="m_4alpha_methyl_5alpha_cholesta_8_en_3_one_A" stoichiometry="1"/> 
<speciesReference species="m_NADPH_A" stoichiometry="1"/> 
</listOfReactants> 
<listOfProducts> 
<speciesReference species="m_4alpha_methyl_cholesta_8_enol_A" stoichiometry="1"/> 
<speciesReference species="m_NADP_A" stoichiometry="1"/> 
</listOfProducts> 
</reaction> 
<reaction id="n_R245" name="R245" reversible="false"> 
<listOfReactants> 
<speciesReference species="m_4alpha_methyl_cholesta_8_enol_A" stoichiometry="1"/> 
<speciesReference species="m_NADPH_A" stoichiometry="1"/> 
<speciesReference species="m_O2_A" stoichiometry="1"/> 
</listOfReactants> 
<listOfProducts> 
<speciesReference species="m_4alpha_hydroxymethyl_5alpha_cholesta_8_en_3beta_ol_A" stoichiometry="1"/> 
<speciesReference species="m_NADP_A" stoichiometry="1"/> 
</listOfProducts> 
</reaction> 
<reaction id="n_R246" name="R246" reversible="false"> 
<listOfReactants> 
<speciesReference species="m_4alpha_hydroxymethyl_5alpha_cholesta_8_en_3beta_ol_A" stoichiometry="1"/> 
<speciesReference species="m_NADPH_A" stoichiometry="1"/> 
<speciesReference species="m_O2_A" stoichiometry="1"/> 
</listOfReactants> 
<listOfProducts> 
<speciesReference species="m_4alpha_formyl_5alpha_cholesta_8_en_3beta_ol_A" stoichiometry="1"/> 
<speciesReference species="m_NADP_A" stoichiometry="1"/> 
</listOfProducts> 
</reaction> 
<reaction id="n_R247" name="R247" reversible="false"> 
<listOfReactants> 
<speciesReference species="m_4alpha_formyl_5alpha_cholesta_8_en_3beta_ol_A" stoichiometry="1"/> 
<speciesReference species="m_NADPH_A" stoichiometry="1"/> 
<speciesReference species="m_O2_A" stoichiometry="1"/> 
</listOfReactants> 
<listOfProducts> 
<speciesReference species="m_4alpha_carboxy_5alpha_cholesta_8_en_3beta_ol_A" stoichiometry="1"/> 
<speciesReference species="m_NADP_A" stoichiometry="1"/> 
</listOfProducts> 
</reaction> 
<reaction id="n_R248" name="R248" reversible="false"> 
<listOfReactants> 
<speciesReference species="m_4alpha_carboxy_5alpha_cholesta_8_en_3beta_ol_A" stoichiometry="1"/> 
<speciesReference species="m_NADP_A" stoichiometry="1"/> 
</listOfReactants> 
<listOfProducts> 
<speciesReference species="m_5alpha_cholesta_8_en_3_one_A" stoichiometry="1"/> 
<speciesReference species="m_CO2_A" stoichiometry="1"/> 
<speciesReference species="m_NADPH_A" stoichiometry="1"/> 
</listOfProducts> 
</reaction> 
<reaction id="n_R249" name="R249" reversible="false"> 
<listOfReactants> 
<speciesReference species="m_5alpha_cholesta_8_en_3_one_A" stoichiometry="1"/> 
<speciesReference species="m_NADPH_A" stoichiometry="1"/> 
</listOfReactants> 
<listOfProducts> 
<speciesReference species="m_zymostenol_A" stoichiometry="1"/> 
<speciesReference species="m_NADP_A" stoichiometry="1"/> 
</listOfProducts> 
</reaction> 
<reaction id="n_R250" name="R250" reversible="false"> 
<listOfReactants> 
<speciesReference species="m_zymostenol_A" stoichiometry="1"/> 
</listOfReactants> 
<listOfProducts> 
<speciesReference species="m_lathosterol_A" stoichiometry="1"/> 
</listOfProducts> 
</reaction> 
<reaction id="n_R251" name="R251" reversible="true"> 
<listOfReactants> 
<speciesReference species="m_formate_A" stoichiometry="1"/> 
</listOfReactants> 
<listOfProducts> 
<speciesReference species="m_CO2_A" stoichiometry="1"/> 
</listOfProducts> 
</reaction> 
<reaction id="n_R252" name="R252" reversible="false"> 
<listOfReactants> 
<speciesReference species="m_Cholesterol_A" stoichiometry="1"/> 
</listOfReactants> 
<listOfProducts> 
<speciesReference species="m_Cholesterol_N" stoichiometry="1"/> 
</listOfProducts> 
</reaction> 
<reaction id="n_R253" name="R253" reversible="false"> 
<listOfReactants> 
<speciesReference species="m_Acetoacetyl_acp_A" stoichiometry="1"/> 
<speciesReference species="m_NADPH_A" stoichiometry="1"/> 
</listOfReactants> 
<listOfProducts> 
<speciesReference species="m_R_3_hydroxybutanoyl_acp_A" stoichiometry="1"/> 
<speciesReference species="m_NADP_A" stoichiometry="1"/> 
</listOfProducts> 
</reaction> 
<reaction id="n_R254" name="R254" reversible="false"> 
<listOfReactants> 
<speciesReference species="m_R_3_hydroxybutanoyl_acp_A" stoichiometry="1"/> 
</listOfReactants> 
<listOfProducts> 
<speciesReference species="m_Crotonyl_acp_A" stoichiometry="1"/> 
</listOfProducts> 
</reaction> 
<reaction id="n_R255" name="R255" reversible="false"> 
<listOfReactants> 
<speciesReference species="m_Crotonyl_acp_A" stoichiometry="1"/> 
<speciesReference species="m_NADPH_A" stoichiometry="1"/> 
</listOfReactants> 
<listOfProducts> 
<speciesReference species="m_Butyryl_acp_A" stoichiometry="1"/> 
<speciesReference species="m_NADP_A" stoichiometry="1"/> 
</listOfProducts> 
</reaction> 
<reaction id="n_R256" name="R256" reversible="false"> 
<listOfReactants> 
<speciesReference species="m_Butyryl_acp_A" stoichiometry="1"/> 
<speciesReference species="m_Malonyl_CoA_A" stoichiometry="1"/> 
</listOfReactants> 
<listOfProducts> 
<speciesReference species="m_3_oxo_hexanoyl_acp_A" stoichiometry="1"/> 
<speciesReference species="m_CO2_A" stoichiometry="1"/> 
</listOfProducts> 
</reaction> 
<reaction id="n_R257" name="R257" reversible="false"> 
<listOfReactants> 
<speciesReference species="m_3_oxo_hexanoyl_acp_A" stoichiometry="1"/> 
<speciesReference species="m_NADPH_A" stoichiometry="1"/> 
</listOfReactants> 
<listOfProducts> 
<speciesReference species="m_R_3_hydroxyhexanoyl_acp_A" stoichiometry="1"/> 
<speciesReference species="m_NADP_A" stoichiometry="1"/> 
</listOfProducts> 
</reaction> 
<reaction id="n_R258" name="R258" reversible="false"> 
<listOfReactants> 
<speciesReference species="m_R_3_hydroxyhexanoyl_acp_A" stoichiometry="1"/> 
</listOfReactants> 
<listOfProducts> 
<speciesReference species="m_trans_hex_2_enoyl_acp_A" stoichiometry="1"/> 
</listOfProducts> 
</reaction> 
<reaction id="n_R259" name="R259" reversible="false"> 
<listOfReactants> 
<speciesReference species="m_trans_hex_2_enoyl_acp_A" stoichiometry="1"/> 
<speciesReference species="m_NADPH_A" stoichiometry="1"/> 
</listOfReactants> 
<listOfProducts> 
<speciesReference species="m_Hexanoyl_acp_A" stoichiometry="1"/> 
<speciesReference species="m_NADP_A" stoichiometry="1"/> 
</listOfProducts> 
</reaction> 
<reaction id="n_R260" name="R260" reversible="false"> 
<listOfReactants> 
<speciesReference species="m_Hexanoyl_acp_A" stoichiometry="1"/> 
<speciesReference species="m_Malonyl_CoA_A" stoichiometry="1"/> 
</listOfReactants> 
<listOfProducts> 
<speciesReference species="m_3_oxo_octanoyl_acp_A" stoichiometry="1"/> 
<speciesReference species="m_CO2_A" stoichiometry="1"/> 
</listOfProducts> 
</reaction> 
<reaction id="n_R261" name="R261" reversible="false"> 
<listOfReactants> 
<speciesReference species="m_3_oxo_octanoyl_acp_A" stoichiometry="1"/> 
<speciesReference species="m_NADPH_A" stoichiometry="1"/> 
</listOfReactants> 
<listOfProducts> 
<speciesReference species="m_R_3_hydroxyoctanoyl_acp_A" stoichiometry="1"/> 
<speciesReference species="m_NADP_A" stoichiometry="1"/> 
</listOfProducts> 
</reaction> 
<reaction id="n_R262" name="R262" reversible="false"> 
<listOfReactants> 
<speciesReference species="m_R_3_hydroxyoctanoyl_acp_A" stoichiometry="1"/> 
</listOfReactants> 
<listOfProducts> 
<speciesReference species="m_trans_oct_2_enoyl_acp_A" stoichiometry="1"/> 
</listOfProducts> 
</reaction> 
<reaction id="n_R263" name="R263" reversible="false"> 
<listOfReactants> 
<speciesReference species="m_trans_oct_2_enoyl_acp_A" stoichiometry="1"/> 
<speciesReference species="m_NADPH_A" stoichiometry="1"/> 
</listOfReactants> 
<listOfProducts> 
<speciesReference species="m_Octanoyl_acp_A" stoichiometry="1"/> 
<speciesReference species="m_NADP_A" stoichiometry="1"/> 
</listOfProducts> 
</reaction> 
<reaction id="n_R264" name="R264" reversible="false"> 
<listOfReactants> 
<speciesReference species="m_Octanoyl_acp_A" stoichiometry="1"/> 
<speciesReference species="m_Malonyl_CoA_A" stoichiometry="1"/> 
</listOfReactants> 
<listOfProducts> 
<speciesReference species="m_3_oxo_decanoyl_acp_A" stoichiometry="1"/> 
<speciesReference species="m_CO2_A" stoichiometry="1"/> 
</listOfProducts> 
</reaction> 
<reaction id="n_R265" name="R265" reversible="false"> 
<listOfReactants> 
<speciesReference species="m_3_oxo_decanoyl_acp_A" stoichiometry="1"/> 
<speciesReference species="m_NADPH_A" stoichiometry="1"/> 
</listOfReactants> 
<listOfProducts> 
<speciesReference species="m_R_3_hydroxydecanoyl_acp_A" stoichiometry="1"/> 
<speciesReference species="m_NADP_A" stoichiometry="1"/> 
</listOfProducts> 
</reaction> 
<reaction id="n_R266" name="R266" reversible="false"> 
<listOfReactants> 
<speciesReference species="m_R_3_hydroxydecanoyl_acp_A" stoichiometry="1"/> 
</listOfReactants> 
<listOfProducts> 
<speciesReference species="m_trans_delta2_decenoyl_acp_A" stoichiometry="1"/> 
</listOfProducts> 
</reaction> 
<reaction id="n_R267" name="R267" reversible="false"> 
<listOfReactants> 
<speciesReference species="m_trans_delta2_decenoyl_acp_A" stoichiometry="1"/> 
<speciesReference species="m_NADPH_A" stoichiometry="1"/> 
</listOfReactants> 
<listOfProducts> 
<speciesReference species="m_Decanoyl_acp_A" stoichiometry="1"/> 
<speciesReference species="m_NADP_A" stoichiometry="1"/> 
</listOfProducts> 
</reaction> 
<reaction id="n_R268" name="R268" reversible="false"> 
<listOfReactants> 
<speciesReference species="m_Decanoyl_acp_A" stoichiometry="1"/> 
<speciesReference species="m_Malonyl_CoA_A" stoichiometry="1"/> 
</listOfReactants> 
<listOfProducts> 
<speciesReference species="m_3_oxo_dodecanoyl_acp_A" stoichiometry="1"/> 
<speciesReference species="m_CO2_A" stoichiometry="1"/> 
</listOfProducts> 
</reaction> 
<reaction id="n_R269" name="R269" reversible="false"> 
<listOfReactants> 
<speciesReference species="m_3_oxo_dodecanoyl_acp_A" stoichiometry="1"/> 
<speciesReference species="m_NADPH_A" stoichiometry="1"/> 
</listOfReactants> 
<listOfProducts> 
<speciesReference species="m_R_3_hydroxydodecanoyl_acp_A" stoichiometry="1"/> 
<speciesReference species="m_NADP_A" stoichiometry="1"/> 
</listOfProducts> 
</reaction> 
<reaction id="n_R270" name="R270" reversible="false"> 
<listOfReactants> 
<speciesReference species="m_R_3_hydroxydodecanoyl_acp_A" stoichiometry="1"/> 
</listOfReactants> 
<listOfProducts> 
<speciesReference species="m_trans_dodec_2_enoyl_acp_A" stoichiometry="1"/> 
</listOfProducts> 
</reaction> 
<reaction id="n_R271" name="R271" reversible="false"> 
<listOfReactants> 
<speciesReference species="m_trans_dodec_2_enoyl_acp_A" stoichiometry="1"/> 
<speciesReference species="m_NADPH_A" stoichiometry="1"/> 
</listOfReactants> 
<listOfProducts> 
<speciesReference species="m_Dodecanoyl_acp_A" stoichiometry="1"/> 
<speciesReference species="m_NADP_A" stoichiometry="1"/> 
</listOfProducts> 
</reaction> 
<reaction id="n_R272" name="R272" reversible="false"> 
<listOfReactants> 
<speciesReference species="m_Dodecanoyl_acp_A" stoichiometry="1"/> 
</listOfReactants> 
<listOfProducts> 
<speciesReference species="m_Laurate_A" stoichiometry="1"/> 
</listOfProducts> 
</reaction> 
<reaction id="n_R273" name="R273" reversible="false"> 
<listOfReactants> 
<speciesReference species="m_Dodecanoyl_acp_A" stoichiometry="1"/> 
<speciesReference species="m_Malonyl_CoA_A" stoichiometry="1"/> 
</listOfReactants> 
<listOfProducts> 
<speciesReference species="m_3_oxo_myristoyl_acp_A" stoichiometry="1"/> 
<speciesReference species="m_CO2_A" stoichiometry="1"/> 
</listOfProducts> 
</reaction> 
<reaction id="n_R274" name="R274" reversible="false"> 
<listOfReactants> 
<speciesReference species="m_3_oxo_myristoyl_acp_A" stoichiometry="1"/> 
<speciesReference species="m_NADPH_A" stoichiometry="1"/> 
</listOfReactants> 
<listOfProducts> 
<speciesReference species="m_3R_3_hydroxymyristoyl_acp_A" stoichiometry="1"/> 
<speciesReference species="m_NADP_A" stoichiometry="1"/> 
</listOfProducts> 
</reaction> 
<reaction id="n_R275" name="R275" reversible="false"> 
<listOfReactants> 
<speciesReference species="m_3R_3_hydroxymyristoyl_acp_A" stoichiometry="1"/> 
</listOfReactants> 
<listOfProducts> 
<speciesReference species="m_trans_tetradec_2_enoyl_acp_A" stoichiometry="1"/> 
</listOfProducts> 
</reaction> 
<reaction id="n_R276" name="R276" reversible="false"> 
<listOfReactants> 
<speciesReference species="m_trans_tetradec_2_enoyl_acp_A" stoichiometry="1"/> 
<speciesReference species="m_NADPH_A" stoichiometry="1"/> 
</listOfReactants> 
<listOfProducts> 
<speciesReference species="m_Myristoyl_acp_A" stoichiometry="1"/> 
<speciesReference species="m_NADP_A" stoichiometry="1"/> 
</listOfProducts> 
</reaction> 
<reaction id="n_R277" name="R277" reversible="false"> 
<listOfReactants> 
<speciesReference species="m_Myristoyl_acp_A" stoichiometry="1"/> 
<speciesReference species="m_Malonyl_CoA_A" stoichiometry="1"/> 
</listOfReactants> 
<listOfProducts> 
<speciesReference species="m_3_oxo_palmitoyl_acp_A" stoichiometry="1"/> 
<speciesReference species="m_CO2_A" stoichiometry="1"/> 
</listOfProducts> 
</reaction> 
<reaction id="n_R278" name="R278" reversible="false"> 
<listOfReactants> 
<speciesReference species="m_3_oxo_palmitoyl_acp_A" stoichiometry="1"/> 
<speciesReference species="m_NADPH_A" stoichiometry="1"/> 
</listOfReactants> 
<listOfProducts> 
<speciesReference species="m_R_3_hydroxypalmitoyl_acp_A" stoichiometry="1"/> 
<speciesReference species="m_NADP_A" stoichiometry="1"/> 
</listOfProducts> 
</reaction> 
<reaction id="n_R279" name="R279" reversible="false"> 
<listOfReactants> 
<speciesReference species="m_R_3_hydroxypalmitoyl_acp_A" stoichiometry="1"/> 
</listOfReactants> 
<listOfProducts> 
<speciesReference species="m_trans_hexadecenoyl_acp_A" stoichiometry="1"/> 
</listOfProducts> 
</reaction> 
<reaction id="n_R280" name="R280" reversible="false"> 
<listOfReactants> 
<speciesReference species="m_trans_hexadecenoyl_acp_A" stoichiometry="1"/> 
<speciesReference species="m_NADPH_A" stoichiometry="1"/> 
</listOfReactants> 
<listOfProducts> 
<speciesReference species="m_Palmitoyl_acp_A" stoichiometry="1"/> 
<speciesReference species="m_NADP_A" stoichiometry="1"/> 
</listOfProducts> 
</reaction> 
<reaction id="n_R281" name="R281" reversible="true"> 
<listOfReactants> 
<speciesReference species="m_Palmitoyl_acp_A" stoichiometry="1"/> 
</listOfReactants> 
<listOfProducts> 
<speciesReference species="m_Palmitate_A" stoichiometry="1"/> 
</listOfProducts> 
</reaction> 
<reaction id="n_R282" name="R282" reversible="true"> 
<listOfReactants> 
<speciesReference species="m_Acetyl_CoA_A" stoichiometry="1"/> 
<speciesReference species="m_CO2_A" stoichiometry="1"/> 
</listOfReactants> 
<listOfProducts> 
<speciesReference species="m_Malonyl_CoA_A" stoichiometry="1"/> 
</listOfProducts> 
</reaction> 
<reaction id="n_R283" name="R283" reversible="true"> 
<listOfReactants> 
<speciesReference species="m_Acetyl_CoA_A" stoichiometry="1"/> 
</listOfReactants> 
<listOfProducts> 
<speciesReference species="m_Acetyl_acp_A" stoichiometry="1"/> 
</listOfProducts> 
</reaction> 
<reaction id="n_R284" name="R284" reversible="true"> 
<listOfReactants> 
<speciesReference species="m_Malonyl_CoA_A" stoichiometry="1"/> 
</listOfReactants> 
<listOfProducts> 
<speciesReference species="m_Malonyl_acp_A" stoichiometry="1"/> 
</listOfProducts> 
</reaction> 
<reaction id="n_R285" name="R285" reversible="true"> 
<listOfReactants> 
<speciesReference species="m_Malonyl_acp_A" stoichiometry="1"/> 
<speciesReference species="m_Acetyl_acp_A" stoichiometry="1"/> 
</listOfReactants> 
<listOfProducts> 
<speciesReference species="m_Acetoacetyl_acp_A" stoichiometry="1"/> 
<speciesReference species="m_CO2_A" stoichiometry="1"/> 
</listOfProducts> 
</reaction> 
<reaction id="n_R286" name="R286" reversible="true"> 
<listOfReactants> 
<speciesReference species="m_Acetyl_CoA_A" stoichiometry="1"/> 
<speciesReference species="m_ATP_A" stoichiometry="1"/> 
<speciesReference species="m_Bicarbonate_A" stoichiometry="1"/> 
</listOfReactants> 
<listOfProducts> 
<speciesReference species="m_Malonyl_CoA_A" stoichiometry="1"/> 
<speciesReference species="m_ADP_A" stoichiometry="1"/> 
</listOfProducts> 
</reaction> 
<reaction id="n_R287" name="R287" reversible="true"> 
<listOfReactants> 
<speciesReference species="m_Bicarbonate_A" stoichiometry="1"/> 
</listOfReactants> 
<listOfProducts> 
<speciesReference species="m_CO2_A" stoichiometry="1"/> 
</listOfProducts> 
</reaction> 
<reaction id="n_R288" name="R288" reversible="false"> 
<listOfReactants> 
<speciesReference species="m_Palmitate_A" stoichiometry="1"/> 
<speciesReference species="m_ATP_A" stoichiometry="1"/> 
</listOfReactants> 
<listOfProducts> 
<speciesReference species="m_Palmitoyl_CoA_A" stoichiometry="1"/> 
<speciesReference species="m_AMP_A" stoichiometry="1"/> 
</listOfProducts> 
</reaction> 
<reaction id="n_R289" name="R289" reversible="false"> 
<listOfReactants> 
<speciesReference species="m_Palmitoyl_CoA_A" stoichiometry="1"/> 
<speciesReference species="m_Malonyl_CoA_A" stoichiometry="1"/> 
</listOfReactants> 
<listOfProducts> 
<speciesReference species="m_3_oxo_stearoyl_CoA_A" stoichiometry="1"/> 
<speciesReference species="m_CO2_A" stoichiometry="1"/> 
</listOfProducts> 
</reaction> 
<reaction id="n_R290" name="R290" reversible="false"> 
<listOfReactants> 
<speciesReference species="m_3_oxo_stearoyl_CoA_A" stoichiometry="1"/> 
<speciesReference species="m_NADPH_A" stoichiometry="1"/> 
</listOfReactants> 
<listOfProducts> 
<speciesReference species="m_3_hydroxy_stearoyl_CoA_A" stoichiometry="1"/> 
<speciesReference species="m_NADP_A" stoichiometry="1"/> 
</listOfProducts> 
</reaction> 
<reaction id="n_R291" name="R291" reversible="false"> 
<listOfReactants> 
<speciesReference species="m_3_hydroxy_stearoyl_CoA_A" stoichiometry="1"/> 
</listOfReactants> 
<listOfProducts> 
<speciesReference species="m_trans_2_3_stearoyl_CoA_A" stoichiometry="1"/> 
</listOfProducts> 
</reaction> 
<reaction id="n_R292" name="R292" reversible="false"> 
<listOfReactants> 
<speciesReference species="m_trans_2_3_stearoyl_CoA_A" stoichiometry="1"/> 
<speciesReference species="m_NADPH_A" stoichiometry="1"/> 
</listOfReactants> 
<listOfProducts> 
<speciesReference species="m_Stearoyl_CoA_A" stoichiometry="1"/> 
<speciesReference species="m_NADP_A" stoichiometry="1"/> 
</listOfProducts> 
</reaction> 
<reaction id="n_R293" name="R293" reversible="false"> 
<listOfReactants> 
<speciesReference species="m_Stearoyl_CoA_A" stoichiometry="1"/> 
</listOfReactants> 
<listOfProducts> 
<speciesReference species="m_Stearate_A" stoichiometry="1"/> 
</listOfProducts> 
</reaction> 
<reaction id="n_R294" name="R294" reversible="false"> 
<listOfReactants> 
<speciesReference species="m_Stearoyl_CoA_A" stoichiometry="1"/> 
<speciesReference species="m_O2_A" stoichiometry="1"/> 
</listOfReactants> 
<listOfProducts> 
<speciesReference species="m_Oleoyl_CoA_A" stoichiometry="1"/> 
</listOfProducts> 
</reaction> 
<reaction id="n_R295" name="R295" reversible="false"> 
<listOfReactants> 
<speciesReference species="m_Oleoyl_CoA_A" stoichiometry="1"/> 
</listOfReactants> 
<listOfProducts> 
<speciesReference species="m_Oleate_A" stoichiometry="1"/> 
</listOfProducts> 
</reaction> 
<reaction id="n_R296" name="R296" reversible="false"> 
<listOfReactants> 
<speciesReference species="m_Linoleate_A" stoichiometry="1"/> 
<speciesReference species="m_O2_A" stoichiometry="2"/> 
<speciesReference species="m_NADH_A" stoichiometry="2"/> 
<speciesReference species="m_ATP_A" stoichiometry="1"/> 
<speciesReference species="m_CO2_A" stoichiometry="1"/> 
<speciesReference species="m_Acetyl_CoA_A" stoichiometry="1"/> 
</listOfReactants> 
<listOfProducts> 
<speciesReference species="m_Arachidonate_A" stoichiometry="1"/> 
<speciesReference species="m_ADP_A" stoichiometry="1"/> 
<speciesReference species="m_NAD_A" stoichiometry="2"/> 
</listOfProducts> 
</reaction> 
<reaction id="n_R297" name="R297" reversible="false"> 
<listOfReactants> 
<speciesReference species="m_Linolenate_A" stoichiometry="1"/> 
<speciesReference species="m_O2_A" stoichiometry="3"/> 
<speciesReference species="m_NADH_A" stoichiometry="3"/> 
<speciesReference species="m_ATP_A" stoichiometry="2"/> 
<speciesReference species="m_CO2_A" stoichiometry="2"/> 
<speciesReference species="m_Acetyl_CoA_A" stoichiometry="2"/> 
</listOfReactants> 
<listOfProducts> 
<speciesReference species="m_Decosahexenoate_A" stoichiometry="1"/> 
<speciesReference species="m_ADP_A" stoichiometry="2"/> 
<speciesReference species="m_NAD_A" stoichiometry="3"/> 
</listOfProducts> 
</reaction> 
<reaction id="n_R298" name="R298" reversible="false"> 
<listOfReactants> 
<speciesReference species="m_Acetoacetyl_acp_N" stoichiometry="1"/> 
<speciesReference species="m_NADPH_N" stoichiometry="1"/> 
</listOfReactants> 
<listOfProducts> 
<speciesReference species="m_R_3_hydroxybutanoyl_acp_N" stoichiometry="1"/> 
<speciesReference species="m_NADP_N" stoichiometry="1"/> 
</listOfProducts> 
</reaction> 
<reaction id="n_R299" name="R299" reversible="false"> 
<listOfReactants> 
<speciesReference species="m_R_3_hydroxybutanoyl_acp_N" stoichiometry="1"/> 
</listOfReactants> 
<listOfProducts> 
<speciesReference species="m_Crotonyl_acp_N" stoichiometry="1"/> 
</listOfProducts> 
</reaction> 
<reaction id="n_R300" name="R300" reversible="false"> 
<listOfReactants> 
<speciesReference species="m_Crotonyl_acp_N" stoichiometry="1"/> 
<speciesReference species="m_NADPH_N" stoichiometry="1"/> 
</listOfReactants> 
<listOfProducts> 
<speciesReference species="m_Butyryl_acp_N" stoichiometry="1"/> 
<speciesReference species="m_NADP_N" stoichiometry="1"/> 
</listOfProducts> 
</reaction> 
<reaction id="n_R301" name="R301" reversible="false"> 
<listOfReactants> 
<speciesReference species="m_Butyryl_acp_N" stoichiometry="1"/> 
<speciesReference species="m_Malonyl_CoA_N" stoichiometry="1"/> 
</listOfReactants> 
<listOfProducts> 
<speciesReference species="m_3_oxo_hexanoyl_acp_N" stoichiometry="1"/> 
<speciesReference species="m_CO2_N" stoichiometry="1"/> 
</listOfProducts> 
</reaction> 
<reaction id="n_R302" name="R302" reversible="false"> 
<listOfReactants> 
<speciesReference species="m_3_oxo_hexanoyl_acp_N" stoichiometry="1"/> 
<speciesReference species="m_NADPH_N" stoichiometry="1"/> 
</listOfReactants> 
<listOfProducts> 
<speciesReference species="m_R_3_hydroxyhexanoyl_acp_N" stoichiometry="1"/> 
<speciesReference species="m_NADP_N" stoichiometry="1"/> 
</listOfProducts> 
</reaction> 
<reaction id="n_R303" name="R303" reversible="false"> 
<listOfReactants> 
<speciesReference species="m_R_3_hydroxyhexanoyl_acp_N" stoichiometry="1"/> 
</listOfReactants> 
<listOfProducts> 
<speciesReference species="m_trans_hex_2_enoyl_acp_N" stoichiometry="1"/> 
</listOfProducts> 
</reaction> 
<reaction id="n_R304" name="R304" reversible="false"> 
<listOfReactants> 
<speciesReference species="m_trans_hex_2_enoyl_acp_N" stoichiometry="1"/> 
<speciesReference species="m_NADPH_N" stoichiometry="1"/> 
</listOfReactants> 
<listOfProducts> 
<speciesReference species="m_Hexanoyl_acp_N" stoichiometry="1"/> 
<speciesReference species="m_NADP_N" stoichiometry="1"/> 
</listOfProducts> 
</reaction> 
<reaction id="n_R305" name="R305" reversible="false"> 
<listOfReactants> 
<speciesReference species="m_Hexanoyl_acp_N" stoichiometry="1"/> 
<speciesReference species="m_Malonyl_CoA_N" stoichiometry="1"/> 
</listOfReactants> 
<listOfProducts> 
<speciesReference species="m_3_oxo_octanoyl_acp_N" stoichiometry="1"/> 
<speciesReference species="m_CO2_N" stoichiometry="1"/> 
</listOfProducts> 
</reaction> 
<reaction id="n_R306" name="R306" reversible="false"> 
<listOfReactants> 
<speciesReference species="m_3_oxo_octanoyl_acp_N" stoichiometry="1"/> 
<speciesReference species="m_NADPH_N" stoichiometry="1"/> 
</listOfReactants> 
<listOfProducts> 
<speciesReference species="m_R_3_hydroxyoctanoyl_acp_N" stoichiometry="1"/> 
<speciesReference species="m_NADP_N" stoichiometry="1"/> 
</listOfProducts> 
</reaction> 
<reaction id="n_R307" name="R307" reversible="false"> 
<listOfReactants> 
<speciesReference species="m_R_3_hydroxyoctanoyl_acp_N" stoichiometry="1"/> 
</listOfReactants> 
<listOfProducts> 
<speciesReference species="m_trans_oct_2_enoyl_acp_N" stoichiometry="1"/> 
</listOfProducts> 
</reaction> 
<reaction id="n_R308" name="R308" reversible="false"> 
<listOfReactants> 
<speciesReference species="m_trans_oct_2_enoyl_acp_N" stoichiometry="1"/> 
<speciesReference species="m_NADPH_N" stoichiometry="1"/> 
</listOfReactants> 
<listOfProducts> 
<speciesReference species="m_Octanoyl_acp_N" stoichiometry="1"/> 
<speciesReference species="m_NADP_N" stoichiometry="1"/> 
</listOfProducts> 
</reaction> 
<reaction id="n_R309" name="R309" reversible="false"> 
<listOfReactants> 
<speciesReference species="m_Octanoyl_acp_N" stoichiometry="1"/> 
<speciesReference species="m_Malonyl_CoA_N" stoichiometry="1"/> 
</listOfReactants> 
<listOfProducts> 
<speciesReference species="m_3_oxo_decanoyl_acp_N" stoichiometry="1"/> 
<speciesReference species="m_CO2_N" stoichiometry="1"/> 
</listOfProducts> 
</reaction> 
<reaction id="n_R310" name="R310" reversible="false"> 
<listOfReactants> 
<speciesReference species="m_3_oxo_decanoyl_acp_N" stoichiometry="1"/> 
<speciesReference species="m_NADPH_N" stoichiometry="1"/> 
</listOfReactants> 
<listOfProducts> 
<speciesReference species="m_R_3_hydroxydecanoyl_acp_N" stoichiometry="1"/> 
<speciesReference species="m_NADP_N" stoichiometry="1"/> 
</listOfProducts> 
</reaction> 
<reaction id="n_R311" name="R311" reversible="false"> 
<listOfReactants> 
<speciesReference species="m_R_3_hydroxydecanoyl_acp_N" stoichiometry="1"/> 
</listOfReactants> 
<listOfProducts> 
<speciesReference species="m_trans_delta2_decenoyl_acp_N" stoichiometry="1"/> 
</listOfProducts> 
</reaction> 
<reaction id="n_R312" name="R312" reversible="false"> 
<listOfReactants> 
<speciesReference species="m_trans_delta2_decenoyl_acp_N" stoichiometry="1"/> 
<speciesReference species="m_NADPH_N" stoichiometry="1"/> 
</listOfReactants> 
<listOfProducts> 
<speciesReference species="m_Decanoyl_acp_N" stoichiometry="1"/> 
<speciesReference species="m_NADP_N" stoichiometry="1"/> 
</listOfProducts> 
</reaction> 
<reaction id="n_R313" name="R313" reversible="false"> 
<listOfReactants> 
<speciesReference species="m_Decanoyl_acp_N" stoichiometry="1"/> 
<speciesReference species="m_Malonyl_CoA_N" stoichiometry="1"/> 
</listOfReactants> 
<listOfProducts> 
<speciesReference species="m_3_oxo_dodecanoyl_acp_N" stoichiometry="1"/> 
<speciesReference species="m_CO2_N" stoichiometry="1"/> 
</listOfProducts> 
</reaction> 
<reaction id="n_R314" name="R314" reversible="false"> 
<listOfReactants> 
<speciesReference species="m_3_oxo_dodecanoyl_acp_N" stoichiometry="1"/> 
<speciesReference species="m_NADPH_N" stoichiometry="1"/> 
</listOfReactants> 
<listOfProducts> 
<speciesReference species="m_R_3_hydroxydodecanoyl_acp_N" stoichiometry="1"/> 
<speciesReference species="m_NADP_N" stoichiometry="1"/> 
</listOfProducts> 
</reaction> 
<reaction id="n_R315" name="R315" reversible="false"> 
<listOfReactants> 
<speciesReference species="m_R_3_hydroxydodecanoyl_acp_N" stoichiometry="1"/> 
</listOfReactants> 
<listOfProducts> 
<speciesReference species="m_trans_dodec_2_enoyl_acp_N" stoichiometry="1"/> 
</listOfProducts> 
</reaction> 
<reaction id="n_R316" name="R316" reversible="false"> 
<listOfReactants> 
<speciesReference species="m_trans_dodec_2_enoyl_acp_N" stoichiometry="1"/> 
<speciesReference species="m_NADPH_N" stoichiometry="1"/> 
</listOfReactants> 
<listOfProducts> 
<speciesReference species="m_Dodecanoyl_acp_N" stoichiometry="1"/> 
<speciesReference species="m_NADP_N" stoichiometry="1"/> 
</listOfProducts> 
</reaction> 
<reaction id="n_R317" name="R317" reversible="false"> 
<listOfReactants> 
<speciesReference species="m_Dodecanoyl_acp_N" stoichiometry="1"/> 
</listOfReactants> 
<listOfProducts> 
<speciesReference species="m_Laurate_N" stoichiometry="1"/> 
</listOfProducts> 
</reaction> 
<reaction id="n_R318" name="R318" reversible="false"> 
<listOfReactants> 
<speciesReference species="m_Dodecanoyl_acp_N" stoichiometry="1"/> 
<speciesReference species="m_Malonyl_CoA_N" stoichiometry="1"/> 
</listOfReactants> 
<listOfProducts> 
<speciesReference species="m_3_oxo_myristoyl_acp_N" stoichiometry="1"/> 
<speciesReference species="m_CO2_N" stoichiometry="1"/> 
</listOfProducts> 
</reaction> 
<reaction id="n_R319" name="R319" reversible="false"> 
<listOfReactants> 
<speciesReference species="m_3_oxo_myristoyl_acp_N" stoichiometry="1"/> 
<speciesReference species="m_NADPH_N" stoichiometry="1"/> 
</listOfReactants> 
<listOfProducts> 
<speciesReference species="m_3R_3_hydroxymyristoyl_acp_N" stoichiometry="1"/> 
<speciesReference species="m_NADP_N" stoichiometry="1"/> 
</listOfProducts> 
</reaction> 
<reaction id="n_R320" name="R320" reversible="false"> 
<listOfReactants> 
<speciesReference species="m_3R_3_hydroxymyristoyl_acp_N" stoichiometry="1"/> 
</listOfReactants> 
<listOfProducts> 
<speciesReference species="m_trans_tetradec_2_enoyl_acp_N" stoichiometry="1"/> 
</listOfProducts> 
</reaction> 
<reaction id="n_R321" name="R321" reversible="false"> 
<listOfReactants> 
<speciesReference species="m_trans_tetradec_2_enoyl_acp_N" stoichiometry="1"/> 
<speciesReference species="m_NADPH_N" stoichiometry="1"/> 
</listOfReactants> 
<listOfProducts> 
<speciesReference species="m_Myristoyl_acp_N" stoichiometry="1"/> 
<speciesReference species="m_NADP_N" stoichiometry="1"/> 
</listOfProducts> 
</reaction> 
<reaction id="n_R322" name="R322" reversible="false"> 
<listOfReactants> 
<speciesReference species="m_Myristoyl_acp_N" stoichiometry="1"/> 
<speciesReference species="m_Malonyl_CoA_N" stoichiometry="1"/> 
</listOfReactants> 
<listOfProducts> 
<speciesReference species="m_3_oxo_palmitoyl_acp_N" stoichiometry="1"/> 
<speciesReference species="m_CO2_N" stoichiometry="1"/> 
</listOfProducts> 
</reaction> 
<reaction id="n_R323" name="R323" reversible="false"> 
<listOfReactants> 
<speciesReference species="m_3_oxo_palmitoyl_acp_N" stoichiometry="1"/> 
<speciesReference species="m_NADPH_N" stoichiometry="1"/> 
</listOfReactants> 
<listOfProducts> 
<speciesReference species="m_R_3_hydroxypalmitoyl_acp_N" stoichiometry="1"/> 
<speciesReference species="m_NADP_N" stoichiometry="1"/> 
</listOfProducts> 
</reaction> 
<reaction id="n_R324" name="R324" reversible="false"> 
<listOfReactants> 
<speciesReference species="m_R_3_hydroxypalmitoyl_acp_N" stoichiometry="1"/> 
</listOfReactants> 
<listOfProducts> 
<speciesReference species="m_trans_hexadecenoyl_acp_N" stoichiometry="1"/> 
</listOfProducts> 
</reaction> 
<reaction id="n_R325" name="R325" reversible="false"> 
<listOfReactants> 
<speciesReference species="m_trans_hexadecenoyl_acp_N" stoichiometry="1"/> 
<speciesReference species="m_NADPH_N" stoichiometry="1"/> 
</listOfReactants> 
<listOfProducts> 
<speciesReference species="m_Palmitoyl_acp_N" stoichiometry="1"/> 
<speciesReference species="m_NADP_N" stoichiometry="1"/> 
</listOfProducts> 
</reaction> 
<reaction id="n_R326" name="R326" reversible="true"> 
<listOfReactants> 
<speciesReference species="m_Palmitoyl_acp_N" stoichiometry="1"/> 
</listOfReactants> 
<listOfProducts> 
<speciesReference species="m_Palmitate_N" stoichiometry="1"/> 
</listOfProducts> 
</reaction> 
<reaction id="n_R327" name="R327" reversible="true"> 
<listOfReactants> 
<speciesReference species="m_Acetyl_CoA_N" stoichiometry="1"/> 
<speciesReference species="m_CO2_N" stoichiometry="1"/> 
</listOfReactants> 
<listOfProducts> 
<speciesReference species="m_Malonyl_CoA_N" stoichiometry="1"/> 
</listOfProducts> 
</reaction> 
<reaction id="n_R328" name="R328" reversible="true"> 
<listOfReactants> 
<speciesReference species="m_Acetyl_CoA_N" stoichiometry="1"/> 
</listOfReactants> 
<listOfProducts> 
<speciesReference species="m_Acetyl_acp_N" stoichiometry="1"/> 
</listOfProducts> 
</reaction> 
<reaction id="n_R329" name="R329" reversible="true"> 
<listOfReactants> 
<speciesReference species="m_Malonyl_CoA_N" stoichiometry="1"/> 
</listOfReactants> 
<listOfProducts> 
<speciesReference species="m_Malonyl_acp_N" stoichiometry="1"/> 
</listOfProducts> 
</reaction> 
<reaction id="n_R330" name="R330" reversible="true"> 
<listOfReactants> 
<speciesReference species="m_Malonyl_acp_N" stoichiometry="1"/> 
<speciesReference species="m_Acetyl_acp_N" stoichiometry="1"/> 
</listOfReactants> 
<listOfProducts> 
<speciesReference species="m_Acetoacetyl_acp_N" stoichiometry="1"/> 
<speciesReference species="m_CO2_N" stoichiometry="1"/> 
</listOfProducts> 
</reaction> 
<reaction id="n_R331" name="R331" reversible="true"> 
<listOfReactants> 
<speciesReference species="m_Acetyl_CoA_N" stoichiometry="1"/> 
<speciesReference species="m_ATP_N" stoichiometry="1"/> 
<speciesReference species="m_Bicarbonate_N" stoichiometry="1"/> 
</listOfReactants> 
<listOfProducts> 
<speciesReference species="m_Malonyl_CoA_N" stoichiometry="1"/> 
<speciesReference species="m_ADP_N" stoichiometry="1"/> 
</listOfProducts> 
</reaction> 
<reaction id="n_R332" name="R332" reversible="true"> 
<listOfReactants> 
<speciesReference species="m_Bicarbonate_N" stoichiometry="1"/> 
</listOfReactants> 
<listOfProducts> 
<speciesReference species="m_CO2_N" stoichiometry="1"/> 
</listOfProducts> 
</reaction> 
<reaction id="n_R333" name="R333" reversible="false"> 
<listOfReactants> 
<speciesReference species="m_Palmitate_N" stoichiometry="1"/> 
<speciesReference species="m_ATP_N" stoichiometry="1"/> 
</listOfReactants> 
<listOfProducts> 
<speciesReference species="m_Palmitoyl_CoA_N" stoichiometry="1"/> 
<speciesReference species="m_AMP_N" stoichiometry="1"/> 
</listOfProducts> 
</reaction> 
<reaction id="n_R334" name="R334" reversible="false"> 
<listOfReactants> 
<speciesReference species="m_Palmitoyl_CoA_N" stoichiometry="1"/> 
<speciesReference species="m_Malonyl_CoA_N" stoichiometry="1"/> 
</listOfReactants> 
<listOfProducts> 
<speciesReference species="m_3_oxo_stearoyl_CoA_N" stoichiometry="1"/> 
<speciesReference species="m_CO2_N" stoichiometry="1"/> 
</listOfProducts> 
</reaction> 
<reaction id="n_R335" name="R335" reversible="false"> 
<listOfReactants> 
<speciesReference species="m_3_oxo_stearoyl_CoA_N" stoichiometry="1"/> 
<speciesReference species="m_NADPH_N" stoichiometry="1"/> 
</listOfReactants> 
<listOfProducts> 
<speciesReference species="m_3_hydroxy_stearoyl_CoA_N" stoichiometry="1"/> 
<speciesReference species="m_NADP_N" stoichiometry="1"/> 
</listOfProducts> 
</reaction> 
<reaction id="n_R336" name="R336" reversible="false"> 
<listOfReactants> 
<speciesReference species="m_3_hydroxy_stearoyl_CoA_N" stoichiometry="1"/> 
</listOfReactants> 
<listOfProducts> 
<speciesReference species="m_trans_2_3_stearoyl_CoA_N" stoichiometry="1"/> 
</listOfProducts> 
</reaction> 
<reaction id="n_R337" name="R337" reversible="false"> 
<listOfReactants> 
<speciesReference species="m_trans_2_3_stearoyl_CoA_N" stoichiometry="1"/> 
<speciesReference species="m_NADPH_N" stoichiometry="1"/> 
</listOfReactants> 
<listOfProducts> 
<speciesReference species="m_Stearoyl_CoA_N" stoichiometry="1"/> 
<speciesReference species="m_NADP_N" stoichiometry="1"/> 
</listOfProducts> 
</reaction> 
<reaction id="n_R338" name="R338" reversible="false"> 
<listOfReactants> 
<speciesReference species="m_Stearoyl_CoA_N" stoichiometry="1"/> 
</listOfReactants> 
<listOfProducts> 
<speciesReference species="m_Stearate_N" stoichiometry="1"/> 
</listOfProducts> 
</reaction> 
<reaction id="n_R339" name="R339" reversible="false"> 
<listOfReactants> 
<speciesReference species="m_Stearoyl_CoA_N" stoichiometry="1"/> 
<speciesReference species="m_O2_N" stoichiometry="1"/> 
</listOfReactants> 
<listOfProducts> 
<speciesReference species="m_Oleoyl_CoA_N" stoichiometry="1"/> 
</listOfProducts> 
</reaction> 
<reaction id="n_R340" name="R340" reversible="false"> 
<listOfReactants> 
<speciesReference species="m_Oleoyl_CoA_N" stoichiometry="1"/> 
</listOfReactants> 
<listOfProducts> 
<speciesReference species="m_Oleate_N" stoichiometry="1"/> 
</listOfProducts> 
</reaction> 
<reaction id="n_R341" name="R341" reversible="false"> 
<listOfReactants> 
<speciesReference species="m_Arachidonate_A" stoichiometry="1"/> 
</listOfReactants> 
<listOfProducts> 
<speciesReference species="m_Arachidonate_N" stoichiometry="1"/> 
</listOfProducts> 
</reaction> 
<reaction id="n_R342" name="R342" reversible="false"> 
<listOfReactants> 
<speciesReference species="m_Decosahexenoate_A" stoichiometry="1"/> 
</listOfReactants> 
<listOfProducts> 
<speciesReference species="m_Decosahexenoate_N" stoichiometry="1"/> 
</listOfProducts> 
</reaction> 
<reaction id="n_R343" name="R343" reversible="false"> 
<listOfReactants> 
<speciesReference species="m_Palmitate_A" stoichiometry="0.243"/> 
<speciesReference species="m_Stearate_A" stoichiometry="0.249"/> 
<speciesReference species="m_Oleate_A" stoichiometry="0.224"/> 
<speciesReference species="m_Arachidonate_A" stoichiometry="0.098"/> 
<speciesReference species="m_Decosahexenoate_A" stoichiometry="0.186"/> 
</listOfReactants> 
<listOfProducts> 
<speciesReference species="m_FattyAcid_A" stoichiometry="1"/> 
</listOfProducts> 
</reaction> 
<reaction id="n_R344" name="R344" reversible="false"> 
<listOfReactants> 
<speciesReference species="m_Palmitate_N" stoichiometry="0.243"/> 
<speciesReference species="m_Stearate_N" stoichiometry="0.249"/> 
<speciesReference species="m_Oleate_N" stoichiometry="0.224"/> 
<speciesReference species="m_Arachidonate_N" stoichiometry="0.098"/> 
<speciesReference species="m_Decosahexenoate_N" stoichiometry="0.186"/> 
</listOfReactants> 
<listOfProducts> 
<speciesReference species="m_FattyAcid_N" stoichiometry="1"/> 
</listOfProducts> 
</reaction> 
<reaction id="n_R345" name="R345" reversible="false"> 
<listOfReactants> 
<speciesReference species="m_Dihydroxyacetone_phosphate_A" stoichiometry="1"/> 
<speciesReference species="m_NADH_A" stoichiometry="1"/> 
</listOfReactants> 
<listOfProducts> 
<speciesReference species="m_Glycerol_3_phosphate_A" stoichiometry="1"/> 
<speciesReference species="m_NAD_A" stoichiometry="1"/> 
</listOfProducts> 
</reaction> 
<reaction id="n_R346" name="R346" reversible="false"> 
<listOfReactants> 
<speciesReference species="m_Glycerol_3_phosphate_A" stoichiometry="1"/> 
<speciesReference species="m_FAD_AM" stoichiometry="1"/> 
</listOfReactants> 
<listOfProducts> 
<speciesReference species="m_Dihydroxyacetone_phosphate_A" stoichiometry="1"/> 
<speciesReference species="m_FADH2_AM" stoichiometry="1"/> 
</listOfProducts> 
</reaction> 
<reaction id="n_R347" name="R347" reversible="false"> 
<listOfReactants> 
<speciesReference species="m_Dihydroxyacetone_phosphate_N" stoichiometry="1"/> 
<speciesReference species="m_FADH2_NM" stoichiometry="1"/> 
</listOfReactants> 
<listOfProducts> 
<speciesReference species="m_Glycerol_3_phosphate_N" stoichiometry="1"/> 
<speciesReference species="m_FAD_NM" stoichiometry="1"/> 
</listOfProducts> 
</reaction> 
<reaction id="n_R348" name="R348" reversible="false"> 
<listOfReactants> 
<speciesReference species="m_ATP_A" stoichiometry="1"/> 
<speciesReference species="m_Ethanolamine_A" stoichiometry="1"/> 
</listOfReactants> 
<listOfProducts> 
<speciesReference species="m_Phosphoryl_ethanolamine_A" stoichiometry="1"/> 
<speciesReference species="m_ADP_A" stoichiometry="1"/> 
</listOfProducts> 
</reaction> 
<reaction id="n_R349" name="R349" reversible="false"> 
<listOfReactants> 
<speciesReference species="m_Phosphoryl_ethanolamine_A" stoichiometry="1"/> 
<speciesReference species="m_CTP_A" stoichiometry="1"/> 
</listOfReactants> 
<listOfProducts> 
<speciesReference species="m_CDP_ethanolamine_A" stoichiometry="1"/> 
</listOfProducts> 
</reaction> 
<reaction id="n_R350" name="R350" reversible="false"> 
<listOfReactants> 
<speciesReference species="m_1_2_diacylglycerol_A" stoichiometry="1"/> 
<speciesReference species="m_CDP_ethanolamine_A" stoichiometry="1"/> 
</listOfReactants> 
<listOfProducts> 
<speciesReference species="m_Phosphatidyl_ethanolamine_A" stoichiometry="1"/> 
<speciesReference species="m_CMP_A" stoichiometry="1"/> 
</listOfProducts> 
</reaction> 
<reaction id="n_R351" name="R351" reversible="false"> 
<listOfReactants> 
<speciesReference species="m_Phosphatidyl_ethanolamine_A" stoichiometry="1"/> 
</listOfReactants> 
<listOfProducts> 
<speciesReference species="m_Phosphatidyl_choline_A" stoichiometry="1"/> 
</listOfProducts> 
</reaction> 
<reaction id="n_R352" name="R352" reversible="false"> 
<listOfReactants> 
<speciesReference species="m_Phosphatidyl_ethanolamine_A" stoichiometry="1"/> 
<speciesReference species="m_Serine_A" stoichiometry="1"/> 
</listOfReactants> 
<listOfProducts> 
<speciesReference species="m_Ethanolamine_A" stoichiometry="1"/> 
<speciesReference species="m_Phosphatidyl_serine_A" stoichiometry="1"/> 
</listOfProducts> 
</reaction> 
<reaction id="n_R353" name="R353" reversible="false"> 
<listOfReactants> 
<speciesReference species="m_Phosphatidyl_serine_A" stoichiometry="1"/> 
</listOfReactants> 
<listOfProducts> 
<speciesReference species="m_Phosphatidyl_ethanolamine_A" stoichiometry="1"/> 
<speciesReference species="m_CO2_A" stoichiometry="1"/> 
</listOfProducts> 
</reaction> 
<reaction id="n_R354" name="R354" reversible="false"> 
<listOfReactants> 
<speciesReference species="m_ATP_N" stoichiometry="1"/> 
<speciesReference species="m_Ethanolamine_N" stoichiometry="1"/> 
</listOfReactants> 
<listOfProducts> 
<speciesReference species="m_Phosphoryl_ethanolamine_N" stoichiometry="1"/> 
<speciesReference species="m_ADP_N" stoichiometry="1"/> 
</listOfProducts> 
</reaction> 
<reaction id="n_R355" name="R355" reversible="false"> 
<listOfReactants> 
<speciesReference species="m_Phosphoryl_ethanolamine_N" stoichiometry="1"/> 
<speciesReference species="m_CTP_N" stoichiometry="1"/> 
</listOfReactants> 
<listOfProducts> 
<speciesReference species="m_CDP_ethanolamine_N" stoichiometry="1"/> 
</listOfProducts> 
</reaction> 
<reaction id="n_R356" name="R356" reversible="false"> 
<listOfReactants> 
<speciesReference species="m_1_2_diacylglycerol_N" stoichiometry="1"/> 
<speciesReference species="m_CDP_ethanolamine_N" stoichiometry="1"/> 
</listOfReactants> 
<listOfProducts> 
<speciesReference species="m_Phosphatidyl_ethanolamine_N" stoichiometry="1"/> 
<speciesReference species="m_CMP_N" stoichiometry="1"/> 
</listOfProducts> 
</reaction> 
<reaction id="n_R357" name="R357" reversible="false"> 
<listOfReactants> 
<speciesReference species="m_Phosphatidyl_ethanolamine_N" stoichiometry="1"/> 
</listOfReactants> 
<listOfProducts> 
<speciesReference species="m_Phosphatidyl_choline_N" stoichiometry="1"/> 
</listOfProducts> 
</reaction> 
<reaction id="n_R358" name="R358" reversible="false"> 
<listOfReactants> 
<speciesReference species="m_Phosphatidyl_ethanolamine_N" stoichiometry="1"/> 
<speciesReference species="m_Serine_N" stoichiometry="1"/> 
</listOfReactants> 
<listOfProducts> 
<speciesReference species="m_Ethanolamine_N" stoichiometry="1"/> 
<speciesReference species="m_Phosphatidyl_serine_N" stoichiometry="1"/> 
</listOfProducts> 
</reaction> 
<reaction id="n_R359" name="R359" reversible="false"> 
<listOfReactants> 
<speciesReference species="m_Phosphatidyl_serine_N" stoichiometry="1"/> 
</listOfReactants> 
<listOfProducts> 
<speciesReference species="m_Phosphatidyl_ethanolamine_N" stoichiometry="1"/> 
<speciesReference species="m_CO2_N" stoichiometry="1"/> 
</listOfProducts> 
</reaction> 
<reaction id="n_R360" name="R360" reversible="false"> 
<listOfReactants> 
<speciesReference species="m_Choline_A" stoichiometry="1"/> 
<speciesReference species="m_ATP_A" stoichiometry="1"/> 
</listOfReactants> 
<listOfProducts> 
<speciesReference species="m_Phosphoryl_choline_A" stoichiometry="1"/> 
<speciesReference species="m_ADP_A" stoichiometry="1"/> 
</listOfProducts> 
</reaction> 
<reaction id="n_R361" name="R361" reversible="false"> 
<listOfReactants> 
<speciesReference species="m_Phosphoryl_choline_A" stoichiometry="1"/> 
<speciesReference species="m_CTP_A" stoichiometry="1"/> 
</listOfReactants> 
<listOfProducts> 
<speciesReference species="m_CDP_choline_A" stoichiometry="1"/> 
</listOfProducts> 
</reaction> 
<reaction id="n_R362" name="R362" reversible="false"> 
<listOfReactants> 
<speciesReference species="m_1_2_diacylglycerol_A" stoichiometry="1"/> 
<speciesReference species="m_CDP_choline_A" stoichiometry="1"/> 
</listOfReactants> 
<listOfProducts> 
<speciesReference species="m_Phosphatidyl_choline_A" stoichiometry="1"/> 
<speciesReference species="m_CMP_A" stoichiometry="1"/> 
</listOfProducts> 
</reaction> 
<reaction id="n_R363" name="R363" reversible="false"> 
<listOfReactants> 
<speciesReference species="m_Choline_N" stoichiometry="1"/> 
<speciesReference species="m_ATP_N" stoichiometry="1"/> 
</listOfReactants> 
<listOfProducts> 
<speciesReference species="m_Phosphoryl_choline_N" stoichiometry="1"/> 
<speciesReference species="m_ADP_N" stoichiometry="1"/> 
</listOfProducts> 
</reaction> 
<reaction id="n_R364" name="R364" reversible="false"> 
<listOfReactants> 
<speciesReference species="m_Phosphoryl_choline_N" stoichiometry="1"/> 
<speciesReference species="m_CTP_N" stoichiometry="1"/> 
</listOfReactants> 
<listOfProducts> 
<speciesReference species="m_CDP_choline_N" stoichiometry="1"/> 
</listOfProducts> 
</reaction> 
<reaction id="n_R365" name="R365" reversible="false"> 
<listOfReactants> 
<speciesReference species="m_1_2_diacylglycerol_N" stoichiometry="1"/> 
<speciesReference species="m_CDP_choline_N" stoichiometry="1"/> 
</listOfReactants> 
<listOfProducts> 
<speciesReference species="m_Phosphatidyl_choline_N" stoichiometry="1"/> 
<speciesReference species="m_CMP_N" stoichiometry="1"/> 
</listOfProducts> 
</reaction> 
<reaction id="n_R366" name="R366" reversible="false"> 
<listOfReactants> 
<speciesReference species="m_CDP_diacylglycerol_A" stoichiometry="1"/> 
<speciesReference species="m_Glycerol_3_phosphate_A" stoichiometry="1"/> 
</listOfReactants> 
<listOfProducts> 
<speciesReference species="m_CMP_A" stoichiometry="1"/> 
<speciesReference species="m_phosphatidylglycerol_phosphate_A" stoichiometry="1"/> 
</listOfProducts> 
</reaction> 
<reaction id="n_R367" name="R367" reversible="false"> 
<listOfReactants> 
<speciesReference species="m_phosphatidylglycerol_phosphate_A" stoichiometry="1"/> 
</listOfReactants> 
<listOfProducts> 
<speciesReference species="m_phosphatidyl_glycerol_A" stoichiometry="1"/> 
</listOfProducts> 
</reaction> 
<reaction id="n_R368" name="R368" reversible="false"> 
<listOfReactants> 
<speciesReference species="m_phosphatidyl_glycerol_A" stoichiometry="1"/> 
<speciesReference species="m_CDP_diacylglycerol_A" stoichiometry="1"/> 
</listOfReactants> 
<listOfProducts> 
<speciesReference species="m_cardiolipin_A" stoichiometry="1"/> 
<speciesReference species="m_CMP_A" stoichiometry="1"/> 
</listOfProducts> 
</reaction> 
<reaction id="n_R369" name="R369" reversible="false"> 
<listOfReactants> 
<speciesReference species="m_CDP_diacylglycerol_N" stoichiometry="1"/> 
<speciesReference species="m_Glycerol_3_phosphate_N" stoichiometry="1"/> 
</listOfReactants> 
<listOfProducts> 
<speciesReference species="m_CMP_N" stoichiometry="1"/> 
<speciesReference species="m_phosphatidylglycerol_phosphate_N" stoichiometry="1"/> 
</listOfProducts> 
</reaction> 
<reaction id="n_R370" name="R370" reversible="false"> 
<listOfReactants> 
<speciesReference species="m_phosphatidylglycerol_phosphate_N" stoichiometry="1"/> 
</listOfReactants> 
<listOfProducts> 
<speciesReference species="m_phosphatidyl_glycerol_N" stoichiometry="1"/> 
</listOfProducts> 
</reaction> 
<reaction id="n_R371" name="R371" reversible="false"> 
<listOfReactants> 
<speciesReference species="m_phosphatidyl_glycerol_N" stoichiometry="1"/> 
<speciesReference species="m_CDP_diacylglycerol_N" stoichiometry="1"/> 
</listOfReactants> 
<listOfProducts> 
<speciesReference species="m_cardiolipin_N" stoichiometry="1"/> 
<speciesReference species="m_CMP_N" stoichiometry="1"/> 
</listOfProducts> 
</reaction> 
<reaction id="n_R372" name="R372" reversible="false"> 
<listOfReactants> 
<speciesReference species="m_Serine_A" stoichiometry="1"/> 
<speciesReference species="m_Palmitoyl_CoA_A" stoichiometry="1"/> 
</listOfReactants> 
<listOfProducts> 
<speciesReference species="m_CO2_A" stoichiometry="1"/> 
<speciesReference species="m_3_dehydrosphinganine_A" stoichiometry="1"/> 
</listOfProducts> 
</reaction> 
<reaction id="n_R373" name="R373" reversible="true"> 
<listOfReactants> 
<speciesReference species="m_3_dehydrosphinganine_A" stoichiometry="1"/> 
<speciesReference species="m_NADPH_A" stoichiometry="1"/> 
</listOfReactants> 
<listOfProducts> 
<speciesReference species="m_sphinganine_A" stoichiometry="1"/> 
<speciesReference species="m_NADP_A" stoichiometry="1"/> 
</listOfProducts> 
</reaction> 
<reaction id="n_R374" name="R374" reversible="true"> 
<listOfReactants> 
<speciesReference species="m_sphinganine_A" stoichiometry="1"/> 
<speciesReference species="m_FattyAcid_A" stoichiometry="1"/> 
</listOfReactants> 
<listOfProducts> 
<speciesReference species="m_dihydroceramide_A" stoichiometry="1"/> 
</listOfProducts> 
</reaction> 
<reaction id="n_R375" name="R375" reversible="true"> 
<listOfReactants> 
<speciesReference species="m_dihydroceramide_A" stoichiometry="1"/> 
</listOfReactants> 
<listOfProducts> 
<speciesReference species="m_ceramide_A" stoichiometry="1"/> 
</listOfProducts> 
</reaction> 
<reaction id="n_R376" name="R376" reversible="true"> 
<listOfReactants> 
<speciesReference species="m_ceramide_A" stoichiometry="1"/> 
<speciesReference species="m_Phosphatidyl_choline_A" stoichiometry="1"/> 
</listOfReactants> 
<listOfProducts> 
<speciesReference species="m_1_2_diacylglycerol_A" stoichiometry="1"/> 
<speciesReference species="m_sphingomyelin_A" stoichiometry="1"/> 
</listOfProducts> 
</reaction> 
<reaction id="n_R377" name="R377" reversible="false"> 
<listOfReactants> 
<speciesReference species="m_sphingomyelin_A" stoichiometry="1"/> 
</listOfReactants> 
<listOfProducts> 
<speciesReference species="m_ceramide_A" stoichiometry="1"/> 
<speciesReference species="m_Phosphoryl_choline_A" stoichiometry="1"/> 
</listOfProducts> 
</reaction> 
<reaction id="n_R378" name="R378" reversible="false"> 
<listOfReactants> 
<speciesReference species="m_Serine_N" stoichiometry="1"/> 
<speciesReference species="m_Palmitoyl_CoA_N" stoichiometry="1"/> 
</listOfReactants> 
<listOfProducts> 
<speciesReference species="m_CO2_N" stoichiometry="1"/> 
<speciesReference species="m_3_dehydrosphinganine_N" stoichiometry="1"/> 
</listOfProducts> 
</reaction> 
<reaction id="n_R379" name="R379" reversible="true"> 
<listOfReactants> 
<speciesReference species="m_3_dehydrosphinganine_N" stoichiometry="1"/> 
<speciesReference species="m_NADPH_N" stoichiometry="1"/> 
</listOfReactants> 
<listOfProducts> 
<speciesReference species="m_sphinganine_N" stoichiometry="1"/> 
<speciesReference species="m_NADP_N" stoichiometry="1"/> 
</listOfProducts> 
</reaction> 
<reaction id="n_R380" name="R380" reversible="true"> 
<listOfReactants> 
<speciesReference species="m_sphinganine_N" stoichiometry="1"/> 
<speciesReference species="m_FattyAcid_N" stoichiometry="1"/> 
</listOfReactants> 
<listOfProducts> 
<speciesReference species="m_dihydroceramide_N" stoichiometry="1"/> 
</listOfProducts> 
</reaction> 
<reaction id="n_R381" name="R381" reversible="true"> 
<listOfReactants> 
<speciesReference species="m_dihydroceramide_N" stoichiometry="1"/> 
</listOfReactants> 
<listOfProducts> 
<speciesReference species="m_ceramide_N" stoichiometry="1"/> 
</listOfProducts> 
</reaction> 
<reaction id="n_R382" name="R382" reversible="true"> 
<listOfReactants> 
<speciesReference species="m_ceramide_N" stoichiometry="1"/> 
<speciesReference species="m_Phosphatidyl_choline_N" stoichiometry="1"/> 
</listOfReactants> 
<listOfProducts> 
<speciesReference species="m_1_2_diacylglycerol_N" stoichiometry="1"/> 
<speciesReference species="m_sphingomyelin_N" stoichiometry="1"/> 
</listOfProducts> 
</reaction> 
<reaction id="n_R383" name="R383" reversible="false"> 
<listOfReactants> 
<speciesReference species="m_sphingomyelin_N" stoichiometry="1"/> 
</listOfReactants> 
<listOfProducts> 
<speciesReference species="m_ceramide_N" stoichiometry="1"/> 
<speciesReference species="m_Phosphoryl_choline_N" stoichiometry="1"/> 
</listOfProducts> 
</reaction> 
<reaction id="n_R384" name="R384" reversible="false"> 
<listOfReactants> 
<speciesReference species="m_Glycerol_3_phosphate_A" stoichiometry="1"/> 
<speciesReference species="m_FattyAcid_A" stoichiometry="1"/> 
</listOfReactants> 
<listOfProducts> 
<speciesReference species="m_1_acyl_sn_glycerol_3_phosphate_A" stoichiometry="1"/> 
</listOfProducts> 
</reaction> 
<reaction id="n_R385" name="R385" reversible="false"> 
<listOfReactants> 
<speciesReference species="m_1_acyl_sn_glycerol_3_phosphate_A" stoichiometry="1"/> 
<speciesReference species="m_FattyAcid_A" stoichiometry="1"/> 
</listOfReactants> 
<listOfProducts> 
<speciesReference species="m_Phosphatidate_A" stoichiometry="1"/> 
</listOfProducts> 
</reaction> 
<reaction id="n_R386" name="R386" reversible="false"> 
<listOfReactants> 
<speciesReference species="m_Glycerol_3_phosphate_N" stoichiometry="1"/> 
<speciesReference species="m_FattyAcid_N" stoichiometry="1"/> 
</listOfReactants> 
<listOfProducts> 
<speciesReference species="m_1_acyl_sn_glycerol_3_phosphate_N" stoichiometry="1"/> 
</listOfProducts> 
</reaction> 
<reaction id="n_R387" name="R387" reversible="false"> 
<listOfReactants> 
<speciesReference species="m_1_acyl_sn_glycerol_3_phosphate_N" stoichiometry="1"/> 
<speciesReference species="m_FattyAcid_N" stoichiometry="1"/> 
</listOfReactants> 
<listOfProducts> 
<speciesReference species="m_Phosphatidate_N" stoichiometry="1"/> 
</listOfProducts> 
</reaction> 
<reaction id="n_R388" name="R388" reversible="false"> 
<listOfReactants> 
<speciesReference species="m_myo_inositol" stoichiometry="1"/> 
</listOfReactants> 
<listOfProducts> 
<speciesReference species="m_myo_inositol_A" stoichiometry="1"/> 
</listOfProducts> 
</reaction> 
<reaction id="n_R389" name="R389" reversible="false"> 
<listOfReactants> 
<speciesReference species="m_myo_inositol_A" stoichiometry="1"/> 
<speciesReference species="m_CDP_diacylglycerol_A" stoichiometry="1"/> 
</listOfReactants> 
<listOfProducts> 
<speciesReference species="m_phosphatidyl_inositol_A" stoichiometry="1"/> 
<speciesReference species="m_CMP_A" stoichiometry="1"/> 
</listOfProducts> 
</reaction> 
<reaction id="n_R390" name="R390" reversible="false"> 
<listOfReactants> 
<speciesReference species="m_CTP_A" stoichiometry="1"/> 
<speciesReference species="m_Phosphatidate_A" stoichiometry="1"/> 
</listOfReactants> 
<listOfProducts> 
<speciesReference species="m_CDP_diacylglycerol_A" stoichiometry="1"/> 
</listOfProducts> 
</reaction> 
<reaction id="n_R391" name="R391" reversible="false"> 
<listOfReactants> 
<speciesReference species="m_phosphatidyl_inositol_A" stoichiometry="1"/> 
<speciesReference species="m_ATP_A" stoichiometry="1"/> 
</listOfReactants> 
<listOfProducts> 
<speciesReference species="m_phosphatidyl_1D_myo_inositol_4_phosphate_A" stoichiometry="1"/> 
<speciesReference species="m_ADP_A" stoichiometry="1"/> 
</listOfProducts> 
</reaction> 
<reaction id="n_R392" name="R392" reversible="true"> 
<listOfReactants> 
<speciesReference species="m_phosphatidyl_1D_myo_inositol_4_phosphate_A" stoichiometry="1"/> 
<speciesReference species="m_ATP_A" stoichiometry="1"/> 
</listOfReactants> 
<listOfProducts> 
<speciesReference species="m_phosphatidyl_1D_myo_inositol_4_5_bisphosphate_A" stoichiometry="1"/> 
<speciesReference species="m_ADP_A" stoichiometry="1"/> 
</listOfProducts> 
</reaction> 
<reaction id="n_R393" name="R393" reversible="false"> 
<listOfReactants> 
<speciesReference species="m_phosphatidyl_1D_myo_inositol_4_5_bisphosphate_A" stoichiometry="1"/> 
</listOfReactants> 
<listOfProducts> 
<speciesReference species="m_1_2_diacylglycerol_A" stoichiometry="1"/> 
<speciesReference species="m_myo_inositol_1_4_5_trisphosphate_A" stoichiometry="1"/> 
</listOfProducts> 
</reaction> 
<reaction id="n_R394" name="R394" reversible="false"> 
<listOfReactants> 
<speciesReference species="m_myo_inositol_1_4_5_trisphosphate_A" stoichiometry="1"/> 
</listOfReactants> 
<listOfProducts> 
<speciesReference species="m_myo_inositol_1_4_bisphosphate_A" stoichiometry="1"/> 
</listOfProducts> 
</reaction> 
<reaction id="n_R395" name="R395" reversible="true"> 
<listOfReactants> 
<speciesReference species="m_myo_inositol_1_4_bisphosphate_A" stoichiometry="1"/> 
</listOfReactants> 
<listOfProducts> 
<speciesReference species="m_myo_inositol_4_monophosphate_A" stoichiometry="1"/> 
</listOfProducts> 
</reaction> 
<reaction id="n_R396" name="R396" reversible="true"> 
<listOfReactants> 
<speciesReference species="m_myo_inositol_4_monophosphate_A" stoichiometry="1"/> 
</listOfReactants> 
<listOfProducts> 
<speciesReference species="m_myo_inositol_A" stoichiometry="1"/> 
</listOfProducts> 
</reaction> 
<reaction id="n_R397" name="R397" reversible="false"> 
<listOfReactants> 
<speciesReference species="m_ATP_A" stoichiometry="1"/> 
<speciesReference species="m_1_2_diacylglycerol_A" stoichiometry="1"/> 
</listOfReactants> 
<listOfProducts> 
<speciesReference species="m_Phosphatidate_A" stoichiometry="1"/> 
<speciesReference species="m_ADP_A" stoichiometry="1"/> 
</listOfProducts> 
</reaction> 
<reaction id="n_R398" name="R398" reversible="false"> 
<listOfReactants> 
<speciesReference species="m_myo_inositol_1_4_5_trisphosphate_A" stoichiometry="1"/> 
<speciesReference species="m_ATP_A" stoichiometry="1"/> 
</listOfReactants> 
<listOfProducts> 
<speciesReference species="m_myo_inositol_1_3_4_5_tetrakisphosphate_A" stoichiometry="1"/> 
<speciesReference species="m_ADP_A" stoichiometry="1"/> 
</listOfProducts> 
</reaction> 
<reaction id="n_R399" name="R399" reversible="true"> 
<listOfReactants> 
<speciesReference species="m_myo_inositol_1_3_4_5_tetrakisphosphate_A" stoichiometry="1"/> 
</listOfReactants> 
<listOfProducts> 
<speciesReference species="m_myo_inositol_1_3_4_trisphosphate_A" stoichiometry="1"/> 
</listOfProducts> 
</reaction> 
<reaction id="n_R400" name="R400" reversible="false"> 
<listOfReactants> 
<speciesReference species="m_myo_inositol_1_3_4_trisphosphate_A" stoichiometry="1"/> 
</listOfReactants> 
<listOfProducts> 
<speciesReference species="m_myo_inositol_3_4_bisphosphate_A" stoichiometry="1"/> 
</listOfProducts> 
</reaction> 
<reaction id="n_R401" name="R401" reversible="false"> 
<listOfReactants> 
<speciesReference species="m_myo_inositol_3_4_bisphosphate_A" stoichiometry="1"/> 
</listOfReactants> 
<listOfProducts> 
<speciesReference species="m_myo_inositol_3_monophosphate_A" stoichiometry="1"/> 
</listOfProducts> 
</reaction> 
<reaction id="n_R402" name="R402" reversible="false"> 
<listOfReactants> 
<speciesReference species="m_myo_inositol" stoichiometry="1"/> 
</listOfReactants> 
<listOfProducts> 
<speciesReference species="m_myo_inositol_N" stoichiometry="1"/> 
</listOfProducts> 
</reaction> 
<reaction id="n_R403" name="R403" reversible="false"> 
<listOfReactants> 
<speciesReference species="m_myo_inositol_N" stoichiometry="1"/> 
<speciesReference species="m_CDP_diacylglycerol_N" stoichiometry="1"/> 
</listOfReactants> 
<listOfProducts> 
<speciesReference species="m_phosphatidyl_inositol_N" stoichiometry="1"/> 
<speciesReference species="m_CMP_N" stoichiometry="1"/> 
</listOfProducts> 
</reaction> 
<reaction id="n_R404" name="R404" reversible="false"> 
<listOfReactants> 
<speciesReference species="m_CTP_N" stoichiometry="1"/> 
<speciesReference species="m_Phosphatidate_N" stoichiometry="1"/> 
</listOfReactants> 
<listOfProducts> 
<speciesReference species="m_CDP_diacylglycerol_N" stoichiometry="1"/> 
</listOfProducts> 
</reaction> 
<reaction id="n_R405" name="R405" reversible="false"> 
<listOfReactants> 
<speciesReference species="m_phosphatidyl_inositol_N" stoichiometry="1"/> 
<speciesReference species="m_ATP_N" stoichiometry="1"/> 
</listOfReactants> 
<listOfProducts> 
<speciesReference species="m_phosphatidyl_1D_myo_inositol_4_phosphate_N" stoichiometry="1"/> 
<speciesReference species="m_ADP_N" stoichiometry="1"/> 
</listOfProducts> 
</reaction> 
<reaction id="n_R406" name="R406" reversible="true"> 
<listOfReactants> 
<speciesReference species="m_phosphatidyl_1D_myo_inositol_4_phosphate_N" stoichiometry="1"/> 
<speciesReference species="m_ATP_N" stoichiometry="1"/> 
</listOfReactants> 
<listOfProducts> 
<speciesReference species="m_phosphatidyl_1D_myo_inositol_4_5_bisphosphate_N" stoichiometry="1"/> 
<speciesReference species="m_ADP_N" stoichiometry="1"/> 
</listOfProducts> 
</reaction> 
<reaction id="n_R407" name="R407" reversible="false"> 
<listOfReactants> 
<speciesReference species="m_phosphatidyl_1D_myo_inositol_4_5_bisphosphate_N" stoichiometry="1"/> 
</listOfReactants> 
<listOfProducts> 
<speciesReference species="m_1_2_diacylglycerol_N" stoichiometry="1"/> 
<speciesReference species="m_myo_inositol_1_4_5_trisphosphate_N" stoichiometry="1"/> 
</listOfProducts> 
</reaction> 
<reaction id="n_R408" name="R408" reversible="false"> 
<listOfReactants> 
<speciesReference species="m_myo_inositol_1_4_5_trisphosphate_N" stoichiometry="1"/> 
</listOfReactants> 
<listOfProducts> 
<speciesReference species="m_myo_inositol_1_4_bisphosphate_N" stoichiometry="1"/> 
</listOfProducts> 
</reaction> 
<reaction id="n_R409" name="R409" reversible="true"> 
<listOfReactants> 
<speciesReference species="m_myo_inositol_1_4_bisphosphate_N" stoichiometry="1"/> 
</listOfReactants> 
<listOfProducts> 
<speciesReference species="m_myo_inositol_4_monophosphate_N" stoichiometry="1"/> 
</listOfProducts> 
</reaction> 
<reaction id="n_R410" name="R410" reversible="true"> 
<listOfReactants> 
<speciesReference species="m_myo_inositol_4_monophosphate_N" stoichiometry="1"/> 
</listOfReactants> 
<listOfProducts> 
<speciesReference species="m_myo_inositol_N" stoichiometry="1"/> 
</listOfProducts> 
</reaction> 
<reaction id="n_R411" name="R411" reversible="false"> 
<listOfReactants> 
<speciesReference species="m_ATP_N" stoichiometry="1"/> 
<speciesReference species="m_1_2_diacylglycerol_N" stoichiometry="1"/> 
</listOfReactants> 
<listOfProducts> 
<speciesReference species="m_Phosphatidate_N" stoichiometry="1"/> 
<speciesReference species="m_ADP_N" stoichiometry="1"/> 
</listOfProducts> 
</reaction> 
<reaction id="n_R412" name="R412" reversible="false"> 
<listOfReactants> 
<speciesReference species="m_myo_inositol_1_4_5_trisphosphate_N" stoichiometry="1"/> 
<speciesReference species="m_ATP_N" stoichiometry="1"/> 
</listOfReactants> 
<listOfProducts> 
<speciesReference species="m_myo_inositol_1_3_4_5_tetrakisphosphate_N" stoichiometry="1"/> 
<speciesReference species="m_ADP_N" stoichiometry="1"/> 
</listOfProducts> 
</reaction> 
<reaction id="n_R413" name="R413" reversible="true"> 
<listOfReactants> 
<speciesReference species="m_myo_inositol_1_3_4_5_tetrakisphosphate_N" stoichiometry="1"/> 
</listOfReactants> 
<listOfProducts> 
<speciesReference species="m_myo_inositol_1_3_4_trisphosphate_N" stoichiometry="1"/> 
</listOfProducts> 
</reaction> 
<reaction id="n_R414" name="R414" reversible="false"> 
<listOfReactants> 
<speciesReference species="m_myo_inositol_1_3_4_trisphosphate_N" stoichiometry="1"/> 
</listOfReactants> 
<listOfProducts> 
<speciesReference species="m_myo_inositol_3_4_bisphosphate_N" stoichiometry="1"/> 
</listOfProducts> 
</reaction> 
<reaction id="n_R415" name="R415" reversible="false"> 
<listOfReactants> 
<speciesReference species="m_myo_inositol_3_4_bisphosphate_N" stoichiometry="1"/> 
</listOfReactants> 
<listOfProducts> 
<speciesReference species="m_myo_inositol_3_monophosphate_N" stoichiometry="1"/> 
</listOfProducts> 
</reaction> 
<reaction id="n_R416" name="R416" reversible="false"> 
<listOfReactants> 
<speciesReference species="m_Cholesterol_A" stoichiometry="0.448"/> 
<speciesReference species="m_Phosphatidyl_ethanolamine_A" stoichiometry="0.21"/> 
<speciesReference species="m_Phosphatidyl_choline_A" stoichiometry="0.202"/> 
<speciesReference species="m_Phosphatidyl_serine_A" stoichiometry="0.081"/> 
<speciesReference species="m_sphingomyelin_A" stoichiometry="0.037"/> 
<speciesReference species="m_phosphatidyl_inositol_A" stoichiometry="0.021"/> 
<speciesReference species="m_cardiolipin_A" stoichiometry="0.01"/> 
</listOfReactants> 
<listOfProducts> 
<speciesReference species="m_Lipid_A" stoichiometry="1"/> 
</listOfProducts> 
</reaction> 
<reaction id="n_R417" name="R417" reversible="false"> 
<listOfReactants> 
<speciesReference species="m_Cholesterol_N" stoichiometry="0.448"/> 
<speciesReference species="m_Phosphatidyl_ethanolamine_N" stoichiometry="0.21"/> 
<speciesReference species="m_Phosphatidyl_choline_N" stoichiometry="0.202"/> 
<speciesReference species="m_Phosphatidyl_serine_N" stoichiometry="0.081"/> 
<speciesReference species="m_sphingomyelin_N" stoichiometry="0.037"/> 
<speciesReference species="m_phosphatidyl_inositol_N" stoichiometry="0.021"/> 
<speciesReference species="m_cardiolipin_N" stoichiometry="0.01"/> 
</listOfReactants> 
<listOfProducts> 
<speciesReference species="m_Lipid_N" stoichiometry="1"/> 
</listOfProducts> 
</reaction> 
<reaction id="n_R418" name="R418" reversible="false"> 
<listOfReactants> 
<speciesReference species="m_Cystine_A" stoichiometry="1"/> 
<speciesReference species="m_NADH_A" stoichiometry="1"/> 
</listOfReactants> 
<listOfProducts> 
<speciesReference species="m_Cysteine_A" stoichiometry="2"/> 
<speciesReference species="m_NAD_A" stoichiometry="1"/> 
</listOfProducts> 
</reaction> 
<reaction id="n_R419" name="R419" reversible="false"> 
<listOfReactants> 
<speciesReference species="m_Cysteine_A" stoichiometry="1"/> 
<speciesReference species="m_Glutamate_A" stoichiometry="1"/> 
<speciesReference species="m_ATP_A" stoichiometry="1"/> 
</listOfReactants> 
<listOfProducts> 
<speciesReference species="m_L_gamma_glutamylcysteine_A" stoichiometry="1"/> 
<speciesReference species="m_ADP_A" stoichiometry="1"/> 
</listOfProducts> 
</reaction> 
<reaction id="n_R420" name="R420" reversible="false"> 
<listOfReactants> 
<speciesReference species="m_L_gamma_glutamylcysteine_A" stoichiometry="1"/> 
<speciesReference species="m_Glycine_A" stoichiometry="1"/> 
<speciesReference species="m_ATP_A" stoichiometry="1"/> 
</listOfReactants> 
<listOfProducts> 
<speciesReference species="m_ReducedGlutathione_A" stoichiometry="1"/> 
<speciesReference species="m_ADP_A" stoichiometry="1"/> 
</listOfProducts> 
</reaction> 
<reaction id="n_R421" name="R421" reversible="false"> 
<listOfReactants> 
<speciesReference species="m_O2_A" stoichiometry="1"/> 
</listOfReactants> 
<listOfProducts> 
<speciesReference species="m_H2O2_A" stoichiometry="1"/> 
</listOfProducts> 
</reaction> 
<reaction id="n_R422" name="R422" reversible="false"> 
<listOfReactants> 
<speciesReference species="m_ReducedGlutathione_A" stoichiometry="2"/> 
<speciesReference species="m_H2O2_A" stoichiometry="1"/> 
</listOfReactants> 
<listOfProducts> 
<speciesReference species="m_OxidizedGlutathione_A" stoichiometry="1"/> 
</listOfProducts> 
</reaction> 
<reaction id="n_R423" name="R423" reversible="false"> 
<listOfReactants> 
<speciesReference species="m_OxidizedGlutathione_A" stoichiometry="1"/> 
<speciesReference species="m_NADPH_A" stoichiometry="1"/> 
</listOfReactants> 
<listOfProducts> 
<speciesReference species="m_ReducedGlutathione_A" stoichiometry="2"/> 
<speciesReference species="m_NADP_A" stoichiometry="1"/> 
</listOfProducts> 
</reaction> 
<reaction id="n_R424" name="R424" reversible="false"> 
<listOfReactants> 
<speciesReference species="m_OxidizedGlutathione_A" stoichiometry="1"/> 
<speciesReference species="m_NADPH_AM" stoichiometry="1"/> 
</listOfReactants> 
<listOfProducts> 
<speciesReference species="m_ReducedGlutathione_A" stoichiometry="2"/> 
<speciesReference species="m_NADP_AM" stoichiometry="1"/> 
</listOfProducts> 
</reaction> 
<reaction id="n_R425" name="R425" reversible="false"> 
<listOfReactants> 
<speciesReference species="m_H2O2_A" stoichiometry="1"/> 
</listOfReactants> 
<listOfProducts> 
<speciesReference species="m_O2_A" stoichiometry="1"/> 
</listOfProducts> 
</reaction> 
<reaction id="n_R426" name="R426" reversible="false"> 
<listOfReactants> 
<speciesReference species="m_ReducedGlutathione_A" stoichiometry="1"/> 
<speciesReference species="m_Glutamine_A" stoichiometry="1"/> 
</listOfReactants> 
<listOfProducts> 
<speciesReference species="m_Glutamate_A" stoichiometry="1"/> 
<speciesReference species="m_NH3_A" stoichiometry="1"/> 
<speciesReference species="m_CysteinylGlycine_A" stoichiometry="1"/> 
</listOfProducts> 
</reaction> 
<reaction id="n_R427" name="R427" reversible="false"> 
<listOfReactants> 
<speciesReference species="m_CysteinylGlycine_A" stoichiometry="1"/> 
</listOfReactants> 
<listOfProducts> 
<speciesReference species="m_CysteinylGlycine_N" stoichiometry="1"/> 
</listOfProducts> 
</reaction> 
<reaction id="n_R428" name="R428" reversible="false"> 
<listOfReactants> 
<speciesReference species="m_CysteinylGlycine_N" stoichiometry="1"/> 
</listOfReactants> 
<listOfProducts> 
<speciesReference species="m_Cysteine_N" stoichiometry="1"/> 
<speciesReference species="m_Glycine_N" stoichiometry="1"/> 
</listOfProducts> 
</reaction> 
<reaction id="n_R429" name="R429" reversible="false"> 
<listOfReactants> 
<speciesReference species="m_Cysteine_N" stoichiometry="1"/> 
<speciesReference species="m_Glutamate_N" stoichiometry="1"/> 
<speciesReference species="m_ATP_N" stoichiometry="1"/> 
</listOfReactants> 
<listOfProducts> 
<speciesReference species="m_L_gamma_glutamylcysteine_N" stoichiometry="1"/> 
<speciesReference species="m_ADP_N" stoichiometry="1"/> 
</listOfProducts> 
</reaction> 
<reaction id="n_R430" name="R430" reversible="false"> 
<listOfReactants> 
<speciesReference species="m_L_gamma_glutamylcysteine_N" stoichiometry="1"/> 
<speciesReference species="m_Glycine_N" stoichiometry="1"/> 
<speciesReference species="m_ATP_N" stoichiometry="1"/> 
</listOfReactants> 
<listOfProducts> 
<speciesReference species="m_ReducedGlutathione_N" stoichiometry="1"/> 
<speciesReference species="m_ADP_N" stoichiometry="1"/> 
</listOfProducts> 
</reaction> 
<reaction id="n_R431" name="R431" reversible="false"> 
<listOfReactants> 
<speciesReference species="m_O2_N" stoichiometry="1"/> 
</listOfReactants> 
<listOfProducts> 
<speciesReference species="m_H2O2_N" stoichiometry="1"/> 
</listOfProducts> 
</reaction> 
<reaction id="n_R432" name="R432" reversible="false"> 
<listOfReactants> 
<speciesReference species="m_ReducedGlutathione_N" stoichiometry="2"/> 
<speciesReference species="m_H2O2_N" stoichiometry="1"/> 
</listOfReactants> 
<listOfProducts> 
<speciesReference species="m_OxidizedGlutathione_N" stoichiometry="1"/> 
</listOfProducts> 
</reaction> 
<reaction id="n_R433" name="R433" reversible="false"> 
<listOfReactants> 
<speciesReference species="m_OxidizedGlutathione_N" stoichiometry="1"/> 
<speciesReference species="m_NADPH_N" stoichiometry="1"/> 
</listOfReactants> 
<listOfProducts> 
<speciesReference species="m_ReducedGlutathione_N" stoichiometry="2"/> 
<speciesReference species="m_NADP_N" stoichiometry="1"/> 
</listOfProducts> 
</reaction> 
<reaction id="n_R434" name="R434" reversible="false"> 
<listOfReactants> 
<speciesReference species="m_OxidizedGlutathione_N" stoichiometry="1"/> 
<speciesReference species="m_NADPH_NM" stoichiometry="1"/> 
</listOfReactants> 
<listOfProducts> 
<speciesReference species="m_ReducedGlutathione_N" stoichiometry="2"/> 
<speciesReference species="m_NADP_NM" stoichiometry="1"/> 
</listOfProducts> 
</reaction> 
<reaction id="n_R435" name="R435" reversible="false"> 
<listOfReactants> 
<speciesReference species="m_H2O2_N" stoichiometry="1"/> 
</listOfReactants> 
<listOfProducts> 
<speciesReference species="m_O2_N" stoichiometry="1"/> 
</listOfProducts> 
</reaction> 
<reaction id="n_R436" name="R436" reversible="false"> 
<listOfReactants> 
<speciesReference species="m_Glycogen" stoichiometry="1"/> 
</listOfReactants> 
<listOfProducts> 
<speciesReference species="m_Glucose_1_phosphate_A" stoichiometry="1"/> 
</listOfProducts> 
</reaction> 
<reaction id="n_R437" name="R437" reversible="true"> 
<listOfReactants> 
<speciesReference species="m_Glucose_1_phosphate_A" stoichiometry="1"/> 
</listOfReactants> 
<listOfProducts> 
<speciesReference species="m_Glucose_6_phosphate_A" stoichiometry="1"/> 
</listOfProducts> 
</reaction> 
<reaction id="n_R438" name="R438" reversible="false"> 
<listOfReactants> 
<speciesReference species="m_BHB" stoichiometry="1"/> 
</listOfReactants> 
<listOfProducts> 
<speciesReference species="m_BHB_A" stoichiometry="1"/> 
</listOfProducts> 
</reaction> 
<reaction id="n_R439" name="R439" reversible="false"> 
<listOfReactants> 
<speciesReference species="m_BHB" stoichiometry="1"/> 
</listOfReactants> 
<listOfProducts> 
<speciesReference species="m_BHB_N" stoichiometry="1"/> 
</listOfProducts> 
</reaction> 
<reaction id="n_R440" name="R440" reversible="false"> 
<listOfReactants> 
<speciesReference species="m_Acetoacetate" stoichiometry="1"/> 
</listOfReactants> 
<listOfProducts> 
<speciesReference species="m_Acetoacetate_A" stoichiometry="1"/> 
</listOfProducts> 
</reaction> 
<reaction id="n_R441" name="R441" reversible="false"> 
<listOfReactants> 
<speciesReference species="m_Acetoacetate" stoichiometry="1"/> 
</listOfReactants> 
<listOfProducts> 
<speciesReference species="m_Acetoacetate_N" stoichiometry="1"/> 
</listOfProducts> 
</reaction> 
<reaction id="n_R442" name="R442" reversible="true"> 
<listOfReactants> 
<speciesReference species="m_BHB_A" stoichiometry="1"/> 
<speciesReference species="m_NAD_AM" stoichiometry="1"/> 
</listOfReactants> 
<listOfProducts> 
<speciesReference species="m_Acetoacetate_A" stoichiometry="1"/> 
<speciesReference species="m_NADH_AM" stoichiometry="1"/> 
</listOfProducts> 
</reaction> 
<reaction id="n_R443" name="R443" reversible="true"> 
<listOfReactants> 
<speciesReference species="m_BHB_N" stoichiometry="1"/> 
<speciesReference species="m_NAD_NM" stoichiometry="1"/> 
</listOfReactants> 
<listOfProducts> 
<speciesReference species="m_Acetoacetate_N" stoichiometry="1"/> 
<speciesReference species="m_NADH_NM" stoichiometry="1"/> 
</listOfProducts> 
</reaction> 
<reaction id="n_R444" name="R444" reversible="false"> 
<listOfReactants> 
<speciesReference species="m_Acetoacetate_N" stoichiometry="1"/> 
<speciesReference species="m_Succinyl_CoA_N" stoichiometry="1"/> 
</listOfReactants> 
<listOfProducts> 
<speciesReference species="m_Acetoacetyl_CoA_N" stoichiometry="1"/> 
<speciesReference species="m_Succinate_N" stoichiometry="1"/> 
</listOfProducts> 
</reaction> 
<reaction id="n_R445" name="R445" reversible="false"> 
<listOfReactants> 
<speciesReference species="m_Ornithine" stoichiometry="1"/> 
</listOfReactants> 
<listOfProducts> 
<speciesReference species="m_Ornithine_A" stoichiometry="1"/> 
</listOfProducts> 
</reaction> 
<reaction id="n_R446" name="R446" reversible="true"> 
<listOfReactants> 
<speciesReference species="m_Arginine_A" stoichiometry="1"/> 
</listOfReactants> 
<listOfProducts> 
<speciesReference species="m_Agmatine_A" stoichiometry="1"/> 
<speciesReference species="m_CO2_A" stoichiometry="1"/> 
</listOfProducts> 
</reaction> 
<reaction id="n_R447" name="R447" reversible="false"> 
<listOfReactants> 
<speciesReference species="m_Arginine_A" stoichiometry="1"/> 
</listOfReactants> 
<listOfProducts> 
<speciesReference species="m_Ornithine_A" stoichiometry="1"/> 
<speciesReference species="m_Urea_A" stoichiometry="1"/> 
</listOfProducts> 
</reaction> 
<reaction id="n_R448" name="R448" reversible="true"> 
<listOfReactants> 
<speciesReference species="m_Ornithine_A" stoichiometry="1"/> 
<speciesReference species="m_alpha_ketoglutarate_A" stoichiometry="1"/> 
</listOfReactants> 
<listOfProducts> 
<speciesReference species="m_Glutamate_A" stoichiometry="1"/> 
<speciesReference species="m_Glutamate_semialdehyde_A" stoichiometry="1"/> 
</listOfProducts> 
</reaction> 
<reaction id="n_R449" name="R449" reversible="true"> 
<listOfReactants> 
<speciesReference species="m_Glutamate_semialdehyde_A" stoichiometry="1"/> 
</listOfReactants> 
<listOfProducts> 
<speciesReference species="m_S_1_pyrroline_5_carboxylate_A" stoichiometry="1"/> 
</listOfProducts> 
</reaction> 
<reaction id="n_R450" name="R450" reversible="false"> 
<listOfReactants> 
<speciesReference species="m_S_1_pyrroline_5_carboxylate_A" stoichiometry="1"/> 
<speciesReference species="m_NAD_A" stoichiometry="1"/> 
</listOfReactants> 
<listOfProducts> 
<speciesReference species="m_Glutamate_A" stoichiometry="1"/> 
<speciesReference species="m_NADH_A" stoichiometry="1"/> 
</listOfProducts> 
</reaction> 
<reaction id="n_R451" name="R451" reversible="false"> 
<listOfReactants> 
<speciesReference species="m_Ornithine" stoichiometry="1"/> 
</listOfReactants> 
<listOfProducts> 
<speciesReference species="m_Ornithine_N" stoichiometry="1"/> 
</listOfProducts> 
</reaction> 
<reaction id="n_R452" name="R452" reversible="false"> 
<listOfReactants> 
<speciesReference species="m_Arginine_A" stoichiometry="1"/> 
</listOfReactants> 
<listOfProducts> 
<speciesReference species="m_Arginine_N" stoichiometry="1"/> 
</listOfProducts> 
</reaction> 
<reaction id="n_R453" name="R453" reversible="true"> 
<listOfReactants> 
<speciesReference species="m_Arginine_N" stoichiometry="1"/> 
</listOfReactants> 
<listOfProducts> 
<speciesReference species="m_Agmatine_N" stoichiometry="1"/> 
<speciesReference species="m_CO2_N" stoichiometry="1"/> 
</listOfProducts> 
</reaction> 
<reaction id="n_R454" name="R454" reversible="true"> 
<listOfReactants> 
<speciesReference species="m_Agmatine_N" stoichiometry="1"/> 
</listOfReactants> 
<listOfProducts> 
<speciesReference species="m_Putrescine_N" stoichiometry="1"/> 
<speciesReference species="m_Urea_N" stoichiometry="1"/> 
</listOfProducts> 
</reaction> 
<reaction id="n_R455" name="R455" reversible="true"> 
<listOfReactants> 
<speciesReference species="m_Arginine_N" stoichiometry="2"/> 
<speciesReference species="m_NADPH_N" stoichiometry="3"/> 
<speciesReference species="m_O2_N" stoichiometry="4"/> 
</listOfReactants> 
<listOfProducts> 
<speciesReference species="m_Citrulline_N" stoichiometry="2"/> 
<speciesReference species="m_NADP_N" stoichiometry="3"/> 
</listOfProducts> 
</reaction> 
<reaction id="n_R456" name="R456" reversible="false"> 
<listOfReactants> 
<speciesReference species="m_Aspartate_N" stoichiometry="1"/> 
<speciesReference species="m_Citrulline_N" stoichiometry="1"/> 
<speciesReference species="m_ATP_N" stoichiometry="1"/> 
</listOfReactants> 
<listOfProducts> 
<speciesReference species="m_L_Arginino_Succinate_N" stoichiometry="1"/> 
<speciesReference species="m_AMP_N" stoichiometry="1"/> 
</listOfProducts> 
</reaction> 
<reaction id="n_R457" name="R457" reversible="false"> 
<listOfReactants> 
<speciesReference species="m_L_Arginino_Succinate_N" stoichiometry="1"/> 
</listOfReactants> 
<listOfProducts> 
<speciesReference species="m_Arginine_N" stoichiometry="1"/> 
<speciesReference species="m_Fumarate_N" stoichiometry="1"/> 
</listOfProducts> 
</reaction> 
<reaction id="n_R458" name="R458" reversible="false"> 
<listOfReactants> 
<speciesReference species="m_Arginine_N" stoichiometry="1"/> 
</listOfReactants> 
<listOfProducts> 
<speciesReference species="m_Ornithine_N" stoichiometry="1"/> 
<speciesReference species="m_Urea_N" stoichiometry="1"/> 
</listOfProducts> 
</reaction> 
<reaction id="n_R459" name="R459" reversible="true"> 
<listOfReactants> 
<speciesReference species="m_Ornithine_N" stoichiometry="1"/> 
</listOfReactants> 
<listOfProducts> 
<speciesReference species="m_CO2_N" stoichiometry="1"/> 
<speciesReference species="m_Putrescine_N" stoichiometry="1"/> 
</listOfProducts> 
</reaction> 
<reaction id="n_R460" name="R460" reversible="false"> 
<listOfReactants> 
<speciesReference species="m_Putrescine_N" stoichiometry="1"/> 
</listOfReactants> 
<listOfProducts> 
<speciesReference species="m_Putrescine_A" stoichiometry="1"/> 
</listOfProducts> 
</reaction> 
<reaction id="n_R461" name="R461" reversible="false"> 
<listOfReactants> 
<speciesReference species="m_Putrescine_A" stoichiometry="1"/> 
<speciesReference species="m_Acetyl_CoA_A" stoichiometry="1"/> 
</listOfReactants> 
<listOfProducts> 
<speciesReference species="m_N_acetylputrescine_A" stoichiometry="1"/> 
</listOfProducts> 
</reaction> 
<reaction id="n_R462" name="R462" reversible="false"> 
<listOfReactants> 
<speciesReference species="m_N_acetylputrescine_A" stoichiometry="1"/> 
<speciesReference species="m_O2_A" stoichiometry="1"/> 
</listOfReactants> 
<listOfProducts> 
<speciesReference species="m_Acetamidobutanal_A" stoichiometry="1"/> 
<speciesReference species="m_NH3_A" stoichiometry="1"/> 
<speciesReference species="m_H2O2_A" stoichiometry="1"/> 
</listOfProducts> 
</reaction> 
<reaction id="n_R463" name="R463" reversible="false"> 
<listOfReactants> 
<speciesReference species="m_Acetamidobutanal_A" stoichiometry="1"/> 
<speciesReference species="m_NAD_A" stoichiometry="1"/> 
</listOfReactants> 
<listOfProducts> 
<speciesReference species="m_Acetamidobutanoate_A" stoichiometry="1"/> 
<speciesReference species="m_NADH_A" stoichiometry="1"/> 
</listOfProducts> 
</reaction> 
<reaction id="n_R464" name="R464" reversible="false"> 
<listOfReactants> 
<speciesReference species="m_Acetamidobutanoate_A" stoichiometry="1"/> 
</listOfReactants> 
<listOfProducts> 
<speciesReference species="m_GABA_A" stoichiometry="1"/> 
</listOfProducts> 
</reaction> 
<reaction id="n_R465" name="R465" reversible="false"> 
<listOfReactants> 
<speciesReference species="m_S_adenosyl_L_methionine_A" stoichiometry="1"/> 
</listOfReactants> 
<listOfProducts> 
<speciesReference species="m_S_adenosyl_L_methioninamine_A" stoichiometry="1"/> 
<speciesReference species="m_CO2_A" stoichiometry="1"/> 
</listOfProducts> 
</reaction> 
<reaction id="n_R466" name="R466" reversible="false"> 
<listOfReactants> 
<speciesReference species="m_S_adenosyl_L_methionine_N" stoichiometry="1"/> 
</listOfReactants> 
<listOfProducts> 
<speciesReference species="m_S_adenosyl_L_methioninamine_N" stoichiometry="1"/> 
<speciesReference species="m_CO2_N" stoichiometry="1"/> 
</listOfProducts> 
</reaction> 
<reaction id="n_R467" name="R467" reversible="false"> 
<listOfReactants> 
<speciesReference species="m_Putrescine_N" stoichiometry="1"/> 
<speciesReference species="m_S_adenosyl_L_methioninamine_N" stoichiometry="1"/> 
</listOfReactants> 
<listOfProducts> 
<speciesReference species="m_Spermidine_N" stoichiometry="1"/> 
<speciesReference species="m_S_methyl_5_thioadenosine_N" stoichiometry="1"/> 
</listOfProducts> 
</reaction> 
<reaction id="n_R468" name="R468" reversible="false"> 
<listOfReactants> 
<speciesReference species="m_Spermidine_N" stoichiometry="1"/> 
<speciesReference species="m_S_adenosyl_L_methioninamine_N" stoichiometry="1"/> 
</listOfReactants> 
<listOfProducts> 
<speciesReference species="m_Spermine_N" stoichiometry="1"/> 
<speciesReference species="m_S_methyl_5_thioadenosine_N" stoichiometry="1"/> 
</listOfProducts> 
</reaction> 
<reaction id="n_R469" name="R469" reversible="false"> 
<listOfReactants> 
<speciesReference species="m_Spermine_N" stoichiometry="1"/> 
<speciesReference species="m_Acetyl_CoA_N" stoichiometry="1"/> 
</listOfReactants> 
<listOfProducts> 
<speciesReference species="m_N_1_Acetylspermine_N" stoichiometry="1"/> 
</listOfProducts> 
</reaction> 
<reaction id="n_R470" name="R470" reversible="false"> 
<listOfReactants> 
<speciesReference species="m_N_1_Acetylspermine_N" stoichiometry="1"/> 
<speciesReference species="m_O2_N" stoichiometry="1"/> 
</listOfReactants> 
<listOfProducts> 
<speciesReference species="m_H2O2_N" stoichiometry="1"/> 
<speciesReference species="m_Spermidine_N" stoichiometry="1"/> 
</listOfProducts> 
</reaction> 
<reaction id="n_R471" name="R471" reversible="false"> 
<listOfReactants> 
<speciesReference species="m_Spermine_N" stoichiometry="1"/> 
<speciesReference species="m_O2_N" stoichiometry="1"/> 
</listOfReactants> 
<listOfProducts> 
<speciesReference species="m_H2O2_N" stoichiometry="1"/> 
<speciesReference species="m_Spermidine_N" stoichiometry="1"/> 
</listOfProducts> 
</reaction> 
<reaction id="n_R472" name="R472" reversible="false"> 
<listOfReactants> 
<speciesReference species="m_Spermidine_N" stoichiometry="1"/> 
<speciesReference species="m_Acetyl_CoA_N" stoichiometry="1"/> 
</listOfReactants> 
<listOfProducts> 
<speciesReference species="m_N_1_Acetylspermidine_N" stoichiometry="1"/> 
</listOfProducts> 
</reaction> 
<reaction id="n_R473" name="R473" reversible="false"> 
<listOfReactants> 
<speciesReference species="m_N_1_Acetylspermidine_N" stoichiometry="1"/> 
<speciesReference species="m_O2_N" stoichiometry="1"/> 
</listOfReactants> 
<listOfProducts> 
<speciesReference species="m_H2O2_N" stoichiometry="1"/> 
<speciesReference species="m_Putrescine_N" stoichiometry="1"/> 
</listOfProducts> 
</reaction> 
<reaction id="n_R474" name="R474" reversible="false"> 
<listOfReactants> 
<speciesReference species="m_Glycine_A" stoichiometry="1"/> 
<speciesReference species="m_Arginine_A" stoichiometry="1"/> 
</listOfReactants> 
<listOfProducts> 
<speciesReference species="m_Ornithine_A" stoichiometry="1"/> 
<speciesReference species="m_Guanidinoacetate_A" stoichiometry="1"/> 
</listOfProducts> 
</reaction> 
<reaction id="n_R475" name="R475" reversible="false"> 
<listOfReactants> 
<speciesReference species="m_Guanidinoacetate_A" stoichiometry="1"/> 
<speciesReference species="m_S_adenosyl_L_methionine_A" stoichiometry="1"/> 
</listOfReactants> 
<listOfProducts> 
<speciesReference species="m_S_adenosyl_L_homocysteine_A" stoichiometry="1"/> 
<speciesReference species="m_Creatine_A" stoichiometry="1"/> 
</listOfProducts> 
</reaction> 
<reaction id="n_R476" name="R476" reversible="true"> 
<listOfReactants> 
<speciesReference species="m_Creatine_A" stoichiometry="1"/> 
<speciesReference species="m_ATP_A" stoichiometry="1"/> 
</listOfReactants> 
<listOfProducts> 
<speciesReference species="m_CreatinePhosphate_A" stoichiometry="1"/> 
<speciesReference species="m_ADP_A" stoichiometry="1"/> 
</listOfProducts> 
</reaction> 
<reaction id="n_R477" name="R477" reversible="false"> 
<listOfReactants> 
<speciesReference species="m_Glycine_N" stoichiometry="1"/> 
<speciesReference species="m_Arginine_N" stoichiometry="1"/> 
</listOfReactants> 
<listOfProducts> 
<speciesReference species="m_Ornithine_N" stoichiometry="1"/> 
<speciesReference species="m_Guanidinoacetate_N" stoichiometry="1"/> 
</listOfProducts> 
</reaction> 
<reaction id="n_R478" name="R478" reversible="false"> 
<listOfReactants> 
<speciesReference species="m_Guanidinoacetate_N" stoichiometry="1"/> 
<speciesReference species="m_S_adenosyl_L_methionine_N" stoichiometry="1"/> 
</listOfReactants> 
<listOfProducts> 
<speciesReference species="m_S_adenosyl_L_homocysteine_N" stoichiometry="1"/> 
<speciesReference species="m_Creatine_N" stoichiometry="1"/> 
</listOfProducts> 
</reaction> 
<reaction id="n_R479" name="R479" reversible="true"> 
<listOfReactants> 
<speciesReference species="m_Creatine_N" stoichiometry="1"/> 
<speciesReference species="m_ATP_N" stoichiometry="1"/> 
</listOfReactants> 
<listOfProducts> 
<speciesReference species="m_CreatinePhosphate_N" stoichiometry="1"/> 
<speciesReference species="m_ADP_N" stoichiometry="1"/> 
</listOfProducts> 
</reaction> 
<reaction id="n_R480" name="R480" reversible="false"> 
<listOfReactants> 
<speciesReference species="m_Glycine_A" stoichiometry="1"/> 
<speciesReference species="m_Succinyl_CoA_A" stoichiometry="1"/> 
</listOfReactants> 
<listOfProducts> 
<speciesReference species="m_CO2_A" stoichiometry="1"/> 
<speciesReference species="m_5_amino_levulinate_A" stoichiometry="1"/> 
</listOfProducts> 
</reaction> 
<reaction id="n_R481" name="R481" reversible="false"> 
<listOfReactants> 
<speciesReference species="m_5_amino_levulinate_A" stoichiometry="2"/> 
</listOfReactants> 
<listOfProducts> 
<speciesReference species="m_porphobilinogen_A" stoichiometry="1"/> 
</listOfProducts> 
</reaction> 
<reaction id="n_R482" name="R482" reversible="false"> 
<listOfReactants> 
<speciesReference species="m_porphobilinogen_A" stoichiometry="4"/> 
</listOfReactants> 
<listOfProducts> 
<speciesReference species="m_NH3_A" stoichiometry="4"/> 
<speciesReference species="m_hydroxymethylbilane_A" stoichiometry="1"/> 
</listOfProducts> 
</reaction> 
<reaction id="n_R483" name="R483" reversible="false"> 
<listOfReactants> 
<speciesReference species="m_hydroxymethylbilane_A" stoichiometry="1"/> 
</listOfReactants> 
<listOfProducts> 
<speciesReference species="m_uroporphyrinogen_A" stoichiometry="1"/> 
</listOfProducts> 
</reaction> 
<reaction id="n_R484" name="R484" reversible="false"> 
<listOfReactants> 
<speciesReference species="m_uroporphyrinogen_A" stoichiometry="1"/> 
</listOfReactants> 
<listOfProducts> 
<speciesReference species="m_CO2_A" stoichiometry="4"/> 
<speciesReference species="m_coproporphyrinogen_A" stoichiometry="1"/> 
</listOfProducts> 
</reaction> 
<reaction id="n_R485" name="R485" reversible="false"> 
<listOfReactants> 
<speciesReference species="m_coproporphyrinogen_A" stoichiometry="1"/> 
<speciesReference species="m_O2_A" stoichiometry="1"/> 
</listOfReactants> 
<listOfProducts> 
<speciesReference species="m_protoporphyrinogen_A" stoichiometry="1"/> 
<speciesReference species="m_CO2_A" stoichiometry="2"/> 
</listOfProducts> 
</reaction> 
<reaction id="n_R486" name="R486" reversible="false"> 
<listOfReactants> 
<speciesReference species="m_protoporphyrinogen_A" stoichiometry="1"/> 
<speciesReference species="m_O2_A" stoichiometry="3"/> 
</listOfReactants> 
<listOfProducts> 
<speciesReference species="m_protoporphyrin_A" stoichiometry="1"/> 
<speciesReference species="m_H2O2_A" stoichiometry="3"/> 
</listOfProducts> 
</reaction> 
<reaction id="n_R487" name="R487" reversible="false"> 
<listOfReactants> 
<speciesReference species="m_protoporphyrin_A" stoichiometry="1"/> 
</listOfReactants> 
<listOfProducts> 
<speciesReference species="m_protoheme_A" stoichiometry="1"/> 
</listOfProducts> 
</reaction> 
<reaction id="n_R488" name="R488" reversible="false"> 
<listOfReactants> 
<speciesReference species="m_protoheme_A" stoichiometry="1"/> 
<speciesReference species="m_O2_A" stoichiometry="3"/> 
<speciesReference species="m_FADH2_AM" stoichiometry="1"/> 
</listOfReactants> 
<listOfProducts> 
<speciesReference species="m_biliverdin_A" stoichiometry="1"/> 
<speciesReference species="m_FAD_AM" stoichiometry="1"/> 
</listOfProducts> 
</reaction> 
<reaction id="n_R489" name="R489" reversible="false"> 
<listOfReactants> 
<speciesReference species="m_biliverdin_A" stoichiometry="1"/> 
<speciesReference species="m_NADPH_A" stoichiometry="1"/> 
</listOfReactants> 
<listOfProducts> 
<speciesReference species="m_bilirubin_A" stoichiometry="1"/> 
<speciesReference species="m_NADP_A" stoichiometry="1"/> 
</listOfProducts> 
</reaction> 
<reaction id="n_R490" name="R490" reversible="false"> 
<listOfReactants> 
<speciesReference species="m_Glycine_N" stoichiometry="1"/> 
<speciesReference species="m_Succinyl_CoA_N" stoichiometry="1"/> 
</listOfReactants> 
<listOfProducts> 
<speciesReference species="m_CO2_N" stoichiometry="1"/> 
<speciesReference species="m_5_amino_levulinate_N" stoichiometry="1"/> 
</listOfProducts> 
</reaction> 
<reaction id="n_R491" name="R491" reversible="false"> 
<listOfReactants> 
<speciesReference species="m_5_amino_levulinate_N" stoichiometry="2"/> 
</listOfReactants> 
<listOfProducts> 
<speciesReference species="m_porphobilinogen_N" stoichiometry="1"/> 
</listOfProducts> 
</reaction> 
<reaction id="n_R492" name="R492" reversible="false"> 
<listOfReactants> 
<speciesReference species="m_porphobilinogen_N" stoichiometry="4"/> 
</listOfReactants> 
<listOfProducts> 
<speciesReference species="m_NH3_N" stoichiometry="4"/> 
<speciesReference species="m_hydroxymethylbilane_N" stoichiometry="1"/> 
</listOfProducts> 
</reaction> 
<reaction id="n_R493" name="R493" reversible="false"> 
<listOfReactants> 
<speciesReference species="m_hydroxymethylbilane_N" stoichiometry="1"/> 
</listOfReactants> 
<listOfProducts> 
<speciesReference species="m_uroporphyrinogen_N" stoichiometry="1"/> 
</listOfProducts> 
</reaction> 
<reaction id="n_R494" name="R494" reversible="false"> 
<listOfReactants> 
<speciesReference species="m_uroporphyrinogen_N" stoichiometry="1"/> 
</listOfReactants> 
<listOfProducts> 
<speciesReference species="m_CO2_N" stoichiometry="4"/> 
<speciesReference species="m_coproporphyrinogen_N" stoichiometry="1"/> 
</listOfProducts> 
</reaction> 
<reaction id="n_R495" name="R495" reversible="false"> 
<listOfReactants> 
<speciesReference species="m_coproporphyrinogen_N" stoichiometry="1"/> 
<speciesReference species="m_O2_N" stoichiometry="1"/> 
</listOfReactants> 
<listOfProducts> 
<speciesReference species="m_protoporphyrinogen_N" stoichiometry="1"/> 
<speciesReference species="m_CO2_N" stoichiometry="2"/> 
</listOfProducts> 
</reaction> 
<reaction id="n_R496" name="R496" reversible="false"> 
<listOfReactants> 
<speciesReference species="m_protoporphyrinogen_N" stoichiometry="1"/> 
<speciesReference species="m_O2_N" stoichiometry="3"/> 
</listOfReactants> 
<listOfProducts> 
<speciesReference species="m_protoporphyrin_N" stoichiometry="1"/> 
<speciesReference species="m_H2O2_N" stoichiometry="3"/> 
</listOfProducts> 
</reaction> 
<reaction id="n_R497" name="R497" reversible="false"> 
<listOfReactants> 
<speciesReference species="m_protoporphyrin_N" stoichiometry="1"/> 
</listOfReactants> 
<listOfProducts> 
<speciesReference species="m_protoheme_N" stoichiometry="1"/> 
</listOfProducts> 
</reaction> 
<reaction id="n_R498" name="R498" reversible="false"> 
<listOfReactants> 
<speciesReference species="m_protoheme_N" stoichiometry="1"/> 
<speciesReference species="m_O2_N" stoichiometry="3"/> 
<speciesReference species="m_FADH2_NM" stoichiometry="1"/> 
</listOfReactants> 
<listOfProducts> 
<speciesReference species="m_biliverdin_N" stoichiometry="1"/> 
<speciesReference species="m_FAD_NM" stoichiometry="1"/> 
</listOfProducts> 
</reaction> 
<reaction id="n_R499" name="R499" reversible="false"> 
<listOfReactants> 
<speciesReference species="m_biliverdin_N" stoichiometry="1"/> 
<speciesReference species="m_NADPH_N" stoichiometry="1"/> 
</listOfReactants> 
<listOfProducts> 
<speciesReference species="m_bilirubin_N" stoichiometry="1"/> 
<speciesReference species="m_NADP_N" stoichiometry="1"/> 
</listOfProducts> 
</reaction> 
<reaction id="n_R500" name="R500" reversible="false"> 
<listOfReactants> 
<speciesReference species="m_adenosine" stoichiometry="1"/> 
</listOfReactants> 
<listOfProducts> 
<speciesReference species="m_adenosine_A" stoichiometry="1"/> 
</listOfProducts> 
</reaction> 
<reaction id="n_R501" name="R501" reversible="false"> 
<listOfReactants> 
<speciesReference species="m_adenosine_A" stoichiometry="1"/> 
<speciesReference species="m_ATP_A" stoichiometry="1"/> 
</listOfReactants> 
<listOfProducts> 
<speciesReference species="m_AMP_A" stoichiometry="1"/> 
<speciesReference species="m_ADP_A" stoichiometry="1"/> 
</listOfProducts> 
</reaction> 
<reaction id="n_R502" name="R502" reversible="false"> 
<listOfReactants> 
<speciesReference species="m_AMP_A" stoichiometry="1"/> 
<speciesReference species="m_ATP_A" stoichiometry="1"/> 
</listOfReactants> 
<listOfProducts> 
<speciesReference species="m_ADP_A" stoichiometry="2"/> 
</listOfProducts> 
</reaction> 
<reaction id="n_R503" name="R503" reversible="false"> 
<listOfReactants> 
<speciesReference species="m_ATP_A" stoichiometry="1"/> 
</listOfReactants> 
<listOfProducts> 
<speciesReference species="m_AMP_A" stoichiometry="1"/> 
</listOfProducts> 
</reaction> 
<reaction id="n_R504" name="R504" reversible="false"> 
<listOfReactants> 
<speciesReference species="m_ADP_A" stoichiometry="1"/> 
</listOfReactants> 
<listOfProducts> 
<speciesReference species="m_AMP_A" stoichiometry="1"/> 
</listOfProducts> 
</reaction> 
<reaction id="n_R505" name="R505" reversible="false"> 
<listOfReactants> 
<speciesReference species="m_AMP_A" stoichiometry="1"/> 
</listOfReactants> 
<listOfProducts> 
<speciesReference species="m_adenosine_A" stoichiometry="1"/> 
</listOfProducts> 
</reaction> 
<reaction id="n_R506" name="R506" reversible="false"> 
<listOfReactants> 
<speciesReference species="m_ATP_A" stoichiometry="1"/> 
</listOfReactants> 
<listOfProducts> 
<speciesReference species="m_ADP_A" stoichiometry="1"/> 
</listOfProducts> 
</reaction> 
<reaction id="n_R507" name="R507" reversible="false"> 
<listOfReactants> 
<speciesReference species="m_guanosine" stoichiometry="1"/> 
</listOfReactants> 
<listOfProducts> 
<speciesReference species="m_guanosine_A" stoichiometry="1"/> 
</listOfProducts> 
</reaction> 
<reaction id="n_R508" name="R508" reversible="true"> 
<listOfReactants> 
<speciesReference species="m_guanosine_A" stoichiometry="1"/> 
</listOfReactants> 
<listOfProducts> 
<speciesReference species="m_ribose_1_phosphate_A" stoichiometry="1"/> 
<speciesReference species="m_guanine_A" stoichiometry="1"/> 
</listOfProducts> 
</reaction> 
<reaction id="n_R509" name="R509" reversible="false"> 
<listOfReactants> 
<speciesReference species="m_5_phospho_D_ribose_1_diphosphate_A" stoichiometry="1"/> 
<speciesReference species="m_guanine_A" stoichiometry="1"/> 
</listOfReactants> 
<listOfProducts> 
<speciesReference species="m_GMP_A" stoichiometry="1"/> 
</listOfProducts> 
</reaction> 
<reaction id="n_R510" name="R510" reversible="false"> 
<listOfReactants> 
<speciesReference species="m_Ribose_5_phosphate_A" stoichiometry="1"/> 
<speciesReference species="m_ATP_A" stoichiometry="1"/> 
</listOfReactants> 
<listOfProducts> 
<speciesReference species="m_AMP_A" stoichiometry="1"/> 
<speciesReference species="m_5_phospho_D_ribose_1_diphosphate_A" stoichiometry="1"/> 
</listOfProducts> 
</reaction> 
<reaction id="n_R511" name="R511" reversible="false"> 
<listOfReactants> 
<speciesReference species="m_ribose_1_phosphate_A" stoichiometry="1"/> 
</listOfReactants> 
<listOfProducts> 
<speciesReference species="m_Ribose_5_phosphate_A" stoichiometry="1"/> 
</listOfProducts> 
</reaction> 
<reaction id="n_R512" name="R512" reversible="false"> 
<listOfReactants> 
<speciesReference species="m_GMP_A" stoichiometry="1"/> 
<speciesReference species="m_ATP_A" stoichiometry="1"/> 
</listOfReactants> 
<listOfProducts> 
<speciesReference species="m_GDP_A" stoichiometry="1"/> 
<speciesReference species="m_ADP_A" stoichiometry="1"/> 
</listOfProducts> 
</reaction> 
<reaction id="n_R513" name="R513" reversible="false"> 
<listOfReactants> 
<speciesReference species="m_GDP_A" stoichiometry="1"/> 
<speciesReference species="m_ATP_A" stoichiometry="1"/> 
</listOfReactants> 
<listOfProducts> 
<speciesReference species="m_GTP_A" stoichiometry="1"/> 
<speciesReference species="m_ADP_A" stoichiometry="1"/> 
</listOfProducts> 
</reaction> 
<reaction id="n_R514" name="R514" reversible="false"> 
<listOfReactants> 
<speciesReference species="m_GTP_A" stoichiometry="1"/> 
</listOfReactants> 
<listOfProducts> 
<speciesReference species="m_GDP_A" stoichiometry="1"/> 
</listOfProducts> 
</reaction> 
<reaction id="n_R515" name="R515" reversible="false"> 
<listOfReactants> 
<speciesReference species="m_GMP_A" stoichiometry="1"/> 
</listOfReactants> 
<listOfProducts> 
<speciesReference species="m_guanosine_A" stoichiometry="1"/> 
</listOfProducts> 
</reaction> 
<reaction id="n_R516" name="R516" reversible="false"> 
<listOfReactants> 
<speciesReference species="m_GTP_A" stoichiometry="1"/> 
</listOfReactants> 
<listOfProducts> 
<speciesReference species="m_GMP_A" stoichiometry="1"/> 
</listOfProducts> 
</reaction> 
<reaction id="n_R517" name="R517" reversible="false"> 
<listOfReactants> 
<speciesReference species="m_GDP_A" stoichiometry="1"/> 
</listOfReactants> 
<listOfProducts> 
<speciesReference species="m_GMP_A" stoichiometry="1"/> 
</listOfProducts> 
</reaction> 
<reaction id="n_R518" name="R518" reversible="false"> 
<listOfReactants> 
<speciesReference species="m_uridine" stoichiometry="1"/> 
</listOfReactants> 
<listOfProducts> 
<speciesReference species="m_uridine_A" stoichiometry="1"/> 
</listOfProducts> 
</reaction> 
<reaction id="n_R519" name="R519" reversible="false"> 
<listOfReactants> 
<speciesReference species="m_UTP_A" stoichiometry="1"/> 
</listOfReactants> 
<listOfProducts> 
<speciesReference species="m_UDP_A" stoichiometry="1"/> 
</listOfProducts> 
</reaction> 
<reaction id="n_R520" name="R520" reversible="false"> 
<listOfReactants> 
<speciesReference species="m_UDP_A" stoichiometry="1"/> 
<speciesReference species="m_ATP_A" stoichiometry="1"/> 
</listOfReactants> 
<listOfProducts> 
<speciesReference species="m_UTP_A" stoichiometry="1"/> 
<speciesReference species="m_ADP_A" stoichiometry="1"/> 
</listOfProducts> 
</reaction> 
<reaction id="n_R521" name="R521" reversible="false"> 
<listOfReactants> 
<speciesReference species="m_UDP_A" stoichiometry="1"/> 
</listOfReactants> 
<listOfProducts> 
<speciesReference species="m_UMP_A" stoichiometry="1"/> 
</listOfProducts> 
</reaction> 
<reaction id="n_R522" name="R522" reversible="false"> 
<listOfReactants> 
<speciesReference species="m_UMP_A" stoichiometry="1"/> 
<speciesReference species="m_ATP_A" stoichiometry="1"/> 
</listOfReactants> 
<listOfProducts> 
<speciesReference species="m_UDP_A" stoichiometry="1"/> 
<speciesReference species="m_ADP_A" stoichiometry="1"/> 
</listOfProducts> 
</reaction> 
<reaction id="n_R523" name="R523" reversible="false"> 
<listOfReactants> 
<speciesReference species="m_UTP_A" stoichiometry="1"/> 
</listOfReactants> 
<listOfProducts> 
<speciesReference species="m_UMP_A" stoichiometry="1"/> 
</listOfProducts> 
</reaction> 
<reaction id="n_R524" name="R524" reversible="false"> 
<listOfReactants> 
<speciesReference species="m_uridine_A" stoichiometry="1"/> 
<speciesReference species="m_ATP_A" stoichiometry="1"/> 
</listOfReactants> 
<listOfProducts> 
<speciesReference species="m_UMP_A" stoichiometry="1"/> 
<speciesReference species="m_ADP_A" stoichiometry="1"/> 
</listOfProducts> 
</reaction> 
<reaction id="n_R525" name="R525" reversible="false"> 
<listOfReactants> 
<speciesReference species="m_uridine_A" stoichiometry="1"/> 
</listOfReactants> 
<listOfProducts> 
<speciesReference species="m_ribose_1_phosphate_A" stoichiometry="1"/> 
<speciesReference species="m_uracil_A" stoichiometry="1"/> 
</listOfProducts> 
</reaction> 
<reaction id="n_R526" name="R526" reversible="false"> 
<listOfReactants> 
<speciesReference species="m_UMP_A" stoichiometry="1"/> 
</listOfReactants> 
<listOfProducts> 
<speciesReference species="m_uridine_A" stoichiometry="1"/> 
</listOfProducts> 
</reaction> 
<reaction id="n_R527" name="R527" reversible="false"> 
<listOfReactants> 
<speciesReference species="m_cytidine" stoichiometry="1"/> 
</listOfReactants> 
<listOfProducts> 
<speciesReference species="m_cytidine_A" stoichiometry="1"/> 
</listOfProducts> 
</reaction> 
<reaction id="n_R528" name="R528" reversible="false"> 
<listOfReactants> 
<speciesReference species="m_cytidine_A" stoichiometry="1"/> 
</listOfReactants> 
<listOfProducts> 
<speciesReference species="m_NH3_A" stoichiometry="1"/> 
<speciesReference species="m_uridine_A" stoichiometry="1"/> 
</listOfProducts> 
</reaction> 
<reaction id="n_R529" name="R529" reversible="false"> 
<listOfReactants> 
<speciesReference species="m_CMP_A" stoichiometry="1"/> 
<speciesReference species="m_ATP_A" stoichiometry="1"/> 
</listOfReactants> 
<listOfProducts> 
<speciesReference species="m_CDP_A" stoichiometry="1"/> 
<speciesReference species="m_ADP_A" stoichiometry="1"/> 
</listOfProducts> 
</reaction> 
<reaction id="n_R530" name="R530" reversible="false"> 
<listOfReactants> 
<speciesReference species="m_CDP_A" stoichiometry="1"/> 
</listOfReactants> 
<listOfProducts> 
<speciesReference species="m_CMP_A" stoichiometry="1"/> 
</listOfProducts> 
</reaction> 
<reaction id="n_R531" name="R531" reversible="false"> 
<listOfReactants> 
<speciesReference species="m_CDP_A" stoichiometry="1"/> 
<speciesReference species="m_ATP_A" stoichiometry="1"/> 
</listOfReactants> 
<listOfProducts> 
<speciesReference species="m_CTP_A" stoichiometry="1"/> 
<speciesReference species="m_ADP_A" stoichiometry="1"/> 
</listOfProducts> 
</reaction> 
<reaction id="n_R532" name="R532" reversible="false"> 
<listOfReactants> 
<speciesReference species="m_CTP_A" stoichiometry="1"/> 
</listOfReactants> 
<listOfProducts> 
<speciesReference species="m_CMP_A" stoichiometry="1"/> 
</listOfProducts> 
</reaction> 
<reaction id="n_R533" name="R533" reversible="false"> 
<listOfReactants> 
<speciesReference species="m_CTP_A" stoichiometry="1"/> 
</listOfReactants> 
<listOfProducts> 
<speciesReference species="m_CDP_A" stoichiometry="1"/> 
</listOfProducts> 
</reaction> 
<reaction id="n_R534" name="R534" reversible="false"> 
<listOfReactants> 
<speciesReference species="m_CMP_A" stoichiometry="1"/> 
</listOfReactants> 
<listOfProducts> 
<speciesReference species="m_cytidine_A" stoichiometry="1"/> 
</listOfProducts> 
</reaction> 
<reaction id="n_R535" name="R535" reversible="false"> 
<listOfReactants> 
<speciesReference species="m_cytidine_A" stoichiometry="1"/> 
<speciesReference species="m_ATP_A" stoichiometry="1"/> 
</listOfReactants> 
<listOfProducts> 
<speciesReference species="m_ADP_A" stoichiometry="1"/> 
<speciesReference species="m_CMP_A" stoichiometry="1"/> 
</listOfProducts> 
</reaction> 
<reaction id="n_R536" name="R536" reversible="false"> 
<listOfReactants> 
<speciesReference species="m_adenosine" stoichiometry="1"/> 
</listOfReactants> 
<listOfProducts> 
<speciesReference species="m_adenosine_N" stoichiometry="1"/> 
</listOfProducts> 
</reaction> 
<reaction id="n_R537" name="R537" reversible="false"> 
<listOfReactants> 
<speciesReference species="m_adenosine_N" stoichiometry="1"/> 
<speciesReference species="m_ATP_N" stoichiometry="1"/> 
</listOfReactants> 
<listOfProducts> 
<speciesReference species="m_AMP_N" stoichiometry="1"/> 
<speciesReference species="m_ADP_N" stoichiometry="1"/> 
</listOfProducts> 
</reaction> 
<reaction id="n_R538" name="R538" reversible="false"> 
<listOfReactants> 
<speciesReference species="m_AMP_N" stoichiometry="1"/> 
<speciesReference species="m_ATP_N" stoichiometry="1"/> 
</listOfReactants> 
<listOfProducts> 
<speciesReference species="m_ADP_N" stoichiometry="2"/> 
</listOfProducts> 
</reaction> 
<reaction id="n_R539" name="R539" reversible="false"> 
<listOfReactants> 
<speciesReference species="m_ATP_N" stoichiometry="1"/> 
</listOfReactants> 
<listOfProducts> 
<speciesReference species="m_AMP_N" stoichiometry="1"/> 
</listOfProducts> 
</reaction> 
<reaction id="n_R540" name="R540" reversible="false"> 
<listOfReactants> 
<speciesReference species="m_ADP_N" stoichiometry="1"/> 
</listOfReactants> 
<listOfProducts> 
<speciesReference species="m_AMP_N" stoichiometry="1"/> 
</listOfProducts> 
</reaction> 
<reaction id="n_R541" name="R541" reversible="false"> 
<listOfReactants> 
<speciesReference species="m_AMP_N" stoichiometry="1"/> 
</listOfReactants> 
<listOfProducts> 
<speciesReference species="m_adenosine_N" stoichiometry="1"/> 
</listOfProducts> 
</reaction> 
<reaction id="n_R542" name="R542" reversible="false"> 
<listOfReactants> 
<speciesReference species="m_ATP_N" stoichiometry="1"/> 
</listOfReactants> 
<listOfProducts> 
<speciesReference species="m_ADP_N" stoichiometry="1"/> 
</listOfProducts> 
</reaction> 
<reaction id="n_R543" name="R543" reversible="false"> 
<listOfReactants> 
<speciesReference species="m_guanosine" stoichiometry="1"/> 
</listOfReactants> 
<listOfProducts> 
<speciesReference species="m_guanosine_N" stoichiometry="1"/> 
</listOfProducts> 
</reaction> 
<reaction id="n_R544" name="R544" reversible="true"> 
<listOfReactants> 
<speciesReference species="m_guanosine_N" stoichiometry="1"/> 
</listOfReactants> 
<listOfProducts> 
<speciesReference species="m_ribose_1_phosphate_N" stoichiometry="1"/> 
<speciesReference species="m_guanine_N" stoichiometry="1"/> 
</listOfProducts> 
</reaction> 
<reaction id="n_R545" name="R545" reversible="false"> 
<listOfReactants> 
<speciesReference species="m_5_phospho_D_ribose_1_diphosphate_N" stoichiometry="1"/> 
<speciesReference species="m_guanine_N" stoichiometry="1"/> 
</listOfReactants> 
<listOfProducts> 
<speciesReference species="m_GMP_N" stoichiometry="1"/> 
</listOfProducts> 
</reaction> 
<reaction id="n_R546" name="R546" reversible="false"> 
<listOfReactants> 
<speciesReference species="m_Ribose_5_phosphate_N" stoichiometry="1"/> 
<speciesReference species="m_ATP_N" stoichiometry="1"/> 
</listOfReactants> 
<listOfProducts> 
<speciesReference species="m_AMP_N" stoichiometry="1"/> 
<speciesReference species="m_5_phospho_D_ribose_1_diphosphate_N" stoichiometry="1"/> 
</listOfProducts> 
</reaction> 
<reaction id="n_R547" name="R547" reversible="false"> 
<listOfReactants> 
<speciesReference species="m_ribose_1_phosphate_N" stoichiometry="1"/> 
</listOfReactants> 
<listOfProducts> 
<speciesReference species="m_Ribose_5_phosphate_N" stoichiometry="1"/> 
</listOfProducts> 
</reaction> 
<reaction id="n_R548" name="R548" reversible="false"> 
<listOfReactants> 
<speciesReference species="m_GMP_N" stoichiometry="1"/> 
<speciesReference species="m_ATP_N" stoichiometry="1"/> 
</listOfReactants> 
<listOfProducts> 
<speciesReference species="m_GDP_N" stoichiometry="1"/> 
<speciesReference species="m_ADP_N" stoichiometry="1"/> 
</listOfProducts> 
</reaction> 
<reaction id="n_R549" name="R549" reversible="false"> 
<listOfReactants> 
<speciesReference species="m_GDP_N" stoichiometry="1"/> 
<speciesReference species="m_ATP_N" stoichiometry="1"/> 
</listOfReactants> 
<listOfProducts> 
<speciesReference species="m_GTP_N" stoichiometry="1"/> 
<speciesReference species="m_ADP_N" stoichiometry="1"/> 
</listOfProducts> 
</reaction> 
<reaction id="n_R550" name="R550" reversible="false"> 
<listOfReactants> 
<speciesReference species="m_GTP_N" stoichiometry="1"/> 
</listOfReactants> 
<listOfProducts> 
<speciesReference species="m_GDP_N" stoichiometry="1"/> 
</listOfProducts> 
</reaction> 
<reaction id="n_R551" name="R551" reversible="false"> 
<listOfReactants> 
<speciesReference species="m_GMP_N" stoichiometry="1"/> 
</listOfReactants> 
<listOfProducts> 
<speciesReference species="m_guanosine_N" stoichiometry="1"/> 
</listOfProducts> 
</reaction> 
<reaction id="n_R552" name="R552" reversible="false"> 
<listOfReactants> 
<speciesReference species="m_GTP_N" stoichiometry="1"/> 
</listOfReactants> 
<listOfProducts> 
<speciesReference species="m_GMP_N" stoichiometry="1"/> 
</listOfProducts> 
</reaction> 
<reaction id="n_R553" name="R553" reversible="false"> 
<listOfReactants> 
<speciesReference species="m_GDP_N" stoichiometry="1"/> 
</listOfReactants> 
<listOfProducts> 
<speciesReference species="m_GMP_N" stoichiometry="1"/> 
</listOfProducts> 
</reaction> 
<reaction id="n_R554" name="R554" reversible="false"> 
<listOfReactants> 
<speciesReference species="m_uridine" stoichiometry="1"/> 
</listOfReactants> 
<listOfProducts> 
<speciesReference species="m_uridine_N" stoichiometry="1"/> 
</listOfProducts> 
</reaction> 
<reaction id="n_R555" name="R555" reversible="false"> 
<listOfReactants> 
<speciesReference species="m_UTP_N" stoichiometry="1"/> 
</listOfReactants> 
<listOfProducts> 
<speciesReference species="m_UDP_N" stoichiometry="1"/> 
</listOfProducts> 
</reaction> 
<reaction id="n_R556" name="R556" reversible="false"> 
<listOfReactants> 
<speciesReference species="m_UDP_N" stoichiometry="1"/> 
<speciesReference species="m_ATP_N" stoichiometry="1"/> 
</listOfReactants> 
<listOfProducts> 
<speciesReference species="m_UTP_N" stoichiometry="1"/> 
<speciesReference species="m_ADP_N" stoichiometry="1"/> 
</listOfProducts> 
</reaction> 
<reaction id="n_R557" name="R557" reversible="false"> 
<listOfReactants> 
<speciesReference species="m_UDP_N" stoichiometry="1"/> 
</listOfReactants> 
<listOfProducts> 
<speciesReference species="m_UMP_N" stoichiometry="1"/> 
</listOfProducts> 
</reaction> 
<reaction id="n_R558" name="R558" reversible="false"> 
<listOfReactants> 
<speciesReference species="m_UMP_N" stoichiometry="1"/> 
<speciesReference species="m_ATP_N" stoichiometry="1"/> 
</listOfReactants> 
<listOfProducts> 
<speciesReference species="m_UDP_N" stoichiometry="1"/> 
<speciesReference species="m_ADP_N" stoichiometry="1"/> 
</listOfProducts> 
</reaction> 
<reaction id="n_R559" name="R559" reversible="false"> 
<listOfReactants> 
<speciesReference species="m_UTP_N" stoichiometry="1"/> 
</listOfReactants> 
<listOfProducts> 
<speciesReference species="m_UMP_N" stoichiometry="1"/> 
</listOfProducts> 
</reaction> 
<reaction id="n_R560" name="R560" reversible="false"> 
<listOfReactants> 
<speciesReference species="m_uridine_N" stoichiometry="1"/> 
<speciesReference species="m_ATP_N" stoichiometry="1"/> 
</listOfReactants> 
<listOfProducts> 
<speciesReference species="m_UMP_N" stoichiometry="1"/> 
<speciesReference species="m_ADP_N" stoichiometry="1"/> 
</listOfProducts> 
</reaction> 
<reaction id="n_R561" name="R561" reversible="false"> 
<listOfReactants> 
<speciesReference species="m_uridine_N" stoichiometry="1"/> 
</listOfReactants> 
<listOfProducts> 
<speciesReference species="m_ribose_1_phosphate_N" stoichiometry="1"/> 
<speciesReference species="m_uracil_N" stoichiometry="1"/> 
</listOfProducts> 
</reaction> 
<reaction id="n_R562" name="R562" reversible="false"> 
<listOfReactants> 
<speciesReference species="m_UMP_N" stoichiometry="1"/> 
</listOfReactants> 
<listOfProducts> 
<speciesReference species="m_uridine_N" stoichiometry="1"/> 
</listOfProducts> 
</reaction> 
<reaction id="n_R563" name="R563" reversible="false"> 
<listOfReactants> 
<speciesReference species="m_cytidine" stoichiometry="1"/> 
</listOfReactants> 
<listOfProducts> 
<speciesReference species="m_cytidine_N" stoichiometry="1"/> 
</listOfProducts> 
</reaction> 
<reaction id="n_R564" name="R564" reversible="false"> 
<listOfReactants> 
<speciesReference species="m_cytidine_N" stoichiometry="1"/> 
</listOfReactants> 
<listOfProducts> 
<speciesReference species="m_NH3_N" stoichiometry="1"/> 
<speciesReference species="m_uridine_N" stoichiometry="1"/> 
</listOfProducts> 
</reaction> 
<reaction id="n_R565" name="R565" reversible="false"> 
<listOfReactants> 
<speciesReference species="m_CMP_N" stoichiometry="1"/> 
<speciesReference species="m_ATP_N" stoichiometry="1"/> 
</listOfReactants> 
<listOfProducts> 
<speciesReference species="m_CDP_N" stoichiometry="1"/> 
<speciesReference species="m_ADP_N" stoichiometry="1"/> 
</listOfProducts> 
</reaction> 
<reaction id="n_R566" name="R566" reversible="false"> 
<listOfReactants> 
<speciesReference species="m_CDP_N" stoichiometry="1"/> 
</listOfReactants> 
<listOfProducts> 
<speciesReference species="m_CMP_N" stoichiometry="1"/> 
</listOfProducts> 
</reaction> 
<reaction id="n_R567" name="R567" reversible="false"> 
<listOfReactants> 
<speciesReference species="m_CDP_N" stoichiometry="1"/> 
<speciesReference species="m_ATP_N" stoichiometry="1"/> 
</listOfReactants> 
<listOfProducts> 
<speciesReference species="m_CTP_N" stoichiometry="1"/> 
<speciesReference species="m_ADP_N" stoichiometry="1"/> 
</listOfProducts> 
</reaction> 
<reaction id="n_R568" name="R568" reversible="false"> 
<listOfReactants> 
<speciesReference species="m_CTP_N" stoichiometry="1"/> 
</listOfReactants> 
<listOfProducts> 
<speciesReference species="m_CMP_N" stoichiometry="1"/> 
</listOfProducts> 
</reaction> 
<reaction id="n_R569" name="R569" reversible="false"> 
<listOfReactants> 
<speciesReference species="m_CTP_N" stoichiometry="1"/> 
</listOfReactants> 
<listOfProducts> 
<speciesReference species="m_CDP_N" stoichiometry="1"/> 
</listOfProducts> 
</reaction> 
<reaction id="n_R570" name="R570" reversible="false"> 
<listOfReactants> 
<speciesReference species="m_CMP_N" stoichiometry="1"/> 
</listOfReactants> 
<listOfProducts> 
<speciesReference species="m_cytidine_N" stoichiometry="1"/> 
</listOfProducts> 
</reaction> 
<reaction id="n_R571" name="R571" reversible="false"> 
<listOfReactants> 
<speciesReference species="m_cytidine_N" stoichiometry="1"/> 
<speciesReference species="m_ATP_N" stoichiometry="1"/> 
</listOfReactants> 
<listOfProducts> 
<speciesReference species="m_ADP_N" stoichiometry="1"/> 
<speciesReference species="m_CMP_N" stoichiometry="1"/> 
</listOfProducts> 
</reaction> 
<reaction id="n_R572" name="R572" reversible="false"> 
<listOfProducts> 
<speciesReference species="m_Glycogen" stoichiometry="1"/> 
</listOfProducts> 
</reaction> 
<reaction id="n_R573" name="R573" reversible="false"> 
<listOfReactants> 
<speciesReference species="m_Lactate_A" stoichiometry="1"/> 
</listOfReactants> 
</reaction> 
<reaction id="n_R574" name="R574" reversible="false"> 
<listOfReactants> 
<speciesReference species="m_Lactate_N" stoichiometry="1"/> 
</listOfReactants> 
</reaction> 
<reaction id="n_R575" name="R575" reversible="false"> 
<listOfReactants> 
<speciesReference species="m_CO2_A" stoichiometry="1"/> 
</listOfReactants> 
</reaction> 
<reaction id="n_R576" name="R576" reversible="false"> 
<listOfReactants> 
<speciesReference species="m_CO2_N" stoichiometry="1"/> 
</listOfReactants> 
</reaction> 
<reaction id="n_R577" name="R577" reversible="false"> 
<listOfReactants> 
<speciesReference species="m_Glutamine_A" stoichiometry="1"/> 
</listOfReactants> 
</reaction> 
<reaction id="n_R578" name="R578" reversible="false"> 
<listOfReactants> 
<speciesReference species="m_Dopamine_N" stoichiometry="1"/> 
</listOfReactants> 
</reaction> 
<reaction id="n_R579" name="R579" reversible="false"> 
<listOfReactants> 
<speciesReference species="m_Norepinephrine_N" stoichiometry="1"/> 
</listOfReactants> 
</reaction> 
<reaction id="n_R580" name="R580" reversible="false"> 
<listOfReactants> 
<speciesReference species="m_Epinephrine_N" stoichiometry="1"/> 
</listOfReactants> 
</reaction> 
<reaction id="n_R581" name="R581" reversible="false"> 
<listOfReactants> 
<speciesReference species="m_Norepinephrine_A" stoichiometry="1"/> 
</listOfReactants> 
</reaction> 
<reaction id="n_R582" name="R582" reversible="false"> 
<listOfReactants> 
<speciesReference species="m_Seratonin_N" stoichiometry="1"/> 
</listOfReactants> 
</reaction> 
<reaction id="n_R583" name="R583" reversible="false"> 
<listOfReactants> 
<speciesReference species="m_Melatonin_N" stoichiometry="1"/> 
</listOfReactants> 
</reaction> 
<reaction id="n_R584" name="R584" reversible="false"> 
<listOfReactants> 
<speciesReference species="m_Acetylcholine_N" stoichiometry="1"/> 
</listOfReactants> 
</reaction> 
<reaction id="n_R585" name="R585" reversible="false"> 
<listOfReactants> 
<speciesReference species="m_Lipid_N" stoichiometry="1"/> 
</listOfReactants> 
</reaction> 
<reaction id="n_R586" name="R586" reversible="false"> 
<listOfReactants> 
<speciesReference species="m_Lipid_A" stoichiometry="1"/> 
</listOfReactants> 
</reaction> 
<reaction id="n_R587" name="R587" reversible="false"> 
<listOfProducts> 
<speciesReference species="m_Linoleate_A" stoichiometry="1"/> 
</listOfProducts> 
</reaction> 
<reaction id="n_R588" name="R588" reversible="false"> 
<listOfProducts> 
<speciesReference species="m_Linolenate_A" stoichiometry="1"/> 
</listOfProducts> 
</reaction> 
<reaction id="n_R589" name="R589" reversible="false"> 
<listOfProducts> 
<speciesReference species="m_Choline_N" stoichiometry="1"/> 
</listOfProducts> 
</reaction> 
<reaction id="n_R590" name="R590" reversible="false"> 
<listOfProducts> 
<speciesReference species="m_Choline_A" stoichiometry="1"/> 
</listOfProducts> 
</reaction> 
<reaction id="n_R591" name="R591" reversible="false"> 
<listOfProducts> 
<speciesReference species="m_Cystine_A" stoichiometry="1"/> 
</listOfProducts> 
</reaction> 
<reaction id="n_R592" name="R592" reversible="false"> 
<listOfReactants> 
<speciesReference species="m_ReducedGlutathione_N" stoichiometry="1"/> 
</listOfReactants> 
</reaction> 
<reaction id="n_R593" name="R593" reversible="false"> 
<listOfProducts> 
<speciesReference species="m_Glucose_A" stoichiometry="1"/> 
</listOfProducts> 
</reaction> 
<reaction id="n_R594" name="R594" reversible="false"> 
<listOfProducts> 
<speciesReference species="m_Glucose_N" stoichiometry="1"/> 
</listOfProducts> 
</reaction> 
<reaction id="n_R595" name="R595" reversible="false"> 
<listOfProducts> 
<speciesReference species="m_O2_A" stoichiometry="1"/> 
</listOfProducts> 
</reaction> 
<reaction id="n_R596" name="R596" reversible="false"> 
<listOfProducts> 
<speciesReference species="m_O2_N" stoichiometry="1"/> 
</listOfProducts> 
</reaction> 
<reaction id="n_R597" name="R597" reversible="false"> 
<listOfProducts> 
<speciesReference species="m_Leucine_A" stoichiometry="1"/> 
</listOfProducts> 
</reaction> 
<reaction id="n_R598" name="R598" reversible="false"> 
<listOfProducts> 
<speciesReference species="m_Isoleucine_A" stoichiometry="1"/> 
</listOfProducts> 
</reaction> 
<reaction id="n_R599" name="R599" reversible="false"> 
<listOfProducts> 
<speciesReference species="m_Valine_A" stoichiometry="1"/> 
</listOfProducts> 
</reaction> 
<reaction id="n_R600" name="R600" reversible="false"> 
<listOfProducts> 
<speciesReference species="m_Tyrosine_N" stoichiometry="1"/> 
</listOfProducts> 
</reaction> 
<reaction id="n_R601" name="R601" reversible="false"> 
<listOfProducts> 
<speciesReference species="m_Tryptophan_N" stoichiometry="1"/> 
</listOfProducts> 
</reaction> 
<reaction id="n_R602" name="R602" reversible="false"> 
<listOfProducts> 
<speciesReference species="m_Lysine_N" stoichiometry="1"/> 
</listOfProducts> 
</reaction> 
<reaction id="n_R603" name="R603" reversible="false"> 
<listOfProducts> 
<speciesReference species="m_Phenylalanine_N" stoichiometry="1"/> 
</listOfProducts> 
</reaction> 
<reaction id="n_R604" name="R604" reversible="false"> 
<listOfProducts> 
<speciesReference species="m_NH3_A" stoichiometry="1"/> 
</listOfProducts> 
</reaction> 
<reaction id="n_R605" name="R605" reversible="false"> 
<listOfProducts> 
<speciesReference species="m_BHB" stoichiometry="1"/> 
</listOfProducts> 
</reaction> 
<reaction id="n_R606" name="R606" reversible="false"> 
<listOfProducts> 
<speciesReference species="m_Acetoacetate" stoichiometry="1"/> 
</listOfProducts> 
</reaction> 
<reaction id="n_R607" name="R607" reversible="false"> 
<listOfProducts> 
<speciesReference species="m_Arginine_A" stoichiometry="1"/> 
</listOfProducts> 
</reaction> 
<reaction id="n_R608" name="R608" reversible="false"> 
<listOfProducts> 
<speciesReference species="m_Ornithine" stoichiometry="1"/> 
</listOfProducts> 
</reaction> 
<reaction id="n_R609" name="R609" reversible="false"> 
<listOfReactants> 
<speciesReference species="m_CreatinePhosphate_N" stoichiometry="1"/> 
</listOfReactants> 
</reaction> 
<reaction id="n_R610" name="R610" reversible="false"> 
<listOfReactants> 
<speciesReference species="m_CreatinePhosphate_A" stoichiometry="1"/> 
</listOfReactants> 
</reaction> 
<reaction id="n_R611" name="R611" reversible="false"> 
<listOfProducts> 
<speciesReference species="m_Histidine_N" stoichiometry="1"/> 
</listOfProducts> 
</reaction> 
<reaction id="n_R612" name="R612" reversible="false"> 
<listOfProducts> 
<speciesReference species="m_methionine" stoichiometry="1"/> 
</listOfProducts> 
</reaction> 
<reaction id="n_R613" name="R613" reversible="false"> 
<listOfReactants> 
<speciesReference species="m_adenosine_A" stoichiometry="1"/> 
</listOfReactants> 
</reaction> 
<reaction id="n_R614" name="R614" reversible="false"> 
<listOfReactants> 
<speciesReference species="m_adenosine_N" stoichiometry="1"/> 
</listOfReactants> 
</reaction> 
<reaction id="n_R615" name="R615" reversible="false"> 
<listOfReactants> 
<speciesReference species="m_2_oxobutanoate_N" stoichiometry="1"/> 
</listOfReactants> 
</reaction> 
<reaction id="n_R616" name="R616" reversible="false"> 
<listOfProducts> 
<speciesReference species="m_tetrahydrofolate_N" stoichiometry="1"/> 
</listOfProducts> 
</reaction> 
<reaction id="n_R617" name="R617" reversible="false"> 
<listOfProducts> 
<speciesReference species="m_tetrahydrofolate_A" stoichiometry="1"/> 
</listOfProducts> 
</reaction> 
<reaction id="n_R618" name="R618" reversible="false"> 
<listOfProducts> 
<speciesReference species="m_myo_inositol" stoichiometry="1"/> 
</listOfProducts> 
</reaction> 
<reaction id="n_R619" name="R619" reversible="false"> 
<listOfReactants> 
<speciesReference species="m_bilirubin_A" stoichiometry="1"/> 
</listOfReactants> 
</reaction> 
<reaction id="n_R620" name="R620" reversible="false"> 
<listOfReactants> 
<speciesReference species="m_bilirubin_N" stoichiometry="1"/> 
</listOfReactants> 
</reaction> 
<reaction id="n_R621" name="R621" reversible="false"> 
<listOfProducts> 
<speciesReference species="m_threonine" stoichiometry="1"/> 
</listOfProducts> 
</reaction> 
<reaction id="n_R622" name="R622" reversible="false"> 
<listOfProducts> 
<speciesReference species="m_adenosine" stoichiometry="1"/> 
</listOfProducts> 
</reaction> 
<reaction id="n_R623" name="R623" reversible="false"> 
<listOfProducts> 
<speciesReference species="m_guanosine" stoichiometry="1"/> 
</listOfProducts> 
</reaction> 
<reaction id="n_R624" name="R624" reversible="false"> 
<listOfProducts> 
<speciesReference species="m_uridine" stoichiometry="1"/> 
</listOfProducts> 
</reaction> 
<reaction id="n_R625" name="R625" reversible="false"> 
<listOfProducts> 
<speciesReference species="m_cytidine" stoichiometry="1"/> 
</listOfProducts> 
</reaction> 
<reaction id="n_R626" name="R626" reversible="false"> 
<listOfReactants> 
<speciesReference species="m_Urea_N" stoichiometry="1"/> 
</listOfReactants> 
</reaction> 
<reaction id="n_R627" name="R627" reversible="false"> 
<listOfReactants> 
<speciesReference species="m_Urea_A" stoichiometry="1"/> 
</listOfReactants> 
</reaction> 
<reaction id="n_R628" name="R628" reversible="false"> 
<listOfReactants> 
<speciesReference species="m_S_methyl_5_thioadenosine_N" stoichiometry="1"/> 
</listOfReactants> 
</reaction> 
<reaction id="n_R629" name="R629" reversible="false"> 
<listOfReactants> 
<speciesReference species="m_Asparagine_N" stoichiometry="1"/> 
</listOfReactants> 
</reaction> 
<reaction id="n_R630" name="R630" reversible="false"> 
<listOfReactants> 
<speciesReference species="m_methylhistamine_N" stoichiometry="1"/> 
</listOfReactants> 
</reaction> 
</listOfReactions> 
</model> 
</sbml> 
