# Supplementary material for: Identification of Therapeutic Targets for Medulloblastoma by Tissue-Specific Genome-Scale Metabolic Model
Source: Molecules. 2023 Jan 12;28(2):779. doi: 10.3390/molecules28020779 (PMC9864031; doi:10.3390/molecules28020779)
Supplement: Supplementary file 1 [file molecules-28-00779-s001.zip › Supplementary Material 4/Supplementary Material 4.m]

% initCobraToolbox;


model2 = readCbModel('iMS570_sbml_file') % iMS570 brain model is avaliable in (https://doi.org/10.1016/j.fob.2014.05.006)


%Addition of sphingolipid pathway

model2 =addReaction(model2,'E26','reactionFormula',' -> Galactose','subSystem', 'Exchange')
model2 =addReaction(model2,'E27','reactionFormula','Galactose -> Galactose_A','subSystem', 'Exchange')
model2 =addReaction(model2,'E28','reactionFormula','Galactose -> Galactose_N','subSystem', 'Exchange')
model2 =addReaction(model2,'S1','reactionFormula','Galactose_A + m_ceramide_A[cytosol] -> Galactosylceramide_A','subSystem', 'Sphingomyelin Metabolism')
model2 =addReaction(model2,'S2','reactionFormula','Galactose_N + m_ceramide_N[cytosol] -> Galactosylceramide_N','subSystem', 'Sphingomyelin Metabolism')
model2 =addReaction(model2,'S3','reactionFormula','m_ceramide_A[cytosol] + m_ATP_A[cytosol] -> m_ADP_A[cytosol] + Ceramide-1-phosphate_A','subSystem', 'Sphingomyelin Metabolism')
model2 =addReaction(model2,'S4','reactionFormula','m_ceramide_N[cytosol] + m_ATP_N[cytosol] -> m_ADP_N[cytosol] + Ceramide-1-phosphate_N','subSystem', 'Sphingomyelin Metabolism')
model2 =addReaction(model2,'S5','reactionFormula','m_ceramide_N[cytosol] + m_Glucose_N[cytosol] -> Glucosylceramide_N','subSystem', 'Sphingomyelin Metabolism')
model2 =addReaction(model2,'S6','reactionFormula','m_ceramide_A[cytosol] + m_Glucose_A[cytosol] -> Glucosylceramide_A','subSystem', 'Sphingomyelin Metabolism')
model2 =addReaction(model2,'S7','reactionFormula','Glucosylceramide_N + Galactose_N -> Lactosylceramide_N','subSystem', 'Sphingomyelin Metabolism')
model2 =addReaction(model2,'S8','reactionFormula','Glucosylceramide_A + Galactose_A -> Lactosylceramide_A','subSystem', 'Sphingomyelin Metabolism')
model2 =addReaction(model2,'S9','reactionFormula','Lactosylceramide_N -> m_CMP_N[cytosol] + GM3_N','subSystem', 'Glycosphingolipid biosynthesis-ganglio series','geneRule','ST3GAL5')
model2 =addReaction(model2,'S10','reactionFormula','Lactosylceramide_A -> m_CMP_A[cytosol] + GM3_A','subSystem', 'Glycosphingolipid biosynthesis-ganglio series','geneRule','ST3GAL5')
model2 =addReaction(model2,'S11','reactionFormula','GM3_N <=> GM2_N','subSystem', 'Glycosphingolipid biosynthesis-ganglio series','geneRule','B4GALNT1')
model2 =addReaction(model2,'S12','reactionFormula','GM3_A <=> GM2_A','subSystem', 'Glycosphingolipid biosynthesis-ganglio series','geneRule','B4GALNT1')
model2 =addReaction(model2,'S13','reactionFormula','GM2_N <=> GM1_N','subSystem', 'Glycosphingolipid biosynthesis-ganglio series','geneRule','B3GALT4')
model2 =addReaction(model2,'S14','reactionFormula','GM2_A <=> GM1_A','subSystem', 'Glycosphingolipid biosynthesis-ganglio series','geneRule','B3GALT4')
model2 =addReaction(model2,'S15','reactionFormula','GM1_N <=> GD1a_N','subSystem', 'Glycosphingolipid biosynthesis-ganglio series','geneRule','ST3GAL1 or ST3GAL2 or ST3GAL4')
model2 =addReaction(model2,'S16','reactionFormula','GM1_A <=> GD1a_A','subSystem', 'Glycosphingolipid biosynthesis-ganglio series','geneRule','ST3GAL1 or ST3GAL2 or ST3GAL4')
model2 =addReaction(model2,'S17','reactionFormula','GD1a_N <=> GT1a_N','subSystem', 'Glycosphingolipid biosynthesis-ganglio series','geneRule','ST8SIA5')
model2 =addReaction(model2,'S18','reactionFormula','GD1a_A <=> GT1a_A','subSystem', 'Glycosphingolipid biosynthesis-ganglio series','geneRule','ST8SIA5')
model2 =addReaction(model2,'S19','reactionFormula','GD1a_N <=> GT1aalpha_N','subSystem', 'Glycosphingolipid biosynthesis-ganglio series','geneRule','ST6GALNAC6')
model2 =addReaction(model2,'S20','reactionFormula','GD1a_A <=> GT1aalpha_A','subSystem', 'Glycosphingolipid biosynthesis-ganglio series','geneRule','ST6GALNAC6')
model2 =addReaction(model2,'S21','reactionFormula','GM3_N <=> GD3_N','subSystem', 'Glycosphingolipid biosynthesis-ganglio series','geneRule','ST8SIA1')
model2 =addReaction(model2,'S22','reactionFormula','GM3_A <=> GD3_A','subSystem', 'Glycosphingolipid biosynthesis-ganglio series','geneRule','ST8SIA1')
model2 =addReaction(model2,'S23','reactionFormula','GD3_N <=> GD2_N','subSystem', 'Glycosphingolipid biosynthesis-ganglio series','geneRule','B4GALNT1')
model2 =addReaction(model2,'S24','reactionFormula','GD3_A <=> GD2_A','subSystem', 'Glycosphingolipid biosynthesis-ganglio series','geneRule','B4GALNT1')
model2 =addReaction(model2,'S25','reactionFormula','GD2_N <=> GD1b_N','subSystem', 'Glycosphingolipid biosynthesis-ganglio series','geneRule','B3GALT4')
model2 =addReaction(model2,'S26','reactionFormula','GD2_A <=> GD1b_A','subSystem', 'Glycosphingolipid biosynthesis-ganglio series','geneRule','B3GALT4')
model2 =addReaction(model2,'S27','reactionFormula','GD1b_N <=> GT1b_N','subSystem', 'Glycosphingolipid biosynthesis-ganglio series','geneRule','ST3GAL1 or ST3GAL2 or ST3GAL4')
model2 =addReaction(model2,'S28','reactionFormula','GD1b_A <=> GT1b_A','subSystem', 'Glycosphingolipid biosynthesis-ganglio series','geneRule','ST3GAL1 or ST3GAL2 or ST3GAL4')
model2 =addReaction(model2,'S29','reactionFormula','GT1b_N <=> GQ1b_N','subSystem', 'Glycosphingolipid biosynthesis-ganglio series','geneRule','ST8SIA5')
model2 =addReaction(model2,'S30','reactionFormula','GT1b_A <=> GQ1b_A','subSystem', 'Glycosphingolipid biosynthesis-ganglio series','geneRule','ST8SIA5')
model2 =addReaction(model2,'S31','reactionFormula','GT1b_N <=> GQ1balpha_N','subSystem', 'Glycosphingolipid biosynthesis-ganglio series','geneRule','ST6GALNAC6')
model2 =addReaction(model2,'S32','reactionFormula','GT1b_A <=> GQ1balpha_A','subSystem', 'Glycosphingolipid biosynthesis-ganglio series','geneRule','ST6GALNAC6')
model2 =addReaction(model2,'S33','reactionFormula','GD3_N <=> GT3_N','subSystem', 'Glycosphingolipid biosynthesis-ganglio series','geneRule','ST8SIA1')
model2 =addReaction(model2,'S34','reactionFormula','GD3_A <=> GT3_A','subSystem', 'Glycosphingolipid biosynthesis-ganglio series','geneRule','ST8SIA1')
model2 =addReaction(model2,'S35','reactionFormula','GT3_N <=> GT2_N','subSystem', 'Glycosphingolipid biosynthesis-ganglio series','geneRule','B4GALNT1')
model2 =addReaction(model2,'S36','reactionFormula','GT3_A <=> GT2_A','subSystem', 'Glycosphingolipid biosynthesis-ganglio series','geneRule','B4GALNT1')
model2 =addReaction(model2,'S37','reactionFormula','GT2_N <=> GT1c_N','subSystem', 'Glycosphingolipid biosynthesis-ganglio series','geneRule','B3GALT4')
model2 =addReaction(model2,'S38','reactionFormula','GT2_A <=> GT1c_A','subSystem', 'Glycosphingolipid biosynthesis-ganglio series','geneRule','B3GALT4')
model2 =addReaction(model2,'S39','reactionFormula','GT1c_N <=> GQ1c_N','subSystem', 'Glycosphingolipid biosynthesis-ganglio series')
model2 =addReaction(model2,'S40','reactionFormula','GT1c_A <=> GQ1c_A','subSystem', 'Glycosphingolipid biosynthesis-ganglio series')
model2 =addReaction(model2,'S41','reactionFormula','GQ1c_N <=> GP1c_N','subSystem', 'Glycosphingolipid biosynthesis-ganglio series')
model2 =addReaction(model2,'S42','reactionFormula','GQ1c_A <=> GP1c_A','subSystem', 'Glycosphingolipid biosynthesis-ganglio series')
model2 =addReaction(model2,'S43','reactionFormula','Lactosylceramide_N <=> GB3_N','subSystem', 'Glycosphingolipid biosynthesis-globo and isoglobo series','geneRule','A4GALT')
model2 =addReaction(model2,'S44','reactionFormula','Lactosylceramide_A <=> GB3_A','subSystem', 'Glycosphingolipid biosynthesis-globo and isoglobo series','geneRule','A4GALT')
model2 =addReaction(model2,'S45','reactionFormula','GB3_N <=> GB4_N','subSystem', 'Glycosphingolipid biosynthesis-globo and isoglobo series','geneRule','B3GALNT1')
model2 =addReaction(model2,'S46','reactionFormula','GB3_A <=> GB4_A','subSystem', 'Glycosphingolipid biosynthesis-globo and isoglobo series','geneRule','B3GALNT1')
model2 =addReaction(model2,'S47','reactionFormula','GB4_N <=> Forssman_antigen_N','subSystem', 'Glycosphingolipid biosynthesis-globo and isoglobo series','geneRule','GBGT1')
model2 =addReaction(model2,'S48','reactionFormula','GB4_A <=> Forssman_antigen_A','subSystem', 'Glycosphingolipid biosynthesis-globo and isoglobo series','geneRule','GBGT1')
model2 =addReaction(model2,'S49','reactionFormula','GB4_N <=> GB5_N','subSystem', 'Glycosphingolipid biosynthesis-globo and isoglobo series','geneRule','B3GALT5')
model2 =addReaction(model2,'S50','reactionFormula','GB4_A <=> GB5_A','subSystem', 'Glycosphingolipid biosynthesis-globo and isoglobo series','geneRule','B3GALT5')
model2 =addReaction(model2,'S51','reactionFormula','GB5_N <=> Monosialyl-GB5_N','subSystem', 'Glycosphingolipid biosynthesis-globo and isoglobo series','geneRule','ST3GAL1')
model2 =addReaction(model2,'S52','reactionFormula','GB5_A <=> Monosialyl-GB5_A','subSystem', 'Glycosphingolipid biosynthesis-globo and isoglobo series','geneRule','ST3GAL1')
model2 =addReaction(model2,'S53','reactionFormula','GB5_N <=> Globo-H_N','subSystem', 'Glycosphingolipid biosynthesis-globo and isoglobo series','geneRule','FUT1 or FUT2')
model2 =addReaction(model2,'S54','reactionFormula','GB5_A <=> Globo-H_A','subSystem', 'Glycosphingolipid biosynthesis-globo and isoglobo series','geneRule','FUT1 or FUT2')
model2 =addReaction(model2,'S55','reactionFormula','Lactosylceramide_N <=> LC3_N','subSystem', 'Glycosphingolipid biosynthesis - lacto and neolacto series','geneRule','B3GNT5')
model2 =addReaction(model2,'S56','reactionFormula','Lactosylceramide_A <=> LC3_A','subSystem', 'Glycosphingolipid biosynthesis - lacto and neolacto series','geneRule','B3GNT5')
model2 =addReaction(model2,'S57','reactionFormula','LC3_N <=> LC4_N','subSystem', 'Glycosphingolipid biosynthesis - lacto and neolacto series','geneRule','B3GALT2 or B3GALT1')
model2 =addReaction(model2,'S58','reactionFormula','LC3_A <=> LC4_A','subSystem', 'Glycosphingolipid biosynthesis - lacto and neolacto series','geneRule','B3GALT2 or B3GALT1')
model2 =addReaction(model2,'S59','reactionFormula','LC3_N <=> NLC4_N','subSystem', 'Glycosphingolipid biosynthesis - lacto and neolacto series','geneRule','B3GALT2 or B3GALT1')
model2 =addReaction(model2,'S60','reactionFormula','LC3_A <=> NLC4_A','subSystem', 'Glycosphingolipid biosynthesis - lacto and neolacto series','geneRule','B3GALT2 or B3GALT1')
model2 =addReaction(model2,'S61','reactionFormula','NLC4_N <=> NLC5_N','subSystem', 'Glycosphingolipid biosynthesis - lacto and neolacto series','geneRule','B3GNT3 or B3GNT2 or B3GNT4')
model2 =addReaction(model2,'S62','reactionFormula','NLC4_A <=> NLC5_A','subSystem', 'Glycosphingolipid biosynthesis - lacto and neolacto series','geneRule','B3GNT3 or B3GNT2 or B3GNT4')
model2 =addReaction(model2,'S63','reactionFormula','m_ceramide_A[cytosol] <=> m_FattyAcid_A[cytosol] + Sphingosine_A','subSystem', 'Sphingomyelin Metabolism','geneRule','ACER1 or ACER2 or ASAH1 or ASAH2')
model2 =addReaction(model2,'S64','reactionFormula','m_ceramide_N[cytosol] <=> m_FattyAcid_N[cytosol] + Sphingosine_N','subSystem', 'Sphingomyelin Metabolism','geneRule','ACER1 or ACER2 or ASAH1 or ASAH2')
model2 =addReaction(model2,'S65','reactionFormula','Sphingosine_A + m_ATP_A[cytosol] <=> Sphingosine_1-phosphate_A + m_ADP_A[cytosol]','subSystem', 'Sphingomyelin Metabolism','geneRule','SPHK2 or SPHK1')
model2 =addReaction(model2,'S66','reactionFormula','Sphingosine_N + m_ATP_N[cytosol] <=> Sphingosine_1-phosphate_N + m_ADP_N[cytosol]','subSystem', 'Sphingomyelin Metabolism','geneRule','SPHK2 or SPHK1')
model2 =addReaction(model2,'S67','reactionFormula','Sphingosine_1-phosphate_A <=> m_Phosphoryl_ethanolamine_A[cytosol]','subSystem', 'Sphingomyelin Metabolism','geneRule','SGPL1')
model2 =addReaction(model2,'S68','reactionFormula','Sphingosine_1-phosphate_N <=> m_Phosphoryl_ethanolamine_N[cytosol]','subSystem', 'Sphingomyelin Metabolism','geneRule','SGPL1')
model2 =addReaction(model2,'S69','reactionFormula','m_ATP_A[cytosol] + m_sphinganine_A[cytosol] <=> m_ADP_A[cytosol] + Sphinganine_1-phosphate_A','subSystem', 'Sphingomyelin Metabolism','geneRule','SPHK2 or SPHK1')
model2 =addReaction(model2,'S70','reactionFormula','m_ATP_N[cytosol] + m_sphinganine_N[cytosol] <=> m_ADP_N[cytosol] + Sphinganine_1-phosphate_N','subSystem', 'Sphingomyelin Metabolism','geneRule','SPHK2 or SPHK1')
model2 =addReaction(model2,'S71','reactionFormula','Sphinganine_1-phosphate_A <=> m_Phosphoryl_ethanolamine_A[cytosol]','subSystem', 'Sphingomyelin Metabolism','geneRule','SGPL1')
model2 =addReaction(model2,'S72','reactionFormula','Sphinganine_1-phosphate_N <=> m_Phosphoryl_ethanolamine_N[cytosol]','subSystem', 'Sphingomyelin Metabolism','geneRule','SGPL1')

%Addition of taurine pathway

model2 =addReaction(model2,'RA_tau1_c','reactionFormula','m_Cysteine_A[cytosol] + m_O2_A[cytosol] -> m_Cysteinesulfinic_acid_A[cytosol]','subSystem', 'Taurine Synthesis','geneRule','CDO1')
model2 =addReaction(model2,'RA_tau1_c','reactionFormula','m_Cysteine_A[cytosol] + m_O2_A[cytosol] -> m_Cysteinesulfinic_acid_A[cytosol]','subSystem', 'Taurine Synthesis','geneRule','CDO1')
model2 =addReaction(model2,'RA_tau2_c','reactionFormula','m_Cysteinesulfinic_acid_A[cytosol] -> m_Hypotaurine_A[cytosol] + m_CO2_A[cytosol]','subSystem', 'Taurine Synthesis','geneRule','CSAD')
model2 =addReaction(model2,'RA_tau3_c','reactionFormula','m_Cysteine_A[cytosol] + m_CoenzymeA_A[cytosol] -> m_Cyteamine_A[cytosol]','subSystem', 'Taurine Synthesis','geneRule','ADO');
model2 =addReaction(model2,'RA_tau4_c','reactionFormula','m_Cyteamine_A[cytosol] + m_O2_A[cytosol] -> m_Hypotaurine_A[cytosol]','subSystem', 'Taurine Synthesis','geneRule','ADO')
model2 =addReaction(model2,'RA_tau5_c','reactionFormula','m_Hypotaurine_A[cytosol] + m_NAD_A[cytosol] -> m_Taurine_A[cytosol] + m_NADH_A[cytosol]','subSystem', 'Taurine Synthesis')
model2 =addReaction(model2,'RAN_t16_c','metaboliteList',{'m_Hypotaurine_A[cytosol]','m_Hypotaurine_N[cytosol]'},'stoichCoeffList',[-1; 1], 'reversible',true); % it should be true to make the rxn reversible
model2 =addReaction(model2,'RN_tau1_c','reactionFormula','m_Cysteine_N[cytosol] + m_O2_N[cytosol] -> m_Cysteinesulfinic_acid_N[cytosol]','subSystem', 'Taurine Synthesis','geneRule','CDO1')
model2 =addReaction(model2,'RN_tau2_c','reactionFormula','m_Cysteinesulfinic_acid_N[c] -> m_Hypotaurine_N[cytosol] + m_CO2_N[cytosol]','subSystem', 'Taurine Synthesis','geneRule','CSAD')
model2 =addReaction(model2,'RN_tau3_c','reactionFormula','m_Cysteine_N[cytosol] + m_CoenzymeA_N[cytosol] -> m_Cyteamine_N[cytosol]','subSystem', 'Taurine Synthesis','geneRule','ADO')
model2 =addReaction(model2,'RN_tau4_c','reactionFormula','m_Cyteamine_N[cytosol] + m_O2_N[cytosol] -> m_Hypotaurine_N[cytosol]','subSystem', 'Taurine Synthesis','geneRule','ADO')
model2 =addReaction(model2,'RN_tau5_c','reactionFormula','m_Hypotaurine_N[cytosol] + m_NAD_N[cytosol] -> m_Taurine_N[cytosol] + m_NADH_N[cytosol]','subSystem', 'Taurine Synthesis')
model2 =addReaction(model2,'Ex_Tau','metaboliteList',{'Taurine'},'stoichCoeffList',[-1; 1],'subSystem', 'Exchange', 'reversible',true); % it should be true to make the rxn reversible
model2 =addReaction(model2,'Ex_A_Tau','metaboliteList',{'Taurine','m_Taurine_A[cytosol]'},'stoichCoeffList',[-1; 1],'subSystem', 'Exchange','reversible',true); % it should be true to make the rxn reversible
model2 =addReaction(model2,'Ex_N_Tau','metaboliteList',{'Taurine','m_Taurine_N[cytosol]'},'stoichCoeffList',[-1; 1],'subSystem', 'Exchange','reversible',true); % it should be true to make the rxn reversible

%Addition of exchange reactions

model2 =addReaction(model2,'E29','reactionFormula','0.4 Glucosylceramide_N + 0.6 Galactosylceramide_N -> cerebrosides_N','subSystem', 'Exchange')
model2 =addReaction(model2,'E30','reactionFormula','0.4 Glucosylceramide_A + 0.6 Galactosylceramide_A -> cerebrosides_A','subSystem', 'Exchange')

%Addition of biomass reactions 

model2 =addReaction(model2,'E1','reactionFormula','0.03 m_Alanine_A[cytosol] + 0.97 m_Alanine_N[cytosol] -> m_Alanine_WM','subSystem', 'Exchange')
model2 =addReaction(model2,'E2','reactionFormula','0.03 m_Aspartate_A[cytosol] + 0.97 m_Aspartate_N[cytosol] -> m_Aspartate_WM','subSystem', 'Exchange')
model2 =addReaction(model2,'E3','reactionFormula','0.03 m_Glutamine_A[cytosol] + 0.97 m_Glutamine_N[cytosol] -> m_Glutamine_WM','subSystem', 'Exchange')
model2 =addReaction(model2,'E4','reactionFormula','0.03 m_Glutamate_A[cytosol] + 0.97 m_Glutamate_N[cytosol] -> m_Glutamate_WM','subSystem', 'Exchange')
model2 =addReaction(model2,'E5','reactionFormula','0.03 m_Glycine_A[cytosol] + 0.97 m_Glycine_N[cytosol] -> m_Glycine_WM','subSystem', 'Exchange')
model2 =addReaction(model2,'E6','reactionFormula','0.03 m_Serine_A[cytosol] + 0.97 m_Serine_N[cytosol] -> m_Serine_WM','subSystem', 'Exchange')
model2 =addReaction(model2,'E7','reactionFormula','0.03 m_methionine_A[cytosol] + 0.97 m_methionine_N[cytosol] -> m_Methionine_WM','subSystem', 'Exchange')
model2 =addReaction(model2,'E8','reactionFormula','0.03 m_Valine_A[cytosol] + 0.97 m_Valine_N[cytosol] -> m_Valine_WM','subSystem', 'Exchange')
model2 =addReaction(model2,'E9','reactionFormula','0.03 m_Leucine_A[cytosol] + 0.97 m_Leucine_N[cytosol] -> m_Leucine_WM','subSystem', 'Exchange')
model2 =addReaction(model2,'E10','reactionFormula','0.03 m_Isoleucine_A[cytosol] + 0.97 m_Isoleucine_N[cytosol] -> m_Isoleucine_WM','subSystem', 'Exchange')
model2 =addReaction(model2,'E11','reactionFormula','0.03 m_GABA_A[cytosol] + 0.97 m_GABA_N[cytosol] -> m_GABA_WM','subSystem', 'Exchange')
model2 =addReaction(model2,'E12','reactionFormula','0.03 m_threonine_A[cytosol] + 0.97 m_threonine_N[cytosol] -> m_threonine_WM','subSystem', 'Exchange')
model2 =addReaction(model2,'E13','reactionFormula','0.03 m_Arginine_A[cytosol] + 0.97 m_Arginine_N[cytosol] -> m_Arginine_WM','subSystem', 'Exchange')
model2 =addReaction(model2,'E14','reactionFormula','0.03 m_Ornithine_A[cytosol] + 0.97 m_Ornithine_N[cytosol] -> m_Ornithine_WM','subSystem', 'Exchange')
model2 =addReaction(model2,'ET','reactionFormula','0.03 m_Taurine_A[cytosol] + 0.97 m_Taurine_N[cytosol] -> m_Taurine_WM','subSystem', 'Exchange')
model2 =addReaction(model2,'E15','reactionFormula','0.047 m_Alanine_WM + 0.005 m_Methionine_WM + 0.016 m_Valine_WM + 0.023 m_Leucine_WM + 0.008 m_Isoleucine_WM + 0.189 m_Glutamine_WM + 0.270 m_Glutamate_WM + 0.066 m_GABA_WM + 0.112 m_Glycine_WM + 0.044 m_Serine_WM + 0.037 m_threonine_WM + 0.008 m_Phenylalanine_N[cytosol] + 0.023 m_Tyrosine_N[cytosol] + 0.036 m_Aspartate_WM + 0.010 m_Asparagine_N[cytosol] + 0.009 m_Lysine_N[cytosol] + 0.017 m_Arginine_WM + 0.006 m_Ornithine_WM + 0.007 m_Histidine_N[cytosol] + 0.067 m_Taurine_WM -> Protein','subSystem', 'Exchange')
model2 =addReaction(model2,'E31','reactionFormula','0.0145 GM3_N + 0.0087 GM2_N + 0.1724 GM1_N + 0.046 GD3_N + 0.25 GD1a_N + 0.06 GT1a_N + 0.1174 GD1b_N + 0.28 GT1b_N + 0.043 GQ1b_N -> gangliosides_N','subSystem', 'Exchange')
model2 =addReaction(model2,'E32','reactionFormula','0.0145 GM3_A + 0.0087 GM2_A + 0.1724 GM1_A + 0.046 GD3_A + 0.25 GD1a_A + 0.06 GT1a_A + 0.1174 GD1b_A + 0.28 GT1b_A + 0.043 GQ1b_A -> gangliosides_A','subSystem', 'Exchange')
model2 =addReaction(model2,'n_R416','reactionFormula','0.356 m_Cholesterol_N[cytosol] + 0.204 m_Phosphoryl_ethanolamine_N[cytosol] + 0.245 m_Phosphatidyl_choline_N[cytosol] + 0.058 m_Phosphatidyl_serine_N[cytosol] + 0.0347 m_sphingomyelin_N[cytosol] + 0.0137 m_phosphatidyl_inositol_N[cytosol] + 0.0056 m_cardiolipin_N[cytosol] + 0.058 cerebrosides_N + 0.0246 gangliosides_N -> m_Lipid_N[cytosol]','subSystem', 'Exchange')
model2 =addReaction(model2,'n_R417','reactionFormula','0.356 m_Cholesterol_A[cytosol] + 0.204 m_Phosphoryl_ethanolamine_A[cytosol] + 0.245 m_Phosphatidyl_choline_A[cytosol] + 0.058 m_Phosphatidyl_serine_A[cytosol] + 0.0347 m_sphingomyelin_A[cytosol] + 0.0137 m_phosphatidyl_inositol_A[cytosol] + 0.0056 m_cardiolipin_A[cytosol] + 0.058 cerebrosides_A + 0.0246 gangliosides_A -> m_Lipid_A[cytosol]','subSystem','Exchange')
model2 =addReaction(model2,'E16','reactionFormula','0.03 m_cytidine_A[cytosol] + 0.97 m_cytidine_N[cytosol]  -> m_Cmp_WM','subSystem', 'Exchange')
model2 =addReaction(model2,'E17','reactionFormula','0.03 m_guanine_A[cytosol] + 0.97 m_guanine_N[cytosol] -> m_Gmp_WM','subSystem', 'Exchange')
model2 =addReaction(model2,'E18','reactionFormula','0.03 m_uracil_A[cytosol]  + 0.97 m_uracil_N[cytosol]  -> m_Ump_WM','subSystem', 'Exchange')
model2 =addReaction(model2,'E19','reactionFormula','0.03 m_adenosine_A[cytosol] + 0.97 m_adenosine_N[cytosol] -> m_Amp_WM','subSystem', 'Exchange')
model2 =addReaction(model2,'E20','reactionFormula','0.3 m_Cmp_WM + 0.34 m_Gmp_WM + 0.18 m_Ump_WM + 0.18 m_Amp_WM -> RNA','subSystem', 'Exchange')
model2 =addReaction(model2,'E21','reactionFormula','0.03 m_Lipid_A[cytosol] + 0.97 m_Lipid_N[cytosol] -> Lipid_WM','subSystem', 'Exchange')
model2 =addReaction(model2,'E22','reactionFormula','0.03 m_ATP_A[cytosol] + 0.97 m_ATP_N[cytosol]  -> ATP','subSystem', 'Exchange')
model2 =addReaction(model2,'E23','metaboliteList',{'m_ADP_A[cytosol]','m_ADP_N[cytosol]','ADP'},'stoichCoeffList',[-0.03; -0.97; 1], 'reversible',true); % it should be true to make the rxn reversible
model2 =addReaction(model2,'E24','reactionFormula','3.969456 Protein + 0.5523 Lipid_WM + 0.1091 RNA + 24 ATP -> Biomass + 24  ADP ','subSystem', 'Exchange')
model2 =addReaction(model2,'E25','reactionFormula','Biomass -> ','subSystem', 'Exchange')

% Addition of four reactions including the glutamine uptake and glutaminolysis metabolism 

model2 =addReaction(model2,'n_RA_ggc4_c','reactionFormula','m_Glutamine_A[cytosol]  ->  m_Glutamate_A[cytosol] + m_NH3_A[cytosol]','subSystem', 'Glutamate - Glutamine Cycle', 'geneRule','GLS or GLS2')
model2 =addReaction(model2,'n_Ex_Gly','reactionFormula',' -> m_Glutamine[cytosol]','subSystem', 'Exchange')
model2 =addReaction(model2,'n_Ex_A_Gly','reactionFormula','m_Glutamine[cytosol] -> m_Glutamine_A[cytosol]','subSystem', 'Glutamate - Glutamine Cycle')
model2 =addReaction(model2,'n_Ex_N_Gly','reactionFormula','m_Glutamine[cytosol] -> m_Glutamine_N[cytosol]','subSystem', 'Glutamate - Glutamine Cycle')

%Making NH3 reaction reversible 

model2 = addReaction(model2,'n_R604','metaboliteList',{'m_NH3_A[cytosol]'},'stoichCoeffList',[1], 'reversible',true); % it should be true to make the rxn reversible

%Constraints

%Glycogen uptake 

model2.lb(find(ismember(model2.rxns,'n_R572')))= 0 ; 
model2.ub(find(ismember(model2.rxns,'n_R572')))= 0 ; 

% BHB(ketone)uptake

model2.lb(find(ismember(model2.rxns,'n_R605')))= 0 ;
model2.ub(find(ismember(model2.rxns,'n_R605')))= 0 ;

%Acetoacetate(ketone)uptake 

model2.lb(find(ismember(model2.rxns,'n_R606')))= 0 ;
model2.ub(find(ismember(model2.rxns,'n_R606')))= 0 ;

%NH3 exchange

model2.lb(find(ismember(model2.rxns,'n_R604')))= -1000; 
model2.ub(find(ismember(model2.rxns,'n_R604')))= 1000 ;

%Glucose uptake 

model2.lb(find(ismember(model2.rxns,'n_R593')))= 0.02556 ; 
model2.ub(find(ismember(model2.rxns,'n_R593')))= 0.02556 ;

model2.lb(find(ismember(model2.rxns,'n_R594')))= 0.82644 ;
model2.ub(find(ismember(model2.rxns,'n_R594')))= 0.82644 ;

%Oxygen uptake rate

model2.lb(find(ismember(model2.rxns,'n_R595')))= 0.00426;
model2.ub(find(ismember(model2.rxns,'n_R595')))= 0.00426;

model2.lb(find(ismember(model2.rxns,'n_R596')))= 0.13774;
model2.ub(find(ismember(model2.rxns,'n_R596')))= 0.13774;

%Glutamine uptake

model2.lb(find(ismember(model2.rxns,'n_Ex_N_Gly')))=0.0776 ;  
model2.ub(find(ismember(model2.rxns,'n_Ex_N_Gly')))=0.0776 ;

model2.lb(find(ismember(model2.rxns,'n_Ex_A_Gly')))= 0.0024 ;
model2.ub(find(ismember(model2.rxns,'n_Ex_A_Gly')))= 0.0024 ;

%Tyrosine uptake

model2.lb(find(ismember(model2.rxns,'n_R600')))= 0 ;
model2.ub(find(ismember(model2.rxns,'n_R600')))= 0.0028 ; 

%Finding reactions corresponding Non-0 indices

exc_indices = findExcRxns(model2);
find(exc_indices)                                

%Setting objective fuction; 

OBJ=([find(ismember(model2.rxns,'E25'))]);    
model2.c(OBJ)=1      
                   
changeCobraSolver('ibm_cplex','all')  
changeCobraSolver('gurobi','all')  

%Flux balance Analysis

Max_biomass_solution=optimizeCbModel(model2)   

%Importing genes controlling reactions in the MB model (This is required
%for GIMME algorithm)

Grrules2=importdata('Generules.xlsx')
model2.grRules = Grrules2(:,1)
newRow=cell(4,2)
newRow={char([]) char([]) char([]) char([]); char([]) char([]) char([]) char([])}
newRow=newRow.'  
model2.grRules=cat(1,Grrules2,newRow)

%Importing binarized gene expression data (AP1) and the list including
%corresponding gene names (EID) (The genome-scale models used in the
%Different MB models were created based on the GSE data (EID and AP) avaliable in Supplemantary
%Material 3.
EID=importdata('eid.txt');
AP1=importdata('ap.txt'); 
Data1=cellstr(AP1);
Data1=char(Data1);       
Data1=Data1.';            
D=zeros(1,length(Data1)); 

for i=[1] 
    
    Data=Data1((i),:);
    
    
    A=strfind(Data,'A');  %Finding rows that has A's
    P=strfind(Data,'P');  %Finding rows that has P's

    i=i/2+.5; 
    
    D(i,A)=0;
    D(i,P)=1;
end

D=D.';
ExpressionData.Data=D;
ExpressionData.Locus=EID;

%Integration of transcriptomic data using GIMME algorithm

options = [find(model2.c) 0.90];
[MODEL_gimme,Rxns] = createTissueSpecificRec(model2,ExpressionData,1,1,[],'GIMME',options,0);

%Other constrainsts

%Tyrotpohhane uptake

MODEL_gimme.lb(find(ismember(MODEL_gimme.rxns,'n_R601')))= 0 ;
MODEL_gimme.ub(find(ismember(MODEL_gimme.rxns,'n_R601')))= 0.008 ; 

%Methionine uptake

MODEL_gimme.lb(find(ismember(MODEL_gimme.rxns,'n_R612')))= 0 ;
MODEL_gimme.ub(find(ismember(MODEL_gimme.rxns,'n_R612')))= 0.008 ; 

%Leucine uptake

MODEL_gimme.lb(find(ismember(MODEL_gimme.rxns,'n_R597')))= 0 ;  
MODEL_gimme.ub(find(ismember(MODEL_gimme.rxns,'n_R597')))= 0.034 ;

%Finding reactions corresponding non-0 indices

exc_indices = findExcRxns(MODEL_gimme);
find(exc_indices)   

%Setting objective fuction; 

OBJ2=([find(ismember(MODEL_gimme.rxns,'E25'))]);    
MODEL_gimme.c(OBJ2)=1                                   

%Second Flux balance analysis

Max_biomass_solution2=optimizeCbModel(MODEL_gimme)        

%Minimization of metabolic adjustment 

mb_internal=setdiff(MODEL_gimme.rxns,MODEL_gimme.rxns(find(exc_indices)))            
filename = 'C:\Users\WS001\Desktop\irem_29_11_2020\healthy_iMS570.txt';
delimiter = '\t';
formatSpec = '%s%s%[^\n\r]';
fileID = fopen(filename,'r');
dataArray = textscan(fileID, formatSpec, 'Delimiter', delimiter,  'ReturnOnError', false);
fclose(fileID);
raw = repmat({''},length(dataArray{1}),length(dataArray)-1);
for col=1:length(dataArray)-1
raw(1:length(dataArray{col}),col) = dataArray{col};
end
numericData = NaN(size(dataArray{1},1),size(dataArray,2));
rawNumericColumns = {};
rawCellColumns = raw(:, [1,2]);
healthyiMS570 = raw;
clearvars filename delimiter formatSpec fileID dataArray ans raw col numericData rawCellColumns;

healthyiMS570_rxnname=healthyiMS570(:,1) ;                       
healthyiMS570_fluxvalue=str2double(cellstr(healthyiMS570(:,2))); 
ims_mb_internal=intersect(mb_internal,healthyiMS570_rxnname)

 H=zeros(size(MODEL_gimme.S,2),size(MODEL_gimme.S,2));
for i=1:length(MODEL_gimme.rxns); % internal ones are 1
   I = strmatch(MODEL_gimme.rxns(i), mb_internal, 'exact');
   if length(I)==1
   H(i,i)=1;
   end
end

Z=zeros(size(MODEL_gimme.S,1),1);
X1=quadprog(H,[zeros(size(MODEL_gimme.S,2),1)],[],[],MODEL_gimme.S,Z,MODEL_gimme.lb,MODEL_gimme.ub); 
